# Supplementary material for: A signal-responsive cooperative transcription factor network determines alveolar macrophage identity
Source: J Exp Med. 2026 Jun 2;223(7):e20242085. doi: 10.1084/jem.20242085 (PMC13228567; doi:10.1084/jem.20242085)
Supplement: Table S1 — lists the deregulated genes in Cd11cCre+Rxrabfl/fl versus Rxrabfl/fl AM ([FC] ≤ −1.5, p-adj ≤0.1). [file jem_20242085_tables1.xlsx]

## Sheet: Sheet1
List of deregulated genes in CD11cCre+Rxrabfl/fl mAMs vs. Rxrabfl/fl AM ([FC] ≤ -1.5 , adjusted p [p-adj] ≤ 0.1).
ID	AvrExp	Norm_mAM_KO1	Raw_mAM_KO1	Norm_mAM_KO2	Raw_mAM_KO2	Norm_mAM_KO3	Raw_mAM_KO3	Norm_mAM_WT1	Raw_mAM_WT1	Norm_mAM_WT2	Raw_mAM_WT2	Norm_mAM_WT3	Raw_mAM_WT3	Norm_mAM_WT4	Raw_mAM_WT4	ave_mAM_KO	ave_mAM_WT	foldChange	logFC	P.Value	adj.P.Val	chromosome_name	start_position	end_position	strand	mgi_symbol
ENSMUSG00000069805	1.92308	0.531149	11	1.16025	27	3.47895	62	0.0131324	0	0.0202035	0	0.0187428	0	0.0243344	0	1.72345	0.0191033	65.6945	6.0377	2.13699e-05	0.00692555	13	62864753	62888282	-1	Fbp1
ENSMUSG00000041202	7.67106	8.29054	179	3.98705	94	10.5482	189	0.196986	7	0.101018	2	0.168685	4	0.0730033	1	7.60859	0.134923	51.4408	5.68484	1.52931e-05	0.00635698	4	138775735	138782046	1	Pla2g2d
ENSMUSG00000081603	1.98456	2.51718	54	2.97447	70	2.47702	44	0.0131324	0	0.0202035	0	0.168685	4	1.33839	27	2.65622	0.385104	36.5433	5.19154	0.000561818	0.0266161	X	66778442	66778852	-1	Gm14681
ENSMUSG00000054863	1.89569	1.73201	37	1.70874	40	4.03559	72	0.302045	11	0.141425	3	0.0187428	0	0.0243344	0	2.49211	0.121637	30.4823	4.9299	0.000120229	0.0136905	15	87544299	87759364	1	Tafa5
ENSMUSG00000043003	1.93624	5.6117	121	1.53997	36	7.76502	139	0.118191	4	0.303053	7	0.093714	2	0.0730033	1	4.97223	0.14699	30.1706	4.91507	0.000436596	0.0242499	4	73714579	73790994	-1	Rasef
ENSMUSG00000047222	4.19138	0.623523	13	0.527388	12	3.36763	60	0.0393971	1	0.0202035	0	0.0187428	0	0.0730033	1	1.50618	0.0378367	29.7824	4.89639	0.000225443	0.0181566	14	51255262	51256112	-1	Rnase2a
ENSMUSG00000021696	7.07939	1.22395	26	0.696152	16	2.08737	37	0.0131324	0	0.141425	3	0.243656	6	0.0243344	0	1.33583	0.105637	21.2408	4.40877	0.000274099	0.0197321	13	108214404	108285683	1	Elovl7
ENSMUSG00000037492	1.81469	2.05532	44	1.75093	41	4.87054	87	0.302045	11	0.424274	10	0.0562284	1	0.0243344	0	2.89226	0.20172	19.525	4.28725	0.000186454	0.0168928	8	23636019	24156585	1	Zmat4
ENSMUSG00000093671	0.537116	1.54726	33	1.03368	24	1.47508	26	0.0131324	0	0.0202035	0	0.206171	5	0.949042	19	1.35201	0.297137	18.4446	4.20513	0.000715131	0.0304131	3	64447967	64460095	1	Gm20656
ENSMUSG00000027315	26.6348	18.7288	405	9.64065	228	32.2569	579	0.722281	27	1.75771	43	1.1808	31	1.24106	25	20.2088	1.22546	15.5417	3.95807	3.27385e-05	0.00707138	2	119237362	119249527	1	Spint1
ENSMUSG00000001025	81.1073	29.2132	632	13.8176	327	48.3435	868	1.69408	64	1.83852	45	1.51817	40	1.72774	35	30.4581	1.69463	15.3536	3.94051	2.99122e-05	0.00692555	3	90612882	90624181	1	S100a6
ENSMUSG00000048826	3.0498	2.19388	47	0.653961	15	1.30809	23	0.196986	7	0.0606106	1	0.1312	3	0.0243344	0	1.38531	0.103283	14.1547	3.82321	0.000507057	0.0258258	17	14195052	14204304	-1	Dact2
ENSMUSG00000039716	7.81369	6.02739	130	2.67913	63	5.53849	99	0.512163	19	0.62631	15	0.356113	9	0.121672	2	4.74834	0.404064	11.8918	3.57189	6.913e-05	0.0102392	9	106892825	107231909	-1	Dock3
ENSMUSG00000085105	0.687225	1.36251	29	0.527388	12	1.5864	28	0.0393971	1	0.222239	5	0.0187428	0	0.559692	11	1.15877	0.210018	11.6149	3.53791	0.00180876	0.047908	7	34234377	34240207	1	Gm12758
ENSMUSG00000100782	0.543446	0.207841	4	0.147669	3	0.250485	4	0.0131324	0	0.0202035	0	0.0187428	0	0.0243344	0	0.201998	0.0191033	10.4286	3.38248	0.000804325	0.0320573	9	88259895	88263035	1	Gm28231
ENSMUSG00000015305	28.7454	9.44521	204	5.59031	132	14.222	255	0.722281	27	0.585902	14	1.29325	34	1.38706	28	9.7525	0.997125	9.67941	3.27492	8.38001e-06	0.00506644	10	8722219	8886070	-1	Sash1
ENSMUSG00000017491	2.22858	0.484962	10	0.400815	9	0.751454	13	0.118191	4	0.141425	3	0.0187428	0	0.0243344	0	0.545744	0.0756733	9.64886	3.27036	0.000964379	0.0346166	14	16430839	16819156	-1	Rarb
ENSMUSG00000034751	20.0522	6.53544	141	4.19801	99	11.2161	201	0.669751	25	0.787938	19	1.1808	31	0.365016	7	7.31653	0.750875	9.14133	3.1924	2.66628e-05	0.00692555	13	102732486	103334497	-1	Mast4
ENSMUSG00000049723	510.176	58.1724	1259	25.8842	613	74.5053	1338	6.8945	262	4.90946	121	5.11678	136	3.47982	71	52.8539	5.10014	9.03467	3.17547	4.45966e-06	0.00344522	9	7344381	7369499	1	Mmp12
ENSMUSG00000001020	38.5578	19.0983	413	10.6532	252	29.0284	521	2.37696	90	1.7173	42	1.4432	38	2.36044	48	19.5933	1.97447	8.92237	3.15743	7.08662e-06	0.00456591	3	90603771	90606045	1	S100a4
ENSMUSG00000028194	2.7446	5.84264	126	1.96188	46	3.92426	70	0.354574	13	0.787938	19	0.243656	6	0.657029	13	3.90959	0.510799	7.86455	2.97536	0.00011625	0.0134351	3	145758675	145894277	1	Ddah1
ENSMUSG00000028108	203.567	54.9855	1190	34.449	816	97.7169	1755	6.52679	248	9.23301	228	7.74078	206	7.08132	145	62.3838	7.64548	7.46066	2.8993	1.17597e-06	0.00244923	3	95734147	95739569	-1	Ecm1
ENSMUSG00000061601	2.22273	3.39473	73	1.11806	26	3.59028	64	0.853605	32	0.222239	5	0.281142	7	0.267679	5	2.70103	0.406166	6.09605	2.60788	0.00102524	0.0360964	5	14514918	14863459	1	Pclo
ENSMUSG00000002885	35.7393	19.5601	423	12.8472	304	33.4258	600	1.66781	63	9.31383	230	3.2425	86	3.23648	66	21.9444	4.36516	6.00113	2.58523	6.54844e-05	0.00992744	8	83723251	83741326	-1	Adgre5
ENSMUSG00000005800	331.254	158.536	3432	71.8302	1702	304.228	5465	27.5123	1047	31.3761	776	21.498	573	22.3633	459	178.198	25.6874	5.84536	2.54729	1.28947e-05	0.00580766	9	7558456	7568485	1	Mmp8
ENSMUSG00000044303	3.52531	6.02739	130	2.29941	54	2.86666	51	0.407104	15	0.747531	18	0.768455	20	0.657029	13	3.73115	0.64503	5.6491	2.49802	9.41445e-05	0.012254	4	89274471	89294653	-1	Cdkn2a
ENSMUSG00000090176	23.0806	5.19602	112	2.76351	65	5.09319	91	0.906134	34	0.707124	17	0.880912	23	0.413685	8	4.35091	0.726964	5.61819	2.4901	0.000115186	0.0134351	16	44867097	44915840	1	Cd200r2
ENSMUSG00000111679	0.819749	1.0392	22	0.780534	18	0.695791	12	0.118191	4	0.222239	5	0.281142	7	0.0730033	1	0.83851	0.173644	5.42209	2.43885	0.00109305	0.0373555	9	120705889	120706237	-1	Gm47063
ENSMUSG00000027955	19.3257	12.4012	268	5.92784	140	20.5676	369	1.98299	75	1.75771	43	2.75519	73	1.67907	34	12.9655	2.04374	5.3881	2.42978	0.000143547	0.014798	3	79884533	79946280	1	Gask1b
ENSMUSG00000005947	0.755372	1.82438	39	0.991489	23	0.640127	11	0.22325	8	0.141425	3	0.168685	4	0.316347	6	1.152	0.212427	5.32981	2.41408	0.00150026	0.0433586	11	73090583	73147446	1	Itgae
ENSMUSG00000005824	5.15254	1.54726	33	1.66655	39	2.86666	51	0.564692	21	0.262646	6	0.243656	6	0.60836	12	2.02682	0.419839	4.86664	2.28293	0.000220788	0.0181376	17	57189492	57194177	-1	Tnfsf14
ENSMUSG00000104164	4.94505	5.05746	109	3.18542	75	6.26212	112	1.32637	50	0.34346	8	1.03085	27	1.77641	36	4.835	1.11927	4.66442	2.2217	0.000256244	0.0191975	1	127978905	127984687	-1	Gm38248
ENSMUSG00000064137	1.36253	1.27014	27	2.38379	56	2.31003	41	0.590957	22	0.424274	10	0.281142	7	0.413685	8	1.98799	0.427515	4.49432	2.1681	0.000271666	0.0197084	X	37874778	37878944	-1	Rhox8
ENSMUSG00000001281	13.2711	4.54941	98	2.21503	52	5.53849	99	1.06372	40	1.11119	27	0.46857	12	0.754367	15	4.10098	0.849464	4.47562	2.16209	0.000222392	0.0181376	15	102215995	102231944	-1	Itgb7
ENSMUSG00000044156	12.7044	4.9189	106	3.22761	76	9.99156	179	1.61528	61	1.63649	40	0.506056	13	1.19239	24	6.04602	1.23755	4.46939	2.16008	0.000663999	0.0291745	6	3457096	3498298	-1	Hepacam2
ENSMUSG00000105954	1.57165	3.5333	76	3.86048	91	1.75339	31	0.380839	14	0.828345	20	0.730969	19	1.4844	30	3.04906	0.856138	4.26836	2.09368	0.000394384	0.0233981	5	104435121	104436372	1	Gm42793
ENSMUSG00000027435	243.804	157.751	3415	89.5504	2122	272.666	4898	26.9608	1026	43.579	1078	55.6474	1484	36.526	750	173.323	40.6783	4.0029	2.00105	2.05469e-05	0.00692555	2	148436640	148443563	-1	Cd93
ENSMUSG00000005360	2.41949	7.45918	161	2.59475	61	7.54237	135	0.853605	32	1.87893	46	1.4432	38	1.77641	36	5.86543	1.48804	3.77482	1.91641	0.000931844	0.0343078	15	8634124	8710764	-1	Slc1a3
ENSMUSG00000025854	52.4804	22.8394	494	10.0626	238	25.5216	458	5.0297	191	5.79841	143	4.2921	114	4.06385	83	19.4745	4.79602	3.64159	1.86457	8.77519e-05	0.0118584	5	138754514	138810077	1	Fam20c
ENSMUSG00000018217	49.1817	3.8566	83	3.05885	72	5.81681	104	1.27384	48	1.03038	25	1.4432	38	0.754367	15	4.24409	1.12545	3.52191	1.81636	0.00011015	0.0133906	11	63128982	63159547	1	Pmp22
ENSMUSG00000031613	40.9533	7.69011	166	5.84346	138	14.4446	259	2.84973	108	1.51526	37	2.75519	73	2.40911	49	9.32606	2.38232	3.50164	1.80803	0.00019781	0.01734	8	56294585	56321043	1	Hpgd
ENSMUSG00000029814	4.5022	6.48925	140	2.84789	67	4.48089	80	1.08999	41	0.828345	20	2.00548	53	1.53307	31	4.60601	1.36422	3.3836	1.75856	0.00056053	0.0266161	6	49085223	49214957	-1	Igf2bp3
ENSMUSG00000031098	0.915709	1.68582	36	1.45559	34	1.30809	23	0.302045	11	0.34346	8	0.506056	13	1.04638	21	1.48317	0.549485	3.2649	1.70704	0.00194477	0.0492343	7	142434850	142440396	1	Syt8
ENSMUSG00000061578	5.42599	9.21428	199	3.01666	71	10.0472	180	1.61528	61	2.16178	53	2.26788	60	1.97109	40	7.42605	2.00401	3.20173	1.67885	0.00187359	0.0485241	5	117414000	117775003	1	Ksr2
ENSMUSG00000043017	52.3374	45.471	984	29.5548	700	55.5798	998	12.4101	472	12.1423	300	17.3371	462	11.6562	239	43.5352	13.3864	3.13197	1.64707	1.81917e-06	0.00244923	7	16906490	16910905	1	Ptgir
ENSMUSG00000025351	209.693	127.961	2770	94.1914	2232	178.039	3198	39.2002	1492	42.6901	1056	56.9969	1520	30.4424	625	133.397	42.3324	3.08333	1.62449	2.05666e-06	0.00244923	10	128900989	128912822	1	Cd63
ENSMUSG00000004933	7.49667	3.44092	74	3.22761	76	5.09319	91	1.11625	42	0.949566	23	1.06834	28	2.2631	46	3.92057	1.34931	3.07512	1.62064	0.000207766	0.0178485	10	81252935	81263365	1	Matk
ENSMUSG00000047250	80.3981	51.7062	1119	30.483	722	74.8949	1345	13.1455	500	17.3548	429	18.9115	504	15.0143	308	52.3614	16.1065	3.05174	1.60963	2.10525e-05	0.00692555	2	36230426	36252272	1	Ptgs1
ENSMUSG00000025044	168.479	94.9371	2055	69.9316	1657	151.154	2715	44.0066	1675	30.6488	758	36.3048	968	20.6599	424	105.341	32.905	3.03132	1.59995	2.42379e-05	0.00692555	8	39581685	39642673	-1	Msr1
ENSMUSG00000052563	10.2656	4.45703	96	4.07143	96	7.54237	135	1.30011	49	1.91934	47	1.93051	51	2.11709	43	5.35695	1.81676	2.91842	1.54519	0.000146711	0.014886	11	51650954	51657681	1	D930048N14Rik
ENSMUSG00000036745	3.3981	3.90279	84	3.48076	82	6.65176	119	1.11625	42	2.96992	73	1.59314	42	1.14372	23	4.67844	1.70576	2.85186	1.51191	0.000884988	0.0332477	3	146852367	146984009	1	Ttll7
ENSMUSG00000103234	5.83631	11.6622	252	5.80127	137	4.64788	83	1.69408	64	2.12137	52	3.42993	91	3.72317	76	7.37044	2.74214	2.81838	1.49487	0.00117055	0.0383808	Y	16691330	16697033	-1	Gm37158
ENSMUSG00000074272	34.7816	23.0703	499	15.8849	376	28.3604	509	7.73497	294	7.89958	195	7.62832	203	6.98398	143	22.4386	7.56171	2.81805	1.4947	2.7616e-06	0.00268501	7	25461707	25477603	-1	Ceacam1
ENSMUSG00000028583	20.7132	19.2368	416	7.23576	171	17.3948	312	5.1085	194	4.90946	121	4.47953	119	4.01518	82	14.6225	4.62817	2.77886	1.47449	0.00052937	0.0259371	4	143267431	143299564	-1	Pdpn
ENSMUSG00000032724	7.52406	2.97905	64	2.67913	63	3.14497	56	1.03746	39	1.43445	35	0.543541	14	1.67907	34	2.93439	1.17363	2.77187	1.47086	0.00124743	0.0400582	2	103566310	103718423	1	Abtb2
ENSMUSG00000037071	26.1336	37.8501	819	18.9649	449	38.1015	684	9.75736	371	9.55627	236	17.6745	471	8.29804	170	31.6388	11.3215	2.71555	1.44124	0.00013874	0.0146541	19	44394455	44407879	-1	Scd1
ENSMUSG00000104291	1.79312	2.84049	61	3.22761	76	2.25436	40	1.24758	47	0.62631	15	0.955883	25	1.4844	30	2.77416	1.07854	2.69792	1.43185	0.000663482	0.0291745	1	138161820	138167683	-1	A130071D04Rik
ENSMUSG00000079808	1.97689	3.94898	85	2.04626	48	2.42135	43	1.22131	46	1.23242	30	0.80594	21	0.900374	18	2.80553	1.04001	2.57992	1.36733	0.0014431	0.0429262	GL456212.1	128555	150452	-1
ENSMUSG00000057191	16.7189	9.99946	216	7.40452	175	12.2737	220	3.76899	143	4.86905	120	3.72982	99	2.50645	51	9.89258	3.71858	2.57081	1.36222	3.83935e-05	0.00738417	9	21526176	21545333	1	AB124611
ENSMUSG00000073418	9.91833	8.7986	190	5.59031	132	7.82069	140	4.95091	188	2.04056	50	2.04297	54	2.21443	45	7.4032	2.81222	2.55602	1.3539	0.000947009	0.0345969	17	34728380	34743882	-1	C4b
ENSMUSG00000028327	87.5126	69.3958	1502	38.3727	909	69.8296	1254	24.3868	928	21.5976	534	24.7967	661	26.3055	540	59.1994	24.2717	2.3367	1.22447	1.32094e-05	0.00580766	4	45848664	45887008	1	Stra6l
ENSMUSG00000051832	9.7128	10.4613	226	9.59846	227	12.1068	217	4.32055	164	6.00045	148	3.61736	96	5.62125	115	10.7222	4.8899	2.25584	1.17366	2.16357e-05	0.00692555	11	83582056	83623693	1	E230016K23Rik
ENSMUSG00000022123	13.9106	9.07572	196	6.01222	142	12.3294	221	4.71453	179	3.33358	82	2.64273	70	4.84255	99	9.13912	3.88335	2.23301	1.15899	0.00075847	0.0310275	14	103513342	103612797	1	Scel
ENSMUSG00000028412	35.199	29.167	631	14.4082	341	30.1973	542	9.96748	379	10.9301	270	12.6889	338	7.47067	153	24.5909	10.2643	2.23257	1.15871	0.000417374	0.0233981	4	53440413	53622478	1	Slc44a1
ENSMUSG00000048458	5.31652	5.10365	110	4.91525	116	5.26018	94	2.56081	97	2.72748	67	1.89302	50	1.92242	39	5.09303	2.27593	2.22003	1.15058	0.000108855	0.0133591	3	105704599	105720842	1	Inka2
ENSMUSG00000058794	26.8602	19.4678	421	13.4378	318	21.4582	385	7.55112	287	8.82894	218	6.54124	174	9.41742	193	18.1213	8.08468	2.2193	1.1501	3.1057e-05	0.00692555	15	103248212	103258403	-1	Nfe2
ENSMUSG00000026358	26.1678	17.6203	381	9.13436	216	12.6077	226	6.18535	235	8.78854	217	5.41667	144	3.23648	66	13.1208	5.90676	2.18724	1.12911	0.00133402	0.0413225	1	144242296	144249242	-1	Rgs1
ENSMUSG00000036086	34.9611	32.8158	710	17.9523	425	34.6504	622	12.1737	463	11.8191	292	15.6128	416	10.3421	212	28.4728	12.4869	2.15441	1.10729	0.000218965	0.0181376	1	127954184	128103047	-1	Zranb3
ENSMUSG00000033192	24.2165	40.4366	875	16.9819	402	32.0342	575	13.1192	499	14.0819	348	13.551	361	10.3908	213	29.8176	12.7857	2.14762	1.10274	0.000606298	0.0281034	8	92855339	92919279	1	Lpcat2
ENSMUSG00000045636	63.4876	26.8115	580	24.07	570	45.95	825	13.592	517	14.3243	354	16.3625	436	12.5809	258	32.2772	14.2149	2.13761	1.096	5.63374e-05	0.00896252	8	40990914	41133726	-1	Mtus1
ENSMUSG00000033705	91.3474	78.1713	1692	54.11	1282	81.8528	1470	34.8927	1328	29.1941	722	29.8948	797	38.8134	797	71.378	33.1988	2.12061	1.08448	3.37052e-06	0.0028955	2	120629121	120731895	1	Stard9
ENSMUSG00000053113	25.0705	20.8072	450	12.1299	287	15.5022	278	8.65424	329	6.64696	164	5.37918	143	10.2935	211	16.1464	7.74346	2.08818	1.06225	0.00029818	0.0205473	11	117966079	117970047	-1	Socs3
ENSMUSG00000034593	180.968	176.134	3813	113.473	2689	184.218	3309	69.3521	2640	71.3791	1766	100.33	2676	60.179	1236	157.941	75.3101	2.07476	1.05294	3.7564e-05	0.00733592	9	75071015	75223688	1	Myo5a
ENSMUSG00000081665	46.9575	37.1573	804	57.1899	1355	62.5377	1123	23.9929	913	22.729	562	27.6081	736	25.1861	517	52.295	24.879	2.05007	1.03568	1.17806e-05	0.00580766	7	3731630	3739889	-1	Gm15922
ENSMUSG00000032500	5.04858	4.31847	93	4.66211	110	5.81681	104	2.90226	110	2.40422	59	1.93051	51	2.2631	46	4.93246	2.37502	2.01199	1.00863	0.000620004	0.0284319	9	111439081	111489118	1	Dclk3
ENSMUSG00000112148	1274.91	1118.3	24212	919.195	21786	1246.55	22394	780.943	29733	388.938	9625	613.471	16365	447.68	9198	1094.68	557.758	2.00628	1.00452	0.000132332	0.0142102	10	51490956	51496611	1	Lilrb4a
ENSMUSG00000029381	2.92361	4.9189	106	3.94486	93	6.31778	113	2.29817	87	3.29318	81	2.26788	60	2.06843	42	5.06051	2.48191	1.99773	0.998362	0.00168879	0.0466686	5	92683435	92965318	1	Shroom3
ENSMUSG00000073538	3.99152	3.71804	80	5.88565	139	5.26018	94	2.7184	103	2.00015	49	2.11794	56	3.13914	64	4.95462	2.49391	1.98547	0.98948	0.00119669	0.0390524	1	153404827	153414233	-1	E330020D12Rik
ENSMUSG00000020021	24.9182	18.1283	392	13.0159	308	20.8459	374	9.04821	344	7.73795	191	8.52797	227	8.24937	169	17.3301	8.39088	1.97803	0.984066	3.11719e-05	0.00692555	10	94036001	94145339	1	Fgd6
ENSMUSG00000112023	728.266	519.672	11251	320.335	7592	589.557	10591	297.33	11320	185.731	4596	252.034	6723	205.455	4221	476.521	235.138	1.97766	0.983797	0.000161873	0.0158365	10	51480632	51486703	1	Lilr4b
ENSMUSG00000030020	84.5762	72.906	1578	56.6836	1343	81.9085	1471	30.5328	1162	42.8921	1061	39.6035	1056	30.1503	619	70.4994	35.7947	1.96497	0.974507	1.06751e-05	0.00573163	6	92370908	92706155	-1	Prickle2
ENSMUSG00000030605	34.0406	21.4538	464	11.5814	274	15.8362	284	8.18147	311	8.86935	219	7.70329	205	7.37333	151	16.2905	8.03186	1.94505	0.959805	0.00039657	0.0233981	7	79133768	79149060	-1	Mfge8
ENSMUSG00000090093	4.21488	4.9189	106	5.84346	138	5.59416	100	2.37696	90	3.21236	79	3.16753	84	2.8958	59	5.45217	2.91316	1.92211	0.942688	0.000577697	0.0272681	2	175129493	175142012	-1	Gm14399
ENSMUSG00000004709	22.6705	26.3034	569	19.2602	456	31.0879	558	16.271	619	10.122	250	11.8267	315	12.9702	266	25.5505	12.7975	1.91566	0.93784	0.00014072	0.0146598	1	171559193	171609746	1	Cd244a
ENSMUSG00000021573	24.201	28.1047	608	36.3898	862	26.9688	484	12.4101	472	21.3955	529	14.7131	392	18.5185	380	30.4878	16.7593	1.91242	0.935396	9.01849e-05	0.0118584	13	74009407	74035753	1	Tppp
ENSMUSG00000030729	77.2679	78.1713	1692	75.5852	1791	96.9932	1742	43.6389	1661	46.8924	1160	48.4127	1291	34.6765	712	83.5832	43.4051	1.90997	0.933548	2.81937e-06	0.00268501	7	100227394	100278868	1	Pgm2l1
ENSMUSG00000115148	7.08204	9.95327	215	6.18098	146	9.43492	169	4.662	177	3.53562	87	3.65485	97	5.91326	121	8.52306	4.44143	1.90149	0.927128	0.00127039	0.0401232	14	45612772	45614066	-1	Gm49125
ENSMUSG00000030427	36.997	27.2733	590	28.0781	665	55.0231	988	20.8674	794	18.8499	466	13.5136	360	19.1999	394	36.7915	18.1077	1.89354	0.921083	0.00103186	0.0362303	7	3908280	3915503	-1	Lilra6
ENSMUSG00000021356	24.8486	13.3249	288	10.4001	246	16.8381	302	8.89062	338	5.7176	141	6.35381	169	6.0106	123	13.521	6.74316	1.89081	0.919003	0.000595309	0.0279843	13	30749226	30766976	1	Irf4
ENSMUSG00000066894	5.67251	7.7363	167	5.42155	128	5.53849	99	3.11237	118	3.57603	88	3.69233	98	2.84713	58	6.23211	3.30696	1.87107	0.903862	0.00107231	0.037045	5	117319083	117355005	1	Vsig10
ENSMUSG00000021451	44.8929	25.9801	562	17.446	413	33.8154	607	13.1455	500	10.3644	256	18.6116	496	11.1208	228	25.7472	13.3106	1.8542	0.890796	0.00149358	0.0433586	13	51685529	51793747	-1	Sema4d
ENSMUSG00000040710	51.2077	14.8029	320	20.2728	480	28.0821	504	13.4082	510	11.213	277	10.4397	278	8.29804	170	21.0526	10.8397	1.8186	0.862826	0.000967828	0.0346429	1	95587682	95667571	-1	St8sia4
ENSMUSG00000069792	35.5054	22.4699	486	12.4253	294	24.3527	437	11.2807	429	9.83912	243	9.765	260	9.46609	194	19.7493	10.0877	1.81662	0.861258	0.00101614	0.0358738	11	83703991	83706268	1	Wfdc17
ENSMUSG00000063889	7.27939	9.35284	202	7.15138	169	8.93395	160	4.00538	152	5.51556	136	4.70444	125	4.69654	96	8.47939	4.73048	1.81041	0.85632	0.000291025	0.0201621	18	3266048	3337748	-1	Crem
ENSMUSG00000023961	34.7536	34.4323	745	29.6814	703	38.7138	695	20.8148	792	18.2034	450	20.3359	542	15.063	309	34.2758	18.6043	1.80104	0.848828	2.95518e-05	0.00692555	17	44096308	44105809	-1	Enpp4
ENSMUSG00000109244	15.5836	17.8974	387	14.1973	336	18.842	338	10.7292	408	8.82894	218	10.7021	285	6.59463	135	16.9789	9.21372	1.78685	0.837421	0.000238668	0.0188137	7	88311478	88315864	1	Gm44751
ENSMUSG00000020788	21.9234	9.30665	201	8.33273	197	14.1106	253	4.84585	184	5.27312	130	6.20387	165	7.12998	146	10.5833	5.86321	1.78344	0.83466	0.00131069	0.0408612	11	72961169	72993044	1	Atp2a3
ENSMUSG00000110185	11.3612	11.8469	256	9.21874	218	10.6595	191	6.84197	260	5.27312	130	5.19176	138	6.05927	124	10.5751	5.84153	1.77656	0.82909	0.000174788	0.0163067	18	36298679	36301517	1	Igip
ENSMUSG00000021822	44.6564	30.6912	664	25.2513	598	38.6025	693	13.7496	523	15.8598	392	22.9974	613	19.1025	392	31.515	17.9273	1.77628	0.828861	0.000327819	0.0218874	14	20836660	20843385	1	Plau
ENSMUSG00000056529	65.6807	33.2314	719	20.1462	477	39.9384	717	18.0308	686	17.072	422	14.6006	389	16.2311	333	31.1053	16.4836	1.77249	0.825775	0.000748791	0.0308914	4	132564067	132582683	1	Ptafr
ENSMUSG00000024140	51.2839	78.4946	1699	35.7569	847	70.8872	1273	32.1875	1225	33.7197	834	35.7425	953	29.323	602	61.7129	32.7432	1.76261	0.817712	0.00182117	0.047908	17	86753700	86833410	1	Epas1
ENSMUSG00000030760	41.3217	32.0768	694	28.4157	673	36.6543	658	19.1339	728	18.163	449	20.8982	557	14.1383	290	32.3822	18.0833	1.7593	0.814997	2.33502e-05	0.00692555	7	98206389	98321208	-1	Acer3
ENSMUSG00000089942	275.591	268.415	5811	201.483	4775	349.482	6278	166.768	6349	153.89	3808	141.977	3787	140.775	2892	273.127	150.852	1.75851	0.814354	5.55055e-05	0.00894055	7	3836812	3845051	-1	Pira2
ENSMUSG00000023992	82.8526	63.8533	1382	49.469	1172	81.5188	1464	32.4764	1236	37.4371	926	35.4051	944	39.8354	818	64.9471	36.2885	1.75666	0.812833	4.75884e-05	0.00852897	17	48346401	48354147	1	Trem2
ENSMUSG00000048142	10.3321	11.4774	248	7.48891	177	10.2699	184	5.68632	216	4.42457	109	5.0793	135	6.98398	143	9.7454	5.54354	1.7457	0.803802	0.0010802	0.0371225	5	33995984	34005916	1	Nat8l
ENSMUSG00000032528	17.4563	12.6783	274	15.2099	360	19.343	347	7.47233	284	11.2938	279	7.74078	206	10.2448	210	15.7437	9.18792	1.74174	0.800525	0.000719014	0.0304777	9	121642716	121672954	1	Vipr1
ENSMUSG00000074417	34.6279	27.8276	602	21.5807	511	34.1494	613	14.38	547	16.9912	420	14.6381	390	17.3504	356	27.8526	15.8399	1.73073	0.79138	0.000166406	0.0159415	7	3884242	3898120	-1	Gm14548
ENSMUSG00000040339	126.725	108.932	2358	102.419	2427	114.527	2057	62.8647	2393	66.1666	1637	62.3198	1662	60.179	1236	108.626	62.8825	1.72349	0.785333	9.31431e-08	0.000883435	3	108970997	109027607	-1	Fam102b
ENSMUSG00000031925	36.1434	33.6009	727	26.6014	630	45.783	822	20.7886	791	25.0322	619	16.0626	428	17.8371	366	35.3285	19.9301	1.71868	0.781303	0.000672242	0.0292652	9	13297957	13709388	1	Maml2
ENSMUSG00000084911	11.3418	17.066	369	13.48	319	17.0608	306	11.7272	446	6.52574	161	8.7154	232	9.70943	199	15.869	9.16945	1.70135	0.766677	0.000879603	0.0332222	9	97085326	97088610	1	Gm16185
ENSMUSG00000069206	14.3433	19.8834	430	18.2898	433	17.5618	315	13.1455	500	12.5464	310	10.1024	269	7.76268	159	18.5783	10.8892	1.68967	0.756744	0.000255822	0.0191975	13	67424549	67451624	-1	Zfp874a
ENSMUSG00000035208	19.4442	15.7266	340	11.7502	278	13.6097	244	8.91689	339	7.77836	192	7.85323	209	7.12998	146	13.6955	7.91962	1.68677	0.754264	0.000670494	0.0292652	11	83002158	83020810	-1	Slfn8
ENSMUSG00000027737	95.8096	97.385	2108	90.1833	2137	96.1026	1726	64.1254	2441	58.8125	1455	48.1503	1284	53.9007	1107	94.557	56.2472	1.68132	0.749591	1.78494e-06	0.00244923	3	49892526	50443614	-1	Slc7a11
ENSMUSG00000015766	143.612	90.965	1969	69.6785	1651	117.978	2119	58.6886	2234	59.1761	1464	51.6739	1378	45.773	940	92.8739	53.8279	1.67446	0.743692	0.000188776	0.0168928	6	137477245	137654876	-1	Eps8
ENSMUSG00000049866	24.629	18.6364	403	13.9863	331	13.2757	238	7.31474	278	8.26325	204	12.7264	339	9.90411	203	15.2995	9.55211	1.66357	0.734281	0.00148769	0.0433586	1	88673125	88702221	-1	Arl4c
ENSMUSG00000030144	61.3265	35.1251	760	33.9005	803	39.7157	713	25.8839	985	22.4057	554	19.7737	527	17.8858	367	36.2471	21.4873	1.65963	0.73086	2.89033e-05	0.00692555	6	123262111	123275265	1	Clec4d
ENSMUSG00000017400	56.012	39.2357	849	22.8886	542	42.9442	771	21.3664	813	21.2339	525	18.874	503	18.2265	374	35.0229	19.9252	1.6596	0.730839	0.00142637	0.0428403	11	98036623	98053462	-1	Stac2
ENSMUSG00000056592	47.1219	45.5172	985	45.4608	1077	32.7578	588	26.5405	1010	25.8807	640	20.4859	546	27.1329	557	41.2453	25.01	1.65625	0.727925	7.44775e-05	0.0106635	7	43562256	43575461	1	Zfp658
ENSMUSG00000028111	566.383	464.663	10060	406.405	9632	490.978	8820	271.118	10322	278.465	6891	302.865	8079	242.784	4988	454.015	273.808	1.65467	0.726542	6.79336e-07	0.00218848	3	95499256	95509362	1	Ctsk
ENSMUSG00000039985	9.02845	11.2003	242	11.3705	269	9.99156	179	7.47233	284	6.32371	156	5.79152	154	6.54596	134	10.8541	6.53338	1.65296	0.725048	0.000236037	0.0188137	6	148921035	148946467	-1	Sinhcaf
ENSMUSG00000074794	91.1714	85.9307	1860	70.1426	1662	70.8872	1273	52.5164	1999	54.3273	1344	39.6785	1058	36.964	759	75.6535	45.8715	1.65044	0.722855	0.000170783	0.0161817	13	80883384	80896042	1	Arrdc3
ENSMUSG00000039911	21.4396	15.5419	336	14.3239	339	25.2433	453	10.3089	392	10.6473	263	10.4772	279	11.0235	226	18.3697	10.6142	1.64597	0.718935	0.000943402	0.0345969	4	149896283	149955043	-1	Spsb1
ENSMUSG00000063531	48.9063	101.588	2199	58.6244	1389	82.7991	1487	51.6759	1967	56.8729	1407	45.0389	1201	38.8621	798	81.0038	48.1125	1.64148	0.714996	0.000818532	0.0320596	5	14025276	14256689	1	Sema3e
ENSMUSG00000004609	597.378	625.532	13543	517.747	12271	632.028	11354	442.469	16846	357.502	8847	288.246	7689	369.08	7583	591.769	364.324	1.63121	0.705946	5.14724e-05	0.00852897	7	43524216	43544428	-1	Cd33
ENSMUSG00000030208	110.503	85.8383	1858	69.5519	1648	92.5958	1663	49.9687	1902	52.8726	1308	53.4357	1425	44.5077	914	82.662	50.1962	1.62868	0.703702	8.64983e-06	0.00506644	6	135362545	135383173	1	Emp1
ENSMUSG00000020340	19.4531	28.1509	609	16.2224	384	19.2873	346	14.3537	546	10.2028	252	13.9259	371	12.1429	249	21.2202	12.6563	1.617	0.693324	0.00186907	0.0485241	11	46193850	46312859	-1	Cyfip2
ENSMUSG00000018427	21.7802	28.7051	621	21.5807	511	19.677	353	14.091	536	15.9406	394	11.6393	310	16.7664	344	23.3209	14.6093	1.61604	0.692459	0.000388252	0.0233981	11	86936425	86993707	-1	Ypel2
ENSMUSG00000091474	11.915	15.8652	343	15.2942	362	17.2834	310	12.1737	463	10.2028	252	9.65254	257	7.12998	146	16.1476	9.78976	1.611	0.687954	0.000732311	0.0305666	7	41599230	41628533	1	2610021A01Rik
ENSMUSG00000006360	191.847	78.8179	1706	60.9871	1445	103.45	1858	45.7401	1741	55.7011	1378	53.5482	1428	41.4415	851	81.0851	49.1077	1.61001	0.687072	0.00066563	0.0291745	12	113146316	113153879	1	Crip1
ENSMUSG00000000303	96.0076	138.999	3009	86.3017	2045	125.381	2252	74.5	2836	74.5308	1844	65.9184	1758	69.5721	1429	116.894	71.1303	1.60611	0.683573	0.00014616	0.014886	8	106603351	106670246	1	Cdh1
ENSMUSG00000048120	199.171	128.931	2791	114.738	2719	168.632	3029	82.3794	3136	94.4111	2336	83.6491	2231	79.5492	1634	137.434	84.9972	1.59305	0.671796	3.75734e-05	0.00733592	19	40612366	40741602	1	Entpd1
ENSMUSG00000026656	439.805	233.682	5059	166.212	3939	307.178	5518	169.079	6437	146.375	3622	111.276	2968	149.584	3073	235.691	144.078	1.59282	0.671582	0.00182546	0.047908	1	170958617	170976547	-1	Fcgr2b
ENSMUSG00000042599	100.075	74.0144	1602	76.0493	1802	83.0218	1491	56.3773	2146	46.65	1154	49.1998	1312	41.8309	859	77.6952	48.5145	1.5915	0.670391	1.21969e-05	0.00580766	6	39136623	39206789	-1	Kdm7a
ENSMUSG00000040855	64.503	79.834	1728	70.3113	1666	96.5479	1734	54.0135	2056	54.5697	1350	52.3861	1397	43.0963	885	82.2311	51.0164	1.58877	0.66791	5.72824e-05	0.00900173	X	162411954	162643649	-1	Reps2
ENSMUSG00000029816	609.341	570.061	12342	455.262	10790	573.192	10297	276.66	10533	354.027	8761	420.682	11222	310.483	6379	532.839	340.463	1.57623	0.656478	0.000127546	0.0138114	6	49036546	49070929	1	Gpnmb
ENSMUSG00000035840	27.5682	33.6009	727	37.6977	893	29.8633	536	23.2312	884	22.9714	568	22.3602	596	16.7664	344	33.7207	21.3323	1.57429	0.654698	0.000114569	0.0134351	13	81657663	81672871	1	Lysmd3
ENSMUSG00000025511	12.2265	13.0016	281	9.13436	216	10.8265	194	6.50053	247	6.60656	163	7.25346	193	7.568	155	10.9875	6.98214	1.56879	0.649653	0.00157578	0.0449236	7	141475240	141493427	1	Tspan4
ENSMUSG00000053040	21.5601	20.2529	438	14.2817	338	20.6232	370	10.8342	412	11.6978	289	13.5885	362	9.90411	203	18.3859	11.5062	1.56387	0.645125	0.00112382	0.0375268	9	66814994	66834726	-1	Aph1c
ENSMUSG00000042460	169.439	153.41	3321	154.103	3652	188.559	3387	115.263	4388	103.462	2560	120.16	3205	83.4427	1714	165.357	105.582	1.56324	0.644541	0.000188534	0.0168928	6	7844842	7875687	1	C1galt1
ENSMUSG00000028211	51.2838	63.3453	1371	54.4897	1291	63.5396	1141	40.9599	1559	39.0938	967	41.1779	1098	32.9245	676	60.4582	38.539	1.55527	0.637165	7.40076e-05	0.0106635	4	11156431	11174379	1	Trp53inp1
ENSMUSG00000034652	139.237	107.916	2336	93.432	2214	140.689	2527	63.8102	2429	84.1073	2081	80.5753	2149	62.2231	1278	114.012	72.679	1.5541	0.63608	0.000397565	0.0233981	11	114890041	114904654	1	Cd300a
ENSMUSG00000031639	22.8034	25.3335	548	22.973	544	29.1397	523	16.0084	609	16.3043	403	18.4242	491	15.209	312	25.8154	16.4865	1.54735	0.629802	5.91466e-05	0.00918268	8	45395665	45411080	-1	Tlr3
ENSMUSG00000031245	26.8566	32.9081	712	34.3646	814	35.7636	642	22.3644	851	23.7796	588	24.3094	648	18.2265	374	34.3455	22.17	1.54321	0.625937	3.40234e-05	0.00707138	X	109004534	109013404	-1	Hmgn5
ENSMUSG00000025993	19.6838	14.9876	324	20.1884	478	21.0129	377	11.3595	432	12.8697	318	12.1266	323	11.7535	241	18.7296	12.0273	1.54278	0.625535	0.000336163	0.0220865	1	45908068	45926523	-1	Slc40a1
ENSMUSG00000027663	34.9263	38.0349	823	34.7443	823	40.328	724	23.8615	908	25.2342	624	23.1474	617	25.3808	521	37.7024	24.406	1.54216	0.624953	4.62812e-06	0.00344522	3	32334792	32366014	-1	Zmat3
ENSMUSG00000072949	56.495	66.7169	1444	58.7932	1393	84.8586	1524	39.6729	1510	46.4075	1148	46.2385	1233	48.3038	992	70.1229	45.1557	1.5395	0.62246	0.000125367	0.0136905	12	84009490	84018371	1	Acot1
ENSMUSG00000033904	10.9895	14.6643	317	12.9737	307	11.7171	210	7.4198	282	8.82894	218	8.22809	219	11.0235	226	13.1184	8.87508	1.53766	0.620739	0.00087982	0.0332222	7	118712552	118737024	1	Ccp110
ENSMUSG00000031438	34.7308	21.5924	467	18.8805	447	25.4103	456	15.2992	582	14.1223	349	16.1376	430	10.2935	211	21.961	13.9631	1.53374	0.61705	0.00200799	0.0498182	X	139563316	139673145	1	Rnf128
ENSMUSG00000040918	11.049	13.1402	284	11.708	277	12.6077	226	7.7875	296	7.37429	182	8.11563	216	10.2935	211	12.4853	8.39272	1.51815	0.602318	0.000605317	0.0281034	1	164249046	164265385	1	Slc19a2
ENSMUSG00000006476	28.8621	28.5204	617	27.9515	662	26.3009	472	17.7156	674	16.3851	405	16.0626	428	24.9914	513	27.5909	18.7887	1.51807	0.602239	0.000993511	0.0352683	2	25054355	25062881	1	Nsmf
ENSMUSG00000059498	584.088	504.384	10920	487.791	11561	600.022	10779	361.863	13777	399.121	9877	294.093	7845	345.086	7090	530.732	350.041	1.51672	0.600955	3.51285e-05	0.0070729	1	171051174	171064935	-1	Fcgr3
ENSMUSG00000015243	231.447	308.413	6677	249.159	5905	306.398	5504	148.462	5652	196.601	4865	257.995	6882	171.144	3516	287.99	193.55	1.51449	0.598835	0.00128244	0.040306	4	53030787	53159895	-1	Abca1
ENSMUSG00000020160	7.21195	9.07572	196	9.30312	220	8.43298	151	6.21162	236	5.63679	139	5.56661	148	6.39995	131	8.93727	5.95374	1.50744	0.592101	0.00148753	0.0433586	11	18879817	19018985	-1	Meis1
ENSMUSG00000059839	16.8485	20.9457	453	18.5851	440	19.5656	351	14.7214	560	11.8595	293	13.1012	349	11.9482	245	19.6988	12.9076	1.5051	0.58986	0.000251538	0.0191975	13	67471513	67484258	-1	Zfp874b
ENSMUSG00000026158	73.2115	73.9221	1600	63.8139	1512	95.713	1719	54.6438	2080	50.9331	1260	54.9351	1465	41.8309	859	77.8163	50.5857	1.50465	0.589432	0.000482309	0.0253704	1	23366424	23397772	-1	Ogfrl1
ENSMUSG00000021458	57.3473	45.0091	974	33.2254	787	46.3953	833	31.2682	1190	24.7897	613	24.8717	663	28.3009	581	41.5433	27.3076	1.48984	0.575162	0.000498858	0.025614	13	62964893	63326096	1	Aopep
ENSMUSG00000057842	16.3127	20.5762	445	21.4119	507	19.2873	346	15.0103	571	13.8798	343	14.938	398	10.6341	218	20.4252	13.6156	1.48937	0.574705	0.00101586	0.0358738	13	67312998	67332570	-1	Zfp595
ENSMUSG00000039372	17.0616	21.8695	473	25.631	607	28.4718	511	13.5658	516	19.5368	483	19.3613	516	17.1071	351	25.3241	17.3927	1.48204	0.567581	0.00125523	0.0400582	1	72427112	72536930	-1	March4
ENSMUSG00000047821	24.2531	19.9758	432	19.3868	459	26.4122	474	13.8284	526	14.7688	365	16.25	433	13.3596	274	21.9249	14.5517	1.47863	0.564261	0.000524255	0.0259371	11	62820231	62850808	1	Trim16
ENSMUSG00000036667	66.7	89.9027	1946	73.3491	1738	90.8703	1632	58.2684	2218	59.8631	1481	58.5712	1562	51.4673	1057	84.7074	57.0425	1.47269	0.558455	2.49746e-05	0.00692555	6	42668002	42710088	-1	Tcaf1
ENSMUSG00000043895	24.9947	24.5021	530	22.6355	536	21.4582	385	15.1416	576	17.7993	440	12.7264	339	17.7398	364	22.8653	15.8518	1.47223	0.558006	0.000617	0.0283952	9	20962361	20976781	-1	S1pr2
ENSMUSG00000026833	153.917	146.112	3163	128.915	3055	140.856	2530	97.7968	3723	104.472	2585	73.8279	1969	105.003	2157	138.628	95.2751	1.46849	0.554336	0.000194634	0.0171785	2	28192992	28230736	1	Olfm1
ENSMUSG00000025154	31.0182	34.848	754	25.2091	597	31.5332	566	20.2107	769	17.9205	443	23.4847	626	21.1466	434	30.5301	20.6907	1.46235	0.54829	0.000687431	0.0297256	19	41766588	41802047	-1	Arhgap19
ENSMUSG00000113450	35.8873	48.0112	1039	41.8746	992	38.4355	690	29.8499	1136	28.2647	699	32.5937	869	25.9648	533	42.7738	29.1683	1.46122	0.547172	0.000361346	0.022797	13	62453016	62466832	-1	Gm49359
ENSMUSG00000035004	131.026	108.239	2343	94.0227	2228	129.167	2320	87.4748	3330	70.8134	1752	73.2281	1953	67.236	1381	110.476	74.6881	1.46115	0.547107	0.00026989	0.0197084	7	121064067	121074572	-1	Igsf6
ENSMUSG00000041488	68.7842	62.7449	1358	59.4682	1409	55.6354	999	42.1943	1606	42.0031	1039	38.7414	1033	39.6408	814	59.2828	40.6449	1.45747	0.543465	2.60461e-05	0.00692555	19	11775118	11819403	-1	Stx3
ENSMUSG00000036452	108.677	111.01	2403	99.0856	2348	141.858	2548	87.7374	3340	84.6326	2094	68.8423	1836	76.8724	1579	117.318	79.5212	1.45627	0.542278	0.000376725	0.0231696	18	38993145	39376284	1	Arhgap26
ENSMUSG00000021127	49.8213	43.3464	938	34.4068	815	32.8692	590	26.1203	994	23.8604	590	23.0724	615	29.177	599	36.8741	25.5575	1.44676	0.53283	0.000405101	0.0233981	12	80107754	80113013	-1	Zfp36l1
ENSMUSG00000029217	36.7279	30.8759	668	40.1869	952	33.8154	607	24.3868	928	21.3147	527	27.5332	734	23.4827	482	34.9594	24.1794	1.44387	0.529944	0.000319023	0.0214111	5	72755716	72868483	-1	Tec
ENSMUSG00000036469	151.275	148.745	3220	131.488	3116	164.457	2954	120.857	4601	96.1082	2378	111.014	2961	82.9074	1703	148.23	102.722	1.44009	0.52616	0.000627283	0.0286637	8	65617900	66471637	1	March1
ENSMUSG00000066798	24.3645	24.4559	529	29.0485	688	26.9132	483	21.6028	822	17.1932	425	19.2863	514	15.4524	317	26.8059	18.3837	1.43952	0.525592	0.00113151	0.0375268	2	37425500	37443171	-1	Zbtb6
ENSMUSG00000068036	163.896	197.98	4286	199.627	4731	161.507	2901	119.281	4541	141.445	3500	123.909	3305	136.443	2803	186.371	130.27	1.43356	0.519599	5.16265e-05	0.00852897	17	13760539	13906150	1	Afdn
ENSMUSG00000045362	57.6138	63.7148	1379	47.6548	1129	54.6335	981	34.5513	1315	39.4575	976	46.4634	1239	34.0439	699	55.3343	38.629	1.43229	0.518324	0.0012052	0.039119	7	143607659	143628722	-1	Tnfrsf26
ENSMUSG00000116875	59.2411	69.3496	1501	76.1337	1804	66.0445	1186	53.3569	2031	38.4473	951	56.8844	1517	50.1532	1030	70.5092	49.7105	1.42866	0.514659	0.00145946	0.0430358	16	24529394	24530362	1	Morf4l1-ps1
ENSMUSG00000037548	19.4963	24.1326	522	19.429	460	22.7384	408	15.1416	576	14.2435	352	14.3757	383	18.6158	382	22.1	15.5942	1.42673	0.51271	0.0011182	0.0375268	17	34143307	34151555	1	H2-DMb2
ENSMUSG00000021306	426.7	554.081	11996	381.344	9038	485.968	8730	369.164	14055	287.961	7126	360.443	9615	302.112	6207	473.797	329.92	1.42262	0.508552	0.000807341	0.0320573	13	13357620	13394014	-1	Gpr137b
ENSMUSG00000031377	36.779	44.4549	962	46.6	1104	49.7908	894	31.6096	1203	34.245	847	34.9553	932	31.7077	651	46.9485	33.1294	1.41558	0.501391	3.3633e-05	0.00707138	X	164192842	164258193	-1	Bmx
ENSMUSG00000032776	18.4733	23.8093	515	23.7746	563	23.5734	423	15.7457	599	17.5973	435	16.6623	444	17.6425	362	23.7191	16.912	1.41502	0.500823	0.000316799	0.0214111	7	72077830	72306608	-1	Mctp2
ENSMUSG00000037826	11.4635	14.7105	318	12.3409	292	11.0492	198	8.91689	339	8.86935	219	9.5026	253	8.59005	176	12.7002	8.96972	1.4133	0.499066	0.00165377	0.0463575	6	57506502	57535468	-1	Ppm1k
ENSMUSG00000046949	38.4626	42.8383	927	44.2795	1049	50.9041	914	36.9414	1406	35.8209	886	29.6324	790	27.3762	562	46.0073	32.4427	1.40385	0.48939	0.000866746	0.0332222	13	33964687	33988443	1	Nqo2
ENSMUSG00000022788	112.123	123.527	2674	118.325	2804	136.848	2458	104.363	3973	88.8753	2199	94.7823	2528	72.9789	1499	126.233	90.2499	1.39741	0.482754	0.00120389	0.039119	16	16416917	16600549	-1	Fgd4
ENSMUSG00000040848	93.4535	90.6417	1962	78.9605	1871	101.502	1823	63.5739	2420	75.1773	1860	56.1347	1497	64.6079	1327	90.3681	64.8734	1.39061	0.475714	0.000636898	0.0288735	1	165174337	165194438	-1	Sft2d2
ENSMUSG00000036381	111.936	136.967	2965	115.582	2739	126.773	2277	107.594	4096	94.4919	2338	80.9501	2159	81.1066	1666	126.441	91.0356	1.38823	0.473242	0.000548913	0.0261974	3	59113855	59153618	-1	P2ry14
ENSMUSG00000064337	105.397	134.935	2921	157.309	3728	117.644	2113	95.6431	3641	96.0678	2377	114.2	3046	87.4336	1796	136.629	98.3361	1.38814	0.473157	0.00187906	0.0485241	MT	70	1024	1	mt-Rnr1
ENSMUSG00000043991	40.3639	41.3141	894	40.2291	953	43.5565	782	33.0017	1256	29.1941	722	31.8815	850	25.0888	515	41.6999	29.7915	1.3872	0.472173	0.000542973	0.0261778	18	36281097	36292535	1	Pura
ENSMUSG00000045103	19.581	23.7631	514	23.859	565	27.1358	487	17.3479	660	17.072	422	18.6866	498	18.6158	382	24.9193	17.9306	1.38627	0.471211	0.000372565	0.0231696	X	82948870	85206141	1	Dmd
ENSMUSG00000019960	91.8581	108.516	2349	99.9294	2368	77.8451	1398	67.9601	2587	68.0253	1683	58.9461	1572	83.2967	1711	95.4302	69.557	1.37976	0.464418	0.00201259	0.0498182	10	99263231	99267489	1	Dusp6
ENSMUSG00000071281	20.4269	22.1466	479	26.5592	629	26.0226	467	20.5784	783	17.9609	444	16.5499	441	16.3284	335	24.9095	17.8544	1.37684	0.461361	0.00177654	0.0477922	13	67705309	67729173	-1	Zfp65
ENSMUSG00000038679	68.2842	66.2551	1434	54.2366	1285	61.5357	1105	51.2557	1951	46.65	1154	40.5032	1080	37.0613	761	60.6758	43.8675	1.37283	0.457149	0.00145783	0.0430358	15	50654752	50890463	-1	Trps1
ENSMUSG00000021668	20.6751	22.239	481	26.053	617	22.4045	402	19.0026	723	16.2234	401	15.8752	423	17.3504	356	23.5655	17.1129	1.37261	0.456918	0.00088074	0.0332222	13	96480690	96542579	-1	Polk
ENSMUSG00000063659	37.8449	33.4624	724	36.5163	865	33.4815	601	25.3061	963	27.295	675	21.7229	579	27.1815	558	34.4867	25.3764	1.37161	0.455869	0.000818272	0.0320596	1	177442351	177450764	1	Zbtb18
ENSMUSG00000036676	34.8307	44.1315	955	41.2839	978	39.6601	712	31.8198	1211	30.4467	753	34.6554	924	24.4561	502	41.6918	30.3445	1.37148	0.455732	0.00200841	0.0498182	10	100443902	100487350	-1	Tmtc3
ENSMUSG00000001123	73.9639	87.9167	1903	69.805	1654	95.2677	1711	62.5758	2382	65.8837	1630	58.4963	1560	56.0908	1152	84.3298	60.7617	1.37054	0.454746	0.00126243	0.0400582	11	78962974	78984946	-1	Lgals9
ENSMUSG00000022186	133.875	121.31	2626	124.4	2948	132.005	2371	86.7131	3301	102.452	2535	103.292	2755	77.3104	1588	125.905	92.4418	1.36856	0.452658	0.000395922	0.0233981	15	4026383	4155344	1	Oxct1
ENSMUSG00000074743	61.7433	42.2379	914	50.7769	1203	37.4892	673	27.775	1057	33.8813	838	34.2431	913	33.2165	682	43.5013	32.279	1.36344	0.447256	0.00134279	0.0414946	2	148404466	148408188	-1	Thbd
ENSMUSG00000020009	250.995	198.811	4304	202.707	4804	210.045	3773	149.144	5678	171.952	4255	135.867	3624	146.907	3018	203.854	150.968	1.35485	0.438132	7.3228e-05	0.0106635	10	19591949	19610229	1	Ifngr1
ENSMUSG00000022150	685.731	712.733	15431	635.291	15057	748.643	13449	562.762	21426	578.245	14310	440.737	11757	497.469	10221	698.889	519.803	1.34673	0.429463	0.000374158	0.0231696	15	6299788	6440712	1	Dab2
ENSMUSG00000034647	68.8883	74.4301	1611	78.1167	1851	71.0542	1276	64.5194	2456	52.509	1299	51.6364	1377	52.6353	1081	74.5337	55.325	1.34614	0.428832	0.000454231	0.0246971	17	65965698	66077089	-1	Ankrd12
ENSMUSG00000048280	36.2137	45.7481	990	39.3009	931	40.996	736	34.919	1329	29.0325	718	29.22	779	31.2211	641	42.015	31.0981	1.3432	0.425676	0.000644976	0.02906	13	67658685	67687071	-1	Zfp738
ENSMUSG00000043467	28.7831	30.5064	660	26.8546	636	30.0303	539	21.9442	835	19.2944	477	23.4472	625	21.7793	447	29.1304	21.6163	1.34204	0.424433	0.00162114	0.0458115	1	161002922	161034849	-1	Zbtb37
ENSMUSG00000073643	21.491	20.2991	439	22.9308	543	24.631	442	18.7662	714	14.9304	369	16.0626	428	16.8638	346	22.6203	16.6557	1.34104	0.423352	0.00176089	0.0474704	1	79702262	79776143	-1	Wdfy1
ENSMUSG00000047789	42.4226	48.0574	1040	42.9716	1018	47.0633	845	36.5212	1390	35.2148	871	31.3192	835	34.7739	714	46.0308	34.4573	1.33131	0.412845	0.000527884	0.0259371	13	112660751	112738749	1	Slc38a9
ENSMUSG00000037395	24.5211	22.3775	484	26.3905	625	25.9112	465	19.9218	758	17.6781	437	18.2742	487	18.3725	377	24.8931	18.5617	1.33034	0.411798	0.00111208	0.0375268	1	192098546	192138062	-1	Rcor3
ENSMUSG00000057143	43.451	54.4774	1179	53.9834	1279	52.5183	943	42.6146	1622	39.013	965	42.0401	1121	37.4507	769	53.6597	40.2796	1.32844	0.409737	8.97884e-05	0.0118584	7	104338754	104353362	-1	Trim12c
ENSMUSG00000003847	75.7091	86.4387	1871	73.4757	1741	80.0159	1437	69.3784	2641	54.9334	1359	52.0113	1387	64.9972	1335	79.9768	60.3301	1.32787	0.409114	0.00169131	0.0466686	8	107293470	107379517	1	Nfat5
ENSMUSG00000020263	84.364	91.3807	1978	79.7621	1890	88.3098	1586	65.2548	2484	61.3581	1518	62.1699	1658	72.1516	1482	86.4842	65.2336	1.32732	0.408516	0.000310924	0.0211988	10	83600033	83648738	-1	Appl2
ENSMUSG00000028088	24.0264	24.0403	520	21.9182	519	27.3028	490	19.1601	729	18.8903	467	16.5499	441	18.0318	370	24.4204	18.158	1.32713	0.408314	0.00143632	0.0428436	3	97628804	97655282	1	Fmo5
ENSMUSG00000090100	27.9005	34.4323	745	28.5422	676	30.8096	553	26.488	1008	23.4159	579	22.3976	597	21.1466	434	31.2614	23.362	1.32175	0.402452	0.00166205	0.0463575	2	120732816	120850604	-1	Ttbk2
ENSMUSG00000032712	110.584	121.633	2633	133.598	3166	113.804	2044	96.4573	3672	87.1378	2156	98.2685	2621	90.1104	1851	123.012	92.9935	1.32168	0.402368	0.000166329	0.0159415	6	149309414	149335663	1	Resf1
ENSMUSG00000020553	31.6995	35.4022	766	31.4956	746	39.9941	718	24.5444	934	28.0627	694	28.0955	749	26.6462	547	35.6306	26.8372	1.32129	0.401945	0.00110576	0.037497	11	89982665	90002894	-1	Pctp
ENSMUSG00000051314	30.3397	53.5999	1160	45.4608	1077	48.5662	872	36.2848	1381	38.7706	959	33.4184	891	41.2955	848	49.209	37.4423	1.32073	0.401334	0.000657248	0.0291745	7	30818348	30823775	-1	Ffar2
ENSMUSG00000046519	60.5274	62.8372	1360	75.4586	1788	66.7124	1198	52.175	1986	53.1959	1316	52.0488	1388	49.3259	1013	68.3361	51.6864	1.31913	0.399592	0.000209603	0.0178871	3	95588934	95619247	1	Golph3l
ENSMUSG00000042500	35.8229	35.4484	767	31.4112	744	35.1513	631	28.4579	1083	25.3958	628	23.7096	632	25.5268	524	34.0037	25.7725	1.3086	0.388021	0.00190705	0.0488492	4	126489541	126533472	-1	Ago4
ENSMUSG00000057069	99.6282	104.128	2254	86.2173	2043	97.8282	1757	79.9631	3044	74.0459	1832	71.1664	1898	67.0413	1377	96.0579	73.0542	1.30765	0.386977	0.000485346	0.0253704	13	12565874	12611396	1	Ero1lb
ENSMUSG00000066800	122.732	139.369	3017	141.15	3345	123.266	2214	102.892	3917	103.786	2568	98.231	2620	108.702	2233	134.595	103.403	1.30291	0.381735	9.67633e-05	0.0123194	1	153749426	153764221	1	Rnasel
ENSMUSG00000037857	105.98	110.964	2402	130.855	3101	109.796	1972	102.866	3916	79.5817	1969	82.1122	2190	96.924	1991	117.205	90.371	1.29994	0.378443	0.00203794	0.0499435	11	77686155	77741921	1	Nufip2
ENSMUSG00000046138	47.4777	55.1702	1194	57.4431	1361	52.7966	948	46.6594	1776	43.5386	1077	39.2662	1047	40.2248	826	55.1366	42.4222	1.29783	0.376098	0.000679339	0.0294746	19	29714402	29805989	-1	9930021J03Rik
ENSMUSG00000069892	169.191	167.035	3616	177.181	4199	218.84	3931	154.739	5891	138.374	3424	151.048	4029	131.674	2705	187.685	143.959	1.29176	0.369339	0.00141875	0.0427564	11	49015874	49051242	-1	9930111J21Rik2
ENSMUSG00000051457	74.3191	103.62	2243	95.4572	2262	94.4884	1697	71.4533	2720	81.1576	2008	81.8873	2184	70.7402	1453	97.8553	76.3096	1.28508	0.361853	0.00046521	0.0248743	7	127132232	127137823	-1	Spn
ENSMUSG00000024298	121.317	129.3	2799	126.341	2994	128.332	2305	115.105	4382	89.441	2213	93.1705	2485	101.548	2086	127.991	99.8161	1.28468	0.361406	0.000947751	0.0345969	17	32765496	32788287	-1	Zfp871
ENSMUSG00000034333	26.5835	30.2293	654	32.5504	771	27.7481	498	24.8596	946	23.8604	590	23.6722	631	21.4873	441	30.1759	23.4699	1.28222	0.358642	0.00200444	0.0498182	15	88751660	88784516	1	Zbed4
ENSMUSG00000029192	130.548	150.361	3255	151.445	3589	125.548	2255	111.087	4229	122.171	3023	102.13	2724	111.379	2288	142.451	111.691	1.27615	0.351801	0.000881732	0.0332222	5	36490604	36593276	-1	Tbc1d14
ENSMUSG00000038024	210.942	209.481	4535	247.893	5875	257.303	4622	195.187	7431	180.236	4460	203.228	5421	166.277	3416	238.226	186.232	1.27445	0.349871	0.00196337	0.0496079	4	86748555	86850603	1	Dennd4c
ENSMUSG00000040268	116.049	132.718	2873	117.059	2774	121.151	2176	101.001	3845	98.0477	2426	100.368	2677	88.5043	1818	123.643	96.9802	1.27226	0.347396	0.00052303	0.0259371	7	130865756	130913312	1	Plekha1
ENSMUSG00000026031	119.2	122.973	2662	129.716	3074	106.846	1919	99.8192	3800	88.5925	2192	92.3833	2464	96.194	1976	119.845	94.2472	1.26998	0.344808	0.000597213	0.0279843	1	58711508	58758884	1	Cflar
ENSMUSG00000031666	78.6677	85.284	1846	79.3402	1880	86.8625	1560	65.6488	2499	71.3387	1765	67.2679	1794	59.5463	1223	83.8289	65.9504	1.26931	0.344043	0.000521539	0.0259371	8	91070057	91123844	1	Rbl2
ENSMUSG00000040325	39.0719	34.0628	737	33.563	795	37.0439	665	27.5911	1050	26.2444	649	27.983	746	28.1063	577	34.8899	27.4812	1.26527	0.339441	0.00115461	0.0379827	9	106821874	106880992	1	Dcaf1
ENSMUSG00000027130	188.269	184.032	3984	171.696	4069	193.792	3481	150.221	5719	145.486	3600	140.702	3753	142.867	2935	183.173	144.819	1.26146	0.335091	0.000186023	0.0168928	2	112265825	112363163	1	Slc12a6
ENSMUSG00000000682	83.7673	87.2701	1889	84.0656	1992	92.0392	1653	75.9446	2891	67.0555	1659	65.3936	1744	69.4261	1426	87.7916	69.455	1.26098	0.334551	0.000539369	0.0261778	4	134082448	134095082	-1	Cd52
ENSMUSG00000020184	69.6216	74.892	1621	72.4631	1717	72.6127	1304	63.9678	2435	57.1558	1414	53.0609	1415	60.1303	1235	73.3226	58.5787	1.25238	0.324667	0.00204321	0.0499597	10	117688875	117710758	-1	Mdm2
ENSMUSG00000062901	179.218	198.904	4306	197.77	4687	179.486	3224	159.677	6079	144.395	3573	159.258	4248	150.119	3084	192.053	153.362	1.25181	0.324016	0.000404718	0.0233981	16	20097542	20129221	1	Klhl24
ENSMUSG00000033487	245.321	247.862	5366	286.329	6786	248.954	4472	221.11	8418	218.744	5413	195.469	5214	199.713	4103	261.048	208.759	1.24921	0.321022	0.0010358	0.03627	14	72537946	72710003	-1	Fndc3a
ENSMUSG00000027665	83.1027	87.2239	1888	89.2129	2114	89.5344	1608	74.3687	2831	71.0962	1759	72.216	1926	66.0193	1356	88.6571	70.925	1.24798	0.319593	0.000806706	0.0320573	3	32397671	32468486	1	Pik3ca
ENSMUSG00000031441	108.356	103.851	2248	88.7066	2102	108.961	1957	82.6946	3148	82.2486	2035	80.5753	2149	77.1644	1585	100.506	80.6707	1.23752	0.307447	0.00166068	0.0463575	8	12757014	12868728	1	Atp11a
ENSMUSG00000040423	84.8893	88.2862	1911	92.8835	2201	92.2062	1656	79.2277	3016	72.1064	1784	77.9888	2080	66.5546	1367	91.1253	73.9694	1.23018	0.298866	0.00174583	0.0473989	1	160906418	160974978	1	Rc3h1
ENSMUSG00000025283	406.766	516.577	11184	457.076	10833	481.849	8656	427.131	16262	380.089	9406	423.681	11302	347.276	7135	485.167	394.544	1.22984	0.298474	0.00201547	0.0498182	X	155213132	155216449	-1	Sat1
ENSMUSG00000113424	66.4646	65.008	1407	63.7717	1511	58.0846	1043	51.4658	1959	49.034	1213	51.5614	1375	51.1266	1050	62.2881	50.797	1.22692	0.295039	0.00165857	0.0463575	13	30370359	30377183	1	Gm48161
ENSMUSG00000024283	96.1205	104.359	2259	109.127	2586	105.899	1902	86.6081	3297	88.148	2181	93.8452	2503	88.0663	1809	106.462	89.1669	1.19496	0.25696	0.00108709	0.0372561	18	7868832	7929028	1	Wac
ENSMUSG00000038235	292.732	310.306	6718	296.961	7038	300.721	5402	258.511	9842	254.746	6304	253.496	6762	249.695	5130	302.663	254.112	1.19046	0.251515	0.000417389	0.0233981	1	171437535	171464603	1	F11r
ENSMUSG00000037902	1825.21	1931	41808	1915.96	45411	1718.85	30879	2116.74	80592	2156.95	53380	2206.12	58852	2156.3	44305	1855.27	2159.03	-1.1644	-0.219584	0.00162203	0.0458115	2	129592835	129632228	1	Sirpa
ENSMUSG00000040188	158.77	150.408	3256	166.38	3943	156.052	2803	177.642	6763	191.186	4731	189.209	5047	189.638	3896	157.613	186.919	-1.1848	-0.244644	0.00186035	0.0485241	9	57560943	57588795	1	Scamp2
ENSMUSG00000017774	153.892	131.748	2852	142.205	3370	131.727	2366	151.167	5755	167.669	4149	162.894	4345	161.264	3313	135.227	160.748	-1.18659	-0.246819	0.0019106	0.0488492	11	75650504	75673910	1	Myo1c
ENSMUSG00000021281	774.949	750.56	16250	744.313	17641	720.533	12944	832.921	31712	839.113	20766	925.088	24678	931.838	19146	738.469	882.24	-1.19202	-0.253414	0.00106335	0.0369335	12	111442469	111455018	1	Tnfaip2
ENSMUSG00000036918	158.055	146.343	3168	147.099	3486	152.044	2731	165.823	6313	182.337	4512	175.301	4676	187.594	3854	148.495	177.764	-1.19432	-0.256192	0.00135088	0.0415248	17	87282886	87381769	1	Ttc7
ENSMUSG00000028478	273.863	260.933	5649	268.314	6359	258.472	4643	287.061	10929	338.631	8380	318.721	8502	320.071	6576	262.573	316.121	-1.19996	-0.262985	0.00169949	0.0467941	4	44004452	44032846	1	Clta
ENSMUSG00000019838	148.983	170.776	3697	181.611	4304	167.352	3006	219.981	8375	210.016	5197	201.466	5374	200.102	4111	173.246	207.891	-1.20045	-0.263573	0.00110485	0.037497	10	40033532	40142258	-1	Slc16a10
ENSMUSG00000022962	77.6258	69.9038	1513	65.6281	1555	62.7603	1127	77.1002	2935	81.1172	2007	78.1012	2083	82.4207	1693	66.0974	79.6848	-1.20331	-0.267004	0.00201813	0.0498182	16	91621186	91646952	-1	Gart
ENSMUSG00000053604	59.9179	60.2508	1304	59.426	1408	60.7008	1090	71.7685	2732	72.1064	1784	72.8533	1943	72.9303	1498	60.1259	72.4146	-1.20451	-0.268451	0.00134954	0.0415248	6	70765720	70792232	-1	Rpia
ENSMUSG00000039844	115.529	114.289	2474	104.528	2477	110.798	1990	128.028	4874	126.858	3139	138.041	3682	137.076	2816	109.872	132.501	-1.20543	-0.269547	0.00108032	0.0371225	2	29619720	29740978	1	Rapgef1
ENSMUSG00000036737	83.4885	87.8705	1902	86.8924	2059	82.8548	1488	101.605	3868	102.21	2529	111.838	2983	99.5034	2044	85.8726	103.789	-1.20721	-0.271671	0.00142956	0.0428403	9	119238432	119322427	-1	Oxsr1
ENSMUSG00000025132	752.367	714.395	15467	662.631	15705	715.913	12861	769.755	29307	886.066	21928	836.81	22323	884.775	18179	697.646	844.351	-1.20801	-0.272633	0.00149402	0.0433586	11	120578104	120581624	-1	Arhgdia
ENSMUSG00000059456	301.186	323.932	7013	302.868	7178	319.145	5733	383.794	14612	361.704	8951	404.863	10800	377.695	7760	315.315	382.014	-1.21174	-0.277081	0.000737082	0.0305666	14	66153257	66281052	-1	Ptk2b
ENSMUSG00000031960	105.983	90.0413	1949	92.7991	2199	97.7725	1756	104.704	3986	116.675	2887	113.188	3019	121.258	2491	93.5377	113.957	-1.21539	-0.281423	0.00175603	0.0474387	8	111033144	111057664	1	Aars
ENSMUSG00000021957	504.136	423.834	9176	438.09	10383	441.994	7940	495.55	18867	562.406	13918	507.949	13550	552.318	11348	434.639	529.556	-1.21558	-0.281643	0.000610377	0.0281911	14	30548359	30574720	1	Tkt
ENSMUSG00000025651	136.457	133.596	2892	129.294	3064	129.723	2330	149.171	5679	165.972	4107	160.157	4272	162.384	3336	130.871	159.421	-1.21559	-0.281655	0.00157335	0.0449236	9	108936633	108949623	1	Uqcrc1
ENSMUSG00000024527	58.9762	55.4473	1200	56.0508	1328	59.0866	1061	70.8755	2698	66.0049	1633	68.5799	1829	70.6915	1452	56.8615	69.0379	-1.21604	-0.282195	0.00107156	0.037045	18	67404764	67449172	-1	Afg3l2
ENSMUSG00000001642	228.398	247.4	5356	274.98	6517	240.103	4313	285.511	10870	334.308	8273	321.158	8567	298.997	6143	254.161	309.993	-1.21728	-0.283666	0.00178444	0.0479048	6	34302434	34317478	-1	Akr1b3
ENSMUSG00000027455	55.59	48.935	1059	52.6333	1247	50.1804	901	58.2421	2217	63.7421	1577	61.5701	1642	63.6832	1308	50.5829	61.8094	-1.21791	-0.284412	0.00151712	0.043735	2	151494182	151511414	1	Nsfl1c
ENSMUSG00000032508	116.96	122.695	2656	123.388	2924	112.857	2027	142.079	5409	151.506	3749	149.474	3987	140.434	2885	119.647	145.873	-1.21827	-0.284831	0.000874614	0.0332222	9	119335934	119341411	-1	Myd88
ENSMUSG00000051735	57.9436	54.8007	1186	54.0678	1281	58.6412	1053	63.1011	2402	72.8741	1803	66.7056	1779	70.5455	1449	55.8366	68.3066	-1.2211	-0.288178	0.00192519	0.0489753	7	28788969	28798963	1	Rinl
ENSMUSG00000063065	340.779	325.733	7052	351.261	8325	311.352	5593	367.694	13999	425.264	10524	388.857	10373	433.128	8899	329.449	403.736	-1.22122	-0.288319	0.00202369	0.0498182	7	126759601	126765819	1	Mapk3
ENSMUSG00000000743	112.801	106.899	2314	99.8872	2367	105.677	1898	121.698	4633	126.575	3132	136.579	3643	124.811	2564	104.154	127.416	-1.22274	-0.290123	0.0014899	0.0433586	8	123204264	123212763	-1	Chmp1a
ENSMUSG00000040731	213.887	191.514	4146	192.201	4555	193.291	3472	222.87	8485	243.796	6033	241.651	6446	235.095	4830	192.335	235.853	-1.22462	-0.29233	0.000393979	0.0233981	5	134619721	134639490	-1	Eif4h
ENSMUSG00000024338	87.5161	81.5891	1766	83.6437	1982	75.3959	1354	95.328	3629	98.7347	2443	96.919	2585	103.738	2131	80.2096	98.6798	-1.22729	-0.295472	0.000725054	0.0305328	17	34197721	34201454	1	Psmb8
ENSMUSG00000032046	526.837	612.877	13269	591.624	14022	535.007	9611	699.339	26626	710.255	17577	729.676	19465	708.789	14563	579.836	712.015	-1.22883	-0.29729	0.000240902	0.0188137	2	150832493	150904741	-1	Abhd12
ENSMUSG00000001855	71.5853	64.5923	1398	64.5734	1530	64.8199	1164	78.6236	2993	76.2279	1886	82.0747	2189	81.2526	1669	64.6619	79.5447	-1.22926	-0.297786	0.000448179	0.0245916	2	31974436	32053975	1	Nup214
ENSMUSG00000020358	277.414	254.189	5503	264.812	6276	262.146	4709	302.189	11505	326.631	8083	337.539	9004	316.372	6500	260.382	320.683	-1.22998	-0.298639	0.000452088	0.0246848	11	51600100	51606847	-1	Hnrnpab
ENSMUSG00000028121	135.243	131.055	2837	142.5	3377	136.291	2448	162.224	6176	181.044	4480	163.756	4368	166.18	3414	136.616	168.301	-1.23032	-0.299037	0.000814156	0.0320596	3	122294136	122530191	1	Bcar3
ENSMUSG00000029098	237.574	257.792	5581	250.129	5928	213.886	3842	297.514	11327	274.061	6782	298.966	7975	313.111	6433	240.603	295.913	-1.23042	-0.299155	0.00171398	0.0468924	5	35583040	35615352	1	Acox3
ENSMUSG00000023022	340.337	363.837	7877	415.771	9854	347.478	6242	425.949	16217	499.573	12363	479.984	12804	449.286	9231	375.695	463.698	-1.23322	-0.302427	0.0015245	0.043752	15	99778470	99875456	-1	Lima1
ENSMUSG00000024835	450.79	459.351	9945	478.425	11339	419.061	7528	523.601	19935	576.71	14272	523.205	13957	616.756	12672	452.279	560.068	-1.23435	-0.303754	0.00170589	0.0467985	19	4148619	4154035	1	Coro1b
ENSMUSG00000038650	386.067	351.828	7617	364.045	8628	345.14	6200	400.446	15246	444.983	11012	455.806	12159	449.919	9244	353.671	437.788	-1.23462	-0.304068	0.000271705	0.0197084	7	141160326	141172857	-1	Rnh1
ENSMUSG00000003234	47.6894	45.3786	982	44.1107	1045	41.6083	747	54.959	2092	53.1959	1316	51.5989	1376	56.7722	1166	43.6992	54.1315	-1.23574	-0.305372	0.00135344	0.0415248	16	20548577	20561379	1	Abcf3
ENSMUSG00000034714	145.5	162.047	3508	142.753	3383	141.19	2536	172.415	6564	185.408	4588	190.108	5071	187.935	3861	148.663	183.966	-1.23707	-0.306928	0.00077076	0.0312328	11	114675431	114720977	1	Ttyh2
ENSMUSG00000003420	451.033	467.388	10119	558.63	13240	497.657	8940	590.051	22465	687.991	17026	606.836	16188	635.737	13062	507.892	630.154	-1.24028	-0.310663	0.00130867	0.0408612	7	45092990	45103851	-1	Fcgrt
ENSMUSG00000018583	186.535	183.754	3978	174.439	4134	172.751	3103	215.516	8205	221.37	5478	224.557	5990	217.817	4475	176.981	219.815	-1.24185	-0.312493	0.000116773	0.0134351	11	55469685	55504838	1	G3bp1
ENSMUSG00000020476	104.434	94.1057	2037	97.6511	2314	99.9434	1795	114.948	4376	123.423	3054	116.486	3107	129.386	2658	97.2334	121.061	-1.24234	-0.313065	0.000696849	0.029932	11	5788488	5800962	1	Dbnl
ENSMUSG00000023010	1026.47	998.445	21617	1077.24	25532	945.413	16984	1164.09	44321	1286.1	31828	1300.66	34697	1264.93	25990	1007.03	1253.94	-1.24409	-0.315085	0.000214974	0.017988	15	99392882	99410049	1	Tmbim6
ENSMUSG00000029430	132.999	124.774	2701	121.362	2876	137.961	2478	153.82	5856	165.73	4101	161.094	4297	155.375	3192	128.033	159.005	-1.2444	-0.315447	0.000353505	0.0225131	5	129020069	129024323	1	Ran
ENSMUSG00000025701	287.115	340.882	7380	307.847	7296	286.694	5150	351.409	13379	408.778	10116	381.697	10182	414.732	8521	311.808	389.154	-1.24543	-0.316649	0.00144575	0.0429262	6	116410077	116461178	-1	Alox5
ENSMUSG00000023456	112.766	100.341	2172	98.1152	2325	97.6612	1754	109.957	4186	131.141	3245	129.606	3457	123.546	2538	98.7058	123.563	-1.24608	-0.317395	0.000862431	0.0332222	6	124810586	124814296	-1	Tpi1
ENSMUSG00000032369	91.526	102.927	2228	112.418	2664	101.168	1817	136.879	5211	131.222	3247	133.355	3557	124.86	2565	105.504	131.579	-1.24812	-0.319754	0.00145802	0.0430358	9	92249750	92272278	1	Plscr1
ENSMUSG00000030697	109.714	104.729	2267	103.263	2447	98.3291	1766	119.518	4550	124.878	3090	133.955	3573	133.766	2748	102.107	128.029	-1.25007	-0.322004	0.000377226	0.0231696	7	126785866	126792496	-1	Ppp4c
ENSMUSG00000007036	50.8138	48.1036	1041	46.2625	1096	45.6717	820	58.3997	2223	58.8933	1457	54.5603	1455	62.4178	1282	46.6793	58.5678	-1.25083	-0.322885	0.00185253	0.0484213	17	35089263	35102987	1	Abhd16a
ENSMUSG00000027523	441.878	435.889	9437	411.721	9758	382.434	6870	455.155	17329	542.081	13415	532.052	14193	534.603	10984	410.015	515.973	-1.25426	-0.326837	0.000762025	0.0310742	2	174284320	174346744	1	Gnas
ENSMUSG00000016528	201.12	191.791	4152	174.017	4124	188.114	3379	240.94	9173	230.3	5699	234.978	6268	218.839	4496	184.641	231.264	-1.25494	-0.327621	0.000201001	0.0174759	1	131053700	131097826	-1	Mapkapk2
ENSMUSG00000018770	132.54	130.778	2831	142.331	3373	122.988	2209	150.379	5725	175.993	4355	166.83	4450	172.458	3543	132.032	166.415	-1.25602	-0.328861	0.00142012	0.0427564	2	73908447	73911326	-1	Atp5g3
ENSMUSG00000020238	151.808	148.699	3219	132.838	3148	144.53	2596	158.521	6035	184.963	4577	179.762	4795	193.337	3972	142.022	179.146	-1.25671	-0.329646	0.00113772	0.0375916	10	81486249	81496392	-1	Ncln
ENSMUSG00000030879	32.4205	30.3217	656	31.7487	752	29.5294	530	35.9433	1368	40.4273	1000	38.2541	1020	40.0301	822	30.5333	38.6637	-1.25717	-0.330182	0.00139486	0.0424922	7	105803206	105811099	-1	Mrpl17
ENSMUSG00000000253	66.5054	78.3098	1695	76.9775	1824	67.0464	1204	87.4223	3328	95.6637	2367	95.7944	2555	94.9772	1951	74.1112	93.4644	-1.25811	-0.331258	0.000695878	0.029932	13	45507444	45553800	1	Gmpr
ENSMUSG00000053898	124.916	130.362	2822	142.753	3383	125.604	2256	153.137	5830	183.994	4553	163.793	4369	170.755	3508	132.907	167.92	-1.25865	-0.331882	0.000878249	0.0332222	7	28825217	28832247	1	Ech1
ENSMUSG00000022175	199.994	184.493	3994	180.388	4275	183.16	3290	206.822	7874	244.16	6042	229.506	6122	243.807	5009	182.68	231.073	-1.2595	-0.332847	0.000434853	0.0242499	14	54464137	54471497	1	Lrp10
ENSMUSG00000005514	104.146	92.2583	1997	105.921	2510	88.4211	1588	109.485	4168	124.393	3078	120.76	3221	128.997	2650	95.5333	120.909	-1.26131	-0.334927	0.00137004	0.0418348	5	135670033	135735326	1	Por
ENSMUSG00000073411	1313.17	1124.58	24348	1303.26	30889	1191.78	21410	1409.01	53646	1698.09	42024	1440.33	38423	1554.95	31949	1206.54	1525.59	-1.26169	-0.335363	0.000833575	0.0325498	17	35262730	35267499	1	H2-D1
ENSMUSG00000023004	618.328	547.938	11863	628.33	14892	536.288	9634	641.556	24426	816.001	20194	704.111	18783	738.185	15167	570.852	724.963	-1.26539	-0.339583	0.00124706	0.0400582	15	98931425	98934565	-1	Tuba1b
ENSMUSG00000020741	181.478	199.874	4327	175.494	4159	190.786	3427	227.834	8674	235.755	5834	239.252	6382	252.275	5183	188.718	238.779	-1.26546	-0.339667	0.000404614	0.0233981	11	74649495	74670847	1	Cluh
ENSMUSG00000017765	48.4793	47.0875	1019	43.1825	1023	37.4335	672	51.5709	1963	52.2665	1293	54.7102	1459	58.1836	1195	42.5679	54.1828	-1.26764	-0.34214	0.00162825	0.0458115	8	105943590	105966097	-1	Slc12a4
ENSMUSG00000029545	64.1778	68.1949	1476	68.7503	1629	62.3707	1120	78.1771	2976	88.1884	2182	82.4496	2199	91.9598	1889	66.4386	85.1937	-1.27481	-0.350277	0.00180862	0.047908	5	115110299	115119346	-1	Acads
ENSMUSG00000032596	57.5878	55.6321	1204	60.6918	1438	54.6892	982	71.9523	2739	68.7122	1700	67.5303	1801	85.9735	1766	57.0043	73.5421	-1.27899	-0.355003	0.00180466	0.047908	9	107975505	107984060	1	Uba7
ENSMUSG00000015027	67.694	68.9801	1493	76.0071	1801	59.6432	1071	86.109	3278	88.3096	2185	85.2985	2275	89.6237	1841	68.2101	87.3352	-1.28005	-0.356204	0.000723933	0.0305328	8	122578242	122611463	-1	Galns
ENSMUSG00000035027	73.389	61.2669	1326	67.7799	1606	57.5836	1034	73.8959	2813	82.6931	2046	79.4882	2120	84.2214	1730	62.2101	80.0747	-1.2814	-0.357725	0.00065596	0.0291745	10	81105915	81133975	1	Map2k2
ENSMUSG00000057137	27.8552	28.6128	619	27.9094	661	25.7999	463	35.6019	1355	38.6898	957	33.0061	880	33.8978	696	27.4407	35.2989	-1.28259	-0.359065	0.00173168	0.0472554	6	34863146	34874946	1	Tmem140
ENSMUSG00000039208	76.4335	61.9597	1341	70.7332	1676	64.9312	1166	80.0944	3049	89.3198	2210	84.1364	2244	85.0488	1747	65.8747	84.6499	-1.28286	-0.359364	0.000390221	0.0233981	11	121701544	121716306	1	Metrnl
ENSMUSG00000006519	444.645	402.957	8724	391.638	9282	375.588	6747	448.353	17070	520.504	12881	482.608	12874	562.782	11563	390.061	503.562	-1.2837	-0.360308	0.000415322	0.0233981	8	122424776	122432930	-1	Cyba
ENSMUSG00000090841	456.071	411.964	8919	487.285	11549	387.889	6968	495.498	18865	581.963	14402	551.544	14713	578.697	11890	429.046	551.925	-1.28615	-0.363054	0.000956499	0.0346166	10	128490860	128494145	-1	Myl6
ENSMUSG00000017221	80.9389	77.5247	1678	73.771	1748	69.2729	1244	86.6869	3300	94.694	2343	97.8936	2611	100.769	2070	73.5229	95.0108	-1.28667	-0.363637	0.000638595	0.0288735	11	98682554	98695979	1	Psmd3
ENSMUSG00000003421	30.1821	25.6568	555	28.7532	681	23.9074	429	33.7108	1283	33.0732	818	32.5937	869	35.8933	737	26.1058	33.8178	-1.28825	-0.365413	0.00150069	0.0433586	7	45062429	45078210	1	Nosip
ENSMUSG00000025743	360.044	429.376	9296	356.915	8459	374.196	6722	424.741	16171	525.272	12999	550.307	14680	500.34	10280	386.829	500.165	-1.28875	-0.365968	0.00131581	0.0408612	4	130792537	130826319	1	Sdc3
ENSMUSG00000002058	186.27	201.398	4360	208.445	4940	191.565	3441	231.248	8804	265.616	6573	253.047	6750	290.334	5965	200.469	260.061	-1.28933	-0.366619	0.000351222	0.0225131	11	78343482	78349164	1	Unc119
ENSMUSG00000026385	67.7165	62.4215	1351	73.0537	1731	62.5377	1123	80.9874	3083	86.1681	2132	85.9357	2292	88.4556	1817	66.0043	85.3867	-1.29143	-0.368966	0.000337657	0.0220865	1	120113280	120121078	-1	Dbi
ENSMUSG00000025017	992.517	1085.09	23493	1116.52	26463	1095.04	19672	1449.25	55178	1391.32	34432	1494.53	39869	1344.79	27631	1098.88	1419.97	-1.29189	-0.369479	1.60517e-05	0.00646382	19	41272377	41385102	-1	Pik3ap1
ENSMUSG00000003283	169.384	171.653	3716	190.303	4510	159.447	2864	232.955	8869	228.643	5658	206.152	5499	230.423	4734	173.801	224.543	-1.29212	-0.369738	0.000277363	0.0197464	2	153108468	153151441	1	Hck
ENSMUSG00000059248	870.205	980.108	21220	1042.69	24713	861.25	15472	1159.02	44128	1277.77	31622	1294.1	34522	1234.9	25373	961.349	1241.45	-1.29216	-0.369781	0.000175899	0.0163067	11	117199661	117362325	1	Sept9
ENSMUSG00000070493	121.941	103.759	2246	117.059	2774	109.295	1963	126.425	4813	154.739	3829	141.002	3761	150.362	3089	110.038	143.132	-1.29415	-0.372002	0.000839447	0.0326801	5	129881156	129887470	-1	Chchd2
ENSMUSG00000027593	136.742	126.344	2735	135.243	3205	111.577	2004	138.77	5283	173.528	4294	162.894	4345	173.091	3556	124.388	162.071	-1.29489	-0.372834	0.00139835	0.0424981	2	154791096	154867261	1	Raly
ENSMUSG00000041143	17.4005	15.7728	341	15.1255	358	16.1702	290	19.3703	737	20.4662	506	20.3734	543	21.39	439	15.6895	20.4	-1.29612	-0.374197	0.00175164	0.0474195	4	138972888	139059171	1	Tmco4
ENSMUSG00000037337	58.3981	52.6761	1140	66.0078	1564	59.0866	1061	72.6089	2764	79.7029	1972	74.3527	1983	81.2526	1669	59.2568	76.9793	-1.29846	-0.376797	0.000705512	0.0302034	7	28982050	29003279	1	Map4k1
ENSMUSG00000073889	36.0416	32.2153	697	30.5252	723	30.0303	539	38.7011	1473	39.8212	985	41.9651	1119	40.7602	837	30.9236	40.3119	-1.30004	-0.378558	0.000269254	0.0197084	4	41699989	41769474	1	Il11ra1
ENSMUSG00000055652	40.2617	36.1412	782	38.4149	910	38.2685	687	47.5261	1809	50.8927	1259	50.7742	1354	46.4544	954	37.6082	48.9119	-1.30063	-0.379209	0.00166921	0.0464566	7	75848310	75874131	1	Klhl25
ENSMUSG00000028670	104.428	102.696	2223	94.529	2240	97.0489	1743	118.1	4496	127.989	3167	123.609	3297	144.035	2959	98.0915	128.433	-1.30299	-0.381826	0.000411608	0.0233981	4	135968224	135972626	-1	Lypla2
ENSMUSG00000045665	84.7231	79.6492	1724	81.5341	1932	71.6664	1287	93.1217	3545	112.877	2793	94.0701	2509	107.29	2204	77.6166	101.84	-1.30337	-0.382251	0.00112596	0.0375268	15	102279454	102281754	1	Mfsd5
ENSMUSG00000025858	31.4598	25.6106	554	28.5	675	26.4122	474	34.9715	1331	33.7197	834	34.8803	930	37.3533	767	26.841	35.2312	-1.308	-0.387358	0.000354661	0.0225131	5	139252324	139270051	1	Get4
ENSMUSG00000063856	441.684	434.503	9407	483.024	11448	396.016	7114	520.896	19832	641.361	15872	518.37	13828	622.45	12789	437.848	575.769	-1.30902	-0.388486	0.000860343	0.0332222	9	108338903	108340343	1	Gpx1
ENSMUSG00000028980	54.5738	39.7438	860	45.6718	1082	43.5565	782	55.9046	2128	57.3578	1419	55.7598	1487	56.0908	1152	42.9907	56.2783	-1.31021	-0.389793	0.000663862	0.0291745	4	149979475	150009023	-1	H6pd
ENSMUSG00000038181	69.0159	62.8834	1361	55.4601	1314	58.1959	1045	74.6839	2843	69.8032	1727	76.9767	2053	89.3803	1836	58.8465	77.711	-1.3138	-0.393747	0.00126048	0.0400582	5	24586741	24594556	1	Chpf2
ENSMUSG00000027889	53.3255	45.1938	978	42.0855	997	43.0555	773	54.7752	2085	58.6104	1450	52.3486	1396	64.1212	1317	43.445	57.4639	-1.31431	-0.394306	0.00040264	0.0233981	3	108074062	108086651	-1	Ampd2
ENSMUSG00000043091	54.4807	56.3711	1220	62.0419	1470	51.6833	928	73.5545	2800	76.5916	1895	77.6139	2070	70.8862	1456	56.6988	74.6615	-1.31551	-0.395626	0.000362671	0.022797	15	99029891	99038110	1	Tuba1c
ENSMUSG00000002603	379.078	349.981	7577	327.212	7755	295.321	5305	372.185	14170	477.47	11816	410.111	10940	459.994	9451	324.172	429.94	-1.31887	-0.399307	0.000648282	0.0291072	7	25687002	25705077	1	Tgfb1
ENSMUSG00000061232	550.158	460.044	9960	540.446	12809	487.972	8766	656.974	25013	676.232	16735	620.93	16564	660.898	13579	496.154	653.759	-1.31922	-0.399687	4.3418e-05	0.00810846	17	33996017	34000347	-1	H2-K1
ENSMUSG00000027613	57.8182	51.66	1118	51.6207	1223	52.407	941	63.6527	2423	69.9648	1731	69.9669	1866	71.3729	1466	51.8959	68.7393	-1.32043	-0.401011	0.000224941	0.0181566	2	155819832	155826925	-1	Eif6
ENSMUSG00000024737	384.155	431.408	9340	402.734	9545	333.952	5999	473.304	18020	555.537	13748	489.506	13058	536.55	11024	389.365	513.724	-1.32046	-0.401044	0.000506743	0.0258258	19	10839727	10859362	1	Slc15a3
ENSMUSG00000032305	42.6489	39.8824	863	40.7776	966	38.5468	692	49.6273	1889	51.3372	1270	51.8238	1382	58.719	1206	39.7356	52.8768	-1.32055	-0.401142	0.000456912	0.0247385	9	57537528	57543184	1	Fam219b
ENSMUSG00000030707	385.844	347.21	7517	396.701	9402	374.92	6735	444.518	16924	503.735	12466	507.874	13548	518.931	10662	372.944	493.764	-1.32128	-0.401932	0.00011211	0.0134351	7	126699773	126707787	-1	Coro1a
ENSMUSG00000030681	213.761	199.181	4312	208.065	4931	158.111	2840	232.798	8863	248.281	6144	248.773	6636	264.296	5430	188.452	248.537	-1.32157	-0.402255	0.000811011	0.0320573	7	126986860	127014621	-1	Mvp
ENSMUSG00000036620	181.735	174.148	3770	191.653	4542	175.645	3155	215.489	8204	251.595	6226	231.905	6186	260.062	5343	180.482	239.763	-1.3222	-0.402938	0.000255449	0.0191975	11	50210890	50235103	1	Mgat4b
ENSMUSG00000040345	157.764	150.546	3259	166.338	3942	137.627	2472	182.422	6945	202.217	5004	196.743	5248	223.317	4588	151.504	201.175	-1.32274	-0.403532	0.000417628	0.0233981	10	127321964	127329943	1	Arhgap9
ENSMUSG00000021646	50.8285	58.4033	1264	65.2906	1547	47.9539	861	74.0798	2820	75.4198	1866	76.077	2029	77.0671	1583	57.2159	75.6609	-1.32334	-0.404183	0.00109579	0.0373555	13	99948530	100015639	-1	Mccc2
ENSMUSG00000100755	245.6	169.575	3671	196.589	4659	159.058	2857	202.094	7694	234.543	5804	221.709	5914	280.162	5756	175.074	234.627	-1.32841	-0.409705	0.00179524	0.047908	3	37714740	37715164	1	Rps23-ps1
ENSMUSG00000024942	289.534	291.277	6306	321.896	7629	267.879	4812	359.394	13683	401.868	9945	389.569	10392	412.395	8473	293.684	390.807	-1.32903	-0.410378	8.35307e-05	0.0115739	19	5988545	6015897	-1	Capn1
ENSMUSG00000019823	174.372	168.882	3656	162.035	3840	162.787	2924	207.925	7916	207.389	5132	228.981	6108	233.197	4791	164.568	219.373	-1.32966	-0.411057	2.64548e-05	0.00692555	10	41476314	41487032	1	Mical1
ENSMUSG00000035900	142.877	153.363	3320	149.335	3539	160.227	2878	203.513	7748	217.814	5390	195.169	5206	204.531	4202	154.308	205.257	-1.3302	-0.411642	2.36775e-05	0.00692555	15	86057695	86137634	1	Gramd4
ENSMUSG00000024525	36.6894	39.6052	857	33.8161	801	35.4297	636	49.9687	1902	47.0944	1165	45.6762	1218	50.1046	1029	36.2837	48.211	-1.33156	-0.413119	0.000221778	0.0181376	18	67289186	67322472	1	Impa2
ENSMUSG00000042729	16.6975	14.4334	312	13.0159	308	13.721	246	18.95	721	17.7993	440	16.6998	445	19.9786	410	13.7234	18.3569	-1.33616	-0.418096	0.00197268	0.0497456	19	8735827	8740624	1	Wdr74
ENSMUSG00000020739	27.756	22.7008	491	25.9264	614	24.0744	432	30.4803	1160	32.5479	805	34.2431	913	32.8758	675	24.2339	32.5368	-1.33647	-0.418425	0.000810416	0.0320573	11	115564434	115583985	1	Nup85
ENSMUSG00000024816	66.5058	63.8072	1381	67.9486	1610	54.0212	970	74.2899	2828	85.6428	2119	81.25	2167	92.6898	1904	61.9257	83.4681	-1.3382	-0.420292	0.000990216	0.0352484	19	5849702	5875274	-1	Frmd8
ENSMUSG00000037348	39.1819	32.7234	708	27.614	654	33.7598	606	38.9638	1483	43.7002	1081	44.2143	1179	40.2248	826	31.3657	41.7758	-1.33992	-0.422145	0.000518318	0.0259371	4	134496697	134510235	1	Paqr7
ENSMUSG00000036733	69.053	57.7105	1249	61.2825	1452	57.1383	1026	73.9747	2816	83.5012	2066	71.4663	1906	88.3583	1815	58.7104	79.3251	-1.34036	-0.422619	0.00028623	0.0199957	7	30640999	30650317	-1	Rbm42
ENSMUSG00000029730	50.2156	51.0134	1104	55.882	1324	45.0594	809	61.0787	2325	73.8439	1827	75.2523	2007	63.3425	1301	50.6516	68.3794	-1.34119	-0.423511	0.000957333	0.0346166	5	138164583	138172422	-1	Mcm7
ENSMUSG00000039041	55.7783	53.5537	1159	42.0434	996	46.5623	836	56.6662	2157	67.5404	1671	60.633	1617	70.4481	1447	47.3864	63.8219	-1.34318	-0.425649	0.00123116	0.0398613	2	180171485	180176286	1	Adrm1
ENSMUSG00000031897	67.5659	54.0155	1169	68.033	1612	51.906	932	69.641	2651	83.2992	2061	71.5413	1908	89.9643	1848	57.9848	78.6115	-1.34451	-0.427079	0.00202582	0.0498182	8	105935735	105938444	-1	Psmb10
ENSMUSG00000021550	39.2012	35.7717	774	32.8457	778	36.8212	661	40.8548	1555	46.9328	1161	54.3354	1449	48.1091	988	35.1462	47.558	-1.34485	-0.427446	0.00200753	0.0498182	13	58379817	58385225	-1	2210016F16Rik
ENSMUSG00000020156	112.793	120.063	2599	127.269	3016	101.057	1815	151.429	5765	141.647	3505	146.925	3919	191.293	3930	116.13	157.824	-1.34891	-0.431793	0.00127753	0.0402499	10	80226434	80243903	1	Pwwp3a
ENSMUSG00000024212	41.372	41.6375	901	31.369	743	36.3203	652	44.1642	1681	51.1351	1265	50.2869	1341	50.6399	1040	36.4423	49.0565	-1.35032	-0.433297	0.00126523	0.0400582	17	56892611	56935415	-1	Mllt1
ENSMUSG00000021262	335.234	388.963	8421	421.214	9983	302.168	5428	475.773	18114	499.128	12352	480.809	12826	536.793	11029	370.782	498.126	-1.35051	-0.433502	0.00049041	0.0253792	12	108554720	108688516	1	Evl
ENSMUSG00000034255	60.126	53.5075	1158	47.1907	1118	61.2574	1100	67.1721	2557	76.6724	1897	71.9161	1918	73.9523	1519	53.9852	72.4282	-1.35212	-0.435219	0.000528049	0.0259371	11	103331497	103363692	-1	Arhgap27
ENSMUSG00000014444	186.535	153.918	3332	160.389	3801	153.102	2750	213.309	8121	206.662	5114	192.732	5141	234.219	4812	155.803	211.731	-1.35415	-0.437386	6.67299e-05	0.00999863	8	122481698	122551329	-1	Piezo1
ENSMUSG00000036138	147.572	145.881	3158	148.871	3528	125.938	2262	177.327	6751	196.762	4869	181.187	4833	207.256	4258	140.23	190.633	-1.35536	-0.438674	0.000116666	0.0134351	9	119339676	119350299	1	Acaa1a
ENSMUSG00000052512	40.3752	41.7298	903	40.6932	964	34.2051	614	52.6477	2004	56.2668	1392	46.7633	1247	56.5289	1161	38.876	53.0517	-1.35565	-0.43898	0.0018759	0.0485241	7	48908716	49610090	1	Nav2
ENSMUSG00000037493	74.2924	83.8061	1814	87.905	2083	64.6529	1161	99.3202	3781	110.008	2722	104.754	2794	113.082	2323	78.788	106.791	-1.35618	-0.439544	0.000655162	0.0291745	9	54544794	54560218	-1	Cib2
ENSMUSG00000020737	171.624	172.162	3727	192.539	4563	148.927	2675	214.36	8161	244.119	6041	235.841	6291	233.829	4804	171.209	232.037	-1.35642	-0.439808	0.000141069	0.0146598	11	115497353	115514387	-1	Jpt1
ENSMUSG00000032834	24.9751	19.7449	427	21.4541	508	21.8478	392	28.8518	1098	27.7799	687	29.4824	786	27.4736	564	21.0156	28.3969	-1.35694	-0.440358	0.000268693	0.0197084	10	78170909	78185149	-1	Pwp2
ENSMUSG00000023942	220.428	187.449	4058	209.626	4968	185.72	3336	212.337	8084	291.476	7213	280.074	7471	283.91	5833	194.265	266.949	-1.35923	-0.442788	0.000889183	0.0333082	17	45585200	45599606	-1	Slc29a1
ENSMUSG00000026821	136.783	164.633	3564	153.259	3632	111.967	2011	194.924	7421	191.509	4739	174.664	4659	213.389	4384	143.286	193.621	-1.36035	-0.443979	0.00180971	0.047908	2	28513125	28553081	1	Ralgds
ENSMUSG00000028688	24.4796	23.2089	502	23.3949	554	21.6808	389	31.741	1208	29.3557	726	29.4824	786	34.0925	700	22.7616	31.1679	-1.36133	-0.445018	0.000469077	0.0249774	4	116794310	116807640	-1	Toe1
ENSMUSG00000003346	45.5756	42.0531	910	37.6555	892	36.5986	657	49.5747	1887	52.7918	1306	49.6497	1324	61.2011	1257	38.7691	53.3043	-1.36249	-0.446247	0.00054702	0.0261974	10	80583654	80590341	-1	Abhd17a
ENSMUSG00000002984	39.3957	35.8641	776	33.6051	796	32.2012	578	41.2225	1569	50.4482	1248	43.9893	1173	51.4186	1056	33.8901	46.7697	-1.36275	-0.446525	0.000442511	0.024473	7	19701313	19715438	-1	Tomm40
ENSMUSG00000024309	28.3233	23.9479	518	27.4031	649	20.7902	373	30.1388	1147	34.245	847	32.2564	860	36.7693	755	24.0471	33.3524	-1.36775	-0.4518	0.00149366	0.0433586	17	33938821	33940343	-1	Pfdn6
ENSMUSG00000002111	370.075	353.075	7644	365.1	8653	320.426	5756	413.263	15734	509.472	12608	452.32	12066	532.51	10941	346.2	476.891	-1.36808	-0.452156	0.000191853	0.0170498	2	91082390	91115756	1	Spi1
ENSMUSG00000039512	34.7602	32.8158	710	27.0655	641	34.5947	621	43.1924	1644	45.3165	1121	40.6156	1083	41.2955	848	31.492	42.605	-1.36952	-0.453668	0.000779864	0.0314042	17	27856441	27900041	1	Uhrf1bp1
ENSMUSG00000040688	29.0217	24.7793	536	21.4963	509	27.5811	495	32.7128	1245	30.3255	750	34.3556	916	36.4286	748	24.6189	33.4556	-1.36981	-0.453975	0.000900508	0.0335349	17	24697949	24707660	-1	Tbl3
ENSMUSG00000055013	173.273	190.59	4126	163.385	3872	138.407	2486	202.567	7712	223.35	5527	225.832	6024	246.873	5072	164.127	224.655	-1.3712	-0.455438	0.000487496	0.0253704	1	89454806	89897617	1	Agap1
ENSMUSG00000026355	47.3214	49.2121	1065	58.7088	1391	42.1093	756	59.6341	2270	71.1366	1760	79.1883	2112	66.1166	1358	50.0101	69.0189	-1.37179	-0.456063	0.00199943	0.0498182	1	128331590	128359664	-1	Mcm6
ENSMUSG00000002835	18.3369	22.1928	480	19.3446	458	16.0032	287	24.3868	928	27.0121	668	25.9588	692	29.615	608	19.1802	26.7432	-1.3786	-0.463207	0.00158171	0.0449932	17	56040439	56072289	1	Chaf1a
ENSMUSG00000022463	175.843	122.28	2647	125.244	2968	109.295	1963	168.449	6413	172.68	4273	145.65	3885	170.803	3509	118.94	164.396	-1.37903	-0.463656	0.00012424	0.0136905	15	82147181	82205379	1	Srebf2
ENSMUSG00000003072	87.5292	72.0746	1560	68.3284	1619	75.2846	1352	82.6946	3148	107.867	2669	97.7062	2606	112.255	2306	71.8958	100.131	-1.37923	-0.463862	0.000459375	0.0247678	10	80138632	80145818	1	Atp5d
ENSMUSG00000030278	242.397	261.256	5656	346.831	8220	239.769	4307	356.373	13568	421.062	10420	375.699	10022	395.897	8134	282.619	387.258	-1.37985	-0.46451	0.000750351	0.0308914	6	113424634	113435760	-1	Cidec
ENSMUSG00000013833	23.1822	20.8996	452	18.9227	448	19.8996	357	24.6495	938	33.5581	830	25.284	674	28.0089	575	19.9073	27.8751	-1.38041	-0.465102	0.00192693	0.0489753	10	79894708	79908923	-1	Med16
ENSMUSG00000046865	57.8814	51.4291	1113	49.8065	1180	44.7811	804	60.0019	2284	71.3791	1766	63.2195	1686	77.6025	1594	48.6722	68.0507	-1.38145	-0.466179	0.000543736	0.0261778	7	28169710	28179269	1	Fbl
ENSMUSG00000042569	50.7013	51.1058	1106	61.62	1460	43.2782	777	66.0165	2513	86.7338	2146	68.1301	1817	68.112	1399	52.0013	72.2481	-1.38209	-0.466853	0.00182107	0.047908	11	60830631	60860195	1	Dhrs7b
ENSMUSG00000003528	55.1605	52.6299	1139	51.4941	1220	44.1131	792	62.9435	2396	69.3587	1716	70.1543	1871	73.1736	1503	49.4124	68.9075	-1.38659	-0.471544	9.75147e-05	0.0123194	16	17925223	17928219	-1	Slc25a1
ENSMUSG00000029478	261.812	253.219	5482	203.044	4812	264.039	4743	310.253	11812	333.5	8253	319.546	8524	363.824	7475	240.101	331.781	-1.38869	-0.473722	0.000276437	0.0197464	5	125017153	125179219	-1	Ncor2
ENSMUSG00000034201	82.6465	83.4828	1807	87.019	2062	63.7066	1144	95.2492	3626	111.705	2764	101.305	2702	130.944	2690	78.0694	109.801	-1.39517	-0.480445	0.0015288	0.043778	11	5054132	5065327	-1	Gas2l1
ENSMUSG00000029480	31.3453	29.2594	633	26.9812	639	23.8517	428	35.6807	1358	35.2956	873	38.3665	1023	41.5875	854	26.6974	37.7326	-1.40135	-0.486813	0.000411736	0.0233981	5	125413858	125434121	-1	Dhx37
ENSMUSG00000031563	22.5122	14.8953	322	14.577	345	17.5618	315	19.2389	732	22.0825	546	24.8342	662	22.2173	456	15.678	22.0932	-1.40703	-0.492657	0.00119709	0.0390524	8	47823959	47990924	-1	Wwc2
ENSMUSG00000055322	664.515	650.704	14088	591.792	14026	566.457	10176	767.286	29213	797.534	19737	994.324	26525	856.255	17593	602.984	853.85	-1.40957	-0.495259	0.000124964	0.0136905	1	73910231	74124449	-1	Tns1
ENSMUSG00000037936	106.077	102.004	2208	120.012	2844	98.2178	1764	141.186	5375	147.466	3649	160.27	4275	153.38	3151	106.745	150.575	-1.41004	-0.495737	3.05457e-05	0.00692555	5	125277087	125341094	-1	Scarb1
ENSMUSG00000030592	31.9147	34.2014	740	33.6473	797	26.0226	467	46.423	1767	41.397	1024	45.3763	1210	43.7776	899	31.2904	44.2435	-1.41484	-0.500639	0.000523526	0.0259371	7	29003344	29125179	-1	Ryr1
ENSMUSG00000020538	113.833	99.9715	2164	91.7444	2174	90.2023	1620	119.334	4543	130.212	3222	138.978	3707	146.323	3006	93.9727	133.712	-1.41544	-0.501246	3.48065e-05	0.0070729	11	60199089	60222581	-1	Srebf1
ENSMUSG00000039886	39.0665	36.4183	788	42.9716	1018	34.4277	618	45.7926	1743	59.8227	1480	54.6353	1457	57.4536	1180	37.9392	54.426	-1.41597	-0.501788	0.000636153	0.0288735	5	135735485	135744448	-1	Tmem120a
ENSMUSG00000024667	26.8757	34.1552	739	30.3986	720	24.965	448	43.4813	1655	39.4171	975	45.0015	1200	40.8575	839	29.8396	42.1893	-1.41697	-0.502804	0.000736166	0.0305666	19	10533865	10556238	-1	Tmem216
ENSMUSG00000004043	61.7984	52.7685	1142	68.2018	1616	53.6872	964	83.4563	3177	77.1169	1908	77.464	2066	92.4465	1899	58.2192	82.6209	-1.41751	-0.503359	0.00027224	0.0197084	11	100859351	100885169	1	Stat5a
ENSMUSG00000049482	21.9123	19.1906	415	15.0833	357	17.5061	314	24.1767	920	25.2342	624	21.9853	586	26.2082	538	17.26	24.4011	-1.41818	-0.504045	0.00131596	0.0408612	8	122476143	122484138	1	Ctu2
ENSMUSG00000051682	28.9805	30.5064	660	36.6851	869	29.1954	524	46.9745	1788	50.9331	1260	39.7535	1060	46.2111	949	32.129	45.968	-1.42299	-0.508929	0.000334438	0.0220865	17	48264295	48275360	1	Treml4
ENSMUSG00000006589	115.284	97.7083	2115	117.101	2775	88.6994	1593	125.848	4791	148.516	3675	142.052	3789	164.671	3383	101.17	145.272	-1.42902	-0.515026	0.000253672	0.0191975	8	122574635	122576909	-1	Aprt
ENSMUSG00000030123	170.722	107.731	2332	125.371	2971	115.974	2083	177.379	6753	162.457	4020	145.2	3873	182.046	3740	116.359	166.77	-1.42977	-0.515781	5.14427e-05	0.00852897	6	115954811	115995005	-1	Plxnd1
ENSMUSG00000025153	101.238	71.936	1557	75.2055	1782	71.9448	1292	99.0313	3770	107.422	2658	101.905	2718	111.476	2290	73.0288	104.959	-1.4324	-0.518439	1.28543e-05	0.00580766	11	120805846	120824547	-1	Fasn
ENSMUSG00000053801	13.164	8.70622	188	11.5814	274	13.387	240	15.1416	576	15.8194	391	15.8377	422	16.3771	336	11.2249	15.7939	-1.43473	-0.520777	0.00191979	0.0489753	7	45825223	45830944	-1	Grwd1
ENSMUSG00000079445	177.404	176.272	3816	183.383	4346	177.928	3196	256.699	9773	275.435	6816	251.172	6700	248.868	5113	179.194	258.043	-1.43894	-0.525011	2.00608e-06	0.00244923	1	86302832	86307305	1	B3gnt7
ENSMUSG00000034765	84.6056	75.9543	1644	103.6	2455	93.4864	1679	133.202	5071	146.455	3624	126.045	3362	115.515	2373	91.0136	130.304	-1.43952	-0.525588	0.000255641	0.0191975	19	53529109	53542431	1	Dusp5
ENSMUSG00000045176	28.691	22.2852	482	26.4327	626	21.9592	394	31.4783	1198	34.9319	864	34.0557	908	37.7914	776	23.559	34.5643	-1.4503	-0.536352	0.000202073	0.0174759	11	69059717	69061578	1	Borcs6
ENSMUSG00000042524	224.79	204.631	4430	214.056	5073	173.196	3111	256.594	9769	294.749	7294	288.77	7703	309.266	6354	197.294	287.345	-1.45312	-0.539153	2.69022e-05	0.00692555	15	79724070	79742536	-1	Sun2
ENSMUSG00000027222	27.6487	27.3657	592	29.6814	703	24.6867	443	36.7838	1400	41.5183	1027	36.9046	984	46.6978	959	27.2446	40.4761	-1.46139	-0.547337	0.00031795	0.0214111	2	92374676	92381217	1	Pex16
ENSMUSG00000015016	12.6979	11.4774	248	11.7924	279	9.54625	171	15.6932	597	15.3749	380	15.3504	409	18.7618	385	10.9387	16.2951	-1.46423	-0.55014	0.00168692	0.0466686	8	122775486	122817880	1	Acsf3
ENSMUSG00000026939	12.1791	11.2927	244	7.91082	187	8.87829	159	13.6183	518	14.0819	348	12.5014	333	14.2843	293	9.3606	13.6215	-1.46908	-0.554909	0.00162611	0.0458115	2	25620067	25622005	-1	Tmem141
ENSMUSG00000022177	13.2001	11.616	251	10.0626	238	11.4945	206	14.1698	539	15.9406	394	18.0118	480	17.5451	360	11.0577	16.4168	-1.46921	-0.555038	0.000874073	0.0332222	14	54541785	54554616	-1	Haus4
ENSMUSG00000034738	12.3264	9.72233	210	12.7206	301	12.0511	216	17.952	683	16.5063	408	17.637	470	14.625	300	11.498	16.6801	-1.47211	-0.557888	0.000896764	0.0334948	2	69135800	69189330	1	Nostrin
ENSMUSG00000024339	82.8997	68.3797	1480	74.4882	1765	59.4205	1067	96.9301	3690	99.9469	2473	97.9311	2612	103.105	2118	67.4295	99.4783	-1.47382	-0.559556	6.27719e-05	0.00962951	17	34203527	34216321	1	Tap2
ENSMUSG00000020377	80.2622	85.7459	1856	91.9131	2178	64.3189	1155	97.4817	3711	127.262	3149	111.463	2973	145.398	2987	80.6593	120.401	-1.47611	-0.5618	0.00143468	0.0428436	11	50236461	50238616	-1	Ltc4s
ENSMUSG00000054000	23.4405	17.5741	380	15.1255	358	24.4083	438	24.3343	926	28.6688	709	26.2587	700	30.637	629	19.036	27.4747	-1.47746	-0.563122	0.00152115	0.043752	4	93334138	93335511	-1	Tusc1
ENSMUSG00000007836	202.815	165.464	3582	175.325	4155	157.054	2821	204.406	7782	260.969	6458	225.757	6022	309.947	6368	165.948	250.27	-1.48227	-0.567812	0.000347277	0.0223751	13	58125879	58128556	-1	Hnrnpa0
ENSMUSG00000033467	72.0951	54.8931	1188	55.5445	1316	50.2918	903	72.7665	2770	84.4306	2089	71.2414	1900	94.2472	1936	53.5764	80.6714	-1.48658	-0.571996	9.6825e-05	0.0123194	5	109554709	109558993	-1	Crlf2
ENSMUSG00000021102	19.9863	18.1745	393	19.1336	453	16.2258	291	22.7322	865	27.6182	683	27.6456	737	30.929	635	17.8447	27.2313	-1.48869	-0.574041	0.000387268	0.0233981	12	105032688	105042906	1	Glrx5
ENSMUSG00000036526	350.573	360.743	7810	368.053	8723	350.595	6298	480.133	18280	487.653	12068	612.084	16328	593.395	12192	359.797	543.316	-1.49815	-0.583186	4.09368e-05	0.00775752	5	140872990	141000582	-1	Card11
ENSMUSG00000041313	32.4627	17.7127	383	20.5259	486	28.0821	504	35.5231	1352	31.3357	775	31.6566	844	29.323	602	22.1069	31.9596	-1.50143	-0.586341	0.000603537	0.0281034	5	148327410	148399904	-1	Slc7a1
ENSMUSG00000032860	53.1671	54.5236	1180	63.8139	1512	43.2225	776	71.5058	2722	93.2797	2308	73.6779	1965	88.4556	1817	53.8533	81.7298	-1.50713	-0.591807	0.000523523	0.0259371	7	100996568	101012866	-1	P2ry2
ENSMUSG00000019843	27.9762	22.1928	480	32.0441	759	22.8498	410	40.3033	1534	34.1642	845	40.0534	1068	40.0301	822	25.6955	38.6377	-1.50984	-0.594397	0.000377589	0.0231696	10	39368855	39565381	1	Fyn
ENSMUSG00000028470	10.1606	9.72233	210	7.36233	174	8.98962	161	13.3819	509	11.8191	292	11.7892	314	15.501	318	8.69143	13.1228	-1.51333	-0.597725	0.00203867	0.0499435	4	43654227	43656466	-1	Hint2
ENSMUSG00000010660	9.96831	7.3668	159	9.17655	217	7.76502	139	12.1737	463	13.4758	333	12.1641	324	11.7049	240	8.10279	12.3796	-1.52353	-0.607416	0.00178866	0.047908	9	119071527	119093502	-1	Plcd1
ENSMUSG00000030541	66.0488	48.704	1054	62.9701	1492	49.9578	897	79.8318	3039	75.9451	1879	88.7472	2367	84.1241	1728	53.8773	82.162	-1.52554	-0.609319	2.51997e-05	0.00692555	7	80094846	80115392	-1	Idh2
ENSMUSG00000001247	87.2936	80.9887	1753	101.026	2394	71.6108	1286	114.948	4376	137.283	3397	123.009	3281	142.381	2925	84.5419	129.405	-1.5288	-0.612397	9.92136e-05	0.0124123	7	30957770	30973464	-1	Lsr
ENSMUSG00000031788	24.6897	14.8953	322	16.5178	391	12.7747	229	19.6592	748	21.4359	530	23.1099	616	28.9336	594	14.7293	23.2847	-1.52897	-0.612557	0.000975411	0.0348176	8	95099828	95202812	-1	Kifc3
ENSMUSG00000005667	19.2217	10.7384	232	13.1425	311	10.8265	194	15.3255	583	17.8397	441	19.0239	507	20.3679	418	11.5692	18.1393	-1.52983	-0.613372	0.00188293	0.0485269	6	83305691	83325908	-1	Mthfd2
ENSMUSG00000037972	53.7571	66.0703	1430	60.3964	1431	46.0613	827	82.3794	3136	89.8855	2224	94.4075	2518	84.4161	1734	57.5094	87.7721	-1.53038	-0.613886	0.000239551	0.0188137	16	11060945	11074985	1	Snn
ENSMUSG00000029449	19.663	19.2368	416	24.3231	576	16.3928	294	31.4783	1198	33.4773	828	27.1208	723	30.637	629	19.9843	30.6784	-1.53065	-0.614148	0.000344707	0.0223211	5	123103044	123132692	-1	Rhof
ENSMUSG00000096606	16.9458	13.2325	286	18.0789	428	21.2355	381	24.0717	916	31.1741	771	25.2466	673	24.8941	511	17.5156	26.3466	-1.53113	-0.614598	0.00106152	0.0369335	7	99624082	99627103	-1	Tpbgl
ENSMUSG00000018581	16.5242	15.4495	334	20.99	497	13.4427	241	21.4977	818	27.8203	688	27.0459	721	27.3276	561	16.6274	25.9228	-1.53262	-0.616001	0.00124823	0.0400582	12	117877982	118199043	-1	Dnah11
ENSMUSG00000034445	548.957	627.195	13579	682.25	16170	447.282	8035	878.832	33460	848.447	20997	883.179	23560	947.12	19460	585.576	889.395	-1.53747	-0.620561	0.000184003	0.0168928	19	10577172	10595961	1	Cyb561a3
ENSMUSG00000028634	93.6552	95.3066	2063	69.4253	1645	79.9603	1436	129.919	4946	137.485	3402	107.677	2872	125.882	2586	81.5641	125.241	-1.5443	-0.626956	7.7788e-05	0.0108954	4	119733784	120138045	1	Hivep3
ENSMUSG00000042622	28.0596	35.0327	758	26.3061	623	20.2893	364	41.6428	1585	41.9627	1038	38.1791	1018	46.1137	947	27.2094	41.9746	-1.55533	-0.637217	0.000487437	0.0253704	15	79346621	79359076	1	Maff
ENSMUSG00000020911	337.472	350.535	7589	475.134	11261	260.866	4686	482.208	18359	582.811	14423	576.772	15386	578.015	11876	362.178	554.952	-1.56463	-0.645818	0.000713375	0.0304131	11	100140810	100148665	-1	Krt19
ENSMUSG00000006585	27.6305	21.3152	461	28.6266	678	20.5676	369	33.4219	1272	40.1444	993	33.6433	897	41.8309	859	23.5031	37.2601	-1.56467	-0.645856	0.000213582	0.017988	8	122568015	122573554	1	Cdt1
ENSMUSG00000037907	30.6954	22.5161	487	26.8546	636	17.1721	308	33.7896	1286	37.0331	916	28.6203	763	41.9282	861	22.1809	35.3428	-1.56653	-0.647569	0.00193556	0.0490978	11	77470485	77489678	-1	Ankrd13b
ENSMUSG00000030930	35.1329	37.3883	809	39.8494	944	29.4737	529	55.3793	2108	60.7924	1504	51.4865	1373	56.1882	1154	35.5705	55.9616	-1.5679	-0.648835	4.82554e-05	0.00852897	7	132235780	132317228	-1	Chst15
ENSMUSG00000034118	9.86611	8.47529	183	5.50593	130	6.65176	119	12.0687	459	10.324	255	9.69003	258	9.85544	202	6.87766	10.4845	-1.57502	-0.655371	0.00199543	0.0498182	5	130073326	130135729	1	Tpst1
ENSMUSG00000028937	9.68031	8.47529	183	10.7798	255	7.48671	134	13.9335	530	14.0415	347	14.0384	374	14.771	303	8.91393	14.1961	-1.58152	-0.661308	0.00201094	0.0498182	4	152178134	152271855	1	Acot7
ENSMUSG00000038970	24.0507	17.7127	383	28.1203	666	20.7346	372	28.9832	1103	37.922	938	38.9288	1038	35.9906	739	22.1892	35.4561	-1.58845	-0.667621	0.00126136	0.0400582	5	144100436	144188204	1	Lmtk2
ENSMUSG00000043068	18.7888	19.9296	431	21.6651	513	14.7229	264	26.4092	1005	33.4368	827	25.9213	691	37.6453	773	18.7726	30.8532	-1.595	-0.67356	0.0011167	0.0375268	8	124740257	124751832	-1	Fam89a
ENSMUSG00000017754	163.737	184.124	3986	186.759	4426	133.341	2395	217.196	8269	291.234	7207	301.478	8042	265.27	5450	168.075	268.794	-1.59581	-0.674285	0.000162224	0.0158365	2	164839518	164857711	-1	Pltp
ENSMUSG00000086564	9.47545	9.21428	199	9.64065	228	8.98962	161	16.6387	633	14.2839	353	13.3636	356	15.0143	308	9.28151	14.8251	-1.6018	-0.679698	0.000334361	0.0220865	3	100993529	101029556	-1	Cd101
ENSMUSG00000030545	41.064	37.5268	812	37.9086	898	44.6141	801	65.3861	2489	65.7625	1627	68.3925	1824	55.5068	1140	40.0165	63.762	-1.60666	-0.684062	9.7284e-06	0.00545044	7	79735957	79743131	-1	Pex11a
ENSMUSG00000032902	15.5835	13.2787	287	14.0285	332	10.2699	184	23.4676	893	17.5165	433	22.4726	599	17.5938	361	12.5257	20.2626	-1.62391	-0.699469	0.000770249	0.0312328	3	104638668	104658462	1	Slc16a1
ENSMUSG00000024640	11.7524	9.07572	196	12.3831	293	11.2161	201	16.7438	637	17.8397	441	18.9865	506	17.0098	349	10.8916	17.6449	-1.62483	-0.700285	0.000138073	0.0146541	19	15904678	15947337	-1	Psat1
ENSMUSG00000098178	42.7784	35.7255	773	31.7909	753	30.6426	550	47.4473	1806	48.6703	1204	52.0488	1388	70.3508	1445	32.7197	54.6293	-1.6326	-0.707174	0.000125045	0.0136905	17	39846958	39848788	1	Gm42418
ENSMUSG00000041859	52.7991	43.5773	943	54.9538	1302	38.8808	698	63.6264	2422	72.1872	1786	92.0834	2456	74.0983	1522	45.804	75.4988	-1.63291	-0.707444	0.000152038	0.0153059	1	20802968	20820312	-1	Mcm3
ENSMUSG00000010651	165.64	213.083	4613	193.129	4577	115.139	2068	249.423	9496	284.244	7034	276.063	7364	305.957	6286	173.784	278.922	-1.64387	-0.7171	0.00048827	0.0253704	9	119148023	119157093	-1	Acaa1b
ENSMUSG00000050737	11.2717	8.05961	174	8.4593	200	7.87635	141	13.5395	515	10.9705	271	13.626	363	16.9611	348	8.13175	13.7743	-1.65645	-0.728097	0.000524075	0.0259371	2	30889471	30929863	-1	Ptges
ENSMUSG00000004562	45.5348	38.7277	838	41.2417	977	31.5889	567	60.4746	2302	59.0549	1461	53.5482	1428	78.7218	1617	37.1861	62.9499	-1.66355	-0.734263	8.68651e-05	0.0118584	14	51984719	52006251	1	Arhgef40
ENSMUSG00000058672	9.18983	4.59559	99	6.77166	160	5.20451	93	8.54918	325	10.526	260	8.41552	224	9.85544	202	5.52392	9.33654	-1.66814	-0.738243	0.00113285	0.0375268	13	34074274	34078007	-1	Tubb2a
ENSMUSG00000031778	40.0128	43.993	952	45.3342	1074	29.0841	522	64.178	2443	69.3991	1717	64.0067	1707	65.0946	1337	39.4704	65.6696	-1.67282	-0.742278	4.85061e-05	0.00852897	8	94772009	94782427	1	Cx3cl1
ENSMUSG00000005410	24.6877	27.5043	595	27.0655	641	16.5598	297	33.1067	1260	41.2354	1020	48.1877	1285	41.1495	845	23.7099	40.9198	-1.7095	-0.773575	0.000498922	0.025614	8	75109569	75128439	1	Mcm5
ENSMUSG00000032997	27.6304	20.7148	448	26.0951	618	21.7922	391	35.2342	1341	45.8822	1135	35.1802	938	44.3616	911	22.8674	40.1646	-1.72623	-0.787629	3.37608e-05	0.00707138	1	75474569	75479307	-1	Chpf
ENSMUSG00000024008	161.856	189.99	4113	195.45	4632	106.345	1910	262.03	9976	281.375	6963	266.354	7105	298.559	6134	163.928	277.079	-1.73787	-0.797321	0.000213294	0.017988	17	29155556	29238167	-1	Cpne5
ENSMUSG00000050860	18.3861	21.9157	474	13.7754	326	18.7307	336	23.5201	895	37.1139	918	31.1318	830	35.6499	732	18.1406	31.8539	-1.74077	-0.79973	0.000860899	0.0332222	11	95824499	95832140	1	Phospho1
ENSMUSG00000041757	14.4793	16.8351	364	10.4845	248	14.6673	263	19.8693	756	25.9615	642	31.0568	828	20.3192	417	13.9956	24.3017	-1.74963	-0.807051	0.00112326	0.0375268	1	133164210	133303435	1	Plekha6
ENSMUSG00000040010	50.7982	44.8244	970	44.1107	1045	41.4413	744	76.68	2919	74.6521	1847	75.2898	2008	78.9652	1622	43.4588	76.3968	-1.75461	-0.81115	2.68387e-07	0.00115281	8	121881150	121907694	-1	Slc7a5
ENSMUSG00000021256	9.00222	8.61385	186	8.33273	197	6.15079	110	14.8002	563	11.0917	274	12.2765	327	17.1558	352	7.69912	13.8311	-1.76133	-0.816662	0.000931036	0.0343078	12	86678700	86692091	1	Vash1
ENSMUSG00000019539	12.4522	8.24436	178	14.788	350	12.9974	233	18.3197	697	22.3653	553	21.348	569	21.2439	436	12.0099	20.8192	-1.76165	-0.81693	0.000417538	0.0233981	7	45082913	45092221	-1	Rcn3
ENSMUSG00000023034	10.1944	9.07572	196	5.25278	124	9.71324	174	11.7535	447	13.5566	335	15.9876	426	13.1163	269	8.01391	13.6035	-1.77454	-0.827445	0.00112944	0.0375268	15	101254269	101274795	1	Nr4a1
ENSMUSG00000054422	120.696	138.168	2991	144.989	3436	72.724	1306	175.278	6673	257.656	6376	188.721	5034	217.185	4462	118.627	209.71	-1.80916	-0.855317	0.000779789	0.0314042	6	71199827	71205023	1	Fabp1
ENSMUSG00000024913	24.198	13.7868	298	19.8087	469	15.2796	274	28.0114	1066	27.1738	672	31.2442	833	32.6811	671	16.2917	29.7776	-1.81952	-0.86356	2.33242e-05	0.00692555	19	3584828	3686564	-1	Lrp5
ENSMUSG00000061104	39.3079	27.0424	585	22.2136	526	29.8077	535	39.384	1499	59.3782	1469	40.0159	1067	55.8475	1147	26.3546	48.6564	-1.82153	-0.865152	0.000167011	0.0159415	8	95825346	95826134	1	Sap18b
ENSMUSG00000062609	99.5302	63.53	1375	118.958	2819	110.965	1993	166.663	6345	207.632	5138	174.402	4652	144.376	2966	97.8174	173.268	-1.82554	-0.868325	0.000310701	0.0211988	16	95257558	95300260	1	Kcnj15
ENSMUSG00000040640	6.58327	4.59559	99	5.67469	134	6.65176	119	11.2807	429	10.4048	257	7.62832	203	11.6075	238	5.64068	10.2303	-1.83066	-0.872366	0.00136314	0.041723	14	27622428	28478537	1	Erc2
ENSMUSG00000026458	23.226	9.62996	208	21.3276	505	12.1624	218	23.4676	893	24.7897	613	26.1837	698	28.3496	582	14.3733	25.6976	-1.83937	-0.879209	0.000807899	0.0320573	1	134296783	134332928	-1	Ppfia4
ENSMUSG00000051177	42.5682	38.2196	827	42.4231	1005	32.8135	589	66.6468	2537	79.905	1977	81.0251	2161	54.4361	1118	37.8187	70.5033	-1.84395	-0.882797	3.08678e-05	0.00692555	2	134786067	135475258	1	Plcb1
ENSMUSG00000026463	25.5525	23.6246	511	19.7243	467	18.1741	326	32.6865	1244	45.6802	1130	42.7523	1140	34.5305	709	20.5076	38.9124	-1.87308	-0.905411	2.11128e-05	0.00692555	1	133699457	133801041	-1	Atp2b4
ENSMUSG00000063171	24.1744	10.369	224	24.9138	590	20.4562	367	27.6699	1053	36.2653	897	34.9178	931	35.5039	729	18.5797	33.5893	-1.89273	-0.920472	0.001263	0.0400582	6	148354656	148355598	1	Rps4l
ENSMUSG00000055745	12.4814	9.39903	203	10.1469	240	10.6595	191	18.4773	703	17.3144	428	22.885	610	17.5938	361	10.0685	19.0676	-1.89496	-0.922168	3.07024e-05	0.00692555	15	84553398	84557823	-1	Rtl6
ENSMUSG00000118012	23.8047	15.4495	334	13.8176	327	15.6135	280	23.5726	897	36.1037	893	30.0447	801	26.3055	540	14.9602	29.0066	-1.9074	-0.931608	4.89836e-05	0.00852897	18	82694287	82701336	1	Gm46620
ENSMUSG00000031383	4.63535	3.20999	69	6.01222	142	3.42329	61	7.39353	281	8.46528	209	8.22809	219	7.76268	159	4.21517	7.96239	-1.91157	-0.934759	0.00184228	0.0482513	X	73639419	73643514	1	Dusp9
ENSMUSG00000036459	4.87073	2.33244	50	3.81829	90	2.86666	51	5.39741	205	6.12167	151	5.04181	134	6.83797	140	3.00579	5.84972	-1.92128	-0.942067	0.00146966	0.0432376	7	34109543	34133268	-1	Wtip
ENSMUSG00000037185	12.0432	7.08968	153	15.5474	368	7.37538	132	16.8751	642	19.9813	494	16.3625	436	22.7527	467	10.0042	18.9929	-1.92822	-0.947266	0.00115546	0.0379827	15	101347444	101370162	-1	Krt80
ENSMUSG00000051579	5.19697	2.471	53	4.49334	106	3.31196	59	6.52679	248	6.60656	163	7.59083	202	5.37791	110	3.42543	6.52552	-1.94908	-0.962795	0.00174721	0.0473989	X	136168984	136172342	-1	Tceal8
ENSMUSG00000022421	12.2934	12.2626	265	12.3409	292	6.87441	123	18.2934	696	24.911	616	20.7483	553	18.3238	376	10.4926	20.5691	-1.94981	-0.963331	0.000448472	0.0245916	15	79786351	79804766	-1	Nptxr
ENSMUSG00000036826	19.8609	14.0177	303	26.6014	630	12.3851	222	30.6116	1165	40.7505	1008	26.7085	712	42.0255	863	17.6681	35.024	-1.98381	-0.988272	0.00167528	0.0465252	7	30565427	30567962	1	Igflr1
ENSMUSG00000037419	17.1288	6.02739	130	17.0241	403	11.4388	205	18.5823	707	24.5473	607	25.6589	684	18.7132	384	11.4968	21.8754	-2.02102	-1.01508	0.00182464	0.047908	9	14353990	14381507	-1	Endod1
ENSMUSG00000018169	4.85318	3.8566	83	3.86048	91	3.08931	55	6.92077	263	7.73795	191	6.80364	181	8.34671	171	3.60213	7.45227	-2.02266	-1.01625	0.000287072	0.0199957	15	78755882	78773475	-1	Mfng
ENSMUSG00000042700	36.4833	22.5161	487	31.58	748	25.132	451	49.3384	1878	60.0247	1485	60.5205	1614	44.605	916	26.4093	53.6221	-2.02537	-1.01819	5.07987e-06	0.00344522	12	82169320	82451786	1	Sipa1l1
ENSMUSG00000090394	16.7314	8.24436	178	14.3239	339	10.8265	194	24.3868	928	25.113	621	22.3227	595	16.5717	340	11.1316	22.0986	-2.02718	-1.01947	0.000154866	0.0153508	1	160044382	160080208	1	4930523C07Rik
ENSMUSG00000034557	10.9972	5.10365	110	9.8516	233	7.09707	127	15.5356	591	13.4353	332	17.0747	455	12.2889	252	7.35077	14.5836	-2.04789	-1.03414	0.000244734	0.0189978	4	108637466	108780798	-1	Zfyve9
ENSMUSG00000028943	6.72916	2.93287	63	5.21059	123	4.09125	73	6.86824	261	8.10162	200	9.46511	252	9.66076	198	4.07824	8.52393	-2.0605	-1.043	0.00189309	0.0486914	4	152120331	152152371	-1	Espn
ENSMUSG00000029096	7.04772	3.20999	69	3.69171	87	4.98186	89	7.02582	267	8.78854	217	10.2523	273	6.39995	131	3.96119	8.11666	-2.07826	-1.05538	0.000756277	0.0310275	5	35652023	35679782	-1	Htra3
ENSMUSG00000029469	6.76481	5.01127	108	8.58587	203	3.75727	67	13.0667	497	10.2836	254	14.2633	380	8.9794	184	5.78481	11.6482	-2.08082	-1.05715	0.00140963	0.0427401	5	122550204	122614518	-1	Ift81
ENSMUSG00000041801	61.9596	49.8587	1079	49.5112	1173	50.9597	915	88.3415	3363	115.1	2848	111.876	2984	107.047	2199	50.1099	105.591	-2.09037	-1.06376	1.37115e-07	0.000883435	1	135766119	135769136	1	Phlda3
ENSMUSG00000035355	21.5843	20.3453	440	21.7917	516	13.22	237	36.9939	1408	37.2351	921	32.5937	869	50.7859	1043	18.4523	39.4022	-2.09176	-1.06472	4.47195e-05	0.00823222	11	100740376	100759942	-1	Kcnh4
ENSMUSG00000030546	6.29888	5.70408	123	5.25278	124	4.53656	81	9.15327	348	12.0615	298	14.7881	394	10.7801	221	5.16447	11.6957	-2.18734	-1.12918	0.00015345	0.0153284	7	79720218	79732903	-1	Plin1
ENSMUSG00000029761	20.7293	12.355	267	24.7872	587	11.1048	199	34.8402	1326	32.063	793	51.4865	1373	23.5801	484	16.0823	35.4924	-2.23704	-1.16159	0.00129836	0.0407073	6	34598500	34775473	1	Cald1
ENSMUSG00000018428	10.0525	4.31847	93	7.74205	183	4.42523	79	10.8605	413	11.0513	273	13.9259	371	13.7976	283	5.49525	12.4088	-2.24736	-1.16823	0.000106907	0.0132462	11	88830792	88864586	-1	Akap1
ENSMUSG00000038539	32.8675	10.0918	218	20.5681	487	9.15661	164	22.9685	874	31.0932	769	30.3071	808	34.0439	699	13.2722	29.6032	-2.25159	-1.17094	0.000342569	0.0222947	7	44812256	44816658	-1	Atf5
ENSMUSG00000035168	6.65771	3.99516	86	6.34975	150	2.42135	43	8.54918	325	9.31383	230	11.0395	294	9.41742	193	4.25542	9.57998	-2.29606	-1.19916	0.00054444	0.0261778	2	59612042	59846149	1	Tanc1
ENSMUSG00000068758	13.65	8.05961	174	10.4845	248	7.70936	138	16.4286	625	24.4665	605	24.7218	659	17.4964	359	8.75115	20.7783	-2.30466	-1.20456	5.10388e-05	0.00852897	14	14346275	14356011	1	Il3ra
ENSMUSG00000073409	12.5657	7.82867	169	9.21874	218	7.59804	136	25.4637	969	17.4761	432	16.6249	443	16.1337	331	8.21515	18.9246	-2.31779	-1.21275	5.292e-05	0.00863198	17	35424850	35430055	1	H2-Q6
ENSMUSG00000022408	8.86126	5.05746	109	8.33273	197	7.26406	130	14.5901	555	18.4054	455	16.9247	451	13.7003	281	6.88475	15.9051	-2.33544	-1.2237	1.69951e-05	0.00663633	15	80671847	80700425	1	Fam83f
ENSMUSG00000013584	2.4507	1.4087	30	2.00407	47	2.03171	36	4.1367	157	4.99027	123	3.65485	97	4.11252	84	1.81483	4.22358	-2.34463	-1.22936	0.000918339	0.0340049	9	71215789	71296243	1	Aldh1a2
ENSMUSG00000024042	9.4037	6.39688	138	9.00778	213	3.03365	54	16.3236	621	15.1729	375	9.91494	264	14.4303	296	6.1461	13.9604	-2.35723	-1.23709	0.00141821	0.0427564	17	31844250	31855804	-1	Sik1
ENSMUSG00000029163	132.382	55.7706	1207	156.297	3704	84.0794	1510	206.796	7873	244.766	6057	180.324	4810	249.452	5125	98.7155	220.335	-2.40361	-1.2652	0.000174329	0.0163067	5	30913402	30921277	1	Emilin1
ENSMUSG00000022221	5.34776	2.56337	55	5.97003	141	2.08737	37	6.8945	262	8.50569	210	8.22809	219	9.32008	191	3.54026	8.23709	-2.4138	-1.27131	0.000903044	0.0335349	14	55784995	55788865	-1	Ripk3
ENSMUSG00000023991	12.0129	4.73415	102	10.9486	259	5.9838	107	15.5093	590	15.7386	389	17.1871	458	20.1732	414	7.22217	17.1521	-2.43296	-1.28272	7.66819e-05	0.0108585	17	47867133	47924645	-1	Foxp4
ENSMUSG00000022661	15.1222	12.5397	271	11.919	282	6.26212	112	26.3304	1002	22.7694	563	36.1549	964	16.7664	344	10.2403	25.5053	-2.48501	-1.31325	0.000463446	0.0248743	16	45382135	45409053	-1	Cd200
ENSMUSG00000042106	4.35138	2.33244	50	5.1684	122	1.92038	34	6.99956	266	7.65714	189	6.76615	180	8.78473	180	3.14041	7.55189	-2.49275	-1.31774	0.000727594	0.03054	9	107984223	107985879	-1	Inka1
ENSMUSG00000013236	32.4525	22.239	481	26.1795	620	11.1048	199	56.2985	2143	42.6901	1056	43.9893	1173	50.3479	1034	19.8411	48.3315	-2.50651	-1.32568	2.80837e-05	0.00692555	17	56412426	56476483	-1	Ptprs
ENSMUSG00000027030	6.83971	7.45918	161	7.067	167	1.75339	31	11.6484	443	10.8897	269	15.013	400	11.3155	232	5.42652	12.2167	-2.50829	-1.32671	0.00187457	0.0485241	2	68210445	68472268	-1	Stk39
ENSMUSG00000023868	2.27198	1.91675	41	1.70874	40	1.19676	21	3.76899	143	5.39434	133	4.0297	107	3.23648	66	1.60742	4.10738	-2.51908	-1.3329	0.00173458	0.0472554	17	8525372	8986648	1	Pde10a
ENSMUSG00000112731	4.55716	1.50107	32	4.74649	112	2.1987	39	7.60365	289	6.16208	152	5.52913	147	6.39995	131	2.81542	6.4237	-2.52646	-1.33712	0.000959101	0.0346166	10	53570625	53575756	-1	Gm47739
ENSMUSG00000033287	4.24935	2.56337	55	3.18542	75	2.1987	39	5.68632	216	6.20248	153	8.26557	220	8.83339	181	2.64916	7.24694	-2.59755	-1.37715	0.000964408	0.0346166	15	78428564	78439303	1	Kctd17
ENSMUSG00000117165	4.34838	2.28625	49	3.01666	71	1.5864	28	5.13476	195	5.59638	138	6.1289	163	8.15203	167	2.29644	6.25302	-2.61577	-1.38724	0.000401896	0.0233981	17	39636968	39637144	-1	Gm49832
ENSMUSG00000002233	68.8314	45.6095	987	64.9531	1539	28.8057	517	111.691	4252	127.262	3149	124.021	3308	113.861	2339	46.4561	119.209	-2.64771	-1.40474	2.91713e-06	0.00268501	3	104788375	104794459	1	Rhoc
ENSMUSG00000030088	5.08273	2.33244	50	4.78868	113	1.36375	24	7.10462	270	6.08126	150	7.6658	204	7.08132	145	2.82829	6.98325	-2.67217	-1.41801	0.000538643	0.0261778	6	90486427	90600203	1	Aldh1l1
ENSMUSG00000023019	35.0707	29.1208	630	29.7236	704	16.5598	297	55.4055	2109	67.0959	1660	75.6647	2018	73.5629	1511	25.1347	67.9323	-2.70149	-1.43376	2.00627e-06	0.00244923	15	99717515	99725005	1	Gpd1
ENSMUSG00000062515	89.879	50.182	1086	79.3402	1880	47.5643	854	159.86	6086	147.344	3646	202.628	5405	125.006	2568	59.0288	158.71	-2.70533	-1.43581	2.09076e-06	0.00244923	3	10204088	10208576	-1	Fabp4
ENSMUSG00000069114	5.96533	2.37862	51	6.30756	149	1.64207	29	10.0463	382	7.85917	194	9.27769	247	8.10336	166	3.44275	8.82162	-2.90424	-1.53816	0.000481116	0.0253704	3	9250602	9285333	1	Zbtb10
ENSMUSG00000002228	6.7447	4.68797	101	8.79683	208	1.53074	27	14.485	551	14.5667	360	9.09026	242	12.4836	256	5.00518	12.6564	-2.91222	-1.54212	0.00181255	0.047908	3	104781056	104786018	1	Ppm1j
ENSMUSG00000061397	339.326	180.891	3916	398.768	9451	116.642	2095	590.471	22481	762.582	18872	647.358	17269	676.765	13905	232.101	669.294	-3.23943	-1.69574	2.97116e-05	0.00692555	15	101929332	101940324	-1	Krt79
ENSMUSG00000049804	6.55798	3.8566	83	3.7761	89	4.14691	74	12.3838	471	16.3851	405	13.701	365	10.5368	216	3.92654	13.2517	-3.35948	-1.74824	4.85518e-06	0.00344522	X	134686519	134696757	1	Armcx4
ENSMUSG00000071064	1.51765	0.715896	15	1.24464	29	0.528801	9	2.45576	93	2.36381	58	3.91725	104	2.65245	54	0.829777	2.84732	-3.45446	-1.78846	0.00104877	0.0366247	8	79028437	79193766	1	Zfp827
ENSMUSG00000034612	2.94058	1.45489	31	1.28683	30	1.5864	28	5.73885	218	4.99027	123	6.09141	162	3.91784	80	1.44271	5.18459	-3.68074	-1.88	0.0001233	0.0136905	10	82985498	83195900	1	Chst11
ENSMUSG00000041782	1.89664	0.946831	20	1.58216	37	0.473138	8	3.92658	149	4.74783	117	3.05508	81	3.6745	75	1.00071	3.851	-4.09006	-2.03212	0.000282638	0.0199021	1	135818598	135833342	1	Lad1
ENSMUSG00000039178	3.16512	0.993018	21	3.94486	93	0.306148	5	4.39935	167	4.66702	115	5.3417	142	5.13456	105	1.74801	4.88566	-4.12888	-2.04575	0.00202506	0.0498182	5	53809606	53903965	1	Tbc1d19
ENSMUSG00000034926	45.6907	10.4151	225	35.5459	842	6.15079	110	66.8307	2544	51.8625	1283	49.6497	1324	67.0413	1377	17.3706	58.846	-4.1433	-2.05078	8.87487e-05	0.0118584	4	106561038	106589113	1	Dhcr24
ENSMUSG00000031785	4.79979	1.50107	32	4.78868	113	0.640127	11	10.4665	398	9.07139	224	11.7892	314	8.73606	179	2.30996	10.0158	-5.59681	-2.4846	0.000238459	0.0188137	8	94974751	95014217	1	Adgrg1
ENSMUSG00000038400	17.0838	2.70193	58	15.3364	363	2.25436	40	31.1369	1185	31.4973	779	34.3181	915	36.964	759	6.76424	33.4791	-6.76501	-2.75809	1.35209e-05	0.00580766	2	173224458	173276533	-1	Pmepa1
ENSMUSG00000049086	1.60709	0.0230934	0	0.780534	18	0.139158	2	1.53649	58	2.16178	53	2.15542	57	1.4844	30	0.314262	1.83452	-12.7565	-3.67316	0.000953741	0.0346166	2	25706739	25707721	1	Bmyc
ENSMUSG00000062098	0.65351	0.0230934	0	0.0210955	0	0.0278316	0	0.459633	17	0.222239	5	0.393599	10	0.21901	4	0.0240069	0.32362	-13.4454	-3.74904	0.000281158	0.0199021	2	138256565	138589292	1	Btbd3
ENSMUSG00000096519	0.987074	0.438775	9	0.0210955	0	0.0278316	0	0.958664	36	0.464681	11	1.10583	29	1.19239	24	0.162567	0.930389	-13.7957	-3.78614	0.00170691	0.0467985	9	3013140	3014344	1	Gm10721
ENSMUSG00000081251	0.763784	0.0230934	0	0.864916	20	0.0278316	0	1.77287	67	1.7173	42	1.1808	31	1.97109	40	0.30528	1.66051	-18.9119	-4.24122	0.000737716	0.0305666	11	45829319	45829869	1	Gm12164
ENSMUSG00000113261	1.14247	0.0230934	0	0.0210955	0	0.0278316	0	0.22325	8	0.303053	7	1.81805	48	1.09505	22	0.0240069	0.859851	-23.1084	-4.53035	0.00158889	0.0450978	13	10175784	10180807	-1	Gm47404
ENSMUSG00000069862	0.923669	0.0230934	0	0.0210955	0	0.0278316	0	1.24758	47	0.222239	5	1.25577	33	1.14372	23	0.0240069	0.967325	-34.6411	-5.11441	0.00190472	0.0488492	8	123206623	123207021	1	Rps12-ps9

## Sheet: Sheet2
List of deregulated genes in CD11cCre+Rxrabfl/fl ImmAMs vs. Rxrabfl/fl AM ([FC] ≤ -1.5 , adjusted p [p-adj] ≤ 0.1).
ID	AvrExp	Norm_ImmAM_KO1	Raw_ImmAM_KO1	Norm_ImmAM_KO2	Raw_ImmAM_KO2	Norm_ImmAM_KO3	Raw_ImmAM_KO3	Norm_mAM_WT1	Raw_mAM_WT1	Norm_mAM_WT2	Raw_mAM_WT2	Norm_mAM_WT3	Raw_mAM_WT3	Norm_mAM_WT4	Raw_mAM_WT4	ave_ImmAM_KO	ave_mAM_WT	foldChange	logFC	P.Value	adj.P.Val	chromosome_name	start_position	end_position	strand	mgi_symbol
ENSMUSG00000036887	8.3003	24.6939	410	27.5041	589	30.1146	567	0.0131324	0	0.0202035	0	0.0187428	0	0.0730033	1	27.4375	0.0312705	1117.65	10.1262	1.75644e-09	8.0546e-08	4	136895917	136898803	-1	C1qa
ENSMUSG00000046447	10.9439	34.5594	574	38.0952	816	35.7927	674	0.0393971	1	0.0606106	1	0.0187428	0	0.0730033	1	36.1491	0.0479385	851.764	9.73431	5.98728e-10	3.81941e-08	4	138454314	138460123	1	Camk2n1
ENSMUSG00000036905	14.5482	46.2296	768	50.0393	1072	48.4753	913	0.0656619	2	0.0202035	0	0.093714	2	0.121672	2	48.2481	0.0753129	772.765	9.59389	3.88639e-09	1.5039e-07	4	136880129	136886187	-1	C1qb
ENSMUSG00000042190	5.16509	15.7909	262	19.8524	425	15.5216	292	0.0393971	1	0.0202035	0	0.0187428	0	0.0243344	0	17.055	0.0256695	696.103	9.44316	4.77312e-09	1.77252e-07	5	113612354	113650426	-1	Cmklr1
ENSMUSG00000036896	5.82737	14.8284	246	21.7187	465	20.9343	394	0.0131324	0	0.0202035	0	0.1312	3	0.0243344	0	19.1605	0.0472175	630.835	9.30112	1.71409e-07	2.70352e-06	4	136889804	136893065	-1	C1qc
ENSMUSG00000021696	7.07939	23.3705	388	20.7855	445	22.2079	418	0.0131324	0	0.141425	3	0.243656	6	0.0243344	0	22.1213	0.105637	402.025	8.65114	8.96819e-08	1.61628e-06	13	108214404	108285683	1	Elovl7
ENSMUSG00000047222	4.19138	11.5198	191	13.2272	283	12.4969	235	0.0393971	1	0.0202035	0	0.0187428	0	0.0730033	1	12.4146	0.0378367	385.742	8.59149	2.42705e-07	3.59482e-06	14	51255262	51256112	-1	Rnase2a
ENSMUSG00000040907	6.33931	21.5056	357	18.686	400	22.6324	426	0.0131324	0	0.34346	8	0.0187428	0	0.121672	2	20.9413	0.124252	384.264	8.58595	6.43629e-08	1.24907e-06	7	24978167	25005958	-1	Atp1a3
ENSMUSG00000040751	10.4613	34.2586	569	34.3626	736	33.1394	624	0.0656619	2	0.101018	2	0.1312	3	0.170341	3	33.9202	0.117055	321.62	8.32921	2.32163e-08	5.7214e-07	5	134600022	134615025	-1	Lat2
ENSMUSG00000049723	510.176	1641.92	27294	1556.44	33359	1724.44	32496	6.8945	262	4.90946	121	5.11678	136	3.47982	71	1640.93	5.10014	314.078	8.29498	2.4536e-11	4.58219e-09	9	7344381	7369499	1	Mmp12
ENSMUSG00000054342	8.70942	26.9196	447	29.5103	632	28.1512	530	0.0919267	3	0.0606106	1	0.168685	4	0.0730033	1	28.1937	0.0985564	306.601	8.26022	9.07673e-08	1.62688e-06	7	24370263	24386690	1	Kcnn4
ENSMUSG00000020785	7.95267	24.1525	401	27.5508	590	25.2326	475	0.118191	4	0.262646	6	0.0562284	1	0.0243344	0	25.6453	0.11535	304.925	8.25231	3.0154e-07	4.31738e-06	11	73019008	73042073	1	Camkk1
ENSMUSG00000045404	4.99264	14.6479	243	15.2334	326	17.9096	337	0.0131324	0	0.101018	2	0.0187428	0	0.462354	9	15.9303	0.148812	287.896	8.16941	4.19815e-06	3.60419e-05	12	99964499	100062682	1	Kcnk13
ENSMUSG00000069805	1.92308	4.48159	74	4.22243	90	5.28001	99	0.0131324	0	0.0202035	0	0.0187428	0	0.0243344	0	4.66135	0.0191033	248.082	7.95467	5.7678e-07	7.30097e-06	13	62864753	62888282	-1	Fbp1
ENSMUSG00000030329	21.3538	69.8708	1161	73.2743	1570	66.093	1245	0.22325	8	0.141425	3	0.655998	17	0.413685	8	69.746	0.35859	234.877	7.87576	1.38676e-10	1.40381e-08	6	124996694	125003096	1	Pianp
ENSMUSG00000022415	11.0165	35.2813	586	36.1822	775	35.3681	666	0.0656619	2	0.0606106	1	0.843426	22	0.21901	4	35.6105	0.297177	229.203	7.84048	3.26125e-08	7.43796e-07	15	80091334	80119501	1	Syngr1
ENSMUSG00000002489	3.74459	10.7378	178	12.4807	267	12.9745	244	0.0131324	0	0.141425	3	0.206171	5	0.0243344	0	12.0643	0.0962656	227.892	7.83221	1.42091e-06	1.52075e-05	16	89787111	90143769	-1	Tiam1
ENSMUSG00000027347	9.72855	29.386	488	31.19	668	34.8375	656	0.0919267	3	0.303053	7	0.206171	5	0.121672	2	31.8045	0.180706	201.9	7.6575	2.36801e-09	1.02054e-07	2	117279993	117343001	-1	Rasgrp1
ENSMUSG00000038179	13.672	42.9812	714	45.047	965	45.2383	852	0.249515	9	0.101018	2	0.318628	8	0.462354	9	44.4222	0.282879	182.429	7.51119	2.73837e-10	2.20542e-08	1	171632403	171653035	-1	Slamf7
ENSMUSG00000053338	1.18833	2.9777	49	2.54279	54	4.64323	87	0.0131324	0	0.0202035	0	0.0187428	0	0.0243344	0	3.38791	0.0191033	174.312	7.44553	2.07984e-06	2.07116e-05	7	3486500	3502624	-1	Tarm1
ENSMUSG00000032322	4.10287	13.0237	216	13.8804	297	12.1255	228	0.0131324	0	0.0606106	1	0.431084	11	0.170341	3	13.0098	0.168792	169.342	7.4038	1.98654e-07	3.04946e-06	9	56089962	56128888	1	Pstpip1
ENSMUSG00000025790	3.00574	10.9182	181	8.04827	172	10.4274	196	0.0393971	1	0.0606106	1	0.093714	2	0.0730033	1	9.79796	0.0666812	154.525	7.2717	2.76193e-08	6.60249e-07	7	74275419	74554780	-1	Slco3a1
ENSMUSG00000052336	37.5775	121.424	2018	125.063	2680	111.358	2098	1.08999	41	0.585902	14	0.693484	18	0.997711	20	119.282	0.841771	143.296	7.16286	4.82296e-09	1.78588e-07	9	119901616	120069879	-1	Cx3cr1
ENSMUSG00000040552	21.991	76.3676	1269	68.7019	1472	69.3831	1307	0.512163	19	0.505088	12	0.318628	8	0.803036	16	71.4842	0.534729	143.164	7.16153	2.41735e-10	2.00968e-08	6	122847138	122856161	-1	C3ar1
ENSMUSG00000041828	0.81085	2.49646	41	3.05601	65	2.36141	44	0.0131324	0	0.0202035	0	0.0187428	0	0.0243344	0	2.63796	0.0191033	141.726	7.14696	2.1941e-08	5.54211e-07	11	110025634	110095978	-1	Abca8a
ENSMUSG00000001025	81.1073	221.403	3680	223.882	4798	267.636	5043	1.69408	64	1.83852	45	1.51817	40	1.72774	35	237.64	1.69463	140.349	7.13287	2.87342e-08	6.76909e-07	3	90612882	90624181	1	S100a6
ENSMUSG00000018217	49.1817	155.532	2585	151.284	3242	167.766	3161	1.27384	48	1.03038	25	1.4432	38	0.754367	15	158.194	1.12545	139.97	7.12897	1.6656e-12	7.71848e-10	11	63128982	63159547	1	Pmp22
ENSMUSG00000029299	2.15996	7.66984	127	5.7621	123	5.9168	111	0.0131324	0	0.0202035	0	0.093714	2	0.170341	3	6.44958	0.0743477	139.355	7.12262	8.29304e-07	9.7682e-06	5	104935057	104982718	-1	Abcg3
ENSMUSG00000053030	1.58633	4.42144	73	4.22243	90	6.87198	129	0.0656619	2	0.0202035	0	0.0187428	0	0.0730033	1	5.17195	0.0444029	137.021	7.09825	2.08401e-07	3.17055e-06	5	77205107	77211471	-1	Spink2
ENSMUSG00000030865	1.44216	4.90268	81	4.64234	99	4.3779	82	0.144456	5	0.0202035	0	0.0187428	0	0.0243344	0	4.64097	0.0519342	136.202	7.08961	1.33794e-07	2.22747e-06	7	122219496	122222824	1	Chp2
ENSMUSG00000041202	7.67106	19.701	327	17.3796	372	16.2646	306	0.196986	7	0.101018	2	0.168685	4	0.0730033	1	17.7817	0.134923	134.312	7.06945	1.25511e-06	1.37062e-05	4	138775735	138782046	1	Pla2g2d
ENSMUSG00000110397	1.04019	3.21833	53	3.52258	75	2.94513	55	0.0131324	0	0.0606106	1	0.0187428	0	0.0243344	0	3.22868	0.029205	131.705	7.04117	5.85144e-07	7.38507e-06	8	56311304	56314909	1	Gm45540
ENSMUSG00000074622	27.4353	83.5862	1389	90.5839	1941	92.7319	1747	0.485898	18	0.424274	10	1.36822	36	0.851705	17	88.9673	0.782525	131.13	7.03486	2.80931e-11	5.02789e-09	2	160363703	160367065	-1	Mafb
ENSMUSG00000028362	1.9124	5.92533	98	5.62213	120	6.12906	115	0.0131324	0	0.141425	3	0.093714	2	0.0243344	0	5.89217	0.0681514	129.507	7.01688	6.26929e-07	7.80541e-06	4	63831308	63861347	-1	Tnfsf8
ENSMUSG00000017491	2.22858	6.46673	107	6.74189	144	7.1373	134	0.118191	4	0.141425	3	0.0187428	0	0.0243344	0	6.78197	0.0756733	127.022	6.98893	9.7478e-08	1.71364e-06	14	16430839	16819156	-1	Rarb
ENSMUSG00000020010	6.64235	20.9642	348	20.7389	444	21.0405	396	0.249515	9	0.222239	5	0.168685	4	0.0730033	1	20.9145	0.178361	122.659	6.93851	1.7123e-08	4.58688e-07	10	23851462	23869843	1	Vnn3
ENSMUSG00000056124	1.41198	3.39879	56	4.92228	105	5.06775	95	0.0656619	2	0.0606106	1	0.0187428	0	0.0243344	0	4.46294	0.0423374	121.484	6.92463	1.44739e-07	2.36689e-06	18	20684599	20746404	-1	B4galt6
ENSMUSG00000074874	0.671088	1.77459	29	2.6361	56	2.09609	39	0.0131324	0	0.0202035	0	0.0187428	0	0.0243344	0	2.16893	0.0191033	116.505	6.86425	6.69184e-08	1.28703e-06	13	60895350	60897447	-1	Ctla2b
ENSMUSG00000035678	1.76565	6.6472	110	5.1089	109	5.38614	101	0.0919267	3	0.0606106	1	0.0562284	1	0.0243344	0	5.71408	0.058275	105.662	6.72331	1.58517e-07	2.55013e-06	17	57105325	57107757	1	Tnfsf9
ENSMUSG00000035547	1.48492	5.32377	88	3.80252	81	4.3779	82	0.118191	4	0.0202035	0	0.0562284	1	0.0243344	0	4.5014	0.0547394	103.42	6.69237	8.23506e-06	6.32778e-05	7	98121559	98178274	-1	Capn5
ENSMUSG00000048826	3.0498	8.51202	141	9.9612	213	7.4557	140	0.196986	7	0.0606106	1	0.1312	3	0.0243344	0	8.64297	0.103283	101.145	6.66027	8.555e-07	9.98818e-06	17	14195052	14204304	-1	Dact2
ENSMUSG00000102697	0.631843	2.9777	49	1.88959	40	1.24704	23	0.0131324	0	0.0202035	0	0.0187428	0	0.0243344	0	2.03811	0.0191033	101.049	6.65891	3.87176e-07	5.26838e-06	18	37143503	37187657	1	Pcdhac2
ENSMUSG00000090176	23.0806	73.059	1214	61.8434	1325	79.9431	1506	0.906134	34	0.707124	17	0.880912	23	0.413685	8	71.6152	0.726964	97.7708	6.61133	4.8235e-10	3.29183e-08	16	44867097	44915840	1	Cd200r2
ENSMUSG00000035273	11.4984	40.575	674	35.4824	760	34.3068	646	0.354574	13	0.464681	11	0.655998	17	0.170341	3	36.7881	0.411399	96.7504	6.5962	4.00392e-10	2.89857e-08	5	100679484	100719716	-1	Hpse
ENSMUSG00000015305	28.7454	86.4737	1437	85.0318	1822	82.7025	1558	0.722281	27	0.585902	14	1.29325	34	1.38706	28	84.736	0.997125	93.8377	6.5521	1.22447e-09	6.1395e-08	10	8722219	8886070	-1	Sash1
ENSMUSG00000004814	0.527715	1.3535	22	2.26285	48	1.51237	28	0.0131324	0	0.0202035	0	0.0187428	0	0.0243344	0	1.70957	0.0191033	91.0855	6.50915	8.70378e-08	1.57745e-06	5	135569937	135573049	-1	Ccl24
ENSMUSG00000116820	3.81725	11.0386	183	11.1276	238	12.1785	229	0.32831	12	0.0606106	1	0.356113	9	0.0243344	0	11.4482	0.192342	88.1374	6.46168	2.53613e-07	3.71793e-06	16	44892296	44892970	1	Gm17928
ENSMUSG00000040133	1.25825	4.0605	67	3.42926	73	4.5371	85	0.170721	6	0.0606106	1	0.0187428	0	0.0243344	0	4.00896	0.0686022	84.4469	6.39997	8.935e-07	1.03633e-05	2	118277110	118373419	-1	Gpr176
ENSMUSG00000100782	0.543446	1.05272	17	1.65631	35	2.04302	38	0.0131324	0	0.0202035	0	0.0187428	0	0.0243344	0	1.58402	0.0191033	83.1537	6.37771	1.76114e-07	2.7642e-06	9	88259895	88263035	1	Gm28231
ENSMUSG00000034751	20.0522	62.1708	1033	59.5106	1275	53.888	1015	0.669751	25	0.787938	19	1.1808	31	0.365016	7	58.5231	0.750875	82.5343	6.36692	4.74488e-09	1.77093e-07	13	102732486	103334497	-1	Mast4
ENSMUSG00000003882	2.7333	8.75264	145	8.32821	178	8.14555	153	0.27578	10	0.222239	5	0.0187428	0	0.0730033	1	8.4088	0.147441	82.3643	6.36395	1.85143e-05	0.000124517	15	9505788	9530176	-1	Il7r
ENSMUSG00000028970	2.77301	8.75264	145	8.60815	184	8.8354	166	0.0393971	1	0.222239	5	0.168685	4	0.121672	2	8.73207	0.137998	81.1199	6.34198	2.74066e-07	3.98153e-06	5	8798147	8866315	1	Abcb1b
ENSMUSG00000028108	203.567	581.675	9669	624.336	13381	611.924	11531	6.52679	248	9.23301	228	7.74078	206	7.08132	145	605.978	7.64548	81.0247	6.34029	4.96222e-11	7.34979e-09	3	95734147	95739569	-1	Ecm1
ENSMUSG00000101939	38.0034	49.1171	816	83.8654	1797	110.35	2079	19.2127	731	0.0202035	0	0.0187428	0	91.6191	1882	81.1107	27.7177	77.3064	6.27252	0.00647526	0.0167955	1	24612775	24613119	-1	Gm28438
ENSMUSG00000105769	0.598199	1.83475	30	1.2364	26	2.67981	50	0.0131324	0	0.0606106	1	0.0187428	0	0.0243344	0	1.91698	0.029205	73.1922	6.19362	9.20243e-07	1.06257e-05	3	130874073	130876824	1	Gm43351
ENSMUSG00000045094	3.60206	10.7378	178	11.1743	239	11.754	221	0.22325	8	0.222239	5	0.1312	3	0.0730033	1	11.222	0.162423	72.5917	6.18173	1.771e-08	4.69571e-07	18	61491657	61536594	-1	Arhgef37
ENSMUSG00000018924	1.06574	2.31599	38	3.38261	72	3.26353	61	0.0131324	0	0.0202035	0	0.46857	12	0.0243344	0	2.98738	0.13156	71.6951	6.1638	6.91665e-05	0.000372142	11	70344152	70352031	-1	Alox15
ENSMUSG00000037362	15.3632	48.1546	800	43.6007	934	51.7654	975	0.485898	18	0.707124	17	1.55565	41	0.462354	9	47.8402	0.802757	68.3196	6.09423	8.15645e-10	4.73442e-08	15	54745702	54754039	1	Ccn3
ENSMUSG00000026579	1.44583	4.96284	82	4.3624	93	3.42272	64	0.0131324	0	0.101018	2	0.655998	17	0.0243344	0	4.24932	0.198621	67.0933	6.0681	5.43293e-05	0.000304518	1	164151838	164220277	1	F5
ENSMUSG00000106234	1.9228	5.32377	88	5.62213	120	3.58192	67	1.56275	59	0.0202035	0	0.0187428	0	0.0243344	0	4.84261	0.406509	66.9408	6.06481	0.000607812	0.00232067	9	110974432	110974595	1	Gm43535
ENSMUSG00000025856	0.835404	2.73708	45	2.49613	53	1.72463	32	0.0131324	0	0.222239	5	0.0187428	0	0.0243344	0	2.31928	0.0696121	66.8141	6.06208	6.70508e-05	0.000363032	5	138976014	138997370	-1	Pdgfa
ENSMUSG00000015968	4.95815	17.6557	293	14.3936	308	15.7339	296	0.170721	6	0.424274	10	0.356113	9	0.121672	2	15.9277	0.268195	66.7835	6.06142	7.72194e-09	2.50012e-07	14	30039939	30491455	-1	Cacna1d
ENSMUSG00000027765	1.25121	2.61677	43	4.68899	100	4.85549	91	0.0919267	3	0.0202035	0	0.093714	2	0.0730033	1	4.05375	0.0697119	65.8263	6.04059	1.02257e-06	1.15586e-05	3	61002795	61008982	1	P2ry1
ENSMUSG00000040829	2.40226	7.42922	123	7.44174	159	6.97811	131	0.354574	13	0.0606106	1	0.0187428	0	0.365016	7	7.28302	0.199736	63.8868	5.99745	2.81129e-06	2.63464e-05	11	70459433	70466202	1	Zmynd15
ENSMUSG00000002985	336.463	1047.58	17414	1192.89	25567	1015.75	19141	12.4364	473	18.163	449	21.5355	574	19.3459	397	1085.41	17.8702	63.6541	5.99218	4.98935e-15	3.21464e-11	7	19696109	19699188	-1	Apoe
ENSMUSG00000000957	20.8154	60.5466	1006	75.5138	1618	60.9457	1148	1.69408	64	0.707124	17	0.543541	14	1.53307	31	65.6687	1.11945	63.5858	5.99063	1.69015e-09	7.86256e-08	14	54431612	54445364	1	Mmp14
ENSMUSG00000022246	2.5357	8.21124	136	7.95496	170	8.19861	154	0.22325	8	0.101018	2	0.1312	3	0.0730033	1	8.12161	0.132118	63.1983	5.98181	8.56889e-08	1.56845e-06	15	10568969	10714624	-1	Rai14
ENSMUSG00000042286	7.27029	20.7236	344	24.4248	523	21.4119	403	0.538428	20	0.62631	15	0.093714	2	0.511023	10	22.1868	0.442368	61.9202	5.95234	6.59445e-08	1.274e-06	14	31139013	31168641	-1	Stab1
ENSMUSG00000027315	26.6348	60.8474	1011	75.0472	1608	64.9256	1223	0.722281	27	1.75771	43	1.1808	31	1.24106	25	66.9401	1.22546	60.382	5.91605	3.0627e-07	4.36235e-06	2	119237362	119249527	1	Spint1
ENSMUSG00000026365	53.9902	177.369	2948	150.724	3230	181.882	3427	3.26996	124	3.05073	75	2.53028	67	2.2631	46	169.992	2.77852	59.9442	5.90555	1.23033e-12	7.20635e-10	1	140084708	140183764	-1	Cfh
ENSMUSG00000061132	3.48504	10.3167	171	11.8275	253	11.2764	212	0.144456	5	0.181832	4	0.393599	10	0.121672	2	11.1402	0.21039	59.4059	5.89253	7.36656e-08	1.38983e-06	19	40928927	40994535	-1	Blnk
ENSMUSG00000024451	4.68745	14.1666	235	16.4465	352	11.9663	225	0.696016	26	0.0202035	0	0.243656	6	0.754367	15	14.1931	0.428561	59.2893	5.8897	4.85616e-06	4.07665e-05	18	37972628	37998969	-1	Arap3
ENSMUSG00000004151	1.80332	4.0605	67	3.94249	84	7.93329	149	0.196986	7	0.0202035	0	0.393599	10	0.0243344	0	5.31209	0.158781	58.0361	5.85888	2.6454e-05	0.000167512	12	38779380	38870484	1	Etv1
ENSMUSG00000036053	3.71572	12.6026	209	10.801	231	11.6479	219	0.538428	20	0.0606106	1	0.1312	3	0.316347	6	11.6838	0.261646	56.8069	5.82799	1.35286e-07	2.24651e-06	2	52857860	53133804	1	Fmnl2
ENSMUSG00000028197	0.709629	2.25584	37	2.49613	53	2.04302	38	0.0131324	0	0.0606106	1	0.1312	3	0.0243344	0	2.265	0.0573192	56.7776	5.82725	9.0186e-07	1.04415e-05	3	145292472	145552011	1	Col24a1
ENSMUSG00000038807	2.50253	6.82766	113	7.9083	169	7.56183	142	0.118191	4	0.383867	9	0.0187428	0	0.462354	9	7.4326	0.245789	56.5409	5.82122	2.66148e-06	2.52361e-05	11	74383356	74610915	-1	Rap1gap2
ENSMUSG00000039716	7.81369	22.9494	381	22.3719	479	16.9544	319	0.512163	19	0.62631	15	0.356113	9	0.121672	2	20.7586	0.404064	56.2401	5.81353	1.99129e-07	3.05111e-06	9	106892825	107231909	-1	Dock3
ENSMUSG00000060512	0.573749	1.59412	26	2.44947	52	1.4593	27	0.0131324	0	0.0202035	0	0.0562284	1	0.0730033	1	1.8343	0.0406419	56.2046	5.81262	1.07952e-06	1.20439e-05	5	63812363	63899625	1	0610040J01Rik
ENSMUSG00000034488	1.26947	4.36128	72	3.00935	64	4.85549	91	0.0919267	3	0.181832	4	0.0562284	1	0.0243344	0	4.07538	0.0885803	55.9327	5.80562	1.13812e-06	1.25995e-05	13	88821472	89323223	1	Edil3
ENSMUSG00000001020	38.5578	110.596	1838	101.828	2182	106.476	2006	2.37696	90	1.7173	42	1.4432	38	2.36044	48	106.3	1.97447	54.3053	5.76302	3.70848e-09	1.45251e-07	3	90603771	90606045	1	S100a4
ENSMUSG00000030745	2.9297	10.3167	171	7.1618	153	9.68445	182	0.170721	6	0.141425	3	0.356113	9	0.0730033	1	9.05431	0.185316	53.7952	5.7494	1.41196e-07	2.32149e-06	7	125603429	125633570	1	Il21r
ENSMUSG00000040612	0.426494	1.29335	21	1.14309	24	1.56543	29	0.0393971	1	0.0202035	0	0.0187428	0	0.0243344	0	1.33396	0.0256695	53.6325	5.74504	3.86846e-07	5.26838e-06	1	166254139	166316823	1	Ildr2
ENSMUSG00000031442	16.2394	43.6429	725	51.9055	1112	48.5284	914	1.01119	38	0.828345	20	0.80594	21	0.997711	20	48.0256	0.910797	52.7559	5.72126	1.42826e-08	4.02727e-07	8	12873806	13020905	1	Mcf2l
ENSMUSG00000015852	0.515577	1.41366	23	1.37637	29	2.09609	39	0.0131324	0	0.141425	3	0.0187428	0	0.0243344	0	1.6287	0.0494086	52.5727	5.71624	2.2508e-06	2.20394e-05	3	87250758	87263738	-1	Fcrls
ENSMUSG00000031613	40.9533	124.251	2065	111.953	2399	135.821	2559	2.84973	108	1.51526	37	2.75519	73	2.40911	49	124.008	2.38232	52.0079	5.70066	8.82667e-11	1.02469e-08	8	56294585	56321043	1	Hpgd
ENSMUSG00000054863	1.89569	3.5191	58	4.68899	100	2.78594	52	0.302045	11	0.141425	3	0.0187428	0	0.0243344	0	3.66468	0.121637	50.317	5.65297	2.74506e-05	0.000173226	15	87544299	87759364	1	Tafa5
ENSMUSG00000052889	24.6783	78.473	1304	74.814	1603	79.8901	1505	1.53649	58	1.7173	42	1.96799	52	1.19239	24	77.7257	1.60354	48.723	5.60653	4.45215e-12	1.33419e-09	7	122288751	122634402	1	Prkcb
ENSMUSG00000025473	9.63604	33.6571	559	31.2833	670	22.9508	432	0.801075	30	0.666717	16	0.243656	6	0.949042	19	29.2971	0.665123	48.5905	5.6026	1.50905e-08	4.19086e-07	7	139978932	139992562	-1	Adam8
ENSMUSG00000049580	6.02423	15.6104	259	20.3656	436	19.3424	364	0.27578	10	0.303053	7	0.46857	12	0.657029	13	18.4395	0.426108	48.2401	5.59216	1.93183e-08	5.01887e-07	7	98350668	98361328	-1	Tsku
ENSMUSG00000019944	0.815034	2.25584	37	2.86938	61	2.52061	47	0.118191	4	0.0202035	0	0.1312	3	0.0243344	0	2.54861	0.0734822	47.9186	5.58252	4.19826e-06	3.60419e-05	10	69151434	69291791	1	Rhobtb1
ENSMUSG00000030786	55.1423	169.789	2822	175.359	3758	170.048	3204	3.55888	135	3.53562	87	3.54239	94	3.8205	78	171.732	3.61435	47.7465	5.57732	1.39144e-12	7.47085e-10	7	128062640	128118491	1	Itgam
ENSMUSG00000001281	13.2711	38.7703	644	39.6348	849	38.6051	727	1.06372	40	1.11119	27	0.46857	12	0.754367	15	39.0034	0.849464	47.499	5.56982	1.37752e-09	6.74932e-08	15	102215995	102231944	-1	Itgb7
ENSMUSG00000022758	0.624728	1.47381	24	1.42303	30	2.52061	47	0.0393971	1	0.0202035	0	0.093714	2	0.0243344	0	1.80582	0.0444123	47.3475	5.56522	1.79893e-06	1.84269e-05	16	17561885	17577800	1	P2rx6
ENSMUSG00000075585	0.736725	1.41366	23	2.54279	54	2.839	53	0.0393971	1	0.0606106	1	0.0187428	0	0.121672	2	2.26515	0.0601057	45.9583	5.52226	9.02229e-06	6.80686e-05	5	138995056	139000577	1	6330403L08Rik
ENSMUSG00000035385	1.23509	3.03786	50	3.42926	73	4.11257	77	0.0393971	1	0.0202035	0	0.1312	3	0.462354	9	3.52657	0.163289	45.8485	5.5188	1.35182e-05	9.56065e-05	11	82035571	82037453	1	Ccl2
ENSMUSG00000008845	0.835627	2.4363	40	1.65631	35	2.94513	55	0.0131324	0	0.141425	3	0.0187428	0	0.21901	4	2.34592	0.0980774	43.9947	5.45926	5.44246e-05	0.00030492	6	124304656	124330527	1	Cd163
ENSMUSG00000039109	0.653368	2.13552	35	1.84294	39	1.56543	29	0.0656619	2	0.0202035	0	0.0187428	0	0.121672	2	1.84796	0.0565701	43.7382	5.45082	2.59933e-06	2.48111e-05	13	36867178	37050244	-1	F13a1
ENSMUSG00000024899	1.63291	4.96284	82	5.06225	108	4.80242	90	0.144456	5	0.181832	4	0.0562284	1	0.121672	2	4.9425	0.126047	42.4315	5.40706	9.05788e-08	1.62688e-06	19	32595790	32667187	1	Papss2
ENSMUSG00000014599	13.5764	43.5827	724	41.6411	892	37.703	710	0.958664	36	0.828345	20	0.955883	25	1.33839	27	40.9756	1.02032	41.2934	5.36784	8.53787e-10	4.87854e-08	3	107741048	107760469	-1	Csf1
ENSMUSG00000022303	0.913815	2.49646	41	2.40282	51	3.74112	70	0.0919267	3	0.101018	2	0.0187428	0	0.121672	2	2.88013	0.0833398	41.0346	5.35877	4.11063e-06	3.55501e-05	15	39745930	39760938	1	Dcstamp
ENSMUSG00000026069	0.627214	2.07537	34	1.79628	38	1.93689	36	0.0656619	2	0.0606106	1	0.0562284	1	0.0243344	0	1.93618	0.0517088	39.6929	5.31081	3.54956e-06	3.17827e-05	1	40429570	40465415	1	Il1rl1
ENSMUSG00000011256	1.18018	4.48159	74	2.82273	60	3.68805	69	0.0656619	2	0.181832	4	0.206171	5	0.0243344	0	3.66412	0.1195	39.3814	5.29944	5.82607e-06	4.73359e-05	11	46055992	46147343	1	Adam19
ENSMUSG00000028927	4.66612	11.58	192	16.6798	357	14.4603	272	0.196986	7	0.222239	5	0.693484	18	0.754367	15	14.24	0.466769	39.3388	5.29788	6.44884e-08	1.24962e-06	4	140906344	140952586	1	Padi2
ENSMUSG00000081603	1.98456	2.79724	46	1.51634	32	6.02293	113	0.0131324	0	0.0202035	0	0.168685	4	1.33839	27	3.4455	0.385104	39.2903	5.2961	0.000475855	0.00188267	X	66778442	66778852	-1	Gm14681
ENSMUSG00000040950	1.05708	2.4363	40	3.52258	75	3.68805	69	0.0656619	2	0.0202035	0	0.46857	12	0.0730033	1	3.21564	0.15686	38.8955	5.28153	1.32305e-05	9.37778e-05	11	70130329	70137550	1	Mgl2
ENSMUSG00000023367	0.498726	1.53397	25	1.09643	23	1.72463	32	0.0131324	0	0.101018	2	0.0562284	1	0.0243344	0	1.45168	0.0486782	38.3764	5.26215	1.70194e-05	0.000116023	6	48840919	48847071	1	Tmem176a
ENSMUSG00000031137	2.06283	6.34642	105	6.18201	132	6.97811	131	0.249515	9	0.141425	3	0.1312	3	0.170341	3	6.50218	0.17312	37.6805	5.23575	3.4611e-08	7.77e-07	X	59062145	59568071	-1	Fgf13
ENSMUSG00000029810	0.745988	1.8949	31	1.93625	41	3.10433	58	0.0393971	1	0.0606106	1	0.243656	6	0.0243344	0	2.31183	0.0919996	37.3952	5.22478	8.23447e-06	6.32778e-05	6	48833818	48841496	-1	Tmem176b
ENSMUSG00000040026	0.463615	1.71444	28	1.18974	25	1.3001	24	0.0656619	2	0.0202035	0	0.0187428	0	0.0730033	1	1.40143	0.0444029	37.2361	5.21863	5.70499e-06	4.64975e-05	7	46711998	46715700	-1	Saa3
ENSMUSG00000005824	5.15254	14.8284	246	13.787	295	15.1502	285	0.564692	21	0.262646	6	0.243656	6	0.60836	12	14.5885	0.419839	37.2258	5.21823	5.43146e-09	1.94416e-07	17	57189492	57194177	-1	Tnfsf14
ENSMUSG00000022816	31.1859	95.1963	1582	94.6897	2029	99.4181	1873	3.63767	138	1.87893	46	2.64273	70	2.36044	48	96.4347	2.62994	36.0607	5.17235	5.94686e-13	4.96207e-10	16	37776873	37836514	1	Fstl1
ENSMUSG00000111533	1.00937	2.55661	42	2.68276	57	2.36141	44	0.0131324	0	0.141425	3	0.281142	7	0.0730033	1	2.5336	0.127176	35.84	5.1635	0.000243645	0.00106601	9	120674405	120682399	1	Gm39458
ENSMUSG00000041797	15.7898	51.042	848	44.6738	957	46.8303	882	1.95672	74	1.23242	30	0.955883	25	1.24106	25	47.5154	1.34652	34.9189	5.12594	1.43802e-10	1.40381e-08	11	110100749	110168196	-1	Abca9
ENSMUSG00000005800	331.254	895.567	14887	855.893	18344	923.737	17407	27.5123	1047	31.3761	776	21.498	573	22.3633	459	891.732	25.6874	34.86	5.1235	2.42168e-09	1.03363e-07	9	7558456	7568485	1	Mmp8
ENSMUSG00000047592	3.33746	8.75264	145	9.6346	206	11.0111	207	0.380839	14	0.34346	8	0.243656	6	0.170341	3	9.79944	0.284574	34.7036	5.11701	2.65586e-08	6.40889e-07	5	138225898	138253363	1	Nxpe5
ENSMUSG00000019558	14.1942	47.3726	787	37.302	799	43.2749	815	0.748546	28	1.7173	42	1.33074	35	1.77641	36	42.6498	1.39325	34.308	5.10047	1.4335e-10	1.40381e-08	X	73673150	73682502	1	Slc6a8
ENSMUSG00000005802	2.42912	7.48938	124	7.81499	167	6.23519	117	0.564692	21	0.141425	3	0.543541	14	0.0243344	0	7.17985	0.318498	34.1756	5.09489	1.1107e-05	8.10448e-05	2	122681233	122702663	-1	Slc30a4
ENSMUSG00000039007	0.621486	1.05272	17	1.42303	30	3.31659	62	0.0131324	0	0.181832	4	0.1312	3	0.0243344	0	1.93078	0.0876245	33.7191	5.07549	6.64772e-05	0.000360623	15	33083129	33594552	1	Cpq
ENSMUSG00000032561	3.50076	10.2565	170	9.91454	212	10.0559	189	0.380839	14	0.222239	5	0.393599	10	0.21901	4	10.0757	0.303922	33.3059	5.05771	1.55197e-08	4.27323e-07	9	104288251	104337748	-1	Acpp
ENSMUSG00000089762	0.519781	1.71444	28	1.37637	29	1.77769	33	0.0656619	2	0.0202035	0	0.0562284	1	0.0730033	1	1.62283	0.0537743	33.0272	5.04558	2.29846e-06	2.24719e-05	2	30471537	30474219	-1	Ier5l
ENSMUSG00000045322	4.21478	13.0237	216	14.4402	309	10.4274	196	0.249515	9	0.545495	13	0.281142	7	0.705698	14	12.6304	0.445463	32.9992	5.04436	1.09947e-07	1.87902e-06	9	106222598	106226883	1	Tlr9
ENSMUSG00000030246	2.67472	6.28626	104	7.34842	157	11.2764	212	0.302045	11	0.383867	9	0.168685	4	0.170341	3	8.3037	0.256235	32.9042	5.0402	2.97349e-07	4.26686e-06	6	142490249	142507957	-1	Ldhb
ENSMUSG00000079481	1.43188	4.18082	69	5.1089	109	3.21046	60	0.0656619	2	0.262646	6	0.0562284	1	0.365016	7	4.16673	0.187388	32.8738	5.03886	3.0607e-06	2.83131e-05	X	101849385	102092055	1	Nhsl2
ENSMUSG00000057329	0.659041	2.25584	37	1.70297	36	2.04302	38	0.144456	5	0.0606106	1	0.0562284	1	0.0243344	0	2.00061	0.0714074	32.3118	5.01399	1.3759e-05	9.69903e-05	1	106538178	106714274	-1	Bcl2
ENSMUSG00000033213	0.503666	1.3535	22	1.14309	24	1.40623	26	0.0131324	0	0.0202035	0	0.1312	3	0.0730033	1	1.30094	0.0593847	32.2578	5.01158	0.000188133	0.000854523	2	122636986	122641191	1	AA467197
ENSMUSG00000114458	1.06099	1.23319	20	2.49613	53	5.22695	98	0.0131324	0	0.666717	16	0.0187428	0	0.559692	11	2.98542	0.314571	32.2437	5.01095	0.00102258	0.00357003	13	98801172	98803736	1	Gm47551
ENSMUSG00000090523	0.686091	3.09801	51	1.42303	30	1.72463	32	0.0656619	2	0.0202035	0	0.1312	3	0.0730033	1	2.08189	0.0725171	31.8808	4.99462	3.65349e-05	0.000219482	18	32528322	32560034	-1	Gypc
ENSMUSG00000106933	0.784226	3.21833	53	1.46968	31	1.67156	31	0.144456	5	0.0202035	0	0.168685	4	0.0243344	0	2.11986	0.0894198	31.8048	4.99117	3.01805e-05	0.000187424	2	36248709	36250730	-1	Gm43621
ENSMUSG00000024232	1.09778	2.85739	47	2.68276	57	3.95338	74	0.144456	5	0.0202035	0	0.093714	2	0.365016	7	3.16451	0.155848	31.2759	4.96698	1.68322e-05	0.00011525	18	3507923	3516404	1	Bambi
ENSMUSG00000074093	1.30758	5.02299	83	3.24264	69	3.79418	71	0.144456	5	0.0606106	1	0.093714	2	0.316347	6	4.01994	0.153782	31.1007	4.95887	1.18887e-06	1.30715e-05	7	51997171	52006018	-1	Svip
ENSMUSG00000025854	52.4804	141.215	2347	166.074	3559	139.907	2636	5.0297	191	5.79841	143	4.2921	114	4.06385	83	149.066	4.79602	30.9967	4.95404	3.72204e-10	2.74669e-08	5	138754514	138810077	1	Fam20c
ENSMUSG00000018920	38.1466	112.04	1862	116.432	2495	117.089	2206	4.71453	179	3.85887	95	3.09256	82	3.18781	65	115.187	3.71344	30.491	4.93031	2.293e-12	9.23364e-10	11	70453983	70459984	-1	Cxcl16
ENSMUSG00000044156	12.7044	31.0102	515	35.2958	756	37.6499	709	1.61528	61	1.63649	40	0.506056	13	1.19239	24	34.652	1.23755	30.1106	4.9122	3.80943e-08	8.34835e-07	6	3457096	3498298	-1	Hepacam2
ENSMUSG00000001493	0.628563	1.59412	26	1.98291	42	1.67156	31	0.0131324	0	0.181832	4	0.0562284	1	0.121672	2	1.74953	0.0932162	29.8713	4.90069	0.000110907	0.000546518	11	101877510	101894374	-1	Meox1
ENSMUSG00000048915	0.804324	2.79724	46	2.40282	51	2.04302	38	0.0131324	0	0.34346	8	0.206171	5	0.0730033	1	2.41436	0.158942	29.5465	4.88492	4.03834e-05	0.00023816	17	62604184	62881317	-1	Efna5
ENSMUSG00000027544	1.74311	6.22611	103	4.64234	99	4.43097	83	0.0919267	3	0.303053	7	0.093714	2	0.462354	9	5.0998	0.237762	29.1012	4.86301	6.63797e-07	8.20104e-06	2	168476410	168601657	-1	Nfatc2
ENSMUSG00000037032	0.957017	2.67693	44	2.12288	45	3.63498	68	0.170721	6	0.181832	4	0.0187428	0	0.121672	2	2.8116	0.123242	29.0453	4.86023	2.09817e-05	0.000138013	7	105558483	105581653	-1	Apbb1
ENSMUSG00000019256	6.74023	17.7158	294	19.5725	419	24.8081	467	0.643487	24	0.707124	17	0.880912	23	0.657029	13	20.6988	0.722138	28.8256	4.84928	1.11821e-09	5.87921e-08	12	35497974	35535038	-1	Ahr
ENSMUSG00000041180	1.33651	2.9777	49	3.98914	85	5.17388	97	0.407104	15	0.101018	2	0.0562284	1	0.121672	2	4.04691	0.171505	28.588	4.83734	4.40374e-06	3.74071e-05	19	36554639	36621135	1	Hectd2
ENSMUSG00000036718	1.03877	2.01521	33	3.24264	69	4.48403	84	0.196986	7	0.101018	2	0.0562284	1	0.121672	2	3.24729	0.118976	28.1333	4.81421	5.06685e-06	4.20151e-05	5	139706696	139736336	-1	Micall2
ENSMUSG00000002885	35.7393	98.7455	1641	90.2107	1933	85.1435	1604	1.66781	63	9.31383	230	3.2425	86	3.23648	66	91.3665	4.36516	27.817	4.79789	3.42864e-08	7.71351e-07	8	83723251	83741326	-1	Adgre5
ENSMUSG00000021719	1.3269	4.54175	75	1.74962	37	4.32484	81	0.249515	9	0.0202035	0	0.093714	2	0.316347	6	3.53874	0.169945	27.4182	4.77706	8.0553e-05	0.000422125	13	104945904	105054930	-1	Rgs7bp
ENSMUSG00000005089	1.09907	3.88004	64	2.86938	61	3.05126	57	0.302045	11	0.141425	3	0.1312	3	0.0243344	0	3.2669	0.149751	26.5181	4.72891	6.75043e-06	5.36289e-05	2	102658659	102790784	1	Slc1a2
ENSMUSG00000052387	0.465195	1.17303	19	1.563	33	1.14091	21	0.22325	8	0.0202035	0	0.0562284	1	0.0243344	0	1.29231	0.0810042	25.4255	4.6682	0.000101444	0.000510695	19	22139046	22995410	1	Trpm3
ENSMUSG00000085328	1.77634	6.94797	115	1.28306	27	7.19037	135	0.538428	20	1.27282	31	0.0187428	0	0.0243344	0	5.14047	0.463582	24.8002	4.63228	0.00556304	0.0147957	5	127878531	127882376	1	Gm17131
ENSMUSG00000044349	10.1632	31.7321	527	31.6099	677	28.8411	543	1.22131	46	0.747531	18	1.21828	32	2.36044	48	30.7277	1.38689	24.7382	4.62867	1.20426e-10	1.29317e-08	2	158375638	158386151	1	Snhg11
ENSMUSG00000040152	2.81938	8.69249	144	7.53505	161	7.82716	147	0.774811	29	0.424274	10	0.281142	7	0.0730033	1	8.01823	0.388307	24.6828	4.62544	3.43118e-06	3.09841e-05	2	118111876	118127133	1	Thbs1
ENSMUSG00000032470	1.83797	6.70735	111	5.94872	127	3.79418	71	0.22325	8	0.222239	5	0.168685	4	0.267679	5	5.48342	0.220463	24.5575	4.61809	3.19864e-07	4.53939e-06	9	99385420	99437381	-1	Mras
ENSMUSG00000027955	19.3257	51.5834	857	46.0735	987	48.5284	914	1.98299	75	1.75771	43	2.75519	73	1.67907	34	48.7284	2.04374	23.9819	4.58388	6.88534e-08	1.31249e-06	3	79884533	79946280	1	Gask1b
ENSMUSG00000079414	0.762409	2.55661	42	1.70297	36	2.52061	47	0.0131324	0	0.222239	5	0.206171	5	0.21901	4	2.26006	0.165138	23.8956	4.57867	8.46856e-05	0.000440023	17	57091370	57105942	-1	Gm11110
ENSMUSG00000037492	1.81469	2.49646	41	3.00935	64	3.15739	59	0.302045	11	0.424274	10	0.0562284	1	0.0243344	0	2.88774	0.20172	22.7898	4.51031	0.000117794	0.000576487	8	23636019	24156585	1	Zmat4
ENSMUSG00000022148	10.5543	31.0102	515	29.2304	626	29.3187	552	0.853605	32	0.707124	17	2.34285	62	2.84713	58	29.8531	1.68768	22.5765	4.49675	3.17965e-09	1.29661e-07	15	6522853	6663313	1	Fyb
ENSMUSG00000033066	25.7416	70.5325	1172	72.0146	1543	79.0941	1490	4.05791	154	2.80829	69	3.20502	85	2.99313	61	73.8804	3.26609	22.1655	4.47025	4.96151e-10	3.31264e-08	11	67455437	67688990	1	Gas7
ENSMUSG00000031451	0.643444	1.83475	30	2.07622	44	1.88382	35	0.0919267	3	0.0606106	1	0.093714	2	0.121672	2	1.9316	0.0919808	21.8109	4.44697	1.48479e-06	1.57344e-05	8	13465374	13494490	-1	Gas6
ENSMUSG00000021125	5.5389	14.8284	246	15.1401	324	15.3094	288	1.30011	49	0.666717	16	0.318628	8	0.705698	14	15.0926	0.747787	21.5976	4.4328	5.97021e-08	1.18167e-06	12	79130777	79156301	1	Arg2
ENSMUSG00000054263	1.62193	5.20346	86	4.50237	96	4.69629	88	0.22325	8	0.181832	4	0.356113	9	0.170341	3	4.80071	0.232884	21.1129	4.40005	4.68423e-06	3.95551e-05	15	7090614	7197489	1	Lifr
ENSMUSG00000030214	0.71311	1.47381	24	2.07622	44	1.24704	23	0.0656619	2	0.0202035	0	0.393599	10	0.0730033	1	1.59902	0.138117	20.0353	4.32447	5.32085e-05	0.000299408	6	136612070	136661928	-1	Plbd1
ENSMUSG00000085939	3.51665	10.2565	170	2.07622	44	7.66796	144	0.984929	37	0.101018	2	0.843426	22	0.0243344	0	6.6669	0.488427	19.8587	4.3117	0.00352358	0.0100883	18	50134726	50135600	1	Cd63-ps
ENSMUSG00000032724	7.52406	18.1971	302	22.5585	483	20.9874	395	1.03746	39	1.43445	35	0.543541	14	1.67907	34	20.581	1.17363	19.6796	4.29863	1.81135e-09	8.24774e-08	2	103566310	103718423	1	Abtb2
ENSMUSG00000033033	1.19713	3.63942	60	3.56923	76	2.36141	44	0.354574	13	0.34346	8	0.0187428	0	0.267679	5	3.19002	0.246114	19.4598	4.28243	8.38396e-05	0.000437038	19	47105353	47138294	-1	Calhm2
ENSMUSG00000050777	0.914176	2.9777	49	2.86938	61	2.46754	46	0.0919267	3	0.34346	8	0.093714	2	0.170341	3	2.77154	0.17486	19.2543	4.26711	2.24225e-06	2.20226e-05	1	120067377	120074074	-1	Tmem37
ENSMUSG00000076617	2.19442	5.02299	83	4.40905	94	5.22695	98	0.0393971	1	0.222239	5	4.25462	113	0.170341	3	4.88633	1.17165	19.2283	4.26516	0.00101291	0.00354654	12	113418558	113422730	-1	Ighm
ENSMUSG00000008496	4.48795	15.851	263	11.4076	244	13.1337	247	0.984929	37	0.666717	16	0.356113	9	0.900374	18	13.4641	0.727033	19.1061	4.25596	2.51678e-08	6.10758e-07	7	25087344	25179726	-1	Pou2f2
ENSMUSG00000059325	10.1396	31.0102	515	27.784	595	29.7432	560	2.19311	83	1.35364	33	1.70559	45	0.997711	20	29.5125	1.56251	18.501	4.20953	5.8127e-10	3.74512e-08	5	77086988	77115121	-1	Hopx
ENSMUSG00000102895	3.12101	7.1886	119	7.81499	167	9.04766	170	0.32831	12	0.666717	16	0.955883	25	0.170341	3	8.01708	0.530312	18.1946	4.18544	3.9862e-06	3.46963e-05	3	50575186	50576517	-1	5830415G21Rik
ENSMUSG00000014158	12.4454	32.7547	544	37.8619	811	34.0415	641	2.00925	76	1.75771	43	2.45531	65	1.67907	34	34.886	1.97534	17.6763	4.14375	1.1096e-10	1.21559e-08	5	114622152	114658421	-1	Trpv4
ENSMUSG00000038065	9.49735	30.4087	505	25.3112	542	25.0204	471	1.95672	74	1.1516	28	1.33074	35	1.63041	33	26.9134	1.51737	17.4776	4.12744	1.87304e-10	1.67611e-08	6	54681624	54703851	1	Mturn
ENSMUSG00000003134	5.41011	15.069	250	13.6004	291	16.583	312	0.538428	20	0.787938	19	1.66811	44	0.900374	18	15.0841	0.973712	17.475	4.12722	1.22514e-07	2.07888e-06	1	39371492	39478755	-1	Tbc1d8
ENSMUSG00000039062	113.075	323.427	5376	319.482	6847	341.715	6439	22.522	857	16.5063	408	19.4363	518	16.4257	337	328.208	18.7226	17.3241	4.11471	2.71538e-14	3.88783e-11	7	79821803	79861059	-1	Anpep
ENSMUSG00000024084	14.6393	40.7554	677	35.949	770	43.6994	823	3.03358	115	2.20219	54	2.38034	63	1.53307	31	40.1346	2.28729	17.0543	4.09206	7.21354e-10	4.40538e-08	17	79051906	79090378	1	Qpct
ENSMUSG00000104088	0.747426	3.21833	53	1.42303	30	1.24704	23	0.144456	5	0.141425	3	0.168685	4	0.0243344	0	1.9628	0.119725	16.9695	4.08487	0.000180933	0.000826921	19	11582826	11584357	-1	Gm38275
ENSMUSG00000031740	2.43778	5.50424	91	5.66878	121	7.19037	135	0.459633	17	0.222239	5	0.46857	12	0.316347	6	6.12113	0.366697	16.8358	4.07346	4.03474e-07	5.44986e-06	8	92827291	92853420	1	Mmp2
ENSMUSG00000033022	3.6533	11.4596	190	7.67502	164	10.8519	204	0.407104	15	0.545495	13	0.46857	12	1.38706	28	9.99552	0.702058	16.7921	4.06971	1.06065e-07	1.82721e-06	18	46713193	46728395	-1	Cdo1
ENSMUSG00000021338	0.500709	1.3535	22	1.04977	22	1.88382	35	0.144456	5	0.0606106	1	0.168685	4	0.0243344	0	1.42903	0.0995216	16.6554	4.05792	0.000123551	0.000598978	13	24012344	24280795	-1	Carmil1
ENSMUSG00000051379	6.57411	19.2197	319	17.193	368	19.9791	376	1.22131	46	1.1516	28	1.25577	33	0.851705	17	18.7973	1.1201	16.5296	4.04698	2.73636e-10	2.20542e-08	2	140650914	140671469	-1	Flrt3
ENSMUSG00000069662	3.08597	9.17373	152	8.84144	189	7.82716	147	0.32831	12	0.828345	20	0.618512	16	0.511023	10	8.61411	0.571547	16.5286	4.0469	2.53924e-08	6.1505e-07	10	37133375	37138920	-1	Marcks
ENSMUSG00000023951	0.694291	1.47381	24	2.16953	46	2.04302	38	0.118191	4	0.101018	2	0.093714	2	0.170341	3	1.89546	0.120816	16.3154	4.02816	3.19688e-06	2.92994e-05	17	46016993	46032369	-1	Vegfa
ENSMUSG00000113921	0.607764	1.41366	23	1.79628	38	1.6185	30	0.590957	22	0.0202035	0	0.0187428	0	0.316347	6	1.60948	0.236563	16.2294	4.02054	0.00105906	0.00367745	13	50133670	50134510	-1	Gm48054
ENSMUSG00000076609	0.572887	0.932412	15	1.14309	24	1.6185	30	0.0131324	0	0.181832	4	0.730969	19	0.0243344	0	1.23133	0.237567	16.1516	4.0136	0.00385363	0.0108827	6	70726435	70726966	1	Igkc
ENSMUSG00000005043	5.0128	14.5276	241	12.6206	270	14.6726	276	0.669751	25	1.1516	28	0.768455	20	1.09505	22	13.9403	0.921214	16.0022	4.0002	7.37887e-09	2.4133e-07	11	119343425	119355536	-1	Sgsh
ENSMUSG00000049191	12.5001	35.2211	585	37.162	796	34.3599	647	2.7184	103	1.95974	48	2.23039	59	1.87375	38	35.581	2.19557	15.879	3.98905	1.88079e-11	3.7898e-09	X	102066544	102071304	-1	Rtl5
ENSMUSG00000004933	7.49667	20.9642	348	19.1992	411	17.6443	332	1.11625	42	0.949566	23	1.06834	28	2.2631	46	19.2692	1.34931	15.6905	3.97182	1.73505e-09	8.01355e-08	10	81252935	81263365	1	Matk
ENSMUSG00000052563	10.2656	26.2579	436	28.6239	613	24.4366	460	1.30011	49	1.91934	47	1.93051	51	2.11709	43	26.4395	1.81676	15.4221	3.94693	6.45642e-10	4.0783e-08	11	51650954	51657681	1	D930048N14Rik
ENSMUSG00000027435	243.804	604.173	10043	585.798	12555	565.386	10654	26.9608	1026	43.579	1078	55.6474	1484	36.526	750	585.119	40.6783	15.0798	3.91455	6.32286e-09	2.1727e-07	2	148436640	148443563	-1	Cd93
ENSMUSG00000066861	1.3336	3.03786	50	3.42926	73	2.36141	44	0.774811	29	0.0606106	1	0.093714	2	0.21901	4	2.94285	0.287036	15.033	3.91006	4.49625e-05	0.000260398	5	120876142	120887613	-1	Oas1g
ENSMUSG00000047842	0.619666	1.53397	25	1.65631	35	1.88382	35	0.22325	8	0.141425	3	0.0562284	1	0.0730033	1	1.69137	0.123477	15.0003	3.90692	0.000185427	0.000844914	13	52504380	52531279	-1	Diras2
ENSMUSG00000054404	11.3748	26.4384	439	29.7903	638	36.058	679	3.82152	145	1.91934	47	1.10583	29	1.82508	37	30.7622	2.16794	14.5482	3.86277	8.39396e-07	9.84702e-06	11	82951349	82964840	1	Slfn5
ENSMUSG00000042333	1.03064	2.79724	46	3.61589	77	2.62674	49	0.196986	7	0.34346	8	0.168685	4	0.170341	3	3.01329	0.219868	14.3935	3.84735	5.09331e-06	4.20946e-05	4	154921933	154928563	-1	Tnfrsf14
ENSMUSG00000039943	13.5682	32.5141	540	28.3906	608	30.1677	568	2.29817	87	2.40422	59	3.13005	83	0.997711	20	30.3575	2.20754	14.1425	3.82197	9.37872e-06	7.051e-05	2	135659011	136014593	1	Plcb4
ENSMUSG00000026581	0.918867	2.79724	46	2.21619	47	3.10433	58	0.170721	6	0.34346	8	0.281142	7	0.0730033	1	2.70592	0.217082	13.9362	3.80076	6.24941e-06	5.02684e-05	1	164061982	164084181	1	Sell
ENSMUSG00000023993	0.763589	1.53397	25	2.6361	56	1.77769	33	0.249515	9	0.101018	2	0.0562284	1	0.267679	5	1.98259	0.16861	13.8888	3.79585	2.8166e-05	0.000176941	17	48359916	48367176	1	Treml1
ENSMUSG00000011382	12.6242	32.1532	534	33.8961	726	33.8292	637	2.7184	103	3.25277	80	1.89302	50	1.97109	40	33.2928	2.45882	13.6598	3.77186	1.42105e-09	6.88408e-08	7	45470987	45488805	-1	Dhdh
ENSMUSG00000037664	0.742813	1.95506	32	1.563	33	2.14915	40	0.144456	5	0.181832	4	0.168685	4	0.0730033	1	1.88907	0.141994	13.5283	3.75791	2.58226e-05	0.000163997	7	143458339	143461050	-1	Cdkn1c
ENSMUSG00000109510	0.817888	0.451167	7	1.28306	27	2.73287	51	2.7972	106	0.0202035	0	0.0187428	0	0.0243344	0	1.48903	0.71512	13.4707	3.75176	0.0229091	0.0482286	1	36530193	36539429	-1	Gm42417
ENSMUSG00000003541	4.84176	14.4674	240	14.5336	311	10.5335	198	1.16878	44	0.949566	23	0.46857	12	1.77641	36	13.1782	1.09083	13.4625	3.75087	1.2765e-07	2.15019e-06	17	35821684	35822923	1	Ier3
ENSMUSG00000047747	0.717337	2.13552	35	1.60965	34	1.3001	24	0.0131324	0	0.101018	2	0.46857	12	0.803036	16	1.68176	0.346439	13.4464	3.74915	0.00146276	0.00479936	8	82863356	83091268	1	Rnf150
ENSMUSG00000097440	0.540863	1.77459	29	1.04977	22	1.40623	26	0.144456	5	0.181832	4	0.0187428	0	0.21901	4	1.4102	0.14101	13.4413	3.7486	0.000266094	0.00114755	18	11820671	11840869	-1	Gm6277
ENSMUSG00000022995	1.47438	3.88004	64	3.94249	84	4.48403	84	0.485898	18	0.222239	5	0.093714	2	0.949042	19	4.10219	0.437723	13.199	3.72236	6.40081e-06	5.1326e-05	1	181896384	182019990	-1	Enah
ENSMUSG00000036103	141.746	383.823	6380	383.448	8218	399.079	7520	36.4161	1386	28.8304	713	26.4836	706	25.9648	533	388.783	29.4237	13.1249	3.71424	1.04414e-12	6.62978e-10	18	9707595	9882644	1	Colec12
ENSMUSG00000043822	3.53725	8.99327	149	9.6346	206	11.4887	216	0.617222	23	0.545495	13	1.03085	27	1.14372	23	10.0388	0.834322	13.0194	3.70259	4.55916e-08	9.63105e-07	10	80339110	80348412	-1	Adamtsl5
ENSMUSG00000032204	20.2479	52.9069	879	55.4048	1187	56.2759	1060	4.00538	152	4.70742	116	5.00433	133	3.38248	69	54.8625	4.2749	12.9234	3.69192	1.67715e-12	7.71848e-10	9	71110659	71168682	-1	Aqp9
ENSMUSG00000066278	3.39162	10.1964	169	10.5211	225	8.57007	161	0.669751	25	0.747531	18	0.80594	21	0.851705	17	9.76251	0.768732	12.9182	3.69133	1.72969e-07	2.72146e-06	5	124004641	124032270	-1	Vps37b
ENSMUSG00000009681	2.61754	6.1058	101	8.5615	183	6.50052	122	0.433369	16	0.747531	18	0.581027	15	0.559692	11	7.05594	0.580404	12.7252	3.66961	6.37297e-07	7.91157e-06	10	75060592	75184921	1	Bcr
ENSMUSG00000079037	2.58895	6.1058	101	6.41529	137	9.47218	178	0.433369	16	0.787938	19	0.431084	11	0.851705	17	7.33109	0.626024	12.6357	3.65943	2.65878e-06	2.52291e-05	2	131909928	131938429	1	Prnp
ENSMUSG00000025044	168.479	430.323	7153	368.051	7888	438.772	8268	44.0066	1675	30.6488	758	36.3048	968	20.6599	424	412.382	32.905	12.5485	3.64944	1.04161e-09	5.52354e-08	8	39581685	39642673	-1	Msr1
ENSMUSG00000022456	0.970708	1.95506	32	2.07622	44	1.88382	35	0.0656619	2	0.666717	16	0.0562284	1	0.413685	8	1.9717	0.300573	12.3455	3.62591	0.000199163	0.000898289	15	82268802	82294574	1	Sept3
ENSMUSG00000028278	3.80056	10.6776	177	9.68126	207	10.4804	197	1.30011	49	0.868752	21	1.59314	42	0.170341	3	10.2798	0.983084	12.3271	3.62376	1.92699e-06	1.9506e-05	4	32983037	33022180	1	Rragd
ENSMUSG00000047250	80.3981	197.1	3276	195.795	4196	189.576	3572	13.1455	500	17.3548	429	18.9115	504	15.0143	308	194.157	16.1065	12.3187	3.62277	8.27351e-10	4.76691e-08	2	36230426	36252272	1	Ptgs1
ENSMUSG00000025351	209.693	524.046	8711	495.61	10622	507.757	9568	39.2002	1492	42.6901	1056	56.9969	1520	30.4424	625	509.138	42.3324	12.2372	3.6132	8.07106e-11	9.81167e-09	10	128900989	128912822	1	Cd63
ENSMUSG00000040710	51.2077	135.2	2247	125.996	2700	144.365	2720	13.4082	510	11.213	277	10.4397	278	8.29804	170	135.187	10.8397	12.2364	3.61311	2.13506e-11	4.04593e-09	1	95587682	95667571	-1	St8sia4
ENSMUSG00000044468	16.4244	52.3053	869	37.7686	809	42.3728	798	4.08417	155	3.69725	91	4.10467	109	2.16576	44	44.1489	3.51296	12.2313	3.61251	1.19062e-08	3.50827e-07	3	100451628	100489324	-1	Tent5c
ENSMUSG00000023045	1.98738	5.50424	91	5.62213	120	3.79418	71	0.433369	16	0.34346	8	0.243656	6	0.851705	17	4.97352	0.468047	11.9861	3.58329	1.92325e-06	1.94961e-05	15	102150526	102163469	1	Soat2
ENSMUSG00000107622	0.972332	2.67693	44	3.89583	83	1.83076	34	0.302045	11	0.141425	3	0.168685	4	0.365016	7	2.80117	0.244293	11.9151	3.57472	1.26492e-05	9.0454e-05	6	89269511	89285725	-1	4930512J16Rik
ENSMUSG00000044303	3.52531	7.1886	119	6.8352	146	7.4557	140	0.407104	15	0.747531	18	0.768455	20	0.657029	13	7.15983	0.64503	11.8523	3.56709	1.18239e-06	1.30307e-05	4	89274471	89294653	-1	Cdkn2a
ENSMUSG00000072621	5.98853	18.2572	303	15.4667	331	13.5052	254	1.74661	66	1.03038	25	2.08045	55	0.60836	12	15.743	1.36645	11.8069	3.56156	5.48203e-08	1.10991e-06	11	83028130	83040042	-1	Slfn10-ps
ENSMUSG00000043263	4.49509	11.1589	185	11.7808	252	13.7705	259	1.3789	52	1.39404	34	0.618512	16	0.949042	19	12.2367	1.08512	11.5545	3.53039	1.26931e-07	2.14087e-06	1	173630917	173647928	1	Ifi209
ENSMUSG00000102715	5.63996	16.3924	272	13.787	295	14.2481	268	1.72034	65	0.666717	16	1.66811	44	1.14372	23	14.8092	1.29972	11.55	3.52982	3.75838e-08	8.2646e-07	3	50516399	50607223	-1	Gm6209
ENSMUSG00000092021	1.19803	2.01521	33	3.47592	74	2.839	53	0.380839	14	0.141425	3	0.393599	10	0.121672	2	2.77671	0.259384	11.522	3.52632	2.9261e-05	0.000182594	5	105323042	105346472	-1	Gbp11
ENSMUSG00000026358	26.1678	64.4568	1071	61.9834	1328	72.2486	1361	6.18535	235	8.78854	217	5.41667	144	3.23648	66	66.2296	5.90676	11.5122	3.52509	1.38386e-09	6.7547e-08	1	144242296	144249242	-1	Rgs1
ENSMUSG00000032076	1.23467	3.45895	57	3.10267	66	3.21046	60	0.22325	8	0.262646	6	0.506056	13	0.21901	4	3.25736	0.30274	11.4732	3.52019	3.04137e-05	0.000188518	9	47530173	47858115	1	Cadm1
ENSMUSG00000019990	0.70609	2.07537	34	1.60965	34	2.25528	42	0.170721	6	0.0606106	1	0.318628	8	0.267679	5	1.9801	0.204409	11.3176	3.5005	8.3604e-05	0.000435986	10	20398004	20725078	-1	Pde7b
ENSMUSG00000045636	63.4876	162.45	2700	158.609	3399	160.125	3017	13.592	517	14.3243	354	16.3625	436	12.5809	258	160.395	14.2149	11.3055	3.49895	1.98774e-11	3.90914e-09	8	40990914	41133726	-1	Mtus1
ENSMUSG00000105339	0.793954	2.01521	33	1.09643	23	1.56543	29	0.0131324	0	1.35364	33	1.06834	28	0.0243344	0	1.55903	0.614861	11.2677	3.49412	0.0119422	0.0279897	3	116631671	116632209	1	Gm42457
ENSMUSG00000074657	4.64069	13.0838	217	10.7077	229	10.8519	204	0.590957	22	1.7173	42	1.1808	31	1.14372	23	11.5478	1.15819	11.2322	3.48957	2.1644e-07	3.27352e-06	10	127225696	127263348	-1	Kif5a
ENSMUSG00000044827	0.665988	1.11288	18	2.26285	48	1.67156	31	0.118191	4	0.141425	3	0.243656	6	0.121672	2	1.68243	0.156236	11.1751	3.48221	7.08011e-05	0.000379463	5	64924679	64933563	-1	Tlr1
ENSMUSG00000021765	1.62651	3.15817	52	3.61589	77	4.3779	82	0.354574	13	0.383867	9	0.243656	6	0.365016	7	3.71732	0.336779	11.1721	3.48183	5.67222e-06	4.62609e-05	13	114452290	114458951	-1	Fst
ENSMUSG00000023830	1.54818	4.0605	67	3.38261	72	3.52885	66	0.144456	5	0.383867	9	0.581027	15	0.462354	9	3.65732	0.392926	11.1717	3.48177	2.34633e-06	2.28532e-05	17	12682406	12769664	-1	Igf2r
ENSMUSG00000061601	2.22273	3.88004	64	4.08246	87	4.5371	85	0.853605	32	0.222239	5	0.281142	7	0.267679	5	4.16653	0.406166	11.1213	3.47525	5.447e-05	0.000305041	5	14514918	14863459	1	Pclo
ENSMUSG00000045509	0.898566	2.49646	41	2.6361	56	1.93689	36	0.27578	10	0.181832	4	0.206171	5	0.170341	3	2.35648	0.208531	11.1199	3.47507	3.02117e-06	2.80078e-05	13	76054851	76056996	-1	Gpr150
ENSMUSG00000057191	16.7189	40.0937	666	40.7546	873	41.7891	787	3.76899	143	4.86905	120	3.72982	99	2.50645	51	40.8791	3.71858	11.084	3.47041	1.42444e-10	1.40381e-08	9	21526176	21545333	1	AB124611
ENSMUSG00000032012	3.30554	8.33155	138	10.1012	216	8.57007	161	0.485898	18	1.31323	32	0.768455	20	1.19239	24	9.00093	0.939992	11.0838	3.47038	2.05755e-07	3.13771e-06	9	43743984	43832658	1	Nectin1
ENSMUSG00000017009	0.538905	1.8949	31	1.563	33	1.08784	20	0.27578	10	0.222239	5	0.0562284	1	0.0730033	1	1.51525	0.156813	10.9685	3.4553	7.19131e-05	0.000384352	2	164424247	164443887	-1	Sdc4
ENSMUSG00000074272	34.7816	80.0371	1330	79.7129	1708	90.5031	1705	7.73497	294	7.89958	195	7.62832	203	6.98398	143	83.4177	7.56171	10.9616	3.45438	3.27915e-11	5.55989e-09	7	25461707	25477603	-1	Ceacam1
ENSMUSG00000044350	9.69799	23.7915	395	26.1977	561	25.7633	485	2.69214	102	2.283	56	2.30536	61	1.77641	36	25.2508	2.26423	10.9589	3.45403	4.90252e-10	3.29183e-08	14	77024200	77036904	-1	Lacc1
ENSMUSG00000111679	0.819749	1.23319	20	2.02956	43	1.72463	32	0.118191	4	0.222239	5	0.281142	7	0.0730033	1	1.66246	0.173644	10.8066	3.43384	2.86834e-05	0.00017955	9	120705889	120706237	-1	Gm47063
ENSMUSG00000024247	6.49713	17.8963	297	17.1463	367	17.6973	333	1.40516	53	1.79811	44	1.85554	49	1.63041	33	17.58	1.67231	10.7307	3.42367	1.0729e-10	1.19184e-08	17	83215292	83225070	1	Pkdcc
ENSMUSG00000030605	34.0406	76.1871	1266	92.8234	1989	90.397	1703	8.18147	311	8.86935	219	7.70329	205	7.37333	151	86.4692	8.03186	10.7298	3.42355	3.76091e-11	6.12864e-09	7	79133768	79149060	-1	Mfge8
ENSMUSG00000027858	0.686086	1.05272	17	2.54279	54	1.67156	31	0.118191	4	0.181832	4	0.393599	10	0.0730033	1	1.75569	0.191656	10.703	3.41995	0.00027813	0.00119205	3	102734529	102801513	1	Tspan2
ENSMUSG00000004267	0.67091	1.53397	25	2.07622	44	1.4593	27	0.22325	8	0.0606106	1	0.243656	6	0.170341	3	1.68983	0.174465	10.6397	3.41139	3.06667e-05	0.000189622	6	124760053	124769673	-1	Eno2
ENSMUSG00000025372	4.84578	9.29404	154	13.5538	290	14.991	282	0.853605	32	1.07079	26	1.81805	48	1.33839	27	12.6129	1.27021	10.6317	3.4103	5.3342e-08	1.08589e-06	11	119942763	120006782	1	Baiap2
ENSMUSG00000047414	0.801635	3.63942	60	1.18974	25	1.98995	37	0.27578	10	0.141425	3	0.206171	5	0.121672	2	2.27304	0.186262	10.6262	3.40956	0.000259111	0.00112169	12	95692226	95785215	1	Flrt2
ENSMUSG00000029207	4.14207	12.9034	214	9.77457	209	11.3825	214	0.801075	30	1.23242	30	1.36822	36	1.04638	21	11.3535	1.11202	10.5159	3.39451	8.60238e-09	2.69709e-07	5	66298703	66618784	-1	Apbb2
ENSMUSG00000019987	1.36668	2.85739	47	3.61589	77	3.52885	66	0.433369	16	0.62631	15	0.1312	3	0.267679	5	3.33405	0.364639	10.4949	3.39162	2.46586e-05	0.000157928	10	24915221	24927484	-1	Arg1
ENSMUSG00000104068	2.13366	6.40657	106	5.94872	127	3.15739	59	0.669751	25	0.181832	4	0.46857	12	0.803036	16	5.1709	0.530797	10.4745	3.38881	1.32138e-05	9.3711e-05	3	50624347	50628411	-1	Gm37199
ENSMUSG00000039908	1.01643	2.79724	46	2.02956	43	2.57367	48	0.22325	8	0.303053	7	0.318628	8	0.121672	2	2.46683	0.241651	10.463	3.38722	2.8304e-05	0.000177568	11	119355557	119381079	1	Slc26a11
ENSMUSG00000104164	4.94505	10.4972	174	11.4542	245	8.51701	160	1.32637	50	0.34346	8	1.03085	27	1.77641	36	10.1561	1.11927	10.4353	3.3834	1.87754e-06	1.90927e-05	1	127978905	127984687	-1	Gm38248
ENSMUSG00000020846	1.0085	3.03786	50	2.40282	51	2.41448	45	0.170721	6	0.585902	14	0.318628	8	0.121672	2	2.61839	0.299231	10.4199	3.38126	1.9783e-05	0.000131201	11	76019194	76027782	-1	Rflnb
ENSMUSG00000028194	2.7446	4.18082	69	5.06225	108	4.43097	83	0.354574	13	0.787938	19	0.243656	6	0.657029	13	4.55801	0.510799	10.3786	3.37555	3.00918e-05	0.000186964	3	145758675	145894277	1	Ddah1
ENSMUSG00000028583	20.7132	45.4476	755	50.0859	1073	49.2182	927	5.1085	194	4.90946	121	4.47953	119	4.01518	82	48.2506	4.62817	10.3105	3.36604	2.61237e-08	6.31576e-07	4	143267431	143299564	-1	Pdpn
ENSMUSG00000002059	3.73255	7.66984	127	10.8477	232	11.5948	218	1.24758	47	0.545495	13	1.06834	28	1.14372	23	10.0374	1.00128	10.2496	3.3575	1.28986e-07	2.16704e-06	11	78188430	78192193	1	Rab34
ENSMUSG00000040136	1.06165	2.55661	42	1.98291	42	2.20222	41	0.144456	5	0.303053	7	0.431084	11	0.121672	2	2.24725	0.250066	10.2036	3.351	0.000113758	0.000559285	7	46104523	46180033	-1	Abcc8
ENSMUSG00000079227	73.1841	198.664	3302	182.124	3903	204.01	3844	24.1242	918	17.5569	434	19.2863	514	14.9657	307	194.933	18.9833	10.1205	3.33921	5.77664e-11	7.95684e-09	9	124121543	124147699	1	Ccr5
ENSMUSG00000006360	191.847	460.642	7657	477.321	10230	540.817	10191	45.7401	1741	55.7011	1378	53.5482	1428	41.4415	851	492.926	49.1077	10.0717	3.33224	5.27555e-12	1.50158e-09	12	113146316	113153879	1	Crip1
ENSMUSG00000048240	0.949625	1.8949	31	3.10267	66	2.52061	47	0.32831	12	0.222239	5	0.356113	9	0.121672	2	2.50606	0.257083	10.0619	3.33083	8.63243e-06	6.57044e-05	10	80948624	81014945	-1	Gng7
ENSMUSG00000056529	65.6807	160.946	2675	172.186	3690	164.423	3098	18.0308	686	17.072	422	14.6006	389	16.2311	333	165.852	16.4836	10.0264	3.32573	3.45549e-11	5.70865e-09	4	132564067	132582683	1	Ptafr
ENSMUSG00000030465	14.2909	40.1539	667	35.8556	768	42.7973	806	3.79526	144	4.62661	114	5.11678	136	2.65245	54	39.6023	4.04778	9.87195	3.30334	1.41318e-10	1.40381e-08	8	67689082	68212027	-1	Psd3
ENSMUSG00000018339	7.43825	15.3698	255	18.9193	405	22.0487	415	2.06178	78	1.67689	41	1.89302	50	1.97109	40	18.7792	1.9007	9.78915	3.29118	1.76799e-08	4.69571e-07	11	54902453	54910377	1	Gpx3
ENSMUSG00000043003	1.93624	1.65428	27	0.956462	20	1.24704	23	0.118191	4	0.303053	7	0.093714	2	0.0730033	1	1.28593	0.14699	9.77879	3.28966	0.0139409	0.0317782	4	73714579	73790994	-1	Rasef
ENSMUSG00000020788	21.9234	51.2225	851	59.5572	1276	53.2512	1003	4.84585	184	5.27312	130	6.20387	165	7.12998	146	54.677	5.86321	9.69896	3.27783	4.74248e-11	7.1896e-09	11	72961169	72993044	1	Atp2a3
ENSMUSG00000038738	1.41563	2.9777	49	3.19598	68	3.63498	68	0.22325	8	0.585902	14	0.506056	13	0.21901	4	3.26956	0.383555	9.59903	3.26289	1.93347e-05	0.000129029	7	44310253	44360572	1	Shank1
ENSMUSG00000085105	0.687225	0.69179	11	0.723178	15	1.14091	21	0.0393971	1	0.222239	5	0.0187428	0	0.559692	11	0.851958	0.210018	9.58046	3.26009	0.00410164	0.0114576	7	34234377	34240207	1	Gm12758
ENSMUSG00000026177	45.8472	118.416	1968	122.404	2623	116.452	2194	11.8323	450	14.2031	351	12.2765	327	12.8729	264	119.091	12.7962	9.40441	3.23334	1.95436e-14	3.88783e-11	1	74375195	74386062	1	Slc11a1
ENSMUSG00000107304	0.95851	1.53397	25	1.00312	21	2.89207	54	0.0131324	0	0.707124	17	0.356113	9	0.705698	14	1.80972	0.445517	9.39867	3.23246	0.00701277	0.0179911	5	66069501	66072895	-1	Gm43775
ENSMUSG00000011154	2.05297	5.98548	99	4.22243	90	3.90031	73	0.801075	30	0.181832	4	0.318628	8	1.14372	23	4.70274	0.611313	9.35064	3.22506	0.000101792	0.00051168	7	83774101	83794880	-1	Cfap161
ENSMUSG00000071068	3.30772	7.60969	126	8.32821	178	9.52525	179	0.748546	28	1.1516	28	0.80594	21	1.14372	23	8.48772	0.962451	9.27069	3.21268	7.30319e-07	8.84482e-06	17	48299498	48312533	1	Treml2
ENSMUSG00000097184	0.754404	2.07537	34	1.84294	39	1.72463	32	0.144456	5	0.181832	4	0.206171	5	0.365016	7	1.88098	0.224369	9.25519	3.21026	9.02505e-05	0.000464815	16	30008667	30021430	1	4632428C04Rik
ENSMUSG00000015981	3.19425	9.11358	151	7.76833	166	6.02293	113	0.801075	30	0.666717	16	0.993368	26	0.803036	16	7.63495	0.816049	9.24083	3.20802	9.85952e-07	1.12433e-05	7	139103638	139213307	-1	Stk32c
ENSMUSG00000027848	0.833685	1.23319	20	2.16953	46	2.94513	55	0.27578	10	0.141425	3	0.318628	8	0.170341	3	2.11595	0.226543	9.18315	3.19899	6.04868e-05	0.000332098	3	103722222	103738001	-1	Olfml3
ENSMUSG00000078763	5.41398	12.5424	208	11.6875	250	14.991	282	1.74661	66	1.23242	30	0.993368	26	1.82508	37	13.0736	1.44937	9.13484	3.19138	1.46281e-07	2.38604e-06	11	83116849	83122670	1	Slfn1
ENSMUSG00000022756	5.49343	13.9862	232	13.6471	292	13.9827	263	1.03746	39	1.47486	36	2.26788	60	1.87375	38	13.872	1.66349	9.10547	3.18673	1.53232e-08	4.23509e-07	16	17572018	17583214	-1	Slc7a4
ENSMUSG00000028245	2.8606	9.3542	155	6.97517	149	7.50876	141	0.801075	30	0.666717	16	1.21828	32	0.851705	17	7.94604	0.884445	9.04797	3.17759	4.77421e-08	9.98709e-07	4	6396207	6454271	-1	Nsmaf
ENSMUSG00000078783	3.59691	9.71513	161	8.70147	186	8.19861	154	0.958664	36	0.989973	24	1.21828	32	0.754367	15	8.87174	0.980321	9.02429	3.17381	1.09002e-07	1.86534e-06	3	15296551	15332302	-1	Gm9733
ENSMUSG00000029608	0.95395	1.77459	29	2.35616	50	3.42272	64	0.22325	8	0.424274	10	0.243656	6	0.267679	5	2.51782	0.289715	8.91319	3.15594	4.64134e-05	0.000266882	5	120940499	121010092	-1	Rph3a
ENSMUSG00000032402	1.09014	2.49646	41	3.05601	65	2.89207	54	0.32831	12	0.303053	7	0.243656	6	0.462354	9	2.81485	0.334343	8.79813	3.1372	4.18547e-06	3.6028e-05	9	63646767	63757994	-1	Smad3
ENSMUSG00000087259	1.5066	4.36128	72	4.12911	88	3.47579	65	0.380839	14	0.424274	10	0.581027	15	0.462354	9	3.98873	0.462124	8.7973	3.13706	5.24427e-07	6.78491e-06	11	113043895	113201838	-1	2610035D17Rik
ENSMUSG00000071537	4.56386	11.7604	195	11.5009	246	10.2151	192	1.56275	59	1.35364	33	0.618512	16	2.06843	42	11.1588	1.40083	8.72877	3.12578	7.26092e-07	8.81849e-06	6	38625693	38637242	-1	Klrg2
ENSMUSG00000021356	24.8486	60.0654	998	54.8449	1175	66.04	1244	8.89062	338	5.7176	141	6.35381	169	6.0106	123	60.3168	6.74316	8.72621	3.12535	1.28126e-10	1.36449e-08	13	30749226	30766976	1	Irf4
ENSMUSG00000032530	0.811921	1.65428	27	1.32971	28	2.41448	45	0.118191	4	0.262646	6	0.281142	7	0.21901	4	1.79949	0.220247	8.62423	3.1084	8.70288e-05	0.000450564	9	121577843	121642096	-1	Lyzl4
ENSMUSG00000000489	5.61488	15.1291	251	15.3267	328	13.399	252	2.21937	84	1.55567	38	1.33074	35	1.63041	33	14.6183	1.68405	8.56462	3.09839	1.35072e-08	3.87648e-07	15	79995874	80014977	-1	Pdgfb
ENSMUSG00000043017	52.3374	106.445	1769	116.432	2495	116.346	2192	12.4101	472	12.1423	300	17.3371	462	11.6562	239	113.074	13.3864	8.53796	3.09389	4.90057e-10	3.29183e-08	7	16906490	16910905	1	Ptgir
ENSMUSG00000044021	0.793129	2.07537	34	1.46968	31	1.08784	20	0.0919267	3	0.666717	16	0.0562284	1	0.365016	7	1.5443	0.294972	8.53006	3.09256	0.000715867	0.0026584	15	91838326	91934555	1	Muc19
ENSMUSG00000070348	6.08303	16.5729	275	13.8804	297	13.399	252	1.51022	57	1.95974	48	1.51817	40	2.01976	41	14.6174	1.75197	8.52591	3.09185	6.09459e-09	2.10549e-07	7	144929931	144939925	-1	Ccnd1
ENSMUSG00000001036	0.901667	2.49646	41	2.58944	55	1.19397	22	0.0919267	3	0.585902	14	0.243656	6	0.316347	6	2.09329	0.309458	8.52134	3.09108	0.000138724	0.000660252	11	61517249	61579687	-1	Epn2
ENSMUSG00000022123	13.9106	31.8524	529	32.543	697	31.7597	598	4.71453	179	3.33358	82	2.64273	70	4.84255	99	32.0517	3.88335	8.42492	3.07466	4.75508e-09	1.77093e-07	14	103513342	103612797	1	Scel
ENSMUSG00000038776	39.6815	99.7079	1657	101.548	2176	102.92	1939	12.8041	487	11.8595	293	14.863	396	8.54138	175	101.392	12.017	8.41051	3.07219	4.78525e-12	1.40143e-09	1	180976210	181020904	-1	Ephx1
ENSMUSG00000107928	3.48404	9.95576	165	3.00935	64	14.6195	275	1.35264	51	3.4144	84	0.0562284	1	2.36044	48	9.19488	1.79592	8.39137	3.06891	0.00754289	0.0191071	6	87788861	87835795	-1	Gm45140
ENSMUSG00000069792	35.5054	84.9097	1411	81.9524	1756	88.5928	1669	11.2807	429	9.83912	243	9.765	260	9.46609	194	85.1516	10.0877	8.34035	3.06011	2.03899e-10	1.79962e-08	11	83703991	83706268	1	Wfdc17
ENSMUSG00000028327	87.5126	203.416	3381	199.807	4282	197.218	3716	24.3868	928	21.5976	534	24.7967	661	26.3055	540	200.147	24.2717	8.27867	3.0494	1.38206e-10	1.40381e-08	4	45848664	45887008	1	Stra6l
ENSMUSG00000075590	3.83281	10.1362	168	8.93475	191	10.4274	196	1.16878	44	1.03038	25	1.21828	32	1.38706	28	9.83278	1.20113	8.22807	3.04055	1.20618e-08	3.53246e-07	15	76085518	76091627	-1	Nrbp2
ENSMUSG00000037003	12.6916	28.4235	472	33.1496	710	32.9271	620	4.84585	184	4.42457	109	2.49279	66	3.77183	77	31.5001	3.88376	8.19088	3.03402	3.01111e-09	1.23901e-07	15	102100413	102116401	1	Tns2
ENSMUSG00000102599	1.09724	3.33864	55	1.88959	40	2.20222	41	0.643487	24	0.101018	2	0.1312	3	0.705698	14	2.47682	0.395351	8.16631	3.02968	0.000239373	0.0010506	2	6479690	6483110	1	Gm38386
ENSMUSG00000099760	2.38859	7.00813	116	5.85541	125	4.00644	75	1.14252	43	0.505088	12	0.543541	14	0.511023	10	5.62333	0.675542	8.10718	3.0192	1.15387e-05	8.37679e-05	1	127959516	127967452	1	Gm28800
ENSMUSG00000021451	44.8929	103.919	1727	115.639	2478	98.8875	1863	13.1455	500	10.3644	256	18.6116	496	11.1208	228	106.148	13.3106	8.0852	3.01528	9.09409e-10	5.08321e-08	13	51685529	51793747	-1	Sema4d
ENSMUSG00000020577	10.0409	21.9869	365	24.5647	526	29.6371	558	3.55888	135	4.26295	105	2.79268	74	2.01976	41	25.3962	3.15856	8.04868	3.00875	1.72233e-08	4.59502e-07	12	36014557	36042500	-1	Tspan13
ENSMUSG00000032420	122.524	295.755	4916	271.752	5824	299.634	5646	45.6876	1739	51.9433	1285	21.8728	583	30.8317	633	289.047	37.5838	8.01653	3.00298	1.08146e-08	3.24841e-07	9	88327197	88372092	1	Nt5e
ENSMUSG00000109829	0.803253	1.95506	32	1.42303	30	1.03478	19	0.380839	14	0.0606106	1	0.093714	2	0.413685	8	1.47095	0.237212	7.89832	2.98155	0.000450836	0.00180362	11	61408018	61412286	1	Gm45605
ENSMUSG00000097194	1.12423	2.37615	39	3.24264	69	2.09609	39	0.196986	7	0.141425	3	0.880912	23	0.559692	11	2.57162	0.444753	7.8467	2.97209	0.000245958	0.00107401	8	94422898	94435103	-1	9330175E14Rik
ENSMUSG00000073418	9.91833	19.2799	320	25.4046	544	21.0405	396	4.95091	188	2.04056	50	2.04297	54	2.21443	45	21.9083	2.81222	7.81286	2.96585	9.27602e-08	1.65026e-06	17	34728380	34743882	-1	C4b
ENSMUSG00000046329	3.3207	9.3542	155	10.5211	225	6.60665	124	1.35264	51	0.666717	16	0.955883	25	1.77641	36	8.82731	1.18791	7.80784	2.96492	2.59038e-06	2.47651e-05	17	57043711	57059863	-1	Slc25a23
ENSMUSG00000034416	0.981788	2.73708	45	2.54279	54	2.36141	44	0.669751	25	0.222239	5	0.318628	8	0.170341	3	2.54709	0.34524	7.79255	2.96209	0.000287178	0.00122293	8	116995679	117082449	-1	Pkd1l2
ENSMUSG00000028412	35.199	78.5332	1305	76.7735	1645	81.8535	1542	9.96748	379	10.9301	270	12.6889	338	7.47067	153	79.0534	10.2643	7.73204	2.95085	5.36975e-09	1.92743e-07	4	53440413	53622478	1	Slc44a1
ENSMUSG00000025020	0.653144	1.95506	32	2.12288	45	1.14091	21	0.22325	8	0.141425	3	0.318628	8	0.21901	4	1.73961	0.225578	7.73182	2.95081	6.28843e-05	0.000343505	19	41600257	41743665	-1	Slit1
ENSMUSG00000096233	0.728246	1.77459	29	1.28306	27	1.3001	24	0.144456	5	0.464681	11	0.581027	15	0.0243344	0	1.45258	0.303625	7.6993	2.94473	0.00175237	0.00557693	4	145837219	145837998	1	Gm13238
ENSMUSG00000058794	26.8602	62.8927	1045	64.2696	1377	54.737	1031	7.55112	287	8.82894	218	6.54124	174	9.41742	193	60.6331	8.08468	7.67785	2.9407	1.3043e-10	1.37763e-08	15	103248212	103258403	-1	Nfe2
ENSMUSG00000002204	4.00582	9.05342	150	9.26135	198	8.62314	162	0.801075	30	0.989973	24	2.64273	70	0.997711	20	8.9793	1.35787	7.65995	2.93734	2.50975e-06	2.41168e-05	7	44572380	44586862	1	Napsa
ENSMUSG00000053113	25.0705	53.8092	894	59.1373	1267	58.3455	1099	8.65424	329	6.64696	164	5.37918	143	10.2935	211	57.0973	7.74346	7.61999	2.92979	8.74272e-10	4.9196e-08	11	117966079	117970047	-1	Socs3
ENSMUSG00000110195	2.21904	5.14331	85	5.66878	121	6.76585	127	0.538428	20	1.11119	27	0.880912	23	0.754367	15	5.85931	0.821225	7.61676	2.92918	1.70037e-05	0.000115992	7	101421691	101512827	1	Pde2a
ENSMUSG00000020422	28.1955	73.5402	1222	74.9539	1606	73.7875	1390	10.1776	387	10.526	260	7.6658	204	11.4128	234	74.0939	9.94557	7.57731	2.92169	2.5732e-11	4.7369e-09	11	8431652	8664681	-1	Tns3
ENSMUSG00000083677	0.64299	1.11288	18	1.09643	23	1.56543	29	0.170721	6	0.0606106	1	0.393599	10	0.170341	3	1.25825	0.198818	7.54147	2.91485	0.000343259	0.00142916	11	114932871	114933271	1	Gm11699
ENSMUSG00000039232	6.57659	15.3698	255	12.5273	268	17.8565	336	2.29817	87	2.20219	54	1.51817	40	1.97109	40	15.2512	1.9974	7.48998	2.90496	6.26806e-08	1.22442e-06	10	12938209	12964298	-1	Stx11
ENSMUSG00000034265	1.31881	4.36128	72	3.14932	67	2.73287	51	0.617222	23	0.303053	7	0.393599	10	0.462354	9	3.41449	0.444057	7.48291	2.9036	6.53438e-06	5.22669e-05	17	5492557	5753811	1	Zdhhc14
ENSMUSG00000063234	3.44755	6.16595	102	9.49463	203	8.35781	157	0.932399	35	1.43445	35	0.730969	19	1.58174	32	8.00613	1.16989	7.45576	2.89836	5.00149e-06	4.15801e-05	15	103308235	103310612	-1	Gpr84
ENSMUSG00000069769	2.38369	7.12844	118	5.38884	115	6.34132	119	0.433369	16	0.868752	21	1.63062	43	0.997711	20	6.2862	0.982614	7.45437	2.89809	1.67772e-06	1.73648e-05	11	88339382	88718513	-1	Msi2
ENSMUSG00000090207	0.900371	2.37615	39	1.04977	22	3.26353	61	0.564692	21	0.101018	2	0.206171	5	0.316347	6	2.22982	0.297057	7.45049	2.89734	0.00342957	0.009858	9	106891547	106895182	1	4930524O07Rik
ENSMUSG00000046841	7.14049	18.4979	307	16.6331	356	19.3424	364	2.06178	78	1.91934	47	3.61736	96	2.60378	53	18.1578	2.55057	7.43026	2.89341	3.27312e-09	1.31805e-07	10	84526305	84534062	-1	Ckap4
ENSMUSG00000075254	1.0986	3.39879	56	2.16953	46	2.46754	46	0.380839	14	0.34346	8	0.393599	10	0.267679	5	2.67862	0.346394	7.41339	2.89013	9.57464e-05	0.000487278	16	33684370	33771576	1	Heg1
ENSMUSG00000061013	23.5067	53.9295	896	47.2865	1013	56.9127	1072	6.68438	254	7.4147	183	9.16523	244	5.32924	109	52.7096	7.14839	7.40215	2.88794	4.27079e-08	9.05155e-07	18	6934518	7004780	-1	Mkx
ENSMUSG00000027931	1.67222	3.03786	50	5.94872	127	3.52885	66	0.485898	18	0.464681	11	0.506056	13	0.949042	19	4.17181	0.601419	7.39243	2.88605	1.57011e-05	0.00010866	3	90450591	90465866	-1	Npr1
ENSMUSG00000033446	6.36907	15.7307	261	13.2738	284	17.6973	333	2.19311	83	2.08096	51	1.93051	51	2.06843	42	15.5673	2.06825	7.39157	2.88588	1.04352e-08	3.16396e-07	14	73237895	73243294	1	Lpar6
ENSMUSG00000112843	3.86373	8.63233	143	8.74812	187	9.57832	180	1.51022	57	0.909159	22	1.14331	30	1.28972	26	8.98626	1.2131	7.36641	2.88096	2.09414e-08	5.34357e-07	10	51526340	51531161	1	Gm46224
ENSMUSG00000026938	0.802566	1.71444	28	1.88959	40	1.72463	32	0.696016	26	0.464681	11	0.093714	2	0.0730033	1	1.77622	0.331854	7.35951	2.87961	0.000997508	0.00350141	2	25624666	25628030	-1	Fcna
ENSMUSG00000098975	0.881005	0.751945	12	2.07622	44	0.87558	16	0.0656619	2	0.0202035	0	0.655998	17	1.04638	21	1.23458	0.447061	7.34013	2.87581	0.0120204	0.0281329	14	69582164	69683286	-1	Gm27177
ENSMUSG00000067629	0.574611	1.23319	20	1.46968	31	1.93689	36	0.32831	12	0.222239	5	0.1312	3	0.170341	3	1.54659	0.213022	7.32806	2.87343	0.000115278	0.000565465	17	26941253	26972434	1	Syngap1
ENSMUSG00000041992	3.81563	9.17373	152	8.98141	192	8.78233	165	1.72034	65	0.828345	20	1.03085	27	1.33839	27	8.97916	1.22948	7.32778	2.87338	4.20574e-08	8.94799e-07	12	117516479	117759737	1	Rapgef5
ENSMUSG00000023800	2.28686	5.50424	91	7.58171	162	3.05126	57	0.82734	31	0.747531	18	0.46857	12	0.803036	16	5.37907	0.711619	7.30117	2.86813	2.85146e-05	0.000178629	17	3326573	3531344	1	Tiam2
ENSMUSG00000026656	439.805	1039.7	17283	1023.02	21926	1051.94	19823	169.079	6437	146.375	3622	111.276	2968	149.584	3073	1038.22	144.078	7.27131	2.86222	2.08352e-10	1.81733e-08	1	170958617	170976547	-1	Fcgr2b
ENSMUSG00000049103	34.5622	84.4886	1404	79.433	1702	87.2662	1644	13.9597	531	9.27342	229	13.4761	359	8.83339	181	83.7292	11.3857	7.25627	2.85923	1.49117e-09	7.16986e-08	9	124101950	124113557	1	Ccr2
ENSMUSG00000048772	2.24611	6.46673	107	5.85541	125	4.27177	80	0.748546	28	1.03038	25	0.581027	15	0.705698	14	5.5313	0.766413	7.25468	2.85891	8.61316e-07	1.00352e-05	4	117251951	117268582	1	Tmem53
ENSMUSG00000021322	8.64522	20.3025	337	21.4854	460	23.7999	448	4.5832	174	2.56585	63	1.93051	51	3.18781	65	21.8626	3.06684	7.17771	2.84352	1.99525e-08	5.15246e-07	13	20794113	21036617	1	Aoah
ENSMUSG00000017639	16.7487	41.7179	693	41.2212	883	39.4542	743	7.05209	268	3.65684	90	6.76615	180	5.2319	107	40.7978	5.67674	7.17015	2.842	2.70691e-09	1.13005e-07	11	79591212	79698023	1	Rab11fip4
ENSMUSG00000036206	1.0282	2.73708	45	2.35616	50	2.73287	51	0.249515	9	1.1516	28	0.506056	13	0.121672	2	2.6087	0.507211	7.07339	2.8224	0.000148764	0.000701416	1	89070415	89155068	1	Sh3bp4
ENSMUSG00000021983	2.07138	4.60191	76	5.52881	118	5.86373	110	0.774811	29	0.707124	17	0.655998	17	0.949042	19	5.33148	0.771744	7.04284	2.81616	3.3978e-05	0.000207212	14	59638540	60197179	-1	Atp8a2
ENSMUSG00000112023	728.266	1669.65	27755	1548.32	33185	1694.57	31933	297.33	11320	185.731	4596	252.034	6723	205.455	4221	1637.51	235.138	7.0368	2.81492	9.27057e-10	5.11272e-08	10	51480632	51486703	1	Lilr4b
ENSMUSG00000040270	4.80843	8.99327	149	12.9472	277	11.0111	207	1.3789	52	2.52544	62	1.36822	36	1.33839	27	10.9839	1.65274	7.02136	2.81175	6.87362e-07	8.41953e-06	4	32238804	32586108	1	Bach2
ENSMUSG00000083822	0.632677	1.3535	22	1.28306	27	1.77769	33	0.144456	5	0.181832	4	0.318628	8	0.267679	5	1.47142	0.228149	6.89966	2.78653	7.03154e-05	0.000377221	3	95530418	95530974	1	Hmgb1-ps5
ENSMUSG00000027483	1.78126	4.30113	71	3.61589	77	3.90031	73	0.617222	23	1.11119	27	0.281142	7	0.559692	11	3.93911	0.642312	6.82038	2.76985	3.61893e-05	0.000217812	2	154142880	154149219	1	Bpifa1
ENSMUSG00000003153	2.85865	7.54953	125	6.64857	142	6.55358	123	0.774811	29	0.828345	20	1.89302	50	0.900374	18	6.91723	1.09914	6.81941	2.76965	1.36219e-06	1.46521e-05	6	122727809	122801640	-1	Slc2a3
ENSMUSG00000031398	2.02682	5.86517	97	6.08869	130	3.52885	66	0.459633	17	0.868752	21	1.03085	27	0.900374	18	5.16091	0.814903	6.78425	2.76219	4.12341e-06	3.56367e-05	X	74329066	74344689	1	Plxna3
ENSMUSG00000015745	29.8988	71.134	1182	76.2603	1634	68.5871	1292	11.5434	439	9.43505	233	9.72751	259	11.8509	243	71.9938	10.6392	6.78	2.76129	1.64677e-10	1.52664e-08	3	95988429	95996001	-1	Plekho1
ENSMUSG00000050195	0.898149	3.15817	52	1.51634	32	1.83076	34	0.302045	11	0.505088	12	0.243656	6	0.21901	4	2.16842	0.31745	6.63611	2.73034	0.000210742	0.000943578	19	44333092	44346743	1	Scd4
ENSMUSG00000029392	1.64958	4.78237	79	4.0358	86	3.63498	68	0.853605	32	0.34346	8	0.768455	20	0.559692	11	4.15105	0.631303	6.61701	2.72618	1.1627e-05	8.4361e-05	5	124493080	124531391	-1	Rilpl1
ENSMUSG00000029814	4.5022	9.23389	153	6.88186	147	9.63138	181	1.08999	41	0.828345	20	2.00548	53	1.53307	31	8.58238	1.36422	6.60961	2.72457	3.87644e-06	3.39991e-05	6	49085223	49214957	-1	Igf2bp3
ENSMUSG00000108095	1.00062	2.37615	39	1.65631	35	2.73287	51	0.354574	13	0.303053	7	0.243656	6	0.462354	9	2.25511	0.340909	6.60823	2.72426	2.0992e-05	0.000138013	6	128843786	128846959	-1	Gm44067
ENSMUSG00000090799	12.3314	29.0852	483	28.064	601	25.9755	489	4.37308	166	4.70742	116	4.92936	131	2.8958	59	27.7083	4.22641	6.52775	2.70659	1.88265e-09	8.52424e-08	14	50888582	50897507	-1	Klhl33
ENSMUSG00000020021	24.9182	55.4334	921	53.3519	1143	54.8432	1033	9.04821	344	7.73795	191	8.52797	227	8.24937	169	54.5428	8.39088	6.44523	2.68823	5.41004e-11	7.74597e-09	10	94036001	94145339	1	Fgd6
ENSMUSG00000022265	8.05592	20.9642	348	21.1121	452	18.0688	340	2.74467	104	3.33358	82	3.42993	91	3.13914	64	20.0484	3.16183	6.44353	2.68785	1.22163e-09	6.1395e-08	15	27466677	27594909	1	Ank
ENSMUSG00000030144	61.3265	137.967	2293	139.48	2989	141.128	2659	25.8839	985	22.4057	554	19.7737	527	17.8858	367	139.525	21.4873	6.43316	2.68553	1.59452e-12	7.71848e-10	6	123262111	123275265	1	Clec4d
ENSMUSG00000030107	0.897459	1.65428	27	1.2364	26	2.9982	56	0.380839	14	0.505088	12	0.168685	4	0.170341	3	1.96296	0.306238	6.41077	2.6805	0.000412379	0.00166842	6	121245906	121270917	1	Usp18
ENSMUSG00000076441	12.4504	29.8673	496	29.0438	622	29.7963	561	7.49859	285	4.94987	122	2.83016	75	3.33382	68	29.5691	4.65311	6.38919	2.67563	3.09438e-08	7.15874e-07	2	31470207	31520672	1	Ass1
ENSMUSG00000117916	1.02233	2.25584	37	2.21619	47	2.30835	43	0.590957	22	0.585902	14	0.168685	4	0.21901	4	2.26013	0.391139	6.38522	2.67474	9.18061e-05	0.000471508	17	27235075	27248066	-1	9630028I04Rik
ENSMUSG00000039200	0.616612	1.41366	23	1.563	33	1.08784	20	0.407104	15	0.141425	3	0.1312	3	0.21901	4	1.35483	0.224684	6.36296	2.6697	0.000168777	0.00077896	16	10192712	10251478	1	Atf7ip2
ENSMUSG00000039899	7.31883	17.0541	283	15.42	330	18.0157	339	2.61334	99	3.17195	78	2.60525	69	2.16576	44	16.83	2.63908	6.35514	2.66792	1.03206e-08	3.14952e-07	5	21372642	21378374	1	Fgl2
ENSMUSG00000017466	212.979	490.78	8158	501.163	10741	483.453	9110	71.5846	2725	78.4099	1940	87.1353	2324	74.6337	1533	491.798	77.9409	6.33317	2.66293	1.16886e-10	1.26571e-08	11	118301069	118355740	-1	Timp2
ENSMUSG00000060671	7.61911	18.6182	309	20.319	435	20.4567	385	3.26996	124	2.20219	54	4.66696	124	2.70112	55	19.798	3.21006	6.30617	2.65676	5.58895e-09	1.98811e-07	3	89939481	89963508	-1	Atp8b2
ENSMUSG00000107017	1.48961	2.9777	49	2.72941	58	3.74112	70	0.669751	25	0.464681	11	0.318628	8	0.559692	11	3.14941	0.503188	6.28401	2.65169	5.85337e-06	4.75277e-05	6	3325742	3327855	-1	Gm43196
ENSMUSG00000017400	56.012	116.672	1939	132.622	2842	126.057	2375	21.3664	813	21.2339	525	18.874	503	18.2265	374	125.117	19.9252	6.24592	2.64291	4.89901e-10	3.29183e-08	11	98036623	98053462	-1	Stac2
ENSMUSG00000013089	4.85621	12.362	205	9.58794	205	11.0111	207	1.48396	56	2.52544	62	1.4432	38	1.92242	39	10.987	1.84375	6.19356	2.63077	1.11207e-07	1.89804e-06	16	22381309	22439719	-1	Etv5
ENSMUSG00000055102	0.821232	2.4363	40	1.18974	25	1.93689	36	0.249515	9	0.585902	14	0.1312	3	0.365016	7	1.85431	0.332908	6.15259	2.62119	0.000645274	0.00243271	7	43607169	43618285	1	Zfp819
ENSMUSG00000027939	1.12497	1.83475	30	2.44947	52	2.78594	52	0.459633	17	0.141425	3	0.318628	8	1.09505	22	2.35672	0.503684	6.1523	2.62113	0.000268822	0.00115777	3	90104132	90212048	1	Nup210l
ENSMUSG00000087267	3.05714	7.48938	124	7.06848	151	3.90031	73	1.08999	41	0.828345	20	0.693484	18	1.38706	28	6.15272	0.99972	6.14036	2.61832	4.1687e-05	0.000245175	2	128955671	128957861	-1	4933427J07Rik
ENSMUSG00000049871	4.57323	10.5573	175	9.9612	213	11.0641	208	2.58708	98	1.39404	34	1.33074	35	1.53307	31	10.5276	1.71123	6.06126	2.59962	8.46369e-08	1.55315e-06	16	3945007	3976632	-1	Nlrc3
ENSMUSG00000021423	45.0826	104.52	1737	99.9152	2141	109.766	2068	18.057	687	17.5569	434	18.3117	488	15.209	312	104.734	17.2837	6.016	2.5888	2.91085e-12	1.01376e-09	13	37345208	37419036	1	Ly86
ENSMUSG00000109675	1.3888	2.91755	48	2.58944	55	3.58192	67	0.748546	28	0.222239	5	0.80594	21	0.365016	7	3.02964	0.535435	6.00753	2.58677	0.000390982	0.00159336	9	48418321	48431959	1	Nxpe1-ps
ENSMUSG00000034226	3.02701	6.1058	101	6.18201	132	6.92504	130	0.669751	25	1.43445	35	1.10583	29	1.58174	32	6.40428	1.19794	6.00425	2.58599	7.14237e-07	8.68269e-06	2	119269201	119271272	-1	Rhov
ENSMUSG00000036867	1.42041	3.45895	57	3.61589	77	2.94513	55	0.433369	16	1.23242	30	0.243656	6	0.900374	18	3.33999	0.702454	6.00386	2.58589	0.000313068	0.00131923	9	63953076	64022059	-1	Smad6
ENSMUSG00000107230	0.837927	1.77459	29	1.14309	24	1.24704	23	0.22325	8	0.505088	12	0.0562284	1	0.462354	9	1.38824	0.31173	5.99226	2.5831	0.00132774	0.00443014	6	85961623	86001926	1	Gm19265
ENSMUSG00000049119	3.82715	6.22611	103	9.54129	204	7.72102	145	1.19505	45	1.91934	47	0.880912	23	1.67907	34	7.82947	1.41859	5.94344	2.5713	2.09484e-06	2.08059e-05	4	5644090	6108223	1	Fam110b
ENSMUSG00000117575	7.07556	15.4901	257	19.9457	427	14.7257	277	4.662	177	2.16178	53	1.74308	46	2.8958	59	16.7205	2.86566	5.92369	2.5665	3.06114e-07	4.36235e-06	17	29430798	29437448	-1	Gm36486
ENSMUSG00000029059	2.68343	6.22611	103	5.99538	128	6.23519	117	0.801075	30	0.868752	21	1.66811	44	1.09505	22	6.15223	1.10825	5.92058	2.56574	1.69037e-05	0.000115655	4	154895504	154899135	-1	Prxl2b
ENSMUSG00000049866	24.629	56.035	931	53.9584	1156	52.1899	983	7.31474	278	8.26325	204	12.7264	339	9.90411	203	54.0611	9.55211	5.91187	2.56361	4.11349e-10	2.9448e-08	1	88673125	88702221	-1	Arl4c
ENSMUSG00000006014	1.78555	5.32377	88	3.00935	64	3.90031	73	0.512163	19	0.464681	11	1.85554	49	0.413685	8	4.07781	0.811517	5.89787	2.56019	0.00101514	0.00355271	1	150449412	150466165	-1	Prg4
ENSMUSG00000015980	5.53226	11.4596	190	13.1339	281	11.6479	219	2.21937	84	2.92951	72	1.74308	46	1.4844	30	12.0805	2.09409	5.87252	2.55398	3.61886e-08	7.99873e-07	7	139212988	139242979	1	Lrrc27
ENSMUSG00000027646	8.23904	19.4002	322	21.1588	453	19.1832	361	3.50635	133	4.42457	109	2.26788	60	3.96651	81	19.9141	3.54133	5.86537	2.55222	6.36755e-09	2.18224e-07	2	157418444	157471862	1	Src
ENSMUSG00000015766	143.612	314.584	5229	307.164	6583	320.436	6038	58.6886	2234	59.1761	1464	51.6739	1378	45.773	940	314.061	53.8279	5.8299	2.54347	9.3242e-11	1.07278e-08	6	137477245	137654876	-1	Eps8
ENSMUSG00000115480	0.636375	1.3535	22	1.28306	27	1.72463	32	0.170721	6	0.34346	8	0.543541	14	0.121672	2	1.45373	0.294849	5.7728	2.52927	0.00050387	0.00197532	15	8512327	8532794	1	Gm49249
ENSMUSG00000039735	3.28564	6.22611	103	6.8352	146	8.78233	165	1.48396	56	1.63649	40	1.10583	29	0.803036	16	7.28121	1.25733	5.76648	2.52769	4.19794e-07	5.63337e-06	3	122538719	122619715	-1	Fnbp1l
ENSMUSG00000007655	168.522	390.56	6492	346.916	7435	397.964	7499	71.9786	2740	73.2378	1812	71.8786	1917	47.2331	970	378.48	66.082	5.75493	2.5248	1.5483e-10	1.48407e-08	6	17306335	17341452	1	Cav1
ENSMUSG00000033705	91.3474	189.821	3155	197.708	4237	179.016	3373	34.8927	1328	29.1941	722	29.8948	797	38.8134	797	188.848	33.1988	5.73537	2.51989	8.06022e-11	9.81167e-09	2	120629121	120731895	1	Stard9
ENSMUSG00000020334	1.80478	5.5644	92	4.78231	102	2.94513	55	0.564692	21	0.989973	24	0.768455	20	0.803036	16	4.43061	0.781539	5.72932	2.51836	1.0664e-05	7.83e-05	11	53983123	54028090	-1	Slc22a4
ENSMUSG00000020865	1.74716	4.96284	82	3.56923	76	4.85549	91	0.774811	29	0.707124	17	0.955883	25	0.60836	12	4.46252	0.761544	5.72036	2.51611	3.87609e-06	3.39991e-05	11	94343295	94392997	-1	Abcc3
ENSMUSG00000036086	34.9611	79.255	1317	66.5091	1425	68.481	1290	12.1737	463	11.8191	292	15.6128	416	10.3421	212	71.415	12.4869	5.70237	2.51156	1.15162e-08	3.43512e-07	1	127954184	128103047	-1	Zranb3
ENSMUSG00000055737	2.30389	4.96284	82	4.64234	99	5.49228	103	1.06372	40	0.62631	15	0.918397	24	0.900374	18	5.03248	0.877201	5.69267	2.50911	3.61279e-06	3.22399e-05	15	3317760	3583492	-1	Ghr
ENSMUSG00000097239	1.74298	3.39879	56	2.21619	47	5.96986	112	1.9042	72	0.424274	10	0.393599	10	0.267679	5	3.86162	0.747437	5.66979	2.5033	0.00569402	0.0150818	11	101406664	101424796	-1	Gm27029
ENSMUSG00000061666	14.7278	29.2056	485	28.4372	609	34.9967	659	4.89838	186	5.47516	135	7.81575	208	4.20985	86	30.8798	5.59978	5.61665	2.48971	1.84362e-08	4.81885e-07	11	87033867	87074062	-1	Gdpd1
ENSMUSG00000098206	1.56899	2.61677	43	3.05601	65	4.05951	76	0.590957	22	0.585902	14	0.506056	13	0.60836	12	3.2441	0.572819	5.61598	2.48954	9.01164e-06	6.80281e-05	1	137966531	137969918	1	Mir181a-1hg
ENSMUSG00000020032	4.63903	13.0237	216	10.0545	215	11.6479	219	1.58902	60	2.60626	64	2.49279	66	1.87375	38	11.5754	2.14045	5.57333	2.47854	3.51416e-08	7.86171e-07	10	84370905	84440597	-1	Nuak1
ENSMUSG00000029561	2.72572	5.86517	97	5.62213	120	5.70454	107	1.74661	66	1.07079	26	0.506056	13	0.997711	20	5.73061	1.08029	5.53056	2.46743	0.000281398	0.0012038	5	114896936	114912234	1	Oasl2
ENSMUSG00000115783	13.0806	32.3336	537	25.6378	549	31.4944	593	3.90032	148	6.97022	172	4.06719	108	9.6121	197	29.8219	6.13745	5.52793	2.46674	4.64506e-08	9.76448e-07	7	144914470	144914637	1	Bc1
ENSMUSG00000024186	1.01409	2.49646	41	1.65631	35	1.3001	24	0.196986	7	0.464681	11	0.168685	4	0.851705	17	1.81762	0.420514	5.52161	2.46509	0.000449446	0.00179862	17	26202951	26211324	1	Rgs11
ENSMUSG00000032715	3.8557	12.6628	210	7.34842	157	6.87198	129	1.61528	61	1.59608	39	1.48068	39	1.38706	28	8.96105	1.51978	5.50628	2.46108	2.66889e-06	2.52691e-05	2	152337422	152344032	-1	Trib3
ENSMUSG00000037447	6.00646	10.1964	169	14.6735	314	13.5582	255	2.66587	101	2.80829	69	1.36822	36	3.09047	63	12.8094	2.48322	5.43961	2.4435	2.84277e-07	4.11902e-06	1	36307733	36324029	1	Arid5a
ENSMUSG00000021822	44.6564	89.1206	1481	97.3958	2087	93.7932	1767	13.7496	523	15.8598	392	22.9974	613	19.1025	392	93.4365	17.9273	5.41694	2.43748	7.25882e-10	4.41213e-08	14	20836660	20843385	1	Plau
ENSMUSG00000092569	1.12336	2.13552	35	2.21619	47	3.05126	57	0.590957	22	0.545495	13	0.356113	9	0.316347	6	2.46766	0.452228	5.4016	2.43339	3.41067e-05	0.000207641	18	75365332	75367088	-1	Gm20544
ENSMUSG00000056724	36.7347	75.2848	1251	90.5373	1940	72.0364	1357	12.0161	457	18.163	449	12.7638	340	18.7618	385	79.2861	15.4262	5.38973	2.43021	8.25118e-09	2.6318e-07	9	110624789	110654161	-1	Nbeal2
ENSMUSG00000057706	1.96561	3.15817	52	4.17577	89	5.17388	97	0.696016	26	1.1516	28	0.768455	20	0.559692	11	4.16927	0.793941	5.38879	2.42996	2.4088e-05	0.000154976	7	82867333	82871515	1	Mex3b
ENSMUSG00000025586	13.4608	29.747	494	30.4901	653	30.1677	568	6.71065	255	4.54579	112	7.06604	188	3.86917	79	30.1349	5.54791	5.37824	2.42713	6.65129e-09	2.24957e-07	7	81347026	81455465	-1	Cpeb1
ENSMUSG00000047415	0.919419	1.95506	32	2.12288	45	2.09609	39	0.617222	23	0.303053	7	0.243656	6	0.413685	8	2.05801	0.394404	5.3765	2.42667	0.000463224	0.00184289	12	100876682	100908198	-1	Gpr68
ENSMUSG00000036067	25.3413	49.2374	818	60.7236	1301	52.9859	998	11.8323	450	9.79871	242	8.56546	228	10.0501	206	54.3156	10.0616	5.35864	2.42187	1.39285e-07	2.30402e-06	2	27021363	27027998	-1	Slc2a6
ENSMUSG00000054008	130.099	296.236	4924	298.159	6390	281.273	5300	47.2109	1797	61.3177	1517	60.2581	1607	51.7593	1063	291.89	55.1365	5.34186	2.41734	9.98715e-10	5.37664e-08	18	60684494	60748650	-1	Ndst1
ENSMUSG00000036606	185.169	393.328	6538	431.597	9250	380.718	7174	59.8968	2280	76.1067	1883	111.838	2983	63.5372	1305	401.881	77.8447	5.33079	2.41435	3.23258e-08	7.39877e-07	15	89155549	89180788	-1	Plxnb2
ENSMUSG00000036006	4.07079	7.73	128	7.02183	150	6.81891	128	0.932399	35	2.64666	65	1.55565	41	0.949042	19	7.19025	1.52094	5.32573	2.41298	9.56335e-05	0.000486896	13	24501525	24733816	1	Ripor2
ENSMUSG00000031438	34.7308	82.5034	1371	66.4158	1423	76.6531	1444	15.2992	582	14.1223	349	16.1376	430	10.2935	211	75.1908	13.9631	5.30555	2.4075	2.27475e-10	1.94122e-08	X	139563316	139673145	1	Rnf128
ENSMUSG00000110235	0.848734	1.47381	24	3.19598	68	1.08784	20	0.27578	10	0.383867	9	0.318628	8	0.413685	8	1.91921	0.34799	5.29515	2.40467	0.000626188	0.00237535	13	97559971	97583996	1	Gm5086
ENSMUSG00000062593	384.576	839.983	13963	900.404	19298	876.986	16526	173.755	6615	253.049	6262	72.0286	1921	238.064	4891	872.458	184.224	5.29093	2.40352	3.18731e-05	0.000195859	10	51480612	51496613	1	Gm49339
ENSMUSG00000047945	5.18743	10.3768	172	12.5273	268	12.8153	241	2.21937	84	2.68707	66	2.00548	53	2.21443	45	11.9065	2.28159	5.28318	2.40141	1.05801e-07	1.82721e-06	4	129513581	129515985	1	Marcksl1
ENSMUSG00000062098	0.65351	1.95506	32	1.32971	28	1.88382	35	0.459633	17	0.222239	5	0.393599	10	0.21901	4	1.72287	0.32362	5.22121	2.38439	0.000104652	0.000523708	2	138256565	138589292	1	Btbd3
ENSMUSG00000058163	5.89463	15.4901	257	12.1541	260	11.0111	207	3.13864	119	2.08096	51	3.09256	82	1.33839	27	12.8851	2.41264	5.20895	2.38099	1.05924e-06	1.1869e-05	11	48887422	48902214	-1	Gm5431
ENSMUSG00000117050	1.16134	2.91755	48	1.93625	41	1.93689	36	0.512163	19	0.141425	3	0.506056	13	0.851705	17	2.26356	0.502837	5.20461	2.37979	0.000446552	0.00179038	17	29093416	29094461	-1	1700023B13Rik
ENSMUSG00000037999	0.799039	1.77459	29	1.32971	28	2.36141	44	0.748546	28	0.141425	3	0.168685	4	0.60836	12	1.82191	0.416754	5.19398	2.37684	0.000929324	0.00330626	5	62602445	62766159	-1	Arap2
ENSMUSG00000050064	2.86611	4.60191	76	6.55526	140	5.17388	97	1.08999	41	1.19201	29	0.918397	24	1.04638	21	5.44368	1.06169	5.16129	2.36773	8.05615e-06	6.21665e-05	3	98382461	98753812	1	Zfp697
ENSMUSG00000018500	5.13965	9.71513	161	11.0343	236	9.63138	181	2.3507	89	2.68707	66	0.955883	25	2.50645	51	10.1269	2.12502	5.15136	2.36495	2.64675e-06	2.51519e-05	11	62248984	62266453	1	Adora2b
ENSMUSG00000002992	0.787212	1.8949	31	2.3095	49	1.24704	23	0.380839	14	0.222239	5	0.506056	13	0.316347	6	1.81715	0.35637	5.11973	2.35607	0.000253673	0.00110284	7	19671579	19677941	-1	Apoc2
ENSMUSG00000030259	6.86919	17.3549	288	14.8135	317	16.7422	315	3.00732	114	4.46498	110	3.61736	96	1.92242	39	16.3035	3.25302	5.11637	2.35512	4.75395e-08	9.97709e-07	6	145746748	145821079	1	Rassf8
ENSMUSG00000087595	0.683376	1.29335	21	1.32971	28	1.40623	26	0.196986	7	0.0202035	0	1.03085	27	1.4844	30	1.3431	0.683111	5.09426	2.34887	0.0220998	0.0468155	2	26138546	26139543	1	1810012K08Rik
ENSMUSG00000029373	0.950494	2.13552	35	1.79628	38	2.36141	44	0.22325	8	0.747531	18	0.356113	9	0.60836	12	2.09774	0.483814	5.09344	2.34864	0.00279684	0.00830607	5	90772435	90773383	1	Pf4
ENSMUSG00000058396	0.761273	1.41366	23	1.70297	36	1.4593	27	0.538428	20	0.101018	2	0.206171	5	0.705698	14	1.52531	0.387829	5.0281	2.33001	0.000868227	0.00312077	10	127747276	127751732	-1	Gpr182
ENSMUSG00000035208	19.4442	38.2289	635	35.7157	765	47.7324	899	8.91689	339	7.77836	192	7.85323	209	7.12998	146	40.559	7.91962	5.00302	2.3228	6.82417e-10	4.28957e-08	11	83002158	83020810	-1	Slfn8
ENSMUSG00000047881	16.044	33.1758	551	36.1822	775	35.7927	674	7.44606	283	7.05103	174	7.29095	194	6.05927	124	35.0502	6.96183	4.98961	2.31893	5.33801e-11	7.72872e-09	5	63908897	63968897	-1	Rell1
ENSMUSG00000090942	1.20272	2.01521	33	2.12288	45	1.83076	34	0.27578	10	0.383867	9	0.356113	9	0.851705	17	1.98962	0.466866	4.98837	2.31857	0.000357314	0.00147717	18	60293380	60303016	1	F830016B08Rik
ENSMUSG00000054708	7.60891	18.558	308	15.6067	334	13.5052	254	2.92852	111	3.57603	88	2.19291	58	4.89122	100	15.8899	3.39717	4.97976	2.31608	1.2261e-07	2.07888e-06	10	81628540	81647610	1	Ankrd24
ENSMUSG00000074305	3.96014	9.47451	157	9.54129	204	8.51701	160	2.24564	85	0.909159	22	2.68022	71	1.87375	38	9.1776	1.92719	4.96909	2.31298	1.07097e-06	1.19797e-05	9	56201126	56418067	-1	Peak1
ENSMUSG00000009731	1.48614	2.4363	40	2.82273	60	2.839	53	1.22131	46	0.222239	5	0.243656	6	1.14372	23	2.69934	0.707731	4.94627	2.30634	0.000606258	0.0023168	X	7822289	7838280	1	Kcnd1
ENSMUSG00000005947	0.755372	1.05272	17	0.629865	13	1.56543	29	0.22325	8	0.141425	3	0.168685	4	0.316347	6	1.08267	0.212427	4.93873	2.30414	0.0024356	0.00737433	11	73090583	73147446	1	Itgae
ENSMUSG00000045038	3.96613	8.21124	136	7.81499	167	8.6762	163	1.77287	67	1.55567	38	1.93051	51	1.33839	27	8.23415	1.64936	4.93136	2.30199	2.08923e-07	3.17474e-06	17	86167785	86657919	1	Prkce
ENSMUSG00000036995	1.00085	1.53397	25	2.21619	47	2.04302	38	0.538428	20	0.383867	9	0.318628	8	0.316347	6	1.93106	0.389317	4.92717	2.30076	8.61517e-05	0.000446202	4	136206365	136245216	1	Asap3
ENSMUSG00000034041	45.0243	95.858	1593	105.887	2269	103.398	1948	18.4247	701	20.8702	516	20.8607	556	24.5048	503	101.714	21.1651	4.90372	2.29388	5.36028e-12	1.50158e-09	8	84701449	84704940	1	Lyl1
ENSMUSG00000111094	3.57308	7.06829	117	8.5615	183	6.87198	129	1.85167	70	1.23242	30	1.85554	49	1.14372	23	7.50059	1.52083	4.88934	2.28964	5.79289e-07	7.32554e-06	9	120869160	120873860	1	Gm34425
ENSMUSG00000012819	0.893296	1.53397	25	1.37637	29	2.46754	46	0.302045	11	0.34346	8	0.356113	9	0.462354	9	1.79263	0.365993	4.87849	2.28643	0.000140154	0.00066569	10	60302748	60696490	-1	Cdh23
ENSMUSG00000048120	199.171	418.533	6957	414.381	8881	406.508	7660	82.3794	3136	94.4111	2336	83.6491	2231	79.5492	1634	413.141	84.9972	4.87014	2.28396	1.34187e-11	3.02105e-09	19	40612366	40741602	1	Entpd1
ENSMUSG00000030688	1.23857	2.79724	46	3.66255	78	2.36141	44	0.958664	36	0.424274	10	0.768455	20	0.316347	6	2.9404	0.616935	4.86556	2.28261	0.000390968	0.00159336	7	101317086	101346626	1	Stard10
ENSMUSG00000105107	1.43713	3.09801	51	2.49613	53	2.25528	42	0.669751	25	0.666717	16	0.168685	4	1.14372	23	2.61648	0.662218	4.8358	2.27375	0.000310553	0.00130948	5	123036000	123038817	1	Gm43412
ENSMUSG00000097472	0.774095	1.71444	28	1.60965	34	1.08784	20	0.538428	20	0.0606106	1	0.281142	7	0.803036	16	1.47064	0.420804	4.81099	2.26633	0.00438809	0.0121289	8	72137389	72140820	-1	Gm26586
ENSMUSG00000047180	31.8225	68.3067	1135	66.0892	1416	66.9951	1262	11.7535	447	17.9609	444	16.7748	447	11.3642	233	67.1303	14.4634	4.76928	2.25377	5.90684e-08	1.17202e-06	1	36264597	36274679	-1	Neurl3
ENSMUSG00000006435	1.79651	4.48159	74	3.56923	76	4.05951	76	0.774811	29	1.11119	27	0.730969	19	0.803036	16	4.03678	0.855002	4.76407	2.2522	8.01321e-05	0.000420261	19	47178820	47259441	1	Neurl1a
ENSMUSG00000001053	13.3867	24.9345	414	27.8774	597	27.992	527	4.45188	169	6.64696	164	6.61621	176	5.91326	121	26.9346	5.90708	4.76386	2.25213	2.32657e-08	5.7214e-07	11	51643063	51650842	-1	N4bp3
ENSMUSG00000025978	1.05894	2.01521	33	1.93625	41	3.15739	59	0.643487	24	0.424274	10	0.393599	10	0.462354	9	2.36962	0.480928	4.75662	2.24994	0.000105409	0.000526921	1	55170159	55226782	-1	Rftn2
ENSMUSG00000100280	1.30783	2.49646	41	2.82273	60	2.73287	51	1.08999	41	0.464681	11	0.543541	14	0.267679	5	2.68402	0.591472	4.74243	2.24563	0.000122865	0.000596321	1	34468834	34473148	-1	Gm28417
ENSMUSG00000113261	1.14247	2.91755	48	2.26285	48	2.73287	51	0.22325	8	0.303053	7	1.81805	48	1.09505	22	2.63776	0.859851	4.71179	2.23628	0.00115949	0.00397056	13	10175784	10180807	-1	Gm47404
ENSMUSG00000022901	20.6364	43.5226	723	42.1543	903	41.736	786	10.9393	416	7.4551	184	11.4893	306	5.96193	122	42.471	8.96141	4.69922	2.23242	5.85999e-08	1.16711e-06	16	36603869	36666081	-1	Cd86
ENSMUSG00000041439	2.37745	3.09801	51	3.10267	66	4.80242	90	0.669751	25	1.39404	34	0.581027	15	0.657029	13	3.6677	0.825463	4.69832	2.23214	0.00155312	0.00505519	1	52656286	52727462	-1	Mfsd6
ENSMUSG00000020053	34.8908	70.5926	1173	66.0425	1415	82.0657	1546	16.6387	633	14.3243	354	24.1595	644	8.83339	181	72.9003	15.989	4.67029	2.22351	2.89325e-07	4.17029e-06	10	87858265	87937042	1	Igf1
ENSMUSG00000044770	7.91825	15.6705	260	13.2738	284	18.1219	341	2.90226	110	3.21236	79	4.10467	109	3.38248	69	15.6887	3.40044	4.65113	2.21758	2.60638e-06	2.48577e-05	10	42860370	42960780	1	Scml4
ENSMUSG00000034593	180.968	354.708	5896	341.643	7322	338.266	6374	69.3521	2640	71.3791	1766	100.33	2676	60.179	1236	344.872	75.3101	4.6496	2.21711	6.23147e-09	2.14703e-07	9	75071015	75223688	1	Myo5a
ENSMUSG00000028645	31.2672	62.9529	1046	63.663	1364	72.8854	1373	15.273	581	15.2941	378	12.5389	334	14.041	288	66.5004	14.2867	4.63745	2.21333	5.5607e-10	3.60076e-08	4	119108711	119137983	1	Slc2a1
ENSMUSG00000030020	84.5762	172.135	2861	159.356	3415	159.594	3007	30.5328	1162	42.8921	1061	39.6035	1056	30.1503	619	163.695	35.7947	4.63637	2.21299	4.43284e-10	3.13855e-08	6	92370908	92706155	-1	Prickle2
ENSMUSG00000064137	1.36253	1.59412	26	1.88959	40	2.46754	46	0.590957	22	0.424274	10	0.281142	7	0.413685	8	1.98375	0.427515	4.62806	2.21041	0.000256731	0.00111351	X	37874778	37878944	-1	Rhox8
ENSMUSG00000033717	2.77849	4.48159	74	5.06225	108	8.35781	157	1.08999	41	1.1516	28	1.10583	29	2.01976	41	5.96722	1.34179	4.61852	2.20743	7.87326e-06	6.09705e-05	19	54044151	54048982	1	Adra2a
ENSMUSG00000042842	0.675271	1.59412	26	1.28306	27	1.3001	24	0.354574	13	0.383867	9	0.243656	6	0.21901	4	1.39243	0.300277	4.61052	2.20493	0.00301224	0.00886002	13	32965209	32979067	1	Serpinb6b
ENSMUSG00000018459	2.03426	4.18082	69	4.59568	98	4.64323	87	1.08999	41	0.989973	24	0.880912	23	0.900374	18	4.47324	0.965311	4.601	2.20195	6.48577e-05	0.000353013	2	165405028	165473230	-1	Slc13a3
ENSMUSG00000025880	6.71585	15.6104	259	12.9939	278	13.2398	249	3.08611	117	2.72748	67	2.90513	77	3.38248	69	13.948	3.0253	4.5878	2.1978	1.00359e-08	3.07912e-07	18	75367529	75395935	1	Smad7
ENSMUSG00000052698	4.34694	8.93311	148	9.07472	194	9.25992	174	1.9042	72	1.75771	43	1.85554	49	2.70112	55	9.08925	2.05464	4.57825	2.1948	6.85013e-08	1.30772e-06	9	67217087	67559703	-1	Tln2
ENSMUSG00000019194	2.46105	4.84253	80	5.57547	119	5.28001	99	1.3789	52	1.51526	37	0.693484	18	1.14372	23	5.23267	1.18284	4.57213	2.19287	3.41529e-06	3.09055e-05	7	31116524	31127003	-1	Scn1b
ENSMUSG00000003206	4.04024	10.7378	178	8.2349	176	9.52525	179	2.87599	109	2.12137	52	1.59314	42	1.4844	30	9.49931	2.01873	4.55489	2.18742	2.0368e-06	2.03793e-05	17	55952640	55957022	1	Ebi3
ENSMUSG00000036304	1.17808	1.47381	24	2.6361	56	2.67981	50	1.14252	43	0.262646	6	0.581027	15	0.21901	4	2.26324	0.5513	4.53792	2.18203	0.00088769	0.00317744	16	43965033	43979791	-1	Zdhhc23
ENSMUSG00000023992	82.8526	160.766	2672	167.427	3588	160.337	3021	32.4764	1236	37.4371	926	35.4051	944	39.8354	818	162.844	36.2885	4.5379	2.18202	3.12791e-10	2.4428e-08	17	48346401	48354147	1	Trem2
ENSMUSG00000016194	3.74202	7.00813	116	7.39508	158	7.77409	146	1.93046	73	1.27282	31	2.04297	54	1.24106	25	7.39243	1.62183	4.52498	2.17791	8.70396e-07	1.01227e-05	1	193221634	193264075	-1	Hsd11b1
ENSMUSG00000023913	16.8826	35.8828	596	34.5493	740	37.2785	702	9.10074	346	7.05103	174	7.51586	200	7.76268	159	35.9035	7.85758	4.50943	2.17294	1.78866e-10	1.62315e-08	17	43568098	43612201	1	Pla2g7
ENSMUSG00000107792	0.8907	1.71444	28	1.37637	29	2.41448	45	0.722281	27	0.222239	5	0.506056	13	0.21901	4	1.8351	0.417396	4.49209	2.16739	0.00133783	0.00445804	6	129418179	129418772	1	Gm43914
ENSMUSG00000021298	1.39297	2.9777	49	2.16953	46	3.63498	68	0.590957	22	0.747531	18	0.693484	18	0.511023	10	2.92741	0.635749	4.48386	2.16474	0.000379248	0.00155439	12	112850873	112868228	-1	Gpr132
ENSMUSG00000086109	2.31916	6.34642	105	3.89583	83	4.90856	92	1.19505	45	0.868752	21	0.880912	23	1.53307	31	5.05027	1.11944	4.47936	2.16329	1.05406e-05	7.76147e-05	2	6472000	6478619	1	Gm13391
ENSMUSG00000027398	23.7074	49.5382	823	49.7127	1065	47.0956	887	15.6932	597	8.99057	222	7.40341	197	12.0455	247	48.7821	11.0332	4.47308	2.16127	1.92449e-06	1.94961e-05	2	129364570	129371139	-1	Il1b
ENSMUSG00000030760	41.3217	82.323	1368	76.9602	1649	84.4537	1591	19.1339	728	18.163	449	20.8982	557	14.1383	290	81.2456	18.0833	4.46349	2.15817	9.57436e-11	1.09182e-08	7	98206389	98321208	-1	Acer3
ENSMUSG00000074420	6.25846	9.41436	156	11.5942	248	15.2563	287	2.7972	106	2.12137	52	2.94262	78	2.8958	59	12.0883	2.68925	4.45928	2.15681	2.38022e-06	2.3096e-05	7	3860681	3869170	-1	Gm10693
ENSMUSG00000112148	1274.91	2513.03	41775	2205.86	47278	2515.17	47397	780.943	29733	388.938	9625	613.471	16365	447.68	9198	2411.35	557.758	4.44974	2.15372	2.89083e-08	6.77296e-07	10	51490956	51496611	1	Lilrb4a
ENSMUSG00000070407	4.75636	8.99327	149	9.86788	211	8.14555	153	1.79914	68	1.79811	44	1.96799	52	2.99313	61	9.00223	2.13959	4.44949	2.15364	5.10863e-07	6.6562e-06	11	63885792	63922290	-1	Hs3st3b1
ENSMUSG00000044807	1.13975	2.19568	36	1.74962	37	3.10433	58	0.433369	16	1.1516	28	0.431084	11	0.316347	6	2.34988	0.5831	4.4431	2.15157	0.000240475	0.00105508	11	50811086	50827724	-1	Zfp354c
ENSMUSG00000022656	1.41243	2.19568	36	2.02956	43	2.89207	54	0.984929	37	0.909159	22	0.46857	12	0.121672	2	2.37244	0.621082	4.43138	2.14776	0.0031998	0.00930129	16	46387706	46498525	-1	Nectin3
ENSMUSG00000029752	4.6188	12.3018	204	10.5677	226	9.63138	181	2.3507	89	2.44463	60	2.79268	74	2.16576	44	10.8336	2.43844	4.40174	2.13807	1.52563e-07	2.47598e-06	6	7675169	7693254	-1	Asns
ENSMUSG00000003355	0.883478	2.37615	39	1.18974	25	2.09609	39	0.380839	14	0.262646	6	0.693484	18	0.365016	7	1.88733	0.425496	4.39567	2.13608	0.0013626	0.00453233	15	98724366	98728198	-1	Fkbp11
ENSMUSG00000016552	15.2393	30.6493	509	31.5166	675	31.176	587	6.86824	261	8.26325	204	6.91609	184	6.49729	133	31.1139	7.13622	4.38566	2.13279	2.42244e-09	1.03363e-07	15	77940522	77956722	-1	Foxred2
ENSMUSG00000033209	2.62267	7.1886	119	4.50237	96	4.48403	84	1.06372	40	1.39404	34	1.1808	31	1.14372	23	5.39167	1.19557	4.38166	2.13148	2.51217e-05	0.000160336	5	110879803	111289780	1	Ttc28
ENSMUSG00000020264	0.635302	1.05272	17	1.28306	27	1.24704	23	0.0656619	2	0.464681	11	1.06834	28	0.267679	5	1.19427	0.46659	4.36285	2.12527	0.00918889	0.0224982	11	55158470	55185077	-1	Slc36a2
ENSMUSG00000026826	1.10219	1.65428	27	3.24264	69	2.30835	43	0.27578	10	0.545495	13	1.21828	32	0.60836	12	2.40176	0.661979	4.35903	2.12401	0.0004657	0.00184988	2	57106830	57124003	-1	Nr4a2
ENSMUSG00000030208	110.503	224.11	3725	211.051	4523	221.097	4166	49.9687	1902	52.8726	1308	53.4357	1425	44.5077	914	218.753	50.1962	4.35382	2.12228	9.4108e-12	2.33207e-09	6	135362545	135383173	1	Emp1
ENSMUSG00000029298	11.8621	25.3556	421	23.4916	503	22.314	420	5.94897	226	5.11149	126	6.24135	166	4.16119	85	23.7204	5.36575	4.34748	2.12018	1.39681e-07	2.3076e-06	5	105077630	105139539	-1	Gbp9
ENSMUSG00000003746	30.5259	67.0434	1114	59.4173	1273	70.8159	1334	17.4267	663	13.0717	323	16.0626	428	12.9702	266	65.7589	14.8828	4.34522	2.11943	1.93459e-10	1.71925e-08	10	53904785	54076609	-1	Man1a
ENSMUSG00000070822	1.61289	3.21833	53	4.26908	91	3.31659	62	0.696016	26	0.707124	17	1.03085	27	1.04638	21	3.60133	0.870093	4.3363	2.11647	8.14698e-06	6.27507e-05	7	12768090	12803635	-1	Zscan18
ENSMUSG00000033450	11.6416	20.6635	343	24.2381	519	26.6654	502	6.26415	238	4.86905	120	5.11678	136	5.76726	118	23.8557	5.50431	4.29971	2.10424	4.81324e-07	6.2968e-06	17	7926000	7934897	1	Tagap
ENSMUSG00000051969	1.65013	3.33864	55	3.47592	74	3.52885	66	0.669751	25	0.787938	19	0.955883	25	0.900374	18	3.4478	0.828486	4.29293	2.10196	4.52383e-05	0.000261526	14	50357914	50363663	1	Tlr11
ENSMUSG00000091649	2.44287	5.68471	94	3.61589	77	4.48403	84	0.801075	30	1.83852	45	1.63062	43	0.462354	9	4.59488	1.18314	4.28902	2.10065	0.000154992	0.000726404	14	59320964	59341351	-1	Phf11b
ENSMUSG00000006362	13.0108	20.6635	343	30.4901	653	27.5675	519	6.76318	257	6.00045	148	5.04181	134	6.88664	141	26.2404	6.17302	4.26236	2.09165	2.2737e-07	3.41878e-06	8	122625141	122699109	-1	Cbfa2t3
ENSMUSG00000074417	34.6279	62.3513	1036	74.2074	1590	62.803	1183	14.38	547	16.9912	420	14.6381	390	17.3504	356	66.4539	15.8399	4.26113	2.09124	1.15646e-09	5.98481e-08	7	3884242	3898120	-1	Gm14548
ENSMUSG00000112346	3.15772	6.94797	115	6.13535	131	5.86373	110	0.932399	35	1.75771	43	1.74308	46	2.16576	44	6.31569	1.64974	4.25353	2.08866	6.70757e-06	5.33212e-05	10	99105791	99108080	-1	Gm48768
ENSMUSG00000049988	25.8298	52.3655	870	55.8247	1196	49.3774	930	10.2564	390	14.6476	362	11.9392	318	14.479	297	52.5225	12.8305	4.24461	2.08563	2.2252e-08	5.57858e-07	8	70616155	70621483	1	Lrrc25
ENSMUSG00000074194	2.20042	4.96284	82	4.12911	88	3.84725	72	1.01119	38	1.1516	28	1.25577	33	0.657029	13	4.31307	1.0189	4.21997	2.07723	8.4839e-06	6.4842e-05	8	85108553	85123095	-1	Zfp791
ENSMUSG00000021990	9.45647	22.6486	376	21.8586	468	19.82	373	6.71065	255	3.9801	98	5.0793	135	4.06385	83	21.4424	4.95847	4.21893	2.07688	1.4428e-08	4.04172e-07	14	60634001	60764556	1	Spata13
ENSMUSG00000000386	1.90519	3.15817	52	3.33595	71	3.84725	72	1.01119	38	0.909159	22	0.880912	23	0.462354	9	3.44712	0.815904	4.21554	2.07572	0.000360837	0.00149078	16	97447035	97462907	-1	Mx1
ENSMUSG00000098404	1.65732	1.83475	30	2.82273	60	1.08784	20	0.302045	11	1.7173	42	0.1312	3	0.657029	13	1.91511	0.701894	4.19476	2.06859	0.0223088	0.0471574	7	15288251	15289190	-1	Mrip-ps
ENSMUSG00000001270	2.71963	5.86517	97	5.34219	114	6.60665	124	0.984929	37	1.7173	42	2.53028	67	0.997711	20	5.938	1.55755	4.18186	2.06414	1.00707e-05	7.4753e-05	12	111669361	111672338	-1	Ckb
ENSMUSG00000027339	44.1496	95.6174	1589	91.4704	1960	86.6294	1632	20.1582	767	23.7796	588	19.5487	521	25.3321	520	91.239	22.2047	4.17891	2.06313	6.12571e-10	3.88847e-08	2	131989415	132030258	-1	Rassf2
ENSMUSG00000018909	96.6319	208.83	3471	200.087	4288	186.658	3517	48.7343	1855	46.6904	1155	45.6387	1217	48.8392	1003	198.525	47.4756	4.17677	2.06239	5.87373e-12	1.57685e-09	7	99535466	99606771	1	Arrb1
ENSMUSG00000035640	6.35311	11.7604	195	14.3469	307	12.3377	232	2.29817	87	4.70742	116	2.11794	56	5.13456	105	12.815	3.56452	4.17629	2.06222	8.95856e-06	6.76671e-05	10	80130451	80140835	-1	Cbarp
ENSMUSG00000048458	5.31652	10.2565	170	8.84144	189	9.68445	182	2.56081	97	2.72748	67	1.89302	50	1.92242	39	9.59414	2.27593	4.16326	2.05771	7.81065e-08	1.45656e-06	3	105704599	105720842	1	Inka2
ENSMUSG00000021608	29.5669	59.0427	981	58.2975	1249	62.2193	1172	15.1942	578	12.9505	320	15.9501	425	13.1163	269	59.8532	14.3028	4.15664	2.05542	1.30817e-09	6.50851e-08	13	73467197	73516422	1	Lpcat1
ENSMUSG00000024770	0.849574	1.77459	29	1.09643	23	1.40623	26	0.249515	9	0.222239	5	0.730969	19	0.316347	6	1.42575	0.379768	4.14258	2.05053	0.00156837	0.00509839	19	34067358	34084918	1	Lipn
ENSMUSG00000028341	1.15867	3.75973	62	1.2364	26	2.62674	49	0.906134	34	0.303053	7	0.46857	12	0.511023	10	2.54096	0.547195	4.13999	2.04963	0.00136364	0.00453233	4	48045153	48086447	1	Nr4a3
ENSMUSG00000043953	18.582	38.7703	644	38.0485	815	38.0745	717	10.7554	409	9.63709	238	8.04066	214	8.10336	166	38.2978	9.13413	4.1382	2.049	1.0913e-08	3.27036e-07	9	111054486	111057519	-1	Ccrl2
ENSMUSG00000021458	57.3473	113.123	1880	116.618	2499	109.872	2070	31.2682	1190	24.7897	613	24.8717	663	28.3009	581	113.204	27.3076	4.13629	2.04834	1.5663e-10	1.48407e-08	13	62964893	63326096	1	Aopep
ENSMUSG00000096929	5.98841	11.8206	196	10.8943	233	11.6479	219	3.11237	118	1.67689	41	2.86765	76	3.96651	81	11.4543	2.90586	4.10698	2.03808	8.39816e-07	9.84702e-06	1	194976375	195037904	1	A330023F24Rik
ENSMUSG00000040350	2.04704	3.75973	62	4.3624	93	5.01469	94	0.801075	30	2.04056	50	0.843426	22	1.09505	22	4.37894	1.19503	4.09649	2.03439	1.85452e-05	0.000124615	11	48826140	48852209	1	Trim7
ENSMUSG00000060591	24.6066	46.9515	780	55.1248	1181	44.7077	842	11.8585	451	13.8394	342	11.4144	304	10.7801	221	48.928	11.9731	4.09286	2.03311	5.158e-07	6.68902e-06	7	140954837	140955987	-1	Ifitm2
ENSMUSG00000032741	9.7954	21.8064	362	21.2521	455	17.2728	325	4.50441	171	5.31353	131	5.49164	146	4.40453	90	20.1104	4.92853	4.09146	2.03261	3.50562e-09	1.38995e-07	5	120534153	120588673	-1	Tpcn1
ENSMUSG00000057948	4.91688	9.71513	161	12.1074	259	8.46394	159	1.79914	68	2.48503	61	3.09256	82	3.33382	68	10.0955	2.67764	4.06565	2.02349	8.42779e-07	9.87277e-06	11	116062095	116077961	-1	Unc13d
ENSMUSG00000028517	11.0019	22.4681	373	20.4123	437	20.2445	381	4.32055	164	5.03068	124	7.40341	197	4.59921	94	21.0416	5.33846	4.06178	2.02211	8.92447e-08	1.61291e-06	4	105157347	105232764	1	Plpp3
ENSMUSG00000035713	5.23002	8.93311	148	9.40132	201	11.754	221	3.00732	114	2.12137	52	1.51817	40	3.77183	77	10.0295	2.60467	4.05651	2.02024	2.69677e-06	2.5477e-05	7	97309380	97332020	-1	Usp35
ENSMUSG00000061578	5.42599	9.23389	153	7.48839	160	7.24344	136	1.61528	61	2.16178	53	2.26788	60	1.97109	40	7.98857	2.00401	4.0489	2.01753	0.000387338	0.00158159	5	117414000	117775003	1	Ksr2
ENSMUSG00000027175	6.8651	14.287	237	17.0064	364	12.0724	227	3.00732	114	3.93969	97	4.06719	108	3.62583	74	14.4552	3.66001	4.0453	2.01625	2.91718e-07	4.1999e-06	2	104657288	104712169	-1	Tcp11l1
ENSMUSG00000006241	0.739128	1.47381	24	1.09643	23	0.822515	15	0.27578	10	0.303053	7	0.093714	2	0.803036	16	1.13092	0.368896	4.03994	2.01433	0.00548099	0.014611	9	21927471	21935872	1	Ccdc159
ENSMUSG00000029380	1.7237	3.39879	56	3.75586	80	2.94513	55	1.16878	44	0.787938	19	0.431084	11	1.14372	23	3.3666	0.88288	4.03772	2.01354	0.000197806	0.000892793	5	90891241	90893115	1	Cxcl1
ENSMUSG00000001521	2.52583	4.78237	79	4.87562	104	5.59841	105	0.958664	36	1.55567	38	1.21828	32	1.63041	33	5.08547	1.34076	4.03497	2.01256	5.63623e-05	0.000313053	6	128321161	128355851	-1	Tulp3
ENSMUSG00000072812	295.131	550.815	9156	628.255	13465	545.062	10271	115.132	4383	137.808	3410	172.452	4600	157.663	3239	574.711	145.764	4.00023	2.00008	4.90116e-08	1.0203e-06	12	112772194	112802657	-1	Ahnak2
ENSMUSG00000051444	2.47522	4.48159	74	5.20222	111	5.43921	102	1.8254	69	0.62631	15	1.1808	31	1.67907	34	5.04101	1.3279	3.99207	1.99714	2.53263e-05	0.000161482	3	37312554	37321453	1	Bbs12
ENSMUSG00000046318	30.3184	64.3966	1070	55.0782	1180	51.0755	962	14.2486	542	10.1624	251	17.487	466	15.8417	325	56.8501	14.4349	3.98617	1.995	4.58273e-07	6.02582e-06	18	66045302	66302741	-1	Ccbe1
ENSMUSG00000028864	38.1295	77.2699	1284	72.3412	1550	73.3099	1381	22.1543	843	17.274	427	18.4617	492	15.6957	322	74.307	18.3964	3.98305	1.99387	2.0525e-09	9.15173e-08	5	16553495	16620152	1	Hgf
ENSMUSG00000095930	4.42727	11.219	186	9.6346	206	6.65972	125	2.66587	101	3.05073	75	1.36822	36	2.11709	43	9.17111	2.30048	3.98294	1.99383	6.29338e-06	5.05589e-05	13	119710094	119755882	-1	Nim1k
ENSMUSG00000026271	82.3395	176.827	2939	173.726	3723	167.607	3158	42.1943	1606	49.4785	1224	45.9386	1225	36.4773	749	172.72	43.5222	3.97968	1.99265	5.60054e-09	1.98811e-07	1	92950865	92986391	1	Gpr35
ENSMUSG00000004044	1.03733	2.19568	36	2.26285	48	1.6185	30	0.538428	20	0.424274	10	0.506056	13	0.559692	11	2.02568	0.507112	3.96811	1.98845	0.000106624	0.000530487	11	100956733	100970887	-1	Cavin1
ENSMUSG00000042644	7.67921	13.5651	225	19.6191	420	15.9462	300	4.63573	176	3.65684	90	3.91725	104	4.35586	89	16.3768	4.14142	3.93641	1.97688	6.57922e-08	1.27297e-06	17	27057304	27122223	1	Itpr3
ENSMUSG00000026193	3204.84	6750.03	112209	7210.06	154534	6579.88	123995	2129.46	81076	1706.33	42228	1703.36	45440	1460.97	30018	6846.66	1750.03	3.93504	1.97638	7.32563e-11	9.25471e-09	1	71585520	71653200	-1	Fn1
ENSMUSG00000042599	100.075	197.341	3280	176.712	3787	199.553	3760	56.3773	2146	46.65	1154	49.1998	1312	41.8309	859	191.202	48.5145	3.91822	1.9702	2.03253e-11	3.90914e-09	6	39136623	39206789	-1	Kdm7a
ENSMUSG00000028111	566.383	1070.68	17798	1065.94	22846	1069.93	20162	271.118	10322	278.465	6891	302.865	8079	242.784	4988	1068.85	273.808	3.9117	1.9678	2.62439e-12	9.66224e-10	3	95499256	95509362	1	Ctsk
ENSMUSG00000051790	2.80138	5.20346	86	6.27532	134	6.81891	128	1.53649	58	1.03038	25	1.63062	43	2.50645	51	6.09923	1.67598	3.90269	1.96447	6.60731e-06	5.27193e-05	11	69823122	69837784	-1	Nlgn2
ENSMUSG00000045671	13.7252	27.5212	457	28.064	601	24.6489	464	6.65812	253	9.47546	234	6.01644	160	5.81593	119	26.7447	6.99148	3.89548	1.9618	1.4139e-08	4.00428e-07	11	19924375	20024026	1	Spred2
ENSMUSG00000026536	8.07801	17.1744	285	16.2132	347	14.991	282	6.57932	250	4.82864	119	2.64273	70	2.60378	53	16.1262	4.16362	3.89275	1.96079	4.60309e-06	3.89976e-05	1	173896345	173913046	-1	Ifi211
ENSMUSG00000031780	0.990562	1.05272	17	1.65631	35	2.57367	48	0.643487	24	0.464681	11	0.206171	5	0.511023	10	1.7609	0.45634	3.88843	1.95919	0.00168712	0.0054202	8	94810453	94812036	1	Ccl17
ENSMUSG00000068923	14.0747	28.1829	468	26.7109	572	30.4861	574	8.89062	338	7.33388	181	7.17849	191	5.28057	108	28.46	7.17089	3.87784	1.95525	4.13815e-08	8.88737e-07	3	88744700	88775164	-1	Syt11
ENSMUSG00000026170	13.661	30.529	507	26.0111	557	24.3305	458	5.44994	207	7.09144	175	8.60294	229	7.61667	156	26.9569	7.19025	3.87466	1.95407	4.04921e-08	8.75472e-07	1	74713574	74737892	1	Cyp27a1
ENSMUSG00000040584	4.13652	9.05342	150	9.68126	207	6.12906	115	1.61528	61	3.05073	75	2.86765	76	1.4844	30	8.28791	2.25452	3.86938	1.9521	1.82583e-05	0.000123117	5	8660077	8748575	1	Abcb1a
ENSMUSG00000097816	1.52671	2.61677	43	2.21619	47	4.11257	77	1.40516	53	0.141425	3	0.918397	24	1.33839	27	2.98184	0.950845	3.86494	1.95045	0.00484861	0.0132064	6	89304630	89327621	1	Gm26811
ENSMUSG00000041073	1.11117	3.45895	57	1.42303	30	1.98995	37	0.380839	14	0.545495	13	0.80594	21	0.559692	11	2.29064	0.572992	3.85033	1.94498	0.000610221	0.0023278	11	6597823	6606053	-1	Nacad
ENSMUSG00000074738	4.89862	9.59482	159	9.35466	200	7.93329	149	1.93046	73	2.76788	68	1.85554	49	3.47982	71	8.96092	2.50843	3.84964	1.94472	8.58565e-07	1.00122e-05	4	155694342	155696481	1	Fndc10
ENSMUSG00000036390	5.01792	11.4596	190	11.9208	255	8.09248	152	3.53261	134	3.49521	86	1.21828	32	3.33382	68	10.491	2.89498	3.84856	1.94432	1.92687e-05	0.000128784	6	67035096	67037457	-1	Gadd45a
ENSMUSG00000031849	0.913384	1.47381	24	1.74962	37	1.93689	36	0.459633	17	0.585902	14	0.356113	9	0.413685	8	1.72011	0.453834	3.84569	1.94324	0.00199582	0.00622315	8	70373558	70382066	1	Comp
ENSMUSG00000020620	0.780256	1.8949	31	1.2364	26	2.30835	43	0.302045	11	0.62631	15	0.655998	17	0.365016	7	1.81322	0.487342	3.84082	1.94141	0.00158337	0.00513807	11	109932190	109995845	-1	Abca8b
ENSMUSG00000078486	2.92723	6.6472	110	6.41529	137	4.90856	92	1.40516	53	1.39404	34	1.63062	43	1.92242	39	5.99035	1.58806	3.84048	1.94129	1.70862e-06	1.7642e-05	4	156215868	156221307	1	Perm1
ENSMUSG00000087424	0.92283	2.01521	33	1.32971	28	2.14915	40	0.801075	30	0.666717	16	0.093714	2	0.851705	17	1.83136	0.603303	3.83947	1.94091	0.00738494	0.0188101	X	13042015	13045297	1	5730405O15Rik
ENSMUSG00000026986	1.70412	3.81988	63	1.84294	39	3.05126	57	0.380839	14	0.585902	14	2.30536	61	0.559692	11	2.90469	0.957949	3.82964	1.93721	0.0029467	0.00869502	2	24002910	24049394	-1	Hnmt
ENSMUSG00000051439	132.986	267.121	4440	277.351	5944	276.073	5202	75.393	2870	81.6021	2019	64.2691	1714	65.5326	1346	273.515	71.6992	3.82599	1.93583	5.78836e-11	7.95684e-09	18	36725067	36726798	-1	Cd14
ENSMUSG00000097296	4.24889	7.48938	124	8.51484	182	8.35781	157	1.98299	75	1.75771	43	2.04297	54	3.23648	66	8.12068	2.25503	3.8206	1.9338	9.56377e-06	7.16088e-05	8	84208920	84209609	1	Gm26532
ENSMUSG00000115918	0.809675	1.65428	27	0.909805	19	1.19397	22	0.485898	18	0.101018	2	0.693484	18	0.21901	4	1.25269	0.374852	3.8197	1.93346	0.0114223	0.0269821	15	86453352	86475098	-1	A930001M01Rik
ENSMUSG00000044703	0.683092	1.83475	30	1.04977	22	0.504122	9	0.196986	7	0.545495	13	0.506056	13	0.0730033	1	1.12955	0.330385	3.79483	1.92404	0.0186262	0.0404614	14	59276913	59297522	-1	Phf11a
ENSMUSG00000021823	4.39755	7.12844	118	11.8275	253	6.71278	126	2.24564	85	2.44463	60	2.11794	56	2.11709	43	8.55623	2.23132	3.78542	1.92045	7.28899e-06	5.73068e-05	14	20929398	21033676	1	Vcl
ENSMUSG00000039713	2.22895	3.09801	51	5.20222	111	5.12082	96	1.24758	47	0.949566	23	1.10583	29	1.4844	30	4.47368	1.19684	3.77529	1.91659	8.61039e-05	0.000446134	4	152072498	152115400	1	Plekhg5
ENSMUSG00000112280	0.7141	1.53397	25	1.37637	29	0.716384	13	0.32831	12	0.222239	5	0.356113	9	0.316347	6	1.20891	0.305752	3.77337	1.91585	0.00231759	0.00707019	10	33987216	33995055	-1	A830082N09Rik
ENSMUSG00000050075	9.98435	18.4377	306	20.1324	431	22.2079	418	7.05209	268	5.91964	146	3.46742	92	5.13456	105	20.2593	5.39343	3.77152	1.91515	4.44774e-07	5.89645e-06	3	59096448	59101821	-1	Gpr171
ENSMUSG00000000693	0.829313	2.49646	41	1.18974	25	1.08784	20	0.249515	9	0.34346	8	0.46857	12	0.657029	13	1.59135	0.429644	3.77077	1.91486	0.00139975	0.00462609	6	83034173	83052562	1	Loxl3
ENSMUSG00000039395	23.8552	44.1241	733	46.68	1000	45.0791	849	13.8809	528	10.4048	257	14.5632	388	9.02807	185	45.2944	11.9692	3.75291	1.90801	2.50238e-08	6.08408e-07	1	72159442	72212307	-1	Mreg
ENSMUSG00000036661	29.6002	50.5608	840	63.3364	1357	57.7618	1088	14.8527	565	14.8496	367	16.6623	444	14.7223	302	57.2197	15.2717	3.75236	1.9078	3.2859e-08	7.48094e-07	15	73512560	73572242	1	Dennd3
ENSMUSG00000041324	1.46369	2.85739	47	3.05601	65	2.62674	49	1.48396	56	0.303053	7	0.955883	25	0.559692	11	2.84671	0.825647	3.74763	1.90598	0.00065942	0.00247446	13	16011851	16031621	1	Inhba
ENSMUSG00000021127	49.8213	99.4072	1652	95.7161	2051	90.2378	1700	26.1203	994	23.8604	590	23.0724	615	29.177	599	95.1204	25.5575	3.74492	1.90494	1.01742e-10	1.14004e-08	12	80107754	80113013	-1	Zfp36l1
ENSMUSG00000074743	61.7433	120.582	2004	118.391	2537	118.84	2239	27.775	1057	33.8813	838	34.2431	913	33.2165	682	119.271	32.279	3.7396	1.90288	7.99801e-11	9.81167e-09	2	148404466	148408188	-1	Thbd
ENSMUSG00000037366	2.69629	5.08315	84	5.15556	110	5.54534	104	1.43143	54	1.79811	44	1.74308	46	0.803036	16	5.26135	1.44392	3.7202	1.89538	2.34946e-05	0.000151679	4	134396320	134427413	1	Pafah2
ENSMUSG00000107549	1.05201	2.37615	39	1.51634	32	1.14091	21	1.01119	38	0.303053	7	0.1312	3	0.657029	13	1.6778	0.525619	3.7194	1.89507	0.00638977	0.016624	6	7853871	7855742	1	Gm43961
ENSMUSG00000045658	90.704	178.031	2959	170.18	3647	172.702	3254	56.4561	2149	50.529	1250	38.7789	1034	41.3442	849	173.637	46.777	3.71826	1.89463	1.42467e-08	4.02595e-07	1	84036296	84364180	-1	Pid1
ENSMUSG00000037148	10.856	21.5056	357	21.672	464	22.2079	418	5.13476	195	5.79841	143	5.82901	155	7.61667	156	21.7952	6.09471	3.71619	1.89382	9.40723e-09	2.89312e-07	8	77250366	77517953	-1	Arhgap10
ENSMUSG00000056476	7.65771	16.1518	268	15.3734	329	10.905	205	4.29429	163	3.65684	90	3.39245	90	3.43115	70	14.1434	3.69368	3.7127	1.89247	4.06218e-07	5.48118e-06	3	59005825	59318682	1	Med12l
ENSMUSG00000029915	76.6993	134.658	2238	133.135	2853	151.688	2858	45.4774	1731	36.9927	915	35.5926	949	31.6591	650	139.827	37.4304	3.70948	1.89122	3.78533e-07	5.17811e-06	6	40574894	40585821	-1	Clec5a
ENSMUSG00000040957	5.73058	10.7979	179	11.5475	247	10.5335	198	3.42755	130	2.68707	66	2.30536	61	3.52849	72	10.9597	2.98712	3.70653	1.89007	5.95089e-07	7.48859e-06	18	11839220	11945630	1	Cables1
ENSMUSG00000035513	1.078	2.01521	33	1.79628	38	2.14915	40	0.538428	20	0.62631	15	0.431084	11	0.559692	11	1.98688	0.538878	3.70605	1.88988	0.00311383	0.00909665	2	29194541	29253005	-1	Ntng2
ENSMUSG00000037071	26.1336	42.0187	698	42.1543	903	36.9601	696	9.75736	371	9.55627	236	17.6745	471	8.29804	170	40.3777	11.3215	3.70121	1.888	7.62235e-06	5.93484e-05	19	44394455	44407879	-1	Scd1
ENSMUSG00000026121	1.12853	0.631634	10	2.82273	60	3.36966	63	0.32831	12	0.545495	13	0.46857	12	1.14372	23	2.27467	0.621523	3.70043	1.88769	0.0108826	0.0258732	1	36548639	36558349	-1	Sema4c
ENSMUSG00000030134	5.06321	8.99327	149	10.9876	235	8.88846	167	2.00925	76	2.52544	62	2.94262	78	3.77183	77	9.62312	2.81229	3.6954	1.88573	1.04218e-06	1.17391e-05	6	118011438	118091546	1	Rasgef1a
ENSMUSG00000039911	21.4396	40.5148	673	36.6488	785	39.6664	747	10.3089	392	10.6473	263	10.4772	279	11.0235	226	38.9434	10.6142	3.6737	1.87723	1.44079e-08	4.04172e-07	4	149896283	149955043	-1	Spsb1
ENSMUSG00000053004	2.05517	4.66206	77	5.1089	109	2.36141	44	0.669751	25	1.31323	32	1.51817	40	1.09505	22	4.04413	1.14905	3.66999	1.87577	0.000248231	0.00108284	6	114397936	114483296	1	Hrh1
ENSMUSG00000025203	142.539	276.084	4589	284.956	6107	282.919	5331	68.2227	2597	71.4599	1768	101.117	2697	70.5455	1449	281.319	77.8364	3.66563	1.87406	1.36201e-09	6.6988e-08	19	44293674	44306864	1	Scd2
ENSMUSG00000022607	2.67658	6.46673	107	4.59568	98	5.33308	100	1.01119	38	1.83852	45	1.70559	45	1.72774	35	5.46516	1.57076	3.66068	1.87211	1.00471e-05	7.46546e-05	15	73205102	73423280	-1	Ptk2
ENSMUSG00000063506	17.5332	37.507	623	33.3362	714	31.176	587	8.83809	336	10.2432	253	10.4397	278	7.61667	156	34.0064	9.28442	3.65225	1.86879	7.12145e-08	1.3515e-06	14	33214026	33369934	1	Arhgap22
ENSMUSG00000026126	9.85545	19.1596	318	21.5787	462	21.6772	408	6.448	245	4.18213	103	4.96684	132	8.00602	164	20.8052	5.90075	3.64856	1.86733	5.49527e-08	1.10991e-06	1	34459762	34475733	1	Ptpn18
ENSMUSG00000040339	126.725	242.337	4028	212.031	4544	235.478	4437	62.8647	2393	66.1666	1637	62.3198	1662	60.179	1236	229.949	62.8825	3.64684	1.86665	1.36445e-12	7.47085e-10	3	108970997	109027607	-1	Fam102b
ENSMUSG00000041849	3.86101	7.06829	117	7.76833	166	7.2965	137	1.77287	67	2.64666	65	1.93051	51	2.01976	41	7.37771	2.09245	3.64421	1.86561	4.18996e-06	3.60404e-05	15	5095981	5108539	-1	Card6
ENSMUSG00000074794	91.1714	163.413	2716	149.605	3206	188.25	3547	52.5164	1999	54.3273	1344	39.6785	1058	36.964	759	167.089	45.8715	3.6399	1.8639	3.23549e-09	1.30698e-07	13	80883384	80896042	1	Arrdc3
ENSMUSG00000032500	5.04858	8.87295	147	9.54129	204	7.77409	146	2.90226	110	2.40422	59	1.93051	51	2.2631	46	8.72944	2.37502	3.62977	1.85988	5.69983e-07	7.22914e-06	9	111439081	111489118	1	Dclk3
ENSMUSG00000030474	53.9297	91.5869	1522	100.242	2148	94.3239	1777	25.7001	978	31.0528	768	23.4098	624	26.0135	534	95.3842	26.544	3.62387	1.85753	7.06806e-07	8.61674e-06	7	43651070	43660161	-1	Siglece
ENSMUSG00000067206	1.04032	2.01521	33	2.44947	52	1.56543	29	0.433369	16	0.666717	16	0.618512	16	0.559692	11	2.01004	0.569572	3.62363	1.85744	0.000461891	0.00183872	5	73606642	73632526	-1	Lrrc66
ENSMUSG00000027009	404.203	773.27	12854	696.607	14930	775.366	14611	247.296	9415	203.833	5044	222.833	5944	157.955	3245	748.415	207.979	3.62026	1.8561	3.42996e-08	7.71351e-07	2	79255426	79333123	1	Itga4
ENSMUSG00000104665	1.36333	1.77459	29	1.65631	35	1.51237	28	1.03746	39	0.303053	7	0.356113	9	0.267679	5	1.64776	0.491076	3.60575	1.8503	0.0157886	0.035277	5	45660067	45662721	1	Gm43366
ENSMUSG00000016526	1.59427	2.79724	46	3.19598	68	2.36141	44	0.485898	18	0.949566	23	0.80594	21	1.24106	25	2.78488	0.870615	3.59832	1.84732	0.000458713	0.00182811	1	131127455	131138340	-1	Dyrk3
ENSMUSG00000109251	3.24799	6.6472	110	6.18201	132	6.076	114	1.72034	65	1.55567	38	1.29325	34	3.0418	62	6.30173	1.90277	3.58787	1.84313	6.62544e-06	5.28313e-05	7	143628024	143670614	1	E230032D23Rik
ENSMUSG00000073985	0.807681	1.11288	18	1.60965	34	1.83076	34	0.196986	7	0.707124	17	0.768455	20	0.365016	7	1.51776	0.509395	3.58714	1.84283	0.00622955	0.0162564	7	101836503	101842771	1	Gm10602
ENSMUSG00000060034	0.739502	1.3535	22	1.28306	27	1.03478	19	0.118191	4	0.424274	10	0.356113	9	1.28972	26	1.22378	0.547076	3.57277	1.83704	0.0095428	0.0232104	7	127718106	127732166	-1	Ctf2
ENSMUSG00000025650	1.21827	2.67693	44	2.02956	43	1.24704	23	0.512163	19	1.07079	26	0.206171	5	0.754367	15	1.98451	0.635872	3.56626	1.83441	0.00533988	0.0142996	9	108953586	108984875	1	Col7a1
ENSMUSG00000019726	195.597	361.204	6004	370.944	7950	345.43	6509	108.434	4128	93.2393	2307	113.9	3038	88.6016	1820	359.193	101.044	3.56091	1.83224	5.59621e-08	1.12676e-06	13	13590397	13778803	1	Lyst
ENSMUSG00000027583	1.16187	1.8949	31	1.46968	31	3.05126	57	0.643487	24	0.666717	16	0.393599	10	0.60836	12	2.13862	0.578041	3.54907	1.82744	0.0005822	0.00223347	2	181387762	181459426	-1	Zbtb46
ENSMUSG00000025278	3.13813	7.1886	119	7.44174	159	4.64323	87	1.16878	44	1.75771	43	3.84227	102	1.43573	29	6.42452	2.05112	3.54229	1.82468	0.000228476	0.00101243	14	7817957	7951588	1	Flnb
ENSMUSG00000050675	0.988598	1.65428	27	2.44947	52	1.14091	21	0.32831	12	0.424274	10	0.543541	14	0.851705	17	1.74822	0.536957	3.53777	1.82284	0.00129385	0.00434407	11	70639122	70642036	1	Gp1ba
ENSMUSG00000021575	1.19521	1.59412	26	2.35616	50	2.73287	51	0.748546	28	1.1516	28	0.431084	11	0.365016	7	2.22772	0.674062	3.52545	1.81781	0.000664467	0.00248977	13	74211118	74292331	-1	Ahrr
ENSMUSG00000039191	111.191	221.343	3679	212.964	4564	221.044	4165	69.7198	2654	63.9038	1581	63.1445	1684	51.0293	1048	218.45	61.9493	3.52243	1.81657	5.19756e-10	3.41713e-08	5	53466152	53657362	1	Rbpj
ENSMUSG00000034652	139.237	249.435	4146	258.735	5545	251.451	4738	63.8102	2429	84.1073	2081	80.5753	2149	62.2231	1278	253.207	72.679	3.51803	1.81477	3.30872e-09	1.3241e-07	11	114890041	114904654	1	Cd300a
ENSMUSG00000030223	18.4776	29.747	494	36.6022	784	38.0214	716	11.7272	446	8.18243	202	11.3769	303	7.81135	160	34.7902	9.77447	3.50973	1.81136	2.20893e-08	5.5486e-07	6	137252319	137463233	1	Ptpro
ENSMUSG00000108137	1.01929	2.79724	46	1.46968	31	1.51237	28	0.853605	32	0.585902	14	0.46857	12	0.21901	4	1.92643	0.531772	3.50619	1.8099	0.00250589	0.00755531	6	113725223	113726151	1	Gm44053
ENSMUSG00000089859	0.985352	2.01521	33	2.40282	51	1.14091	21	0.485898	18	0.34346	8	1.03085	27	0.365016	7	1.85298	0.556307	3.50244	1.80836	0.00183521	0.00579761	2	90322200	90326360	1	Olfr1565
ENSMUSG00000026764	1.48036	4.42144	73	2.16953	46	2.73287	51	0.853605	32	0.989973	24	0.80594	21	0.657029	13	3.10795	0.826637	3.49286	1.80441	0.00294859	0.00869682	2	49619298	49774778	1	Kif5c
ENSMUSG00000050967	43.4699	82.2027	1366	76.8669	1647	83.9761	1582	25.9365	987	23.4159	579	24.5718	655	18.0318	370	81.0152	22.989	3.49052	1.80344	4.11304e-09	1.58211e-07	1	39618406	39651474	-1	Creg2
ENSMUSG00000047586	1.19523	2.67693	44	1.46968	31	2.04302	38	0.512163	19	0.787938	19	0.431084	11	0.60836	12	2.06321	0.584886	3.48701	1.80199	0.000373989	0.00153723	7	28543596	28547254	-1	Nccrp1
ENSMUSG00000044986	1.22846	1.83475	30	2.21619	47	2.57367	48	0.538428	20	0.505088	12	0.843426	22	0.754367	15	2.2082	0.660327	3.47583	1.79736	0.000397734	0.00161627	15	78399556	78405907	-1	Tst
ENSMUSG00000030427	36.997	60.1857	1000	66.8823	1433	60.0966	1132	20.8674	794	18.8499	466	13.5136	360	19.1999	394	62.3882	18.1077	3.4697	1.79481	9.01647e-07	1.04415e-05	7	3908280	3915503	-1	Lilra6
ENSMUSG00000038167	1.4694	2.4363	40	2.12288	45	2.67981	50	0.538428	20	0.909159	22	0.431084	11	1.33839	27	2.413	0.804266	3.46068	1.79105	0.000462033	0.00183872	6	125362660	125380793	-1	Plekhg6
ENSMUSG00000104806	1.59269	3.33864	55	2.02956	43	3.21046	60	0.590957	22	0.545495	13	0.730969	19	2.16576	44	2.85955	1.0083	3.4592	1.79044	0.00124277	0.00420381	5	64564177	64564819	-1	Gm42566
ENSMUSG00000086782	1.85733	3.03786	50	3.19598	68	4.32484	81	0.774811	29	1.07079	26	0.80594	21	1.92242	39	3.51956	1.14349	3.45672	1.7894	0.000102987	0.000516983	4	101346531	101356735	-1	E130102H24Rik
ENSMUSG00000026610	3.02956	3.33864	55	2.86938	61	4.69629	88	0.748546	28	1.1516	28	2.00548	53	0.657029	13	3.63477	1.14066	3.45053	1.78682	0.00831302	0.0206599	1	187608791	188214885	1	Esrrg
ENSMUSG00000004952	15.2745	29.386	488	32.1698	689	30.0085	565	8.60171	327	8.95017	221	9.46511	252	8.49271	174	30.5214	8.87743	3.4497	1.78647	3.16687e-09	1.2955e-07	5	136083916	136111860	1	Rasa4
ENSMUSG00000026640	2.02378	4.60191	76	4.87562	104	3.10433	58	1.01119	38	1.39404	34	1.89302	50	0.754367	15	4.19395	1.26316	3.44941	1.78635	0.000105447	0.000526921	1	194618218	194816869	1	Plxna2
ENSMUSG00000005580	1.73004	2.73708	45	3.52258	75	4.48403	84	1.06372	40	0.747531	18	1.10583	29	1.28972	26	3.58123	1.0517	3.44403	1.7841	0.000816803	0.0029699	16	4287529	4420498	-1	Adcy9
ENSMUSG00000062373	57.2479	108.491	1803	100.149	2146	108.439	2043	34.4462	1311	33.1136	819	30.7194	819	23.8234	489	105.693	30.5257	3.44145	1.78301	8.96009e-09	2.78216e-07	15	58782269	58823638	-1	Tmem65
ENSMUSG00000103234	5.83631	6.52689	108	9.86788	211	8.88846	167	1.69408	64	2.12137	52	3.42993	91	3.72317	76	8.42774	2.74214	3.44125	1.78293	0.000234388	0.00103259	Y	16691330	16697033	-1	Gm37158
ENSMUSG00000079598	1.54632	2.67693	44	3.52258	75	2.78594	52	1.03746	39	0.868752	21	0.543541	14	1.19239	24	2.99515	0.910534	3.43725	1.78125	0.00199007	0.00620772	6	38663067	38680865	1	Clec2l
ENSMUSG00000020668	10.876	20.5431	341	20.1324	431	22.5263	424	6.92077	263	5.55597	137	4.77941	127	7.568	155	21.0673	6.20604	3.43579	1.78064	2.9078e-08	6.80036e-07	12	3365132	3406494	1	Kif3c
ENSMUSG00000023960	4.96308	7.73	128	7.25511	155	7.93329	149	2.06178	78	2.52544	62	2.83016	75	1.58174	32	7.63947	2.24978	3.43551	1.78053	0.000388737	0.00158672	17	44078813	44086567	1	Enpp5
ENSMUSG00000104443	0.827557	1.23319	20	1.70297	36	1.40623	26	0.538428	20	0.707124	17	0.1312	3	0.657029	13	1.44746	0.508445	3.43381	1.77981	0.00603644	0.0158229	10	118860826	118863542	1	4932442E05Rik
ENSMUSG00000043740	6.18126	9.41436	156	10.1478	217	12.7622	240	3.11237	118	4.14172	102	2.19291	58	3.52849	72	10.7748	3.24387	3.43065	1.77848	1.45017e-05	0.000101504	17	48316141	48327024	1	B430306N03Rik
ENSMUSG00000032528	17.4563	30.0477	499	33.3362	714	27.196	512	7.47233	284	11.2938	279	7.74078	206	10.2448	210	30.1933	9.18792	3.42932	1.77792	7.66509e-08	1.43356e-06	9	121642716	121672954	1	Vipr1
ENSMUSG00000035863	1.07781	2.01521	33	1.60965	34	1.40623	26	0.302045	11	0.707124	17	0.543541	14	0.559692	11	1.67703	0.5281	3.41946	1.77377	0.000950329	0.00336797	10	79793572	79820896	1	Palm
ENSMUSG00000014602	8.57038	16.0916	267	17.6595	378	15.4155	290	4.74079	180	6.68737	165	4.51701	120	3.57716	73	16.3889	4.88058	3.41907	1.7736	4.34657e-07	5.79812e-06	1	93015464	93101951	-1	Kif1a
ENSMUSG00000038523	1.5418	2.4363	40	3.80252	81	2.14915	40	0.564692	21	0.747531	18	1.14331	30	1.04638	21	2.79599	0.875478	3.41458	1.77171	0.000354869	0.00146942	2	154547085	154550003	1	1700003F12Rik
ENSMUSG00000054942	9.00895	18.3775	305	16.5398	354	16.583	312	5.87017	223	3.49521	86	6.84112	182	3.86917	79	17.1668	5.01892	3.41064	1.77004	3.90918e-07	5.30809e-06	3	152273849	152340407	-1	Miga1
ENSMUSG00000042272	6.61995	13.5651	225	14.7202	315	13.5052	254	3.90032	148	3.85887	95	6.05392	161	2.94446	60	13.9301	4.1894	3.40039	1.7657	5.30129e-07	6.81209e-06	2	77180340	77280592	-1	Sestd1
ENSMUSG00000078864	0.968568	1.23319	20	1.04977	22	2.25528	42	0.144456	5	0.666717	16	0.655998	17	0.754367	15	1.51275	0.555384	3.40009	1.76557	0.00797515	0.0199937	2	177759288	177770472	1	Gm14322
ENSMUSG00000031995	1.02344	1.05272	17	2.02956	43	2.46754	46	0.590957	22	0.505088	12	0.393599	10	0.657029	13	1.84994	0.536668	3.37894	1.75657	0.00157546	0.00511626	9	31089402	31131853	-1	St14
ENSMUSG00000040563	2.81915	5.26362	87	5.38884	115	5.59841	105	1.24758	47	1.79811	44	1.74308	46	1.97109	40	5.41696	1.68996	3.37759	1.75599	6.30042e-06	5.05839e-05	9	21937033	21948907	1	Plppr2
ENSMUSG00000061175	204.574	372.814	6197	387.32	8301	385.494	7264	110.22	4196	102.695	2541	136.991	3654	105.976	2177	381.876	113.971	3.3706	1.75301	2.70981e-09	1.13005e-07	3	79455974	79567796	-1	Fnip2
ENSMUSG00000072663	2.33198	4.00035	66	3.42926	73	4.3779	82	0.774811	29	1.83852	45	1.21828	32	1.24106	25	3.93584	1.26817	3.36886	1.75226	6.6527e-05	0.000360651	15	9578193	9748868	-1	Spef2
ENSMUSG00000068551	4.1103	7.66984	127	9.12138	195	7.88022	148	1.98299	75	2.283	56	3.05508	81	2.99313	61	8.22381	2.57855	3.36156	1.74913	0.000345599	0.0014375	6	48427697	48445825	-1	Zfp467
ENSMUSG00000029851	0.959872	3.39879	56	1.74962	37	1.24704	23	0.669751	25	0.666717	16	0.506056	13	0.413685	8	2.13182	0.564052	3.36071	1.74877	0.00394887	0.0111079	6	42623016	42645254	-1	Tcaf2
ENSMUSG00000030600	0.778637	1.11288	18	2.02956	43	1.40623	26	0.643487	24	0.101018	2	0.880912	23	0.60836	12	1.51623	0.558444	3.36003	1.74847	0.0135384	0.0310143	7	28451980	28468242	1	Lrfn1
ENSMUSG00000054619	21.0427	40.0336	665	40.1481	860	37.0662	698	10.7554	409	13.4758	333	11.6018	309	11.1695	229	39.0826	11.7506	3.35885	1.74797	7.80762e-10	4.64329e-08	15	100304140	100328662	1	Mettl7a1
ENSMUSG00000027824	1.79247	2.13552	35	1.46968	31	5.38614	101	0.774811	29	0.666717	16	0.80594	21	0.754367	15	2.99712	0.750459	3.35655	1.74698	0.00766127	0.0193499	3	64081547	64109484	1	Vmn2r1
ENSMUSG00000046080	10.3597	22.4681	373	20.8789	447	17.8565	336	6.55306	249	6.24289	154	6.31632	168	4.74521	97	20.4012	5.96437	3.35314	1.74551	4.02598e-08	8.71912e-07	6	129408862	129424763	1	Clec9a
ENSMUSG00000047115	2.0013	3.27848	54	3.42926	73	3.42272	64	0.984929	37	1.35364	33	0.693484	18	1.19239	24	3.37682	1.05611	3.34936	1.74388	0.000156797	0.000733654	6	49367739	49390539	1	Fam221a
ENSMUSG00000040165	0.884436	1.65428	27	0.769835	16	1.14091	21	0.27578	10	0.181832	4	0.506056	13	0.511023	10	1.18834	0.368673	3.34771	1.74317	0.00480949	0.0131218	8	3940222	3954746	-1	Cd209c
ENSMUSG00000031365	8.20311	14.9487	248	14.4402	309	19.6608	370	4.84585	184	4.0205	99	6.27884	167	4.35586	89	16.3499	4.87526	3.33363	1.73709	1.79964e-07	2.81776e-06	X	73342621	73359080	1	Zfp275
ENSMUSG00000032496	0.800051	2.01521	33	1.37637	29	1.08784	20	0.82734	31	0.787938	19	0.1312	3	0.316347	6	1.49314	0.515706	3.33333	1.73696	0.00935381	0.0228239	9	111019271	111042767	1	Ltf
ENSMUSG00000053040	21.5601	39.6726	659	39.9614	856	34.7844	655	10.8342	412	11.6978	289	13.5885	362	9.90411	203	38.1395	11.5062	3.32284	1.73242	1.39881e-08	3.98784e-07	9	66814994	66834726	-1	Aph1c
ENSMUSG00000106383	1.84125	1.8949	31	4.12911	88	2.839	53	1.06372	40	0.707124	17	0.918397	24	0.754367	15	2.95434	0.860903	3.32197	1.73204	0.000374776	0.00153948	3	95639304	95641045	1	E330034L11Rik
ENSMUSG00000039239	16.8231	33.4164	555	27.6441	592	33.0863	623	9.04821	344	8.18243	202	11.9392	318	8.59005	176	31.3823	9.43996	3.31844	1.7305	1.71445e-08	4.58688e-07	1	186622792	186705989	-1	Tgfb2
ENSMUSG00000056592	47.1219	84.4284	1403	81.5325	1747	81.482	1535	26.5405	1010	25.8807	640	20.4859	546	27.1329	557	82.481	25.01	3.31706	1.72991	2.21349e-09	9.66883e-08	7	43562256	43575461	1	Zfp658
ENSMUSG00000005267	5.25128	8.15109	135	10.2411	219	8.9946	169	2.7972	106	2.8487	70	2.38034	63	3.18781	65	9.12894	2.80351	3.31373	1.72846	3.6023e-07	4.95932e-06	11	62700356	62731905	-1	Zfp287
ENSMUSG00000074818	0.990103	2.4363	40	1.18974	25	1.6185	30	0.354574	13	0.464681	11	1.03085	27	0.365016	7	1.74818	0.553781	3.30773	1.72584	0.00427527	0.0118552	19	45026906	45045717	-1	Pdzd7
ENSMUSG00000064280	1.00092	2.25584	37	1.14309	24	2.14915	40	0.722281	27	0.181832	4	0.618512	16	0.851705	17	1.84936	0.593582	3.3024	1.72351	0.00534776	0.0143148	5	21292961	21424677	-1	Ccdc146
ENSMUSG00000110185	11.3612	20.483	340	17.8462	382	20.1914	380	6.84197	260	5.27312	130	5.19176	138	6.05927	124	19.5069	5.84153	3.28785	1.71715	2.47245e-08	6.03409e-07	18	36298679	36301517	1	Igip
ENSMUSG00000027351	37.3373	79.3152	1318	62.4966	1339	70.7097	1332	25.3849	966	22.5269	557	22.3976	597	14.8683	305	70.8405	21.2945	3.27565	1.71178	2.20205e-08	5.54211e-07	2	117121374	117182279	1	Spred1
ENSMUSG00000029410	3.67579	7.42922	123	6.08869	130	5.9168	111	2.3507	89	2.88911	71	0.843426	22	2.55511	52	6.47824	2.15959	3.2754	1.71167	0.000119988	0.000585227	5	92226679	92256278	-1	Ppef2
ENSMUSG00000032826	5.58078	12.3018	204	10.941	234	12.1255	228	4.03164	153	3.4144	84	3.05508	81	3.77183	77	11.7894	3.56824	3.26893	1.70882	1.85075e-06	1.88826e-05	3	126921612	127499350	-1	Ank2
ENSMUSG00000025190	30.9793	58.8021	977	58.5308	1254	59.0353	1112	16.1397	614	19.0923	472	17.1122	456	21.0979	433	58.7894	18.3605	3.26876	1.70874	4.17263e-09	1.59155e-07	19	43499752	43524605	-1	Got1
ENSMUSG00000034614	0.718805	1.71444	28	1.46968	31	1.19397	22	0.564692	21	0.262646	6	0.543541	14	0.413685	8	1.45936	0.446141	3.26817	1.70848	0.0143292	0.0324967	11	3330401	3342971	1	Pik3ip1
ENSMUSG00000018378	1.23985	2.79724	46	1.04977	22	3.84725	72	1.06372	40	0.424274	10	0.506056	13	0.705698	14	2.56475	0.674938	3.2654	1.70726	0.00579463	0.015298	11	88098058	88194140	1	Cuedc1
ENSMUSG00000111837	2.80969	4.54175	75	4.12911	88	5.65147	106	1.24758	47	1.39404	34	1.25577	33	2.31177	47	4.77411	1.55229	3.26379	1.70655	6.87246e-05	0.000370228	9	122682742	122683641	1	Gm47135
ENSMUSG00000064307	0.831147	1.41366	23	1.32971	28	2.73287	51	0.643487	24	0.464681	11	0.618512	16	0.365016	7	1.82541	0.522924	3.26324	1.70631	0.00770994	0.0194537	7	101912984	101933895	-1	Lrrc51
ENSMUSG00000079363	0.854133	1.71444	28	1.00312	21	1.98995	37	0.669751	25	0.585902	14	0.393599	10	0.21901	4	1.56917	0.467066	3.25485	1.70259	0.0137757	0.0314574	5	105115767	105139586	-1	Gbp4
ENSMUSG00000032883	2.82263	5.5644	92	6.60192	141	4.00644	75	1.87793	71	2.04056	50	1.33074	35	1.28972	26	5.39092	1.63474	3.24968	1.7003	2.69687e-05	0.000170436	1	78657825	78707743	1	Acsl3
ENSMUSG00000072940	19.518	25.6564	426	40.8479	875	40.8339	769	9.28459	353	10.5664	261	5.41667	144	35.6986	733	35.7794	15.2416	3.24936	1.70015	0.000629359	0.00238467	6	86334031	86334240	1	Gm10443
ENSMUSG00000085379	1.34782	1.71444	28	1.88959	40	2.52061	47	0.22325	8	1.27282	31	0.918397	24	0.900374	18	2.04155	0.828711	3.24351	1.69755	0.00921026	0.0225462	11	58965748	58978050	-1	2310058D17Rik
ENSMUSG00000089984	0.761936	1.29335	21	1.42303	30	1.19397	22	0.485898	18	0.383867	9	0.206171	5	0.705698	14	1.30345	0.445409	3.24297	1.69732	0.00232362	0.00708524	5	137612503	137629002	-1	Fbxo24
ENSMUSG00000096188	15.9466	31.0102	515	29.1371	624	27.8328	524	8.83809	336	7.77836	192	11.1895	298	8.59005	176	29.3267	9.09899	3.23332	1.69302	2.74057e-09	1.13919e-07	8	104348191	104395807	-1	Cmtm4
ENSMUSG00000037318	16.5816	34.1383	567	34.1293	731	25.8163	486	9.80989	373	8.99057	222	9.95243	265	9.80677	201	31.3613	9.63991	3.22337	1.68857	5.91192e-08	1.17202e-06	1	193175453	193201703	-1	Traf3ip3
ENSMUSG00000096917	1.08897	1.8949	31	1.37637	29	2.36141	44	1.08999	41	0.383867	9	0.281142	7	0.705698	14	1.87756	0.615174	3.21649	1.68549	0.00372085	0.0105563	8	57488054	57508877	1	2500002B13Rik
ENSMUSG00000009145	1.95326	3.09801	51	4.73565	101	2.73287	51	0.906134	34	1.23242	30	0.618512	16	2.55511	52	3.52218	1.32804	3.21244	1.68367	0.0012158	0.00412827	6	83057844	83067318	1	Dqx1
ENSMUSG00000015944	11.7831	22.7087	377	20.039	429	20.9874	395	5.05597	192	8.10162	200	6.57872	175	8.2007	168	21.2451	6.98425	3.21227	1.68359	1.08686e-07	1.8624e-06	5	134099711	134144343	1	Castor2
ENSMUSG00000109953	3.41427	6.34642	105	7.30177	156	4.59016	86	2.40323	91	1.7173	42	1.55565	41	1.67907	34	6.07945	1.83881	3.21023	1.68268	2.07414e-05	0.000136759	8	27279441	27281070	1	5430430B14Rik
ENSMUSG00000051832	9.7128	16.633	276	14.6269	313	14.1419	266	4.32055	164	6.00045	148	3.61736	96	5.62125	115	15.1339	4.8899	3.20813	1.68173	2.65855e-07	3.87534e-06	11	83582056	83623693	1	E230016K23Rik
ENSMUSG00000011008	14.5138	26.4384	439	26.8043	574	28.0451	528	9.33712	355	7.73795	191	7.59083	202	9.07674	186	27.0959	8.43566	3.20383	1.6798	1.49638e-08	4.17367e-07	3	146149833	146195513	1	Mcoln2
ENSMUSG00000037172	13.652	24.6337	409	29.6037	634	25.2326	475	9.54724	363	7.57632	187	8.00318	213	7.568	155	26.49	8.17369	3.19967	1.67792	2.26617e-08	5.62657e-07	6	40401375	40436135	-1	E330009J07Rik
ENSMUSG00000078870	1.96194	0.812101	13	5.99538	128	2.94513	55	0.82734	31	1.19201	29	0.506056	13	0.949042	19	3.25087	0.868612	3.1995	1.67785	0.0198336	0.0427241	2	177183453	177206421	-1	Gm14410
ENSMUSG00000048142	10.3321	16.8135	279	18.7793	402	16.3176	307	5.68632	216	4.42457	109	5.0793	135	6.98398	143	17.3035	5.54354	3.19127	1.67413	2.95463e-07	4.24452e-06	5	33995984	34005916	1	Nat8l
ENSMUSG00000038543	6.2804	11.1589	185	11.081	237	9.89671	186	3.42755	130	2.92951	72	4.25462	113	2.79846	57	10.7122	3.35253	3.18684	1.67213	2.40478e-06	2.32992e-05	3	95883954	95892005	-1	BC028528
ENSMUSG00000106535	1.93431	4.36128	72	2.91604	62	3.31659	62	1.58902	60	0.424274	10	1.55565	41	1.04638	21	3.53131	1.15383	3.18111	1.66953	0.000828452	0.00300125	5	4073571	4075457	1	Gm43031
ENSMUSG00000028644	1.49207	2.85739	47	1.74962	37	3.47579	65	1.43143	54	0.828345	20	1.03085	27	0.21901	4	2.69427	0.87741	3.1717	1.66526	0.00830914	0.0206542	4	119175457	119190011	-1	Ermap
ENSMUSG00000038415	1.23891	1.3535	22	2.68276	57	2.67981	50	0.564692	21	0.828345	20	0.993368	26	0.511023	10	2.23869	0.724357	3.15486	1.65757	0.00201746	0.006281	13	31556134	31560976	1	Foxq1
ENSMUSG00000063652	2.53632	5.32377	88	4.26908	91	5.49228	103	1.24758	47	1.23242	30	2.23039	59	2.01976	41	5.02838	1.68254	3.15067	1.65566	0.000366961	0.00151124	11	53949965	53980332	-1	Slc22a21
ENSMUSG00000032915	8.05045	10.437	173	13.1339	281	13.8236	260	5.16103	196	4.30335	106	3.31748	88	2.79846	57	12.4648	3.89508	3.14829	1.65457	0.000140342	0.00066634	17	55749984	55853662	1	Adgre4
ENSMUSG00000027333	28.1057	49.7788	827	56.8978	1219	51.2347	965	19.8693	756	19.658	486	12.4265	331	15.4524	317	52.6371	16.8515	3.1409	1.65118	2.72494e-08	6.54015e-07	2	131491496	131525922	1	Smox
ENSMUSG00000032718	1.14995	1.71444	28	2.16953	46	2.46754	46	0.538428	20	0.62631	15	0.880912	23	0.754367	15	2.11717	0.700004	3.13871	1.65017	0.000350857	0.00145421	6	134609207	134632488	-1	Mansc1
ENSMUSG00000070524	2.5	4.66206	77	5.90207	126	4.5371	85	1.51022	57	1.11119	27	1.93051	51	2.21443	45	5.03374	1.69159	3.13675	1.64927	5.09877e-05	0.000288757	1	170907273	170912941	-1	Fcrlb
ENSMUSG00000021665	197.789	372.514	6192	332.825	7133	382.204	7202	115.421	4394	117.807	2915	126.27	3368	102.862	2113	362.514	115.59	3.13243	1.64728	6.18128e-11	8.12775e-09	13	97176331	97198357	-1	Hexb
ENSMUSG00000026220	2.81586	4.96284	82	5.01559	107	4.32484	81	2.37696	90	1.67689	41	0.80594	21	1.38706	28	4.76776	1.56171	3.12825	1.64536	0.000180965	0.000826921	1	84905898	84935134	-1	Slc16a14
ENSMUSG00000053411	19.1671	32.2133	535	37.162	796	32.8741	619	10.1251	385	9.91993	245	9.5026	253	16.5717	340	34.0831	11.5298	3.12708	1.64482	4.18184e-08	8.94799e-07	15	79915807	79971119	-1	Cbx7
ENSMUSG00000052151	10.7954	20.1822	335	19.9457	427	21.1466	398	6.50053	247	6.32371	156	7.36592	196	5.86459	120	20.4248	6.51369	3.12499	1.64385	8.95379e-09	2.78216e-07	10	79526430	79533796	-1	Plpp2
ENSMUSG00000104546	2.00837	4.12066	68	2.86938	61	2.52061	47	0.748546	28	0.949566	23	0.918397	24	1.72774	35	3.17022	1.08606	3.12215	1.64254	0.000623505	0.00236726	3	152386260	152388037	1	Gm43858
ENSMUSG00000023044	4.88609	9.3542	155	9.02806	193	7.50876	141	2.84973	108	3.09114	76	2.04297	54	3.28515	67	8.63034	2.81724	3.12081	1.64192	2.32529e-06	2.2717e-05	15	102176999	102204724	-1	Csad
ENSMUSG00000027221	1.01917	1.8949	31	1.37637	29	1.6185	30	0.485898	18	0.585902	14	0.393599	10	0.657029	13	1.62992	0.530607	3.11863	1.64091	0.000837724	0.00303228	2	92599707	92615250	1	Chst1
ENSMUSG00000058056	0.952358	1.47381	24	1.70297	36	2.62674	49	0.564692	21	0.383867	9	0.843426	22	0.754367	15	1.93451	0.636588	3.11829	1.64076	0.00384109	0.0108521	8	61511433	61902690	-1	Palld
ENSMUSG00000108291	0.886597	1.29335	21	1.65631	35	1.4593	27	0.696016	26	0.262646	6	0.281142	7	0.949042	19	1.46965	0.547212	3.11476	1.63912	0.0080141	0.0200607	6	86663188	86665551	-1	Gm44292
ENSMUSG00000028047	18.2653	32.8149	545	37.9085	812	29.6901	559	10.2827	391	10.2836	254	11.8267	315	10.8288	222	33.4712	10.8054	3.1104	1.6371	4.2828e-09	1.62797e-07	3	89215180	89226837	1	Thbs3
ENSMUSG00000029816	609.341	1048.3	17426	1046.11	22421	1038.62	19572	276.66	10533	354.027	8761	420.682	11222	310.483	6379	1044.35	340.463	3.11031	1.63706	4.47188e-09	1.68987e-07	6	49036546	49070929	1	Gpnmb
ENSMUSG00000038872	21.8752	44.9663	747	42.7608	916	36.6948	691	13.3031	506	14.3243	354	12.1641	324	13.5543	278	41.474	13.3364	3.10633	1.63521	3.82553e-09	1.49381e-07	8	107942644	108961630	1	Zfhx3
ENSMUSG00000103230	1.1659	2.49646	41	1.42303	30	1.98995	37	0.748546	28	0.383867	9	0.506056	13	0.900374	18	1.96981	0.63471	3.10596	1.63504	0.00192908	0.00604975	1	40353852	40354536	1	Gm17970
ENSMUSG00000032122	44.2207	84.3683	1402	78.3599	1679	75.1672	1416	22.7059	864	28.4264	703	30.1572	804	21.828	448	79.2985	25.7793	3.10382	1.63404	1.18518e-08	3.50281e-07	9	37227585	37255738	-1	Slc37a2
ENSMUSG00000032251	1.9492	2.9777	49	2.9627	63	4.64323	87	1.14252	43	0.868752	21	1.66811	44	0.851705	17	3.52788	1.13277	3.09949	1.63203	0.00054909	0.00212505	9	82829540	82847687	1	Irak1bp1
ENSMUSG00000005718	6.98185	11.6401	193	13.5071	289	14.0889	265	4.50441	171	5.91964	146	2.45531	65	5.13456	105	13.0787	4.50348	3.09325	1.62912	9.72155e-06	7.26635e-05	16	4544661	4559854	-1	Tfap4
ENSMUSG00000000204	11.2548	18.4377	306	17.9395	384	22.314	420	6.99956	266	6.08126	150	5.45415	145	6.49729	133	19.5637	6.25807	3.09155	1.62833	6.62821e-08	1.2767e-06	11	83175186	83190216	1	Slfn4
ENSMUSG00000047963	5.66058	9.11358	151	10.6144	227	10.2151	192	2.48202	94	4.0205	99	3.69233	98	3.47982	71	9.98102	3.41867	3.08519	1.62536	2.36957e-06	2.30448e-05	5	92603041	92606579	1	Stbd1
ENSMUSG00000045382	155.745	287.694	4782	275.438	5903	286.049	5390	89.0244	3389	110.816	2742	88.1474	2351	81.3986	1672	283.06	92.3467	3.08298	1.62433	1.64524e-10	1.52664e-08	1	128588199	128592293	-1	Cxcr4
ENSMUSG00000024501	1.92902	3.15817	52	3.24264	69	3.36966	63	1.08999	41	1.35364	33	1.1808	31	0.657029	13	3.25682	1.07036	3.08243	1.62407	0.000105722	0.000528038	18	43320984	43438286	-1	Dpysl3
ENSMUSG00000041625	1.19962	2.01521	33	2.54279	54	1.4593	27	0.407104	15	0.868752	21	0.768455	20	0.754367	15	2.00577	0.699669	3.08102	1.62341	0.00157658	0.00511862	14	122816223	122913757	-1	Ggact
ENSMUSG00000037960	18.8396	32.5141	540	39.2616	841	32.1311	605	12.2	464	11.6978	289	9.57757	255	11.6075	238	34.6356	11.2707	3.07484	1.62051	5.13525e-09	1.85729e-07	13	49202950	49216037	-1	Card19
ENSMUSG00000047749	1.40416	2.19568	36	1.84294	39	2.09609	39	0.407104	15	1.07079	26	0.506056	13	1.14372	23	2.0449	0.781916	3.0712	1.6188	0.00241672	0.00732406	6	38287396	38299259	-1	Zc3hav1l
ENSMUSG00000021728	102.638	196.98	3274	178.952	3835	194.989	3674	75.1829	2862	66.8535	1654	59.1335	1577	48.3525	993	190.307	62.3806	3.05559	1.61145	6.88533e-09	2.29262e-07	13	117208536	117274415	1	Emb
ENSMUSG00000029638	8.96012	10.0761	167	11.8741	254	16.9544	319	1.61528	61	10.8493	268	2.90513	77	11.7535	241	12.9682	6.78081	3.05366	1.61054	0.00913611	0.022386	6	8509600	8597548	1	Glcci1
ENSMUSG00000010142	22.5824	38.4695	639	40.288	863	43.2749	815	13.6183	518	11.6574	288	15.0505	401	12.9216	265	40.6775	13.3119	3.05245	1.60997	4.95931e-09	1.81036e-07	11	61126755	61149372	1	Tnfrsf13b
ENSMUSG00000025350	2.09047	4.48159	74	3.66255	78	3.47579	65	1.85167	70	0.505088	12	1.14331	30	2.06843	42	3.87331	1.39212	3.05138	1.60946	0.000949588	0.00336797	10	128913593	128922888	-1	Rdh5
ENSMUSG00000027932	2.82141	5.26362	87	4.73565	101	5.33308	100	1.87793	71	1.43445	35	1.29325	34	2.21443	45	5.11078	1.70502	3.04989	1.60876	0.00199922	0.00623173	3	90385239	90389938	-1	Slc27a3
ENSMUSG00000042766	24.3837	45.9288	763	43.4607	931	41.4707	781	13.9072	529	16.3043	403	9.46511	252	21.1953	435	43.6201	15.218	3.04976	1.6087	3.89829e-07	5.29888e-06	3	89234177	89246309	-1	Trim46
ENSMUSG00000086150	1.23379	2.61677	43	1.65631	35	1.56543	29	0.459633	17	0.666717	16	0.955883	25	0.511023	10	1.94617	0.648314	3.04323	1.6056	0.00332458	0.00960982	4	32559680	32571708	-1	Bach2os
ENSMUSG00000010051	1.01973	2.85739	47	1.51634	32	1.3001	24	0.32831	12	0.424274	10	0.768455	20	1.38706	28	1.89128	0.727025	3.03659	1.60245	0.00766715	0.0193563	9	107576927	107581710	1	Hyal1
ENSMUSG00000109539	4.63181	7.30891	121	6.69523	143	8.41088	158	2.11431	80	2.48503	61	2.41782	64	3.13914	64	7.47167	2.53908	3.03582	1.60209	8.86405e-05	0.000457438	7	67268906	67272242	-1	Gm44667
ENSMUSG00000087366	2.36274	4.54175	75	3.7092	79	4.64323	87	1.85167	70	1.27282	31	1.25577	33	1.09505	22	4.29806	1.36883	3.03442	1.60142	6.8495e-05	0.000369145	4	95051534	95167318	1	Junos
ENSMUSG00000035004	131.026	238.367	3962	218.703	4687	223.008	4202	87.4748	3330	70.8134	1752	73.2281	1953	67.236	1381	226.692	74.6881	3.02991	1.59927	1.47748e-09	7.13064e-08	7	121064067	121074572	-1	Igsf6
ENSMUSG00000031791	1.19874	1.3535	22	2.49613	53	2.25528	42	0.590957	22	0.545495	13	0.768455	20	0.851705	17	2.03497	0.689153	3.0237	1.59631	0.00073472	0.00271823	8	72572055	72587282	1	Tmem38a
ENSMUSG00000092074	7.40727	14.1666	235	15.1401	324	7.72102	145	3.42755	130	4.70742	116	3.91725	104	4.06385	83	12.3426	4.02902	3.02329	1.59612	5.76732e-05	0.000319419	17	6306340	6317500	-1	Dynlt1a
ENSMUSG00000063193	80.1307	132.132	2196	147.178	3154	141.181	2660	45.7664	1742	54.6102	1351	42.0776	1122	44.167	907	140.164	46.6553	3.02013	1.59461	2.47124e-08	6.03409e-07	11	114922781	114934386	-1	Cd300lb
ENSMUSG00000046168	1.84635	2.73708	45	3.47592	74	4.16564	78	1.56275	59	1.23242	30	0.918397	24	0.803036	16	3.45955	1.12915	3.01433	1.59184	0.000245504	0.00107276	14	61607457	61612826	1	Kcnrg
ENSMUSG00000089704	20.3919	45.5077	756	35.809	767	32.6087	614	14.5901	555	12.7888	316	4.96684	132	28.7389	590	37.9751	15.2712	3.01352	1.59145	0.00450725	0.0123971	8	124231391	124345724	1	Galnt2
ENSMUSG00000025328	3.01287	5.14331	85	5.52881	118	5.9168	111	2.21937	84	1.83852	45	1.21828	32	2.21443	45	5.52964	1.87265	3.0113	1.59039	1.58514e-05	0.000109465	4	140785365	140810648	-1	Padi3
ENSMUSG00000117872	0.980002	2.79724	46	1.14309	24	2.14915	40	0.669751	25	0.585902	14	0.431084	11	0.851705	17	2.02983	0.634611	3.0039	1.58684	0.00587042	0.0154664	17	32396778	32412926	1	A530088E08Rik
ENSMUSG00000023961	34.7536	58.3209	969	49.4327	1059	62.5376	1178	20.8148	792	18.2034	450	20.3359	542	15.063	309	56.7638	18.6043	2.99806	1.58403	1.5628e-08	4.29386e-07	17	44096308	44105809	-1	Enpp4
ENSMUSG00000085894	12.475	24.1525	401	13.8804	297	27.939	526	7.89256	300	5.67719	140	6.80364	181	6.98398	143	21.9906	6.83934	2.99767	1.58384	1.2462e-05	8.93131e-05	1	39547570	39552002	-1	Gm15832
ENSMUSG00000030844	15.4588	25.1751	418	29.5103	632	30.6453	577	9.59977	365	9.59668	237	9.83997	262	8.83339	181	28.4436	9.46745	2.99609	1.58308	1.71203e-08	4.58688e-07	7	128373621	128418758	-1	Rgs10
ENSMUSG00000030340	1.14283	1.05272	17	1.74962	37	3.15739	59	0.433369	16	0.505088	12	1.03085	27	0.705698	14	1.98658	0.668752	2.98895	1.57964	0.00486089	0.013223	6	125320659	125344943	1	Scnn1a
ENSMUSG00000052821	5.98166	13.926	231	9.49463	203	13.1868	248	4.45188	169	3.33358	82	3.65485	97	4.40453	90	12.2025	3.96121	2.9882	1.57928	4.26337e-06	3.64309e-05	X	106574346	106603679	-1	Cysltr1
ENSMUSG00000001288	35.8351	56.5162	939	69.6817	1493	63.2806	1192	19.8956	757	24.5877	608	16.8123	448	25.8188	530	63.1595	21.7786	2.98532	1.57788	2.69841e-08	6.49938e-07	15	102234938	102257517	-1	Rarg
ENSMUSG00000005533	5.33562	11.7604	195	10.2411	219	8.19861	154	3.55888	135	3.4144	84	3.39245	90	2.79846	57	10.0667	3.29104	2.97464	1.57272	2.01942e-06	2.02351e-05	7	67952827	68233668	1	Igf1r
ENSMUSG00000033256	1.33477	2.13552	35	2.3095	49	3.15739	59	0.617222	23	1.47486	36	0.655998	17	0.997711	20	2.53414	0.936447	2.97461	1.5727	0.000880609	0.00315648	2	122348892	122369162	-1	Shf
ENSMUSG00000019301	0.863088	1.8949	31	1.32971	28	0.822515	15	0.22325	8	0.62631	15	0.693484	18	0.413685	8	1.34904	0.489182	2.97041	1.57066	0.0122357	0.0285271	11	101078411	101080527	1	Hsd17b1
ENSMUSG00000107390	1.03182	1.95506	32	1.74962	37	1.72463	32	0.722281	27	0.505088	12	0.431084	11	0.851705	17	1.80977	0.62754	2.97024	1.57058	0.00100273	0.00351693	5	66080209	66084466	-1	Gm43323
ENSMUSG00000047342	1.01986	1.65428	27	1.70297	36	1.03478	19	0.407104	15	0.747531	18	0.768455	20	0.21901	4	1.46401	0.535525	2.9642	1.56764	0.00803868	0.0200983	11	62752577	62789462	-1	Zfp286
ENSMUSG00000031925	36.1434	57.0576	948	55.1248	1181	63.5459	1197	20.7886	791	25.0322	619	16.0626	428	17.8371	366	58.5761	19.9301	2.95945	1.56533	3.70275e-07	5.08674e-06	9	13297957	13709388	1	Maml2
ENSMUSG00000025511	12.2265	21.2049	352	22.4185	480	17.7504	334	6.50053	247	6.60656	163	7.25346	193	7.568	155	20.4579	6.98214	2.95764	1.56445	8.69235e-08	1.57745e-06	7	141475240	141493427	1	Tspan4
ENSMUSG00000042784	1.49255	1.83475	30	3.14932	67	2.04302	38	0.564692	21	1.11119	27	0.655998	17	1.14372	23	2.34236	0.868901	2.95393	1.56263	0.00143713	0.00472904	3	89229057	89233381	1	Muc1
ENSMUSG00000102059	1.22659	2.91755	48	1.88959	40	2.04302	38	0.643487	24	0.62631	15	1.06834	28	0.754367	15	2.28339	0.773126	2.95189	1.56164	0.000800295	0.00291481	1	58652641	58655831	1	Gm20257
ENSMUSG00000024654	1.97409	3.21833	53	3.56923	76	3.79418	71	1.32637	50	1.23242	30	1.33074	35	0.851705	17	3.52725	1.18531	2.95157	1.56148	0.00109104	0.00377124	19	9109868	9135636	-1	Asrgl1
ENSMUSG00000109036	7.33244	13.6854	227	10.8477	232	13.0276	245	4.89838	186	3.85887	95	3.80479	101	3.91784	80	12.5202	4.11997	2.94997	1.5607	3.35645e-06	3.04801e-05	7	121062852	121063959	-1	2210406H18Rik
ENSMUSG00000039976	23.8604	42.2593	702	46.2134	990	42.0544	792	14.0385	534	14.0415	347	13.9634	372	18.2265	374	43.509	15.0675	2.94935	1.5604	1.29965e-08	3.76343e-07	11	119143045	119228499	-1	Tbc1d16
ENSMUSG00000089942	275.591	451.739	7509	451.473	9676	429.91	8101	166.768	6349	153.89	3808	141.977	3787	140.775	2892	444.374	150.852	2.94506	1.5583	3.83931e-08	8.39148e-07	7	3836812	3845051	-1	Pira2
ENSMUSG00000032507	7.41646	13.2643	220	12.6206	270	12.2316	230	3.87405	147	3.69725	91	5.0793	135	5.08589	104	12.7055	4.43412	2.94094	1.55628	2.06328e-06	2.05785e-05	9	113963637	114046191	-1	Fbxl2
ENSMUSG00000112049	7.35933	16.6932	277	13.0405	279	9.15379	172	4.71453	179	2.80829	69	3.95473	105	6.30261	129	12.9625	4.44504	2.9388	1.55523	6.83478e-05	0.000368506	10	50183039	50184149	-1	Gm48269
ENSMUSG00000032661	3.06215	5.5644	92	4.31574	92	5.54534	104	1.3789	52	1.79811	44	1.85554	49	2.21443	45	5.14183	1.81175	2.93256	1.55216	0.00305144	0.00895081	5	120753098	120777661	-1	Oas3
ENSMUSG00000085998	1.31474	3.09801	51	2.35616	50	2.46754	46	1.30011	49	0.666717	16	0.581027	15	1.09505	22	2.64057	0.910725	2.92804	1.54994	0.00161933	0.00523238	X	53695855	53716773	-1	AW822252
ENSMUSG00000106173	2.05719	2.61677	43	3.28929	70	4.00644	75	1.53649	58	1.19201	29	0.431084	11	2.01976	41	3.30417	1.29483	2.92365	1.54777	0.00339727	0.00977422	5	30759032	30760477	1	Gm42764
ENSMUSG00000046688	36.4179	66.9231	1112	61.9834	1328	63.652	1199	21.9705	836	22.9714	568	21.1231	563	21.6333	444	64.1862	21.9246	2.9231	1.5475	1.13415e-09	5.91686e-08	3	127789805	127832164	1	Tifa
ENSMUSG00000029771	100.852	176.948	2941	188.003	4029	185.172	3489	64.3881	2451	61.9238	1532	59.5084	1587	65.5326	1346	183.374	62.8382	2.92142	1.54667	6.88253e-12	1.80996e-09	6	29526625	29541871	1	Irf5
ENSMUSG00000050390	202.19	343.338	5707	386.061	8274	331.102	6239	101.316	3857	130.899	3239	127.507	3401	129.386	2658	353.5	122.277	2.91441	1.5432	8.8708e-09	2.77449e-07	4	129219578	129261404	-1	C77080
ENSMUSG00000038352	3.82567	8.57218	142	6.18201	132	6.60665	124	2.61334	99	2.40422	59	2.04297	54	2.45778	50	7.12028	2.37958	2.9125	1.54226	4.48077e-06	3.80113e-05	11	97989578	97996181	-1	Arl5c
ENSMUSG00000020882	1.38031	1.71444	28	1.88959	40	2.89207	54	0.696016	26	0.464681	11	0.730969	19	1.28972	26	2.16537	0.795348	2.9119	1.54196	0.00460411	0.0126312	11	98001508	98023034	-1	Cacnb1
ENSMUSG00000100826	2.36741	5.02299	83	3.47592	74	2.62674	49	0.774811	29	1.23242	30	1.70559	45	1.67907	34	3.70855	1.34797	2.91067	1.54135	0.00333352	0.00962918	7	59307924	59975759	-1	Snhg14
ENSMUSG00000056054	7.98709	15.9713	265	10.801	231	16.7952	316	6.23788	237	4.86905	120	5.19176	138	2.74979	56	14.5225	4.76212	2.90567	1.53887	5.38084e-05	0.000302388	3	90668978	90670035	1	S100a8
ENSMUSG00000055809	1.76443	3.69957	61	2.77607	59	3.21046	60	1.11625	42	1.23242	30	0.655998	17	1.77641	36	3.2287	1.19527	2.88428	1.52821	0.000549825	0.00212636	7	4522933	4532453	-1	Dnaaf3
ENSMUSG00000047604	3.85257	6.76751	112	6.78854	145	6.23519	117	2.11431	80	2.64666	65	1.63062	43	3.43115	70	6.59708	2.45569	2.88115	1.52664	1.64589e-05	0.00011301	19	41845972	41848132	-1	Frat2
ENSMUSG00000105071	1.10015	1.65428	27	1.88959	40	1.93689	36	1.16878	44	0.222239	5	0.431084	11	1.28972	26	1.82692	0.777957	2.87615	1.52414	0.0137463	0.0314069	5	113900395	113904898	-1	Gm43336
ENSMUSG00000027510	1.87994	2.4363	40	3.56923	76	2.89207	54	1.06372	40	1.31323	32	0.506056	13	1.82508	37	2.96587	1.17702	2.87237	1.52224	0.00137907	0.00456692	2	173020498	173034734	1	Rbm38
ENSMUSG00000114019	1.88262	4.84253	80	2.6361	56	1.88382	35	0.984929	37	0.868752	21	0.768455	20	1.53307	31	3.12082	1.0388	2.86996	1.52103	0.00566493	0.015011	13	93410783	93412957	1	Gm47155
ENSMUSG00000020009	250.995	427.015	7098	421.193	9027	446.307	8410	149.144	5678	171.952	4255	135.867	3624	146.907	3018	431.505	150.968	2.86855	1.52032	3.11062e-11	5.41668e-09	10	19591949	19610229	1	Ifngr1
ENSMUSG00000106858	1.3375	2.31599	38	2.16953	46	2.46754	46	1.06372	40	0.545495	13	0.730969	19	0.900374	18	2.31769	0.81014	2.86623	1.51916	0.00142629	0.00469934	6	17914996	17920600	1	Gm43844
ENSMUSG00000081665	46.9575	71.0739	1181	69.2152	1483	72.8854	1373	23.9929	913	22.729	562	27.6081	736	25.1861	517	71.0581	24.879	2.86588	1.51898	1.30531e-07	2.19014e-06	7	3731630	3739889	-1	Gm15922
ENSMUSG00000032690	2.30423	3.09801	51	3.19598	68	3.74112	70	1.58902	60	1.43445	35	0.581027	15	1.28972	26	3.34504	1.22356	2.85953	1.51578	0.00542516	0.0144914	5	120730333	120749853	-1	Oas2
ENSMUSG00000090236	2.63087	5.5644	92	3.38261	72	4.00644	75	1.35264	51	1.55567	38	1.14331	30	2.01976	41	4.31782	1.51784	2.85779	1.5149	0.000104185	0.000521776	16	17835276	17838364	-1	Car15
ENSMUSG00000030657	75.4098	129.244	2148	141.253	3027	131.204	2472	56.9814	2169	42.5688	1053	42.7898	1141	45.2864	930	133.901	46.9066	2.85221	1.51208	8.6963e-10	4.91494e-08	7	117380979	117673580	1	Xylt1
ENSMUSG00000086938	1.68982	3.81988	63	2.54279	54	1.83076	34	0.853605	32	1.63649	40	0.431084	11	1.24106	25	2.73114	1.04056	2.84665	1.50927	0.00705195	0.0180731	19	5406740	5422847	1	4930481A15Rik
ENSMUSG00000031453	135.377	220.44	3664	243.105	5210	246.781	4650	80.8561	3078	83.1375	2057	91.1837	2432	78.5272	1613	236.775	83.4261	2.84005	1.50592	7.96709e-10	4.68785e-08	8	13566948	13677603	-1	Rasa3
ENSMUSG00000041488	68.7842	110.897	1843	107.754	2309	128.763	2426	42.1943	1606	42.0031	1039	38.7414	1033	39.6408	814	115.805	40.6449	2.83606	1.50389	1.11315e-10	1.21559e-08	19	11775118	11819403	-1	Stx3
ENSMUSG00000089726	2.22042	3.69957	61	3.56923	76	4.59016	86	1.74661	66	1.63649	40	1.33074	35	0.803036	16	3.95299	1.37922	2.83016	1.50089	0.000198843	0.000897162	14	115042879	115046727	1	Mir17hg
ENSMUSG00000038418	4.13716	6.22611	103	5.24887	112	8.03942	151	1.9042	72	2.04056	50	2.00548	53	3.96651	81	6.5048	2.47919	2.82459	1.49804	0.000427274	0.00172361	18	34859823	34864984	1	Egr1
ENSMUSG00000103983	1.38905	1.83475	30	2.44947	52	2.36141	44	0.984929	37	0.383867	9	0.843426	22	1.14372	23	2.21521	0.838985	2.8239	1.49769	0.00738626	0.0188101	1	171320601	171326177	-1	Gm20045
ENSMUSG00000021190	270.396	463.77	7709	472.749	10132	479.951	9044	158.495	6034	175.993	4355	187.784	5009	152.066	3124	472.156	168.584	2.81019	1.49067	1.93802e-09	8.73192e-08	12	102394084	102439813	-1	Lgmn
ENSMUSG00000036745	3.3981	4.12066	68	3.61589	77	5.38614	101	1.11625	42	2.96992	73	1.59314	42	1.14372	23	4.37423	1.70576	2.80878	1.48995	0.00124294	0.00420381	3	146852367	146984009	1	Ttll7
ENSMUSG00000072647	4.96253	7.00813	116	7.39508	158	8.14555	153	3.08611	117	2.36381	58	1.66811	44	4.40453	90	7.51625	2.88064	2.80786	1.48947	7.93972e-05	0.000417256	5	121518576	121545482	-1	Adam1a
ENSMUSG00000000579	6.26498	8.57218	142	11.1276	238	11.754	221	4.26802	162	3.21236	79	2.68022	71	5.57258	114	10.4846	3.9333	2.79178	1.48118	2.74485e-05	0.000173226	17	6601671	6609774	1	Dynlt1c
ENSMUSG00000034587	0.650439	1.29335	21	1.09643	23	1.08784	20	0.485898	18	0.545495	13	0.318628	8	0.316347	6	1.15921	0.416592	2.78702	1.47872	0.00337609	0.00972814	11	3452365	3479831	1	8430429K09Rik
ENSMUSG00000019122	146.901	234.276	3894	216.044	4630	238.131	4487	113.451	4319	105.968	2622	61.9075	1651	59.6437	1225	229.484	85.2423	2.77809	1.47409	9.85017e-05	0.00049874	11	83572919	83578636	-1	Ccl9
ENSMUSG00000043939	0.900536	1.05272	17	1.42303	30	1.72463	32	0.643487	24	0.707124	17	0.206171	5	0.657029	13	1.40013	0.553453	2.77258	1.47123	0.0106342	0.025381	17	48149126	48167275	-1	A530064D06Rik
ENSMUSG00000093677	1.33169	2.61677	43	1.98291	42	1.77769	33	0.932399	35	0.787938	19	0.730969	19	0.511023	10	2.12579	0.740582	2.77038	1.47008	0.0028206	0.00836508	15	58780461	58781951	-1	Gm20712
ENSMUSG00000102533	1.28196	2.19568	36	1.65631	35	1.72463	32	0.722281	27	0.747531	18	0.318628	8	1.19239	24	1.85887	0.745206	2.76949	1.46962	0.00542611	0.0144914	9	88682932	88686186	-1	Gm37226
ENSMUSG00000102712	4.06144	8.93311	148	4.64234	99	8.78233	165	2.92852	111	2.32341	57	2.56776	68	2.01976	41	7.45259	2.45986	2.7685	1.4691	0.000264017	0.00114012	9	33160062	33160690	-1	Gm37758
ENSMUSG00000108024	1.86247	3.63942	60	2.40282	51	3.79418	71	0.82734	31	1.23242	30	0.880912	23	2.50645	51	3.2788	1.36178	2.76539	1.46748	0.00169689	0.0054407	6	113689855	113690392	1	Gm43912
ENSMUSG00000093424	0.672649	1.41366	23	1.18974	25	1.14091	21	0.564692	21	0.181832	4	0.693484	18	0.511023	10	1.2481	0.487758	2.76243	1.46594	0.0129005	0.0298128	3	95307076	95315127	-1	6330562C20Rik
ENSMUSG00000009292	12.9505	23.1298	384	22.2319	476	18.1749	342	7.44606	283	7.4147	183	7.74078	206	8.05469	165	21.1789	7.66406	2.76015	1.46474	5.1348e-07	6.6733e-06	10	77907722	77970563	-1	Trpm2
ENSMUSG00000097493	2.44363	3.75973	62	4.50237	96	4.64323	87	1.30011	49	1.47486	36	2.56776	68	1.24106	25	4.30177	1.64595	2.75887	1.46408	0.00120568	0.00410146	15	60822271	60831793	1	9930014A18Rik
ENSMUSG00000039891	0.644965	0.872257	14	1.09643	23	1.08784	20	0.354574	13	0.464681	11	0.318628	8	0.365016	7	1.01884	0.375725	2.75879	1.46403	0.0161052	0.0357936	10	17796226	17845665	1	Txlnb
ENSMUSG00000046169	6.57074	9.3542	155	10.9876	235	11.9132	224	4.50441	171	4.46498	110	2.75519	73	4.06385	83	10.7517	3.94711	2.75107	1.45999	8.83963e-06	6.69351e-05	13	104287835	104496695	1	Adamts6
ENSMUSG00000086682	0.943213	1.95506	32	1.2364	26	1.98995	37	0.853605	32	0.424274	10	0.46857	12	0.705698	14	1.72714	0.613037	2.7492	1.45901	0.0132887	0.0305564	4	155608300	155624755	-1	Gm16023
ENSMUSG00000106539	0.678364	1.05272	17	1.00312	21	1.24704	23	0.380839	14	0.464681	11	0.506056	13	0.267679	5	1.10096	0.404814	2.74909	1.45896	0.0109848	0.0260682	5	49425017	49426783	1	Gm43670
ENSMUSG00000011148	16.2324	28.7845	478	29.417	630	30.5392	575	10.3877	395	11.415	282	10.4023	277	11.2182	230	29.5802	10.8558	2.74505	1.45683	3.69144e-08	8.13127e-07	12	112620045	112641360	1	Adssl1
ENSMUSG00000023079	1.21077	2.19568	36	2.40282	51	2.30835	43	0.82734	31	0.828345	20	1.06834	28	0.657029	13	2.30228	0.845263	2.74392	1.45624	0.000324376	0.00136198	5	134357656	134456716	-1	Gtf2ird1
ENSMUSG00000029330	1.72483	4.60191	76	4.26908	91	2.09609	39	1.22131	46	1.1516	28	1.78057	47	0.949042	19	3.65569	1.27563	2.74254	1.45551	0.00695265	0.0178755	5	101765130	101823858	1	Cds1
ENSMUSG00000051934	1.27698	2.79724	46	2.54279	54	2.25528	42	0.564692	21	0.989973	24	1.85554	49	0.803036	16	2.53177	1.05331	2.73273	1.45034	0.0041616	0.0115949	15	99125916	99213215	1	Spats2
ENSMUSG00000018986	5.08926	10.5573	175	9.07472	194	7.03117	132	3.42755	130	2.80829	69	3.65485	97	2.74979	56	8.88774	3.16012	2.73015	1.44898	3.93623e-05	0.000233313	11	83191330	83215154	1	Slfn3
ENSMUSG00000025735	2.85419	4.42144	73	5.29553	113	4.27177	80	1.77287	67	1.23242	30	1.1808	31	3.8205	78	4.66291	2.00165	2.72919	1.44847	0.000845063	0.0030537	17	25834465	25837295	-1	Rhbdl1
ENSMUSG00000059498	584.088	914.275	15198	971.135	20814	963.112	18149	361.863	13777	399.121	9877	294.093	7845	345.086	7090	949.507	350.041	2.7282	1.44795	1.34717e-09	6.66234e-08	1	171051174	171064935	-1	Fcgr3
ENSMUSG00000113752	1.02325	1.59412	26	1.37637	29	1.51237	28	0.407104	15	0.383867	9	0.543541	14	1.28972	26	1.49429	0.656059	2.72802	1.44785	0.00801587	0.0200607	12	85360493	85363645	-1	Gm47817
ENSMUSG00000047821	24.2531	39.7929	661	40.8946	876	37.8622	713	13.8284	526	14.7688	365	16.25	433	13.3596	274	39.5166	14.5517	2.72352	1.44547	1.03631e-08	3.14952e-07	11	62820231	62850808	1	Trim16
ENSMUSG00000024070	56.5469	99.5275	1654	97.3958	2087	96.7118	1822	42.851	1631	33.5177	829	36.0049	960	30.5397	627	97.8784	35.7283	2.72186	1.44459	2.25649e-09	9.79027e-08	17	78949405	79020816	-1	Prkd3
ENSMUSG00000048731	2.19799	4.48159	74	2.58944	55	4.11257	77	1.35264	51	1.51526	37	0.993368	26	1.43573	29	3.72787	1.32425	2.72093	1.4441	0.000306543	0.00129469	17	27017987	27037624	1	Ggnbp1
ENSMUSG00000072235	34.7577	53.9295	896	59.7439	1280	67.4727	1271	19.8956	757	26.1636	647	18.2742	487	27.1329	557	60.382	22.8666	2.71935	1.44326	5.48996e-08	1.10991e-06	15	98949837	98953703	-1	Tuba1a
ENSMUSG00000112226	4.12572	6.94797	115	6.41529	137	7.98635	150	3.21743	122	1.67689	41	2.75519	73	2.74979	56	7.11654	2.59983	2.71889	1.44302	5.17042e-05	0.000291963	10	51543035	51546848	1	Gm48786
ENSMUSG00000112122	2.59945	4.42144	73	3.52258	75	4.2187	79	1.43143	54	1.19201	29	1.14331	30	2.74979	56	4.05424	1.62913	2.71004	1.43831	0.000383556	0.00156873	10	100320313	100321425	-1	Gm47628
ENSMUSG00000087249	0.834941	1.05272	17	1.32971	28	1.19397	22	0.512163	19	0.141425	3	0.543541	14	0.997711	20	1.19214	0.54871	2.70933	1.43794	0.0170105	0.0374494	11	59810080	59818491	1	Gm16062
ENSMUSG00000110148	1.36314	2.19568	36	2.07622	44	2.46754	46	0.748546	28	0.545495	13	1.06834	28	1.14372	23	2.24648	0.876525	2.70657	1.43647	0.00210961	0.00652817	8	25101216	25109986	1	5830408C22Rik
ENSMUSG00000047139	207.973	333.352	5541	303.945	6514	340.282	6412	108.723	4139	140.879	3486	160.195	4273	84.6594	1739	325.86	123.614	2.70354	1.43485	9.77773e-06	7.3041e-05	10	43578284	43584265	1	Cd24a
ENSMUSG00000053477	22.9912	40.1539	667	36.5555	783	46.3527	873	16.6913	635	14.6476	362	14.0384	374	14.479	297	41.0207	14.964	2.70067	1.43332	6.70519e-09	2.25421e-07	18	69343356	69689079	1	Tcf4
ENSMUSG00000066595	40.9488	68.8481	1144	69.2618	1484	72.1956	1360	28.5367	1086	27.1333	671	26.2961	701	21.2439	436	70.1018	25.8025	2.69833	1.43207	4.52314e-09	1.70424e-07	1	191005847	191026158	-1	Flvcr1
ENSMUSG00000095687	37.3524	72.2168	1200	67.5822	1448	64.8195	1221	17.0064	647	36.1441	894	21.498	573	36.0879	741	68.2062	27.6841	2.69607	1.43086	9.13781e-06	6.88998e-05	17	8115445	8148097	-1	Rnaset2a
ENSMUSG00000015702	2.60365	5.20346	86	3.10267	66	5.17388	97	1.53649	58	1.75771	43	1.63062	43	1.43573	29	4.49334	1.59014	2.69596	1.4308	0.000229498	0.00101661	3	95296096	95307176	-1	Anxa9
ENSMUSG00000097944	3.3927	5.80502	96	5.38884	115	6.71278	126	2.24564	85	1.75771	43	2.34285	62	2.55511	52	5.96888	2.22533	2.69244	1.42892	1.42026e-05	9.979e-05	8	120101582	120103904	1	A130014A01Rik
ENSMUSG00000048621	12.9247	19.4002	322	21.1588	453	24.2774	457	10.7817	410	6.12167	151	10.8896	290	4.4532	91	21.6121	8.06153	2.68733	1.42617	0.000114971	0.000564602	X	109196756	109200439	1	Gm6377
ENSMUSG00000101335	1.97744	3.39879	56	2.77607	59	3.15739	59	1.74661	66	0.949566	23	1.14331	30	0.705698	14	3.11075	1.1363	2.67973	1.42209	0.00114688	0.00393783	9	88441500	88443652	-1	Gm28229
ENSMUSG00000060675	28.1714	49.3577	820	45.3269	971	45.026	848	17.0327	648	17.5165	433	17.5245	467	17.3991	357	46.5702	17.3682	2.67807	1.42119	7.86442e-08	1.46446e-06	19	7557459	7588545	1	Plaat3
ENSMUSG00000027784	2.33537	2.49646	41	5.4355	116	4.00644	75	1.51022	57	1.91934	47	1.66811	44	0.851705	17	3.97947	1.48734	2.67487	1.41947	0.00427302	0.0118515	3	69316861	69560802	1	Ppm1l
ENSMUSG00000034485	0.65588	1.47381	24	1.00312	21	1.19397	22	0.302045	11	0.424274	10	1.40571	37	0.21901	4	1.22363	0.58776	2.67317	1.41855	0.0203235	0.0436046	9	60794542	60880370	1	Uaca
ENSMUSG00000103593	2.7448	3.81988	63	6.08869	130	4.3779	82	1.56275	59	1.47486	36	1.89302	50	2.60378	53	4.76216	1.8836	2.67291	1.41841	0.000308497	0.0013021	8	84200869	84203049	1	Gm37352
ENSMUSG00000030729	77.2679	120.161	1997	105.327	2257	122.82	2314	43.6389	1661	46.8924	1160	48.4127	1291	34.6765	712	116.103	43.4051	2.67023	1.41696	1.94703e-08	5.04819e-07	7	100227394	100278868	1	Pgm2l1
ENSMUSG00000022885	40.238	74.3223	1235	65.8092	1410	60.5742	1141	26.6981	1016	23.9412	592	23.8596	636	24.8454	510	66.9019	24.8361	2.66903	1.41632	5.18434e-08	1.05872e-06	16	23224740	23360350	1	St6gal1
ENSMUSG00000027737	95.8096	156.555	2602	144.006	3086	148.875	2805	64.1254	2441	58.8125	1455	48.1503	1284	53.9007	1107	149.812	56.2472	2.66349	1.41332	7.73391e-10	4.63531e-08	3	49892526	50443614	-1	Slc7a11
ENSMUSG00000085337	1.14683	1.83475	30	1.70297	36	1.77769	33	0.485898	18	0.303053	7	1.03085	27	1.58174	32	1.7718	0.850386	2.66288	1.41299	0.010271	0.0246555	16	91611468	91623861	1	Gm15964
ENSMUSG00000027843	2.19992	3.03786	50	4.17577	89	5.70454	107	2.16684	82	1.39404	34	1.36822	36	1.28972	26	4.30606	1.55471	2.65898	1.41087	0.000346937	0.00144214	3	103859795	103912247	1	Ptpn22
ENSMUSG00000116632	2.14908	3.69957	61	3.84917	82	3.21046	60	1.45769	55	1.1516	28	1.48068	39	1.28972	26	3.5864	1.34493	2.64559	1.40359	7.44534e-05	0.000395772	16	21331902	21333356	-1	Magef1
ENSMUSG00000042647	9.39595	13.4448	223	15.7	336	19.024	358	5.87017	223	6.2833	155	5.45415	145	6.93531	142	16.0562	6.13573	2.64411	1.40278	5.27439e-07	6.79658e-06	5	121596775	121618938	-1	Acad12
ENSMUSG00000043664	2.27013	4.48159	74	4.68899	100	3.05126	57	1.51022	57	2.00015	49	1.59314	42	1.04638	21	4.07395	1.53747	2.64187	1.40156	0.000226851	0.00100661	8	71554238	71558871	-1	Tmem221
ENSMUSG00000086894	1.67953	2.13552	35	3.75586	80	2.14915	40	0.82734	31	0.868752	21	1.10583	29	1.43573	29	2.68018	1.05941	2.64098	1.40107	0.00120415	0.00409844	5	144277061	144280513	1	Gm15708
ENSMUSG00000033192	24.2165	32.0329	532	32.683	700	36.854	694	13.1192	499	14.0819	348	13.551	361	10.3908	213	33.8566	12.7857	2.63295	1.39668	6.60631e-05	0.000358589	8	92855339	92919279	1	Lpcat2
ENSMUSG00000052934	24.9109	39.1312	650	45.5602	976	44.6015	840	14.879	566	18.3246	453	13.7385	366	20.8546	428	43.0977	16.9492	2.63285	1.39663	4.91528e-08	1.02158e-06	8	121549440	121578806	-1	Fbxo31
ENSMUSG00000042035	8.63751	13.9862	232	15.7	336	16.8483	317	5.68632	216	5.23272	129	7.59083	202	5.28057	108	15.5115	5.94761	2.63057	1.39537	6.78778e-07	8.34612e-06	3	101377083	101463059	1	Igsf3
ENSMUSG00000032018	31.3598	57.6592	958	57.691	1236	56.329	1061	23.7827	905	22.6886	561	21.1231	563	18.8592	387	57.2264	21.6134	2.6281	1.39402	1.43475e-08	4.03673e-07	9	42251595	42264256	-1	Sc5d
ENSMUSG00000031497	19.1907	33.5368	557	33.6161	720	25.7102	484	10.9655	417	15.0516	372	11.6018	309	9.7581	200	30.9544	11.8443	2.62762	1.39376	5.78912e-06	4.70654e-05	8	10006467	10039072	1	Tnfsf13b
ENSMUSG00000118128	3.92453	4.12066	68	7.11514	152	6.97811	131	3.6902	140	1.83852	45	1.40571	37	2.36044	48	6.0713	2.32372	2.62607	1.3929	0.021325	0.0454279	19	52303521	52308652	1	Gm50331
ENSMUSG00000026833	153.917	251.781	4185	250.15	5361	240.254	4527	97.7968	3723	104.472	2585	73.8279	1969	105.003	2157	247.395	95.2751	2.62523	1.39244	6.70602e-09	2.25421e-07	2	28192992	28230736	1	Olfm1
ENSMUSG00000109179	3.37525	5.62455	93	6.41529	137	5.38614	101	2.37696	90	1.95974	48	1.66811	44	3.28515	67	5.80866	2.32249	2.623	1.39122	6.75004e-05	0.000365006	15	76354432	76365201	1	Gm35339
ENSMUSG00000014075	6.76465	8.57218	142	10.6144	227	15.6278	294	4.50441	171	3.05073	75	5.00433	133	5.03722	103	11.6048	4.39917	2.62179	1.39055	3.54624e-05	0.000214338	16	32419702	32429099	1	Tctex1d2
ENSMUSG00000086324	0.746129	0.812101	13	1.14309	24	1.19397	22	0.27578	10	0.464681	11	0.393599	10	0.60836	12	1.04972	0.435605	2.62149	1.39039	0.0088612	0.0217911	16	35966752	35983230	-1	Gm15564
ENSMUSG00000026072	5.72842	9.95576	165	8.74812	187	10.0028	188	5.29235	201	2.16178	53	3.84227	102	3.13914	64	9.56891	3.60889	2.62004	1.38959	6.34372e-05	0.000346378	1	40225080	40317257	1	Il1r1
ENSMUSG00000031390	1.85413	1.71444	28	2.44947	52	2.78594	52	1.24758	47	1.07079	26	0.281142	7	1.58174	32	2.31662	1.04531	2.6194	1.38924	0.0224634	0.0474063	X	73892102	73895502	1	Avpr2
ENSMUSG00000028041	119.374	210.274	3495	236.199	5062	206.08	3883	77.8356	2963	89.3602	2211	78.3636	2090	87.9203	1806	217.518	83.3699	2.61841	1.38869	5.03978e-09	1.83454e-07	3	89338542	89349996	-1	Adam15
ENSMUSG00000105139	1.16378	1.41366	23	2.16953	46	1.51237	28	1.03746	39	0.303053	7	0.543541	14	0.900374	18	1.69852	0.696106	2.61478	1.38669	0.0169163	0.0372748	3	109120533	109122895	-1	Gm19391
ENSMUSG00000102202	1.67679	3.63942	60	2.3095	49	2.14915	40	0.669751	25	0.868752	21	1.63062	43	1.19239	24	2.69936	1.09038	2.60833	1.38313	0.015876	0.0354088	1	36132042	36138746	1	Gm33280
ENSMUSG00000059277	0.956108	2.25584	37	1.32971	28	1.4593	27	0.617222	23	0.303053	7	0.843426	22	0.949042	19	1.68162	0.678186	2.60461	1.38107	0.00974983	0.0236203	7	143021784	143053686	-1	R74862
ENSMUSG00000046101	2.03335	3.33864	55	2.26285	48	2.67981	50	1.30011	49	0.989973	24	0.581027	15	1.4844	30	2.76043	1.08888	2.60425	1.38087	0.00470117	0.0128728	1	9908638	9942085	1	Mcmdc2
ENSMUSG00000040209	39.9487	71.1942	1183	75.5138	1618	65.8277	1240	29.6135	1127	26.5272	656	27.0833	722	24.9428	512	70.8452	27.0417	2.60154	1.37937	4.21699e-10	3.00222e-08	3	9427020	9610085	-1	Zfp704
ENSMUSG00000025464	8.92734	19.0393	316	14.207	304	13.0806	246	5.555	211	6.8894	170	4.96684	132	6.25395	128	15.4423	5.9163	2.59767	1.37722	5.08327e-06	4.20946e-05	7	140115799	140137224	1	Paox
ENSMUSG00000072568	27.0773	52.185	867	45.3269	971	41.9482	790	19.6066	746	18.4862	457	17.4495	465	14.917	306	46.4867	17.6149	2.59558	1.37606	6.78081e-08	1.30094e-06	15	60818994	60853778	-1	Lratd2
ENSMUSG00000044519	2.80959	5.14331	85	4.68899	100	2.67981	50	1.64155	62	1.27282	31	0.993368	26	3.0418	62	4.1707	1.73739	2.59128	1.37366	0.00164682	0.00530563	14	33967070	33978764	-1	Zfp488
ENSMUSG00000004446	14.0433	24.5134	407	26.1044	559	22.7386	428	11.0443	420	8.54609	211	10.5897	282	7.03265	144	24.4521	9.30319	2.58823	1.37197	1.34012e-06	1.44267e-05	6	120891930	120916853	-1	Bid
ENSMUSG00000052749	5.67354	6.88782	114	9.82123	210	9.36605	176	3.11237	118	3.77806	93	3.13005	83	3.72317	76	8.6917	3.43591	2.58661	1.37106	7.76078e-06	6.02806e-05	7	104355382	104369884	-1	Trim30b
ENSMUSG00000078695	7.3218	10.1362	168	12.7139	272	11.8071	222	3.32249	126	4.94987	122	4.62947	123	6.6433	136	11.5524	4.88628	2.58331	1.36922	1.50241e-05	0.000104649	11	97685826	97688621	1	Cisd3
ENSMUSG00000025993	19.6838	29.0852	483	31.3766	672	32.0781	604	11.3595	432	12.8697	318	12.1266	323	11.7535	241	30.8466	12.0273	2.58224	1.36862	4.10418e-08	8.84389e-07	1	45908068	45926523	-1	Slc40a1
ENSMUSG00000031803	21.05	32.6946	543	34.9692	749	39.8256	750	13.2243	503	18.0418	446	12.0516	321	13.1649	270	35.8298	14.1207	2.57736	1.3659	1.3304e-07	2.21855e-06	8	71690756	71701789	-1	B3gnt3
ENSMUSG00000030486	1.84729	3.5191	58	4.31574	92	1.72463	32	1.30011	49	1.95974	48	0.46857	12	1.63041	33	3.18649	1.33971	2.57641	1.36536	0.0136232	0.0311698	7	24254794	24262445	1	Zfp108
ENSMUSG00000032845	1.02491	1.53397	25	1.88959	40	1.51237	28	0.617222	23	0.787938	19	0.356113	9	1.09505	22	1.64531	0.71408	2.57532	1.36475	0.0074538	0.0189186	18	65265529	65394066	-1	Alpk2
ENSMUSG00000023795	1.43634	1.41366	23	2.26285	48	2.30835	43	1.16878	44	0.545495	13	0.356113	9	1.4844	30	1.99495	0.888698	2.5735	1.36373	0.0161928	0.0359572	17	3076578	3084183	-1	Pisd-ps2
ENSMUSG00000043079	29.7287	51.2225	851	52.0455	1115	52.5083	989	21.7078	826	24.2644	600	17.1871	458	18.1778	373	51.9254	20.3343	2.56118	1.35681	3.71274e-07	5.09503e-06	18	60593973	60660142	-1	Synpo
ENSMUSG00000026721	14.4196	27.5212	457	21.2521	455	25.3388	477	9.59977	365	8.46528	209	11.9392	318	8.10336	166	24.704	9.52689	2.5581	1.35507	4.36824e-07	5.81499e-06	1	160219174	160793211	-1	Rabgap1l
ENSMUSG00000005980	2.33417	4.78237	79	3.66255	78	2.52061	47	1.51022	57	0.949566	23	1.36822	36	1.77641	36	3.65518	1.40111	2.55603	1.3539	0.00116586	0.00398599	16	4036942	4040024	1	Dnase1
ENSMUSG00000004709	22.6705	32.3938	538	32.2164	690	34.2538	645	16.271	619	10.122	250	11.8267	315	12.9702	266	32.9547	12.7975	2.55554	1.35363	2.65325e-06	2.51951e-05	1	171559193	171609746	1	Cd244a
ENSMUSG00000079608	1.36866	2.61677	43	1.88959	40	2.36141	44	0.590957	22	1.39404	34	0.618512	16	1.53307	31	2.28926	1.03415	2.55104	1.35109	0.0080646	0.0201552	18	70472454	70501066	1	Stard6
ENSMUSG00000022636	72.5018	133.816	2224	121.844	2611	124.041	2337	50.1263	1908	56.5497	1399	57.4092	1531	35.8446	736	126.567	49.9824	2.54986	1.35042	9.61525e-07	1.10233e-05	16	52248996	52454074	-1	Alcam
ENSMUSG00000068950	1.57751	3.57926	59	2.12288	45	1.67156	31	0.748546	28	0.585902	14	0.843426	22	2.16576	44	2.4579	1.08591	2.54718	1.3489	0.00827148	0.0205845	2	36373519	36382433	1	Olfr338
ENSMUSG00000024621	620.371	1046.62	17398	1115.72	23913	1033.69	19479	455.654	17348	419.567	10383	374.237	9983	426.947	8772	1065.34	419.101	2.54571	1.34807	1.4576e-10	1.41223e-08	18	61100598	61132149	1	Csf1r
ENSMUSG00000027778	6.33852	12.1815	202	8.28156	177	11.8601	223	3.87405	147	4.26295	105	3.99222	106	4.64787	95	10.7744	4.19427	2.53257	1.3406	1.00517e-05	7.46546e-05	3	68892499	69004570	-1	Ift80
ENSMUSG00000043895	24.9947	36.3641	604	40.428	866	41.1523	775	15.1416	576	17.7993	440	12.7264	339	17.7398	364	39.3148	15.8518	2.53171	1.34011	3.16125e-08	7.2613e-07	9	20962361	20976781	-1	S1pr2
ENSMUSG00000110206	3.59352	6.16595	102	4.59568	98	5.12082	96	2.03552	77	2.44463	60	1.03085	27	4.06385	83	5.29415	2.39371	2.53095	1.33968	0.00129461	0.0043455	7	45129788	45136432	-1	Flt3l
ENSMUSG00000105700	2.9093	5.38393	89	2.77607	59	5.28001	99	1.61528	61	1.43445	35	2.49279	66	1.19239	24	4.48	1.68373	2.53084	1.33962	0.00105136	0.00365662	5	49408792	49411832	-1	Gm42772
ENSMUSG00000055435	1.84829	3.75973	62	2.54279	54	3.47579	65	1.16878	44	1.35364	33	1.14331	30	1.43573	29	3.25943	1.27537	2.52832	1.33818	0.000309676	0.00130664	8	115682942	115707794	-1	Maf
ENSMUSG00000004609	597.378	931.059	15477	855.707	18340	954.409	17985	442.469	16846	357.502	8847	288.246	7689	369.08	7583	913.725	364.324	2.52782	1.33789	4.20804e-08	8.94799e-07	7	43524216	43544428	-1	Cd33
ENSMUSG00000095362	4.03696	6.70735	111	6.32198	135	5.9168	111	2.98105	113	2.36381	58	3.05508	81	1.4844	30	6.31538	2.47108	2.52278	1.33502	0.000121241	0.000589775	2	177831791	177840336	-1	Gm14325
ENSMUSG00000062906	2.85308	3.09801	51	4.64234	99	5.54534	104	1.14252	43	2.44463	60	1.4432	38	3.09047	63	4.42856	2.0302	2.51917	1.33295	0.00351692	0.0100754	15	89123307	89128700	-1	Hdac10
ENSMUSG00000066894	5.67251	6.58704	109	8.79478	188	9.41912	177	3.11237	118	3.57603	88	3.69233	98	2.84713	58	8.26698	3.30696	2.5105	1.32797	2.36944e-05	0.000152816	5	117319083	117355005	1	Vsig10
ENSMUSG00000052688	63.677	100.911	1677	104.488	2239	109.076	2055	42.2994	1610	42.2456	1045	45.7137	1219	36.526	750	104.825	41.6962	2.51042	1.32793	2.45786e-09	1.04528e-07	1	131688695	131715439	1	Rab7b
ENSMUSG00000033207	71.053	117.935	1960	113.259	2427	116.187	2189	40.776	1552	57.8427	1431	52.3486	1396	36.5746	751	115.794	46.8855	2.50862	1.3269	1.72365e-07	2.71528e-06	19	23302609	23448442	-1	Mamdc2
ENSMUSG00000037432	3.2853	4.78237	79	4.50237	96	5.54534	104	2.21937	84	2.283	56	1.21828	32	2.40911	49	4.94336	2.03244	2.50268	1.32347	0.000182001	0.000830876	1	36372291	36422110	1	Fer1l5
ENSMUSG00000093734	0.963944	1.8949	31	1.28306	27	1.67156	31	0.722281	27	0.505088	12	0.393599	10	1.14372	23	1.61651	0.691171	2.50216	1.32317	0.0061458	0.0160541	11	51270435	51270689	1	Gm25082
ENSMUSG00000020900	0.762867	1.23319	20	1.37637	29	1.40623	26	0.485898	18	0.747531	18	0.431084	11	0.559692	11	1.3386	0.556051	2.50043	1.32218	0.0144061	0.032648	11	68691559	68816632	1	Myh10
ENSMUSG00000047281	1.88268	3.27848	54	3.19598	68	2.52061	47	0.958664	36	1.59608	39	1.59314	42	0.851705	17	2.99836	1.2499	2.50026	1.32208	0.000897066	0.00320655	4	133600556	133602168	-1	Sfn
ENSMUSG00000042364	93.078	167.383	2782	148.951	3192	159.382	3003	61.3151	2334	67.5404	1671	62.6947	1672	62.6611	1287	158.572	63.5528	2.49381	1.31835	1.57401e-09	7.48438e-08	13	113592179	113618564	-1	Snx18
ENSMUSG00000018930	1.00995	1.83475	30	1.32971	28	1.77769	33	0.407104	15	0.62631	15	1.29325	34	0.60836	12	1.64738	0.733757	2.49318	1.31799	0.017519	0.0383798	11	83662584	83664683	1	Ccl4
ENSMUSG00000107233	2.12033	3.57926	59	3.47592	74	3.74112	70	1.45769	55	1.43445	35	1.06834	28	2.06843	42	3.59877	1.50723	2.49276	1.31774	0.000530568	0.00206678	6	3190691	3190902	1	Gm42959
ENSMUSG00000097154	2.57217	4.60191	76	4.17577	89	4.11257	77	2.21937	84	1.35364	33	1.93051	51	1.24106	25	4.29675	1.68614	2.49185	1.31722	0.000933969	0.00332113	17	70874349	70924996	-1	Gm26510
ENSMUSG00000044471	1.63975	2.55661	42	1.93625	41	2.20222	41	0.82734	31	0.949566	23	0.618512	16	1.38706	28	2.23169	0.94562	2.48996	1.31612	0.00254841	0.00766187	6	31082565	31220488	-1	Lncpint
ENSMUSG00000008035	42.272	73.4199	1220	80.1795	1718	67.9503	1280	26.1991	997	31.5781	781	27.7206	739	35.6013	731	73.8499	30.2748	2.48836	1.31519	8.94425e-09	2.78216e-07	X	10715013	10719690	1	Mid1ip1
ENSMUSG00000026814	2.50696	5.86517	97	5.38884	115	2.67981	50	1.19505	45	1.87893	46	2.79268	74	1.82508	37	4.64461	1.92293	2.4858	1.31371	0.00301008	0.00885567	2	32646595	32682669	1	Eng
ENSMUSG00000020604	52.7812	82.1425	1365	90.3973	1937	84.1353	1585	31.4783	1198	36.5886	905	38.9288	1038	31.6591	650	85.5584	34.6637	2.4841	1.31272	1.87831e-07	2.90912e-06	11	109473374	109573330	1	Arsg
ENSMUSG00000114995	3.2637	5.92533	98	5.20222	111	4.59016	86	2.7184	103	1.23242	30	2.00548	53	2.55511	52	5.23924	2.12785	2.48361	1.31244	0.00041192	0.00166813	15	31621972	31624035	1	Gm49284
ENSMUSG00000090210	1.85601	3.39879	56	3.05601	65	1.88382	35	1.03746	39	1.67689	41	0.843426	22	0.949042	19	2.77954	1.1267	2.48341	1.31232	0.0016224	0.00524096	3	96645584	96664519	1	Itga10
ENSMUSG00000061039	2.52601	4.84253	80	4.17577	89	3.52885	66	1.64155	62	1.39404	34	2.04297	54	1.63041	33	4.18238	1.67724	2.47581	1.3079	0.000657713	0.00246877	9	38752299	38760117	1	Olfr920
ENSMUSG00000104159	1.17241	1.71444	28	1.32971	28	2.839	53	0.853605	32	0.505088	12	0.655998	17	1.09505	22	1.96105	0.777435	2.47303	1.30628	0.00773634	0.0195127	17	31532291	31535460	-1	Gm38099
ENSMUSG00000023017	1.77875	3.88004	64	2.07622	44	2.839	53	1.30011	49	0.909159	22	0.993368	26	1.28972	26	2.93175	1.12309	2.47093	1.30505	0.00210924	0.00652817	15	99670368	99701130	1	Asic1
ENSMUSG00000030142	85.6503	144.404	2400	123.337	2643	141.128	2659	79.6479	3032	54.5293	1349	42.2275	1126	47.5738	977	136.289	55.9946	2.46338	1.30064	2.92169e-06	2.71833e-05	6	123281789	123289870	-1	Clec4e
ENSMUSG00000049985	1.21513	1.47381	24	1.563	33	2.41448	45	0.433369	16	0.747531	18	1.14331	30	0.900374	18	1.8171	0.806146	2.46292	1.30037	0.00658665	0.0170604	13	112288451	112384002	1	Ankrd55
ENSMUSG00000049532	3.44552	7.66984	127	5.66878	121	4.64323	87	2.74467	104	2.283	56	2.34285	62	1.87375	38	5.99395	2.31107	2.45967	1.29846	0.000117874	0.000576663	14	52311172	52328762	-1	Sall2
ENSMUSG00000038679	68.2842	115.649	1922	100.195	2147	109.501	2063	51.2557	1951	46.65	1154	40.5032	1080	37.0613	761	108.448	43.8675	2.45841	1.29772	2.33716e-08	5.73651e-07	15	50654752	50890463	-1	Trps1
ENSMUSG00000004187	5.09073	8.45187	140	8.14159	174	6.34132	119	2.37696	90	3.33358	82	3.16753	84	4.35586	89	7.64493	3.30848	2.45791	1.29743	0.000202787	0.000912622	15	76659858	76668196	1	Kifc2
ENSMUSG00000020100	74.8037	119.74	1990	126.323	2707	121.653	2292	50.3102	1915	50.4886	1249	50.3244	1342	48.4985	996	122.572	49.9054	2.45471	1.29555	5.14554e-09	1.85729e-07	10	60712072	60752794	-1	Slc29a3
ENSMUSG00000118013	0.93398	1.23319	20	1.2364	26	1.56543	29	0.512163	19	0.62631	15	0.281142	7	1.14372	23	1.34501	0.640833	2.45185	1.29387	0.0118913	0.0278805	18	45044862	45129743	1	Gm31706
ENSMUSG00000067825	6.8631	11.5198	191	10.1478	217	11.754	221	3.84779	146	5.31353	131	4.10467	109	5.62125	115	11.1405	4.72181	2.4489	1.29213	4.63235e-05	0.000266484	6	121183667	121198837	1	Pex26
ENSMUSG00000001930	190.765	312.719	5198	334.225	7163	302.871	5707	126.294	4808	118.494	2932	130.918	3492	143.451	2947	316.605	129.789	2.44759	1.29136	6.94381e-10	4.34359e-08	6	125546774	125686679	1	Vwf
ENSMUSG00000042460	169.439	273.558	4547	224.395	4809	278.036	5239	115.263	4388	103.462	2560	120.16	3205	83.4427	1714	258.663	105.582	2.44682	1.29091	1.04681e-07	1.81551e-06	6	7844842	7875687	1	C1galt1
ENSMUSG00000001995	14.7308	24.5736	408	24.1915	518	24.8081	467	10.3614	394	9.87953	244	10.2148	272	9.41742	193	24.5244	9.96831	2.44464	1.28962	5.43569e-08	1.10306e-06	8	125418063	125569808	-1	Sipa1l2
ENSMUSG00000024371	3.22078	5.5644	92	7.02183	150	5.12082	96	2.40323	91	2.12137	52	2.75519	73	2.40911	49	5.90235	2.42222	2.44462	1.28961	3.04324e-05	0.000188534	17	34862604	34898265	-1	C2
ENSMUSG00000022667	172.117	288.897	4802	248.47	5325	295.124	5561	135.198	5147	103.139	2552	130.244	3474	88.5043	1818	277.497	114.271	2.43866	1.28609	3.20495e-07	4.54334e-06	16	44765736	44794978	1	Cd200r1
ENSMUSG00000006611	34.3518	58.2006	967	55.6847	1193	54.737	1031	22.8109	868	22.729	562	24.6843	658	21.7793	447	56.2074	23.0009	2.43849	1.28599	5.92763e-09	2.07564e-07	13	23702034	23710854	-1	Hfe
ENSMUSG00000028413	355.837	594.127	9876	579.872	12428	574.885	10833	245.536	9348	255.635	6326	241.688	6447	215.238	4422	582.961	239.524	2.43514	1.28401	8.06224e-10	4.70732e-08	4	40804602	40854005	-1	B4galt1
ENSMUSG00000048965	29.4475	49.3577	820	49.0595	1051	45.6098	859	18.1358	690	21.1935	524	20.7483	553	19.4432	399	48.009	19.8802	2.4316	1.28191	7.37721e-09	2.4133e-07	7	143778363	143784500	-1	Mrgpre
ENSMUSG00000047407	50.0541	80.2175	1333	80.4594	1724	86.0987	1622	34.8402	1326	38.0028	940	30.1572	804	32.6811	671	82.2586	33.9203	2.42929	1.28053	1.74318e-09	8.02235e-08	17	70844205	70853546	-1	Tgif1
ENSMUSG00000000628	84.3604	143.802	2390	147.738	3166	125.951	2373	58.8199	2239	61.3581	1518	54.7852	1461	53.7061	1103	139.164	57.1673	2.42816	1.27987	2.46112e-07	3.62958e-06	6	82725025	82774454	-1	Hk2
ENSMUSG00000039485	1.54947	2.37615	39	2.68276	57	2.67981	50	1.30011	49	0.505088	12	1.96799	52	0.851705	17	2.57957	1.15622	2.42726	1.27933	0.00520123	0.0139865	10	34297442	34301320	1	Tspyl4
ENSMUSG00000030084	267.944	431.587	7174	459.078	9839	413.035	7783	156.026	5940	203.51	5036	160.944	4293	205.261	4217	434.567	181.435	2.42302	1.27681	5.84248e-09	2.0514e-07	6	89316314	89362620	-1	Plxna1
ENSMUSG00000023755	3.21955	6.34642	105	4.87562	104	5.33308	100	1.98299	75	2.16178	53	2.41782	64	2.65245	54	5.51837	2.30376	2.42084	1.27551	3.21957e-05	0.000197559	15	98877778	98894540	-1	Rhebl1
ENSMUSG00000109157	1.01069	1.65428	27	1.32971	28	1.14091	21	0.696016	26	0.505088	12	0.356113	9	0.754367	15	1.37497	0.577896	2.42013	1.27508	0.00943203	0.02298	7	59318631	59321823	1	Gm44829
ENSMUSG00000100750	16.9799	24.2126	402	24.0982	516	30.433	573	8.12894	309	14.0415	347	14.5632	388	8.68739	178	26.2479	11.3552	2.4194	1.27465	0.000129163	0.000621972	1	62534491	62535942	-1	Gm29084
ENSMUSG00000040511	6.36864	11.2792	187	9.26135	198	9.10073	171	4.16297	158	3.85887	95	3.69233	98	4.50187	92	9.88042	4.05401	2.41905	1.27444	1.93779e-05	0.000129113	7	19903578	19921160	-1	Pvr
ENSMUSG00000054150	26.1741	38.8906	646	47.7998	1024	41.0461	773	20.1845	768	17.072	422	15.5003	413	17.3504	356	42.5788	17.5268	2.41737	1.27344	1.63528e-07	2.61442e-06	12	104929933	105009809	-1	Syne3
ENSMUSG00000089736	1.57485	2.4363	40	2.44947	52	1.83076	34	0.696016	26	1.03038	25	0.693484	18	1.82508	37	2.23885	1.06124	2.41375	1.27128	0.0058089	0.0153325	8	4248214	4251423	1	Tgfbr3l
ENSMUSG00000058427	8.46343	15.1893	252	14.4402	309	10.3212	194	10.3614	394	4.26295	105	2.19291	58	7.27599	149	13.3169	6.02332	2.41277	1.27069	0.0113659	0.0268588	5	90903871	90905938	1	Cxcl2
ENSMUSG00000030785	0.984661	1.71444	28	1.2364	26	1.6185	30	0.590957	22	0.464681	11	0.768455	20	0.705698	14	1.52311	0.632448	2.41262	1.2706	0.010517	0.0251525	7	128205435	128206387	-1	Cox6a2
ENSMUSG00000109244	15.5836	24.9345	414	21.4854	460	21.6242	407	10.7292	408	8.82894	218	10.7021	285	6.59463	135	22.6814	9.21372	2.41112	1.2697	2.68985e-06	2.54302e-05	7	88311478	88315864	1	Gm44751
ENSMUSG00000047246	2.05004	3.27848	54	2.68276	57	3.68805	69	0.82734	31	3.05073	75	1.1808	31	1.24106	25	3.21643	1.57498	2.40859	1.26819	0.00707684	0.018126	13	23583670	23621124	-1	H2bc6
ENSMUSG00000056055	1.68733	2.07537	34	3.47592	74	1.6185	30	1.16878	44	0.787938	19	0.543541	14	1.77641	36	2.38993	1.06917	2.40664	1.26702	0.0130609	0.0301349	1	87803680	87845158	1	Sag
ENSMUSG00000032413	21.3004	34.6196	575	32.9629	706	32.2373	607	15.9033	605	15.2537	377	12.464	332	11.1695	229	33.2733	13.6976	2.40167	1.26404	8.62594e-08	1.57442e-06	9	96539300	96631617	-1	Rasa2
ENSMUSG00000045268	9.60546	15.851	263	15.5133	332	15.3094	288	5.9227	225	6.44493	159	6.05392	161	8.34671	171	15.5579	6.69207	2.3996	1.2628	5.39379e-07	6.90212e-06	4	119169513	119174195	-1	Zfp691
ENSMUSG00000030960	2.84974	4.96284	82	4.12911	88	4.69629	88	1.61528	61	1.75771	43	2.23039	59	2.2631	46	4.59608	1.96662	2.39537	1.26025	0.000428897	0.00172766	7	132827457	132852673	-1	Eef1akmt2
ENSMUSG00000107894	1.144	1.29335	21	1.46968	31	1.98995	37	0.485898	18	0.62631	15	0.543541	14	1.38706	28	1.58433	0.760703	2.39453	1.25974	0.00955198	0.0232239	6	149283838	149286773	-1	Gm10388
ENSMUSG00000069515	7.01553	11.4596	190	11.5009	246	11.7009	220	5.39741	205	5.63679	139	5.37918	143	2.84713	58	11.5538	4.81513	2.39379	1.25929	2.74825e-05	0.000173343	10	117287797	117292868	-1	Lyz1
ENSMUSG00000030557	299.152	485.125	8064	426.325	9137	485.841	9155	210.368	8009	194.419	4811	212.6	5671	161.41	3316	465.764	194.699	2.39246	1.2585	1.3436e-07	2.23402e-06	7	67231163	67372858	-1	Mef2a
ENSMUSG00000064356	282.798	497.096	8263	400.851	8591	514.125	9688	220.401	8391	232.644	5757	180.962	4827	154.743	3179	470.69	197.187	2.39177	1.25808	1.47774e-06	1.57114e-05	MT	7766	7969	1	mt-Atp8
ENSMUSG00000096221	1.38031	2.19568	36	2.3095	49	2.14915	40	1.06372	40	1.1516	28	0.393599	10	1.67907	34	2.21811	1.072	2.38764	1.25558	0.00778839	0.0196057	4	155732545	155734727	-1	1500002C15Rik
ENSMUSG00000104348	0.974759	1.47381	24	1.18974	25	1.3001	24	0.32831	12	0.585902	14	0.618512	16	0.997711	20	1.32122	0.632609	2.38285	1.25269	0.0130293	0.030078	1	193281271	193283843	1	Gm37691
ENSMUSG00000052557	25.8447	38.0484	632	41.2212	883	43.2749	815	18.3722	699	15.5365	384	13.776	367	22.6553	465	40.8482	17.585	2.38146	1.25185	9.19322e-07	1.06246e-05	8	117158135	117215997	1	Gan
ENSMUSG00000118049	1.48232	1.71444	28	2.82273	60	1.40623	26	0.932399	35	0.62631	15	0.393599	10	2.11709	43	1.98113	1.01735	2.38093	1.25152	0.0205825	0.0440722	17	31512004	31514147	1	Gm50103
ENSMUSG00000109812	3.98162	5.26362	87	6.22866	133	7.66796	144	2.53455	96	2.24259	55	2.71771	72	3.52849	72	6.38675	2.75583	2.3796	1.25072	0.000145368	0.00068792	8	90876581	90878476	1	Gm45640
ENSMUSG00000009647	4.37748	8.15109	135	7.58171	162	5.7576	108	2.92852	111	3.25277	80	3.05508	81	2.65245	54	7.16347	2.9722	2.3773	1.24932	5.99709e-05	0.000329546	10	59446984	59616692	-1	Mcu
ENSMUSG00000038780	52.1219	84.7292	1408	90.7239	1944	77.6613	1463	33.5532	1277	36.4674	902	35.1802	938	37.4993	770	84.3715	35.675	2.37526	1.24809	5.66567e-08	1.13719e-06	5	144876495	144965847	-1	Smurf1
ENSMUSG00000105957	1.16538	1.83475	30	1.14309	24	2.46754	46	0.643487	24	1.03038	25	0.506056	13	0.851705	17	1.81513	0.757907	2.3743	1.2475	0.0102643	0.0246442	3	133307518	133310008	-1	Gm43254
ENSMUSG00000060771	11.1897	21.0244	349	15.56	333	18.0157	339	8.7593	333	7.09144	175	8.11563	216	5.62125	115	18.2	7.39691	2.37333	1.24691	3.64532e-06	3.24179e-05	1	37754776	37866429	-1	Tsga10
ENSMUSG00000006476	28.8621	49.2374	818	43.6473	935	37.8091	712	17.7156	674	16.3851	405	16.0626	428	24.9914	513	43.5646	18.7887	2.37231	1.24629	4.47418e-07	5.91326e-06	2	25054355	25062881	1	Nsmf
ENSMUSG00000022665	113.081	190.302	3163	188.89	4048	190.425	3588	83.3512	3173	75.8643	1877	90.6214	2417	70.7888	1454	189.872	80.1564	2.37157	1.24584	8.12207e-08	1.50159e-06	16	45093402	45128077	1	Ccdc80
ENSMUSG00000039607	3.82487	5.74486	95	5.85541	125	5.33308	100	2.2719	86	2.56585	63	3.72982	99	1.33839	27	5.64445	2.47649	2.36979	1.24476	0.00229431	0.00701078	9	116572746	117872584	-1	Rbms3
ENSMUSG00000038390	1.62564	3.63942	60	2.49613	53	2.46754	46	1.45769	55	0.787938	19	1.4432	38	0.997711	20	2.8677	1.17163	2.36843	1.24393	0.00477777	0.013052	6	124858444	124863983	-1	Gpr162
ENSMUSG00000027495	13.1915	20.1822	335	21.2988	456	22.7916	429	9.54724	363	10.0007	247	8.52797	227	7.90869	162	21.4242	8.99616	2.36768	1.24348	3.5323e-07	4.87859e-06	2	172345565	172355749	1	Fam210b
ENSMUSG00000087269	1.20611	2.67693	44	1.18974	25	2.36141	44	0.617222	23	0.989973	24	0.618512	16	1.33839	27	2.07603	0.891025	2.3667	1.24288	0.0116592	0.0274312	2	31146457	31152291	-1	D330023K18Rik
ENSMUSG00000032375	12.9598	16.994	282	22.6052	484	22.1018	416	9.96748	379	8.10162	200	8.26557	220	8.00602	164	20.567	8.58517	2.365	1.24184	3.63443e-06	3.23745e-05	9	66775202	66795490	-1	Aph1b
ENSMUSG00000056071	1.71115	3.88004	64	1.563	33	2.62674	49	1.30011	49	0.909159	22	1.48068	39	0.511023	10	2.68993	1.05024	2.36081	1.23928	0.0136007	0.0311239	3	90692632	90695721	-1	S100a9
ENSMUSG00000079502	0.890121	1.95506	32	1.46968	31	1.24704	23	0.512163	19	0.62631	15	0.993368	26	0.559692	11	1.55726	0.672883	2.36025	1.23894	0.00907833	0.0222613	2	28926949	29055066	-1	Cfap77
ENSMUSG00000078902	0.851609	0.872257	14	1.51634	32	1.08784	20	0.82734	31	0.222239	5	0.431084	11	0.60836	12	1.15881	0.522256	2.35509	1.23578	0.023822	0.0498653	2	175166255	175175871	-1	Gm14443
ENSMUSG00000032436	25.09	38.1687	634	43.8339	939	43.7525	824	19.5804	745	17.8801	442	15.5753	415	18.0805	371	41.9184	17.7791	2.35494	1.23569	1.84465e-07	2.87426e-06	9	114756836	114781856	-1	Cmtm7
ENSMUSG00000099757	7.86117	10.8581	180	11.1276	238	12.1255	228	5.52873	210	4.10132	101	5.56661	148	3.8205	78	11.3704	4.75429	2.35451	1.23543	0.000686054	0.00256246	19	11470166	11484578	-1	BE692007
ENSMUSG00000037788	128.316	208.77	3470	199.854	4283	191.274	3604	86.9495	3310	98.2094	2430	84.1364	2244	72.2976	1485	199.966	85.3982	2.34746	1.2311	3.11936e-08	7.20359e-07	6	57727807	57825159	-1	Vopp1
ENSMUSG00000056153	26.9708	44.1241	733	42.4809	910	41.3115	778	20.1582	767	18.365	454	18.0118	480	15.3063	314	42.6388	17.9603	2.34736	1.23104	1.16369e-08	3.46313e-07	18	88665224	88927481	-1	Socs6
ENSMUSG00000105748	2.45848	4.54175	75	4.17577	89	3.68805	69	2.56081	97	1.47486	36	1.14331	30	1.87375	38	4.13519	1.76318	2.34632	1.2304	0.00354164	0.0101214	3	137897144	137899490	1	Gm43088
ENSMUSG00000041961	7.7742	12.4823	207	13.8804	297	14.1419	266	5.94897	226	4.34376	107	7.25346	193	5.71859	117	13.5015	5.8162	2.34541	1.22984	3.33685e-06	3.03448e-05	11	5276324	5444847	-1	Znrf3
ENSMUSG00000107632	3.33378	2.85739	47	5.24887	112	5.43921	102	2.11431	80	1.59608	39	1.03085	27	4.16119	85	4.51516	2.22561	2.34304	1.22838	0.01604	0.0356843	6	132525033	132527252	1	Gm44070
ENSMUSG00000003559	12.7559	23.7915	395	16.8664	361	25.6572	483	7.70871	293	9.27342	229	11.5643	308	9.17408	188	22.105	9.43013	2.34134	1.22734	8.4911e-06	6.48585e-05	19	46707458	46741099	1	As3mt
ENSMUSG00000047205	16.1475	20.1822	335	25.078	537	28.8411	543	9.2058	350	10.2028	252	11.2644	300	12.4836	256	24.7004	10.7891	2.34108	1.22718	4.69547e-06	3.9598e-05	11	3895240	3901296	1	Dusp18
ENSMUSG00000035356	7.38468	10.6175	176	9.9612	213	13.9827	263	7.26221	276	3.85887	95	2.83016	75	6.15661	126	11.5205	5.02696	2.34077	1.22698	0.00132604	0.00442564	16	55811375	55838899	-1	Nfkbiz
ENSMUSG00000040260	1.9689	4.30113	71	2.86938	61	1.93689	36	1.45769	55	1.27282	31	1.10583	29	0.949042	19	3.0358	1.19635	2.33556	1.22377	0.00651028	0.0168796	17	49456022	49564343	-1	Daam2
ENSMUSG00000087484	3.16369	4.00035	66	3.80252	81	5.43921	102	1.69408	64	1.35364	33	2.19291	58	2.60378	53	4.41403	1.9611	2.33526	1.22358	0.00143941	0.00473409	5	144241690	144256186	-1	2900089D17Rik
ENSMUSG00000026748	72.3648	120.462	2002	116.385	2494	123.351	2324	59.8968	2280	49.5997	1227	49.6872	1325	46.4544	954	120.066	51.4095	2.32727	1.21864	1.31689e-07	2.20669e-06	2	16356304	16755839	1	Plxdc2
ENSMUSG00000035245	12.7144	19.8213	329	21.2521	455	18.7056	352	7.91883	301	10.8493	268	7.6658	204	8.59005	176	19.9263	8.75599	2.3264	1.2181	6.94527e-07	8.48311e-06	6	97110024	97149182	-1	Eogt
ENSMUSG00000016493	2.04083	3.63942	60	2.49613	53	3.10433	58	1.64155	62	1.11119	27	1.03085	27	1.33839	27	3.07996	1.2805	2.32544	1.2175	0.00088406	0.0031662	1	195036826	195092249	-1	Cd46
ENSMUSG00000050199	2.0589	3.39879	56	3.52258	75	4.05951	76	2.24564	85	1.27282	31	1.55565	41	1.09505	22	3.66029	1.54229	2.32423	1.21675	0.00191295	0.00600984	2	109917647	110014257	1	Lgr4
ENSMUSG00000050994	11.4723	15.9112	264	17.7529	380	15.2033	286	8.3128	316	6.16208	152	6.09141	162	7.32466	150	16.2891	6.97274	2.32214	1.21545	0.000162072	0.000753412	10	10335703	10472326	-1	Adgb
ENSMUSG00000010663	12.2465	20.8439	346	22.0453	472	24.1183	454	9.88868	376	8.62691	213	11.9017	317	8.05469	165	22.3358	9.61799	2.31639	1.21188	1.42695e-05	0.000100096	19	10182888	10196877	1	Fads1
ENSMUSG00000074629	0.980893	1.47381	24	1.42303	30	1.35317	25	0.801075	30	0.464681	11	0.318628	8	1.19239	24	1.41667	0.694193	2.31532	1.21121	0.0160429	0.0356843	2	156856616	156858212	-1	4930518I15Rik
ENSMUSG00000029919	13.2139	20.6033	342	22.7918	488	21.9426	413	9.78362	372	7.33388	181	13.5136	360	7.568	155	21.7792	9.54977	2.31348	1.21006	6.15789e-06	4.95941e-05	6	65117293	65144908	-1	Hpgds
ENSMUSG00000099034	1.66319	2.31599	38	3.05601	65	2.52061	47	1.16878	44	1.07079	26	1.36822	36	0.949042	19	2.63087	1.13921	2.31172	1.20897	0.00551581	0.0146914	15	75642129	75653643	1	2810039B14Rik
ENSMUSG00000079808	1.97689	1.95506	32	2.82273	60	2.41448	45	1.22131	46	1.23242	30	0.80594	21	0.900374	18	2.39742	1.04001	2.30835	1.20686	0.00488709	0.0132818	GL456212.1	128555	150452	-1
ENSMUSG00000045312	175.596	284.085	4722	284.956	6107	274.587	5174	119.833	4562	132.959	3290	124.321	3316	111.135	2283	281.209	122.062	2.30706	1.20605	8.28641e-10	4.76691e-08	13	94057796	94195409	1	Lhfpl2
ENSMUSG00000106547	1.01151	2.67693	44	1.46968	31	1.08784	20	1.01119	38	0.505088	12	0.581027	15	0.657029	13	1.74482	0.688584	2.30469	1.20457	0.0195606	0.0421996	5	146188620	146194809	-1	B230303O12Rik
ENSMUSG00000074063	1.65807	1.95506	32	2.82273	60	2.89207	54	0.722281	27	1.1516	28	1.4432	38	1.58174	32	2.55662	1.2247	2.30414	1.20423	0.00537086	0.0143676	8	119434124	119446256	1	Osgin1
ENSMUSG00000025779	7.18616	12.1214	201	10.6144	227	10.7458	202	4.92464	187	5.75801	142	4.2921	114	4.30719	88	11.1605	4.82049	2.30373	1.20397	2.24914e-06	2.20394e-05	1	16688051	16709611	1	Ly96
ENSMUSG00000087380	2.99338	4.42144	73	3.84917	82	5.28001	99	1.30011	49	2.56585	63	2.41782	64	2.11709	43	4.51688	2.10022	2.30308	1.20356	0.00133518	0.00445036	6	31220351	31337404	1	2210408F21Rik
ENSMUSG00000030731	3.54348	6.40657	106	5.85541	125	6.65972	125	2.29817	87	2.92951	72	3.69233	98	2.31177	47	6.30723	2.80795	2.30128	1.20244	6.94177e-05	0.000373182	7	44384102	44400187	1	Syt3
ENSMUSG00000071547	3.62314	6.16595	102	6.18201	132	5.59841	105	2.00925	76	3.37399	83	2.71771	72	2.8958	59	5.98212	2.74919	2.29643	1.19939	9.13413e-05	0.000469495	14	31131053	31139124	1	Nt5dc2
ENSMUSG00000028617	4.28271	6.1058	101	6.18201	132	9.20686	173	2.92852	111	2.88911	71	3.01759	80	3.62583	74	7.16489	3.11526	2.29585	1.19903	0.000136884	0.000652808	4	107233514	107253532	-1	Lrrc42
ENSMUSG00000073492	20.4692	31.5516	524	33.9427	727	26.7185	503	17.0064	647	10.5664	261	10.8146	288	15.501	318	30.7376	13.4721	2.29201	1.19661	1.22013e-05	8.78847e-05	1	171895664	171898237	1	Gm10521
ENSMUSG00000109429	4.27518	6.88782	114	5.57547	119	6.18213	116	3.82152	145	1.67689	41	2.41782	64	2.79846	57	6.21514	2.67867	2.29193	1.19656	0.000481982	0.00190108	7	90132492	90137629	1	Gm45223
ENSMUSG00000103285	0.931918	1.53397	25	0.909805	19	1.83076	34	0.564692	21	0.464681	11	0.693484	18	0.657029	13	1.42484	0.594972	2.29191	1.19655	0.0102728	0.0246555	2	156084610	156086291	-1	Gm37274
ENSMUSG00000020841	225.79	346.948	5767	329.513	7062	367.346	6922	162.487	6186	158.699	3927	166.38	4438	121.745	2501	347.935	152.328	2.29032	1.19555	9.85053e-07	1.1243e-05	11	76778424	76847018	-1	Cpd
ENSMUSG00000042510	1.37657	2.13552	35	1.84294	39	3.21046	60	0.932399	35	1.23242	30	1.03085	27	0.900374	18	2.39631	1.02401	2.28741	1.19372	0.00404426	0.0113391	1	130731976	130744622	1	AA986860
ENSMUSG00000029217	36.7279	54.892	912	55.3115	1185	55.4799	1045	24.3868	928	21.3147	527	27.5332	734	23.4827	482	55.2278	24.1794	2.28674	1.19329	3.54108e-08	7.90822e-07	5	72755716	72868483	-1	Tec
ENSMUSG00000063659	37.8449	57.4185	954	52.4654	1124	63.599	1198	25.3061	963	27.295	675	21.7229	579	27.1815	558	57.8276	25.3764	2.28579	1.1927	2.08154e-08	5.32198e-07	1	177442351	177450764	1	Zbtb18
ENSMUSG00000116180	1.23637	2.79724	46	2.26285	48	1.14091	21	1.14252	43	0.747531	18	0.618512	16	0.851705	17	2.067	0.840066	2.28188	1.19022	0.0157906	0.035277	15	100600204	100602766	1	Gm49492
ENSMUSG00000043542	7.52467	12.7229	211	10.661	228	10.5866	199	5.31861	202	4.10132	101	6.50375	173	3.6745	75	11.3235	4.89955	2.28152	1.18999	1.9884e-05	0.000131803	3	7503483	7553836	1	Zc2hc1a
ENSMUSG00000070000	5.63726	8.75264	145	11.6408	249	8.25168	155	3.21743	122	4.30335	106	5.15427	137	5.03722	103	9.54839	4.42807	2.27779	1.18763	0.000143024	0.000678077	8	71708387	71725716	-1	Fcho1
ENSMUSG00000039953	5.44795	7.24875	120	9.26135	198	9.73751	183	3.19117	121	4.26295	105	4.92936	131	3.47982	71	8.7492	3.96582	2.2766	1.18688	5.94092e-05	0.000327157	4	149586468	149648899	1	Clstn1
ENSMUSG00000049092	1.84224	2.61677	43	1.74962	37	2.9982	56	0.696016	26	1.55567	38	0.843426	22	1.63041	33	2.45486	1.18138	2.27486	1.18578	0.00757986	0.0191819	14	45219717	45282725	1	Gpr137c
ENSMUSG00000021948	464.315	753.359	12523	754.555	16172	716.145	13495	326.011	12412	319.196	7899	311.224	8302	348.834	7167	741.353	326.316	2.27457	1.18559	4.00389e-10	2.89857e-08	14	30595354	30626210	-1	Prkcd
ENSMUSG00000079484	2.14633	3.75973	62	2.44947	52	3.90031	73	1.14252	43	1.95974	48	1.29325	34	1.63041	33	3.36984	1.50648	2.27317	1.1847	0.00204511	0.0063563	2	30266203	30282149	1	Phyhd1
ENSMUSG00000030067	52.3198	86.1128	1431	79.293	1699	83.9761	1582	38.2809	1457	34.0025	841	35.1802	938	38.8134	797	83.1273	36.5693	2.27124	1.18348	4.68093e-09	1.75344e-07	6	98925338	99522721	-1	Foxp1
ENSMUSG00000095332	5.06997	5.80502	96	7.62836	163	8.30474	156	3.58514	136	1.83852	45	3.54239	94	4.35586	89	7.24604	3.33048	2.27068	1.18312	0.00105992	0.00367947	2	91945703	91948688	1	Gm9821
ENSMUSG00000062859	1.53466	3.75973	62	1.79628	38	1.98995	37	0.696016	26	0.909159	22	1.36822	36	1.53307	31	2.51532	1.12662	2.27026	1.18286	0.0103691	0.0248467	17	28066745	28080639	-1	Tcp11
ENSMUSG00000032657	1.8446	3.21833	53	2.86938	61	3.15739	59	1.19505	45	1.87893	46	0.80594	21	2.16576	44	3.0817	1.51142	2.2682	1.18155	0.00491686	0.0133443	3	89183143	89189295	1	Fam189b
ENSMUSG00000096220	1.19141	1.41366	23	2.26285	48	1.56543	29	0.617222	23	0.62631	15	0.730969	19	1.4844	30	1.74731	0.864725	2.26537	1.17975	0.0131259	0.0302523	10	129248412	129253924	1	Olfr775
ENSMUSG00000032324	3.64504	7.1886	119	5.85541	125	5.65147	106	1.66781	63	3.17195	78	4.44204	118	2.8958	59	6.23183	3.0444	2.26537	1.17975	0.00217916	0.00671188	9	56131725	56165477	-1	Tspan3
ENSMUSG00000031445	8.12926	12.8432	213	10.0545	215	13.7705	259	4.662	177	5.19231	128	5.71655	152	6.20528	127	12.2227	5.44403	2.26388	1.1788	1.37079e-05	9.66833e-05	8	13060914	13076026	1	Proz
ENSMUSG00000029455	221.117	340.752	5664	391.939	8400	335.878	6329	133.596	5086	165.528	4096	163.081	4350	172.263	3539	356.19	158.617	2.26117	1.17707	2.23459e-08	5.59125e-07	5	121566027	121593824	-1	Aldh2
ENSMUSG00000041396	3.55053	5.44408	90	5.01559	107	5.86373	110	2.53455	96	2.36381	58	2.15542	57	2.50645	51	5.44114	2.39006	2.26016	1.17643	5.15874e-05	0.000291432	1	163994889	163997243	1	Mettl18
ENSMUSG00000044367	1.81651	3.39879	56	3.38261	72	3.52885	66	1.51022	57	1.23242	30	2.19291	58	1.24106	25	3.43675	1.54415	2.25991	1.17627	0.00252886	0.0076105	11	70216789	70221064	-1	Slc16a13
ENSMUSG00000087623	1.69352	1.59412	26	3.00935	64	2.14915	40	1.14252	43	0.666717	16	0.843426	22	1.4844	30	2.25088	1.03426	2.25768	1.17484	0.0139764	0.0318279	4	41520694	41525823	1	Gm12404
ENSMUSG00000056735	1.00584	1.29335	21	1.88959	40	1.19397	22	0.87987	33	0.505088	12	0.318628	8	1.19239	24	1.45897	0.723993	2.25721	1.17454	0.0236528	0.0495594	5	122989354	122998345	1	A930024E05Rik
ENSMUSG00000031728	3.19311	4.0605	67	6.27532	134	4.16564	78	2.3507	89	2.76788	68	1.40571	37	2.2631	46	4.83382	2.19685	2.25579	1.17363	0.00187844	0.00592114	8	109705546	109724932	1	Zfp821
ENSMUSG00000062995	1.47275	2.67693	44	1.93625	41	3.10433	58	0.669751	25	0.949566	23	2.45531	65	1.14372	23	2.5725	1.30459	2.25546	1.17342	0.0206145	0.0441333	6	8630527	8778488	-1	Ica1
ENSMUSG00000083307	1.57251	2.9777	49	3.05601	65	1.72463	32	1.22131	46	1.07079	26	1.06834	28	1.04638	21	2.58611	1.1017	2.25455	1.17284	0.00504205	0.0136209	X	12936872	12938128	1	AA414768
ENSMUSG00000037706	223.632	377.868	6281	367.305	7872	362.782	6836	147.227	5605	181.973	4503	169.791	4529	159.171	3270	369.318	164.541	2.25443	1.17276	7.81929e-10	4.64329e-08	7	143052739	143067934	1	Cd81
ENSMUSG00000034959	6.57147	11.5198	191	9.68126	207	9.20686	173	4.18923	159	4.30335	106	6.09141	162	3.43115	70	10.136	4.50379	2.2542	1.17261	8.27923e-05	0.000432453	14	75016027	75052532	1	Rubcnl
ENSMUSG00000036537	1.96283	1.65428	27	2.91604	62	4.00644	75	1.16878	44	1.47486	36	0.993368	26	1.33839	27	2.85892	1.24385	2.25329	1.17203	0.00409135	0.0114338	X	37191245	37192467	1	Rnf113a1
ENSMUSG00000074419	13.3163	17.1744	285	20.5523	440	20.7221	390	9.28459	353	9.47546	234	7.96569	212	7.71401	158	19.4829	8.60994	2.25214	1.1713	6.9444e-06	5.50004e-05	7	3816781	3825687	-1	Gm15448
ENSMUSG00000024014	122.825	194.273	3229	198.874	4262	212.501	4004	94.6976	3605	81.7637	2023	81.3625	2170	102.959	2115	201.882	90.1957	2.24999	1.16992	1.286e-07	2.16336e-06	17	29490753	29496112	1	Pim1
ENSMUSG00000041685	203.85	340.09	5653	270.912	5806	332.376	6263	157.234	5986	128.353	3176	151.048	4029	120.139	2468	314.459	139.194	2.24896	1.16926	7.149e-08	1.35473e-06	13	98723403	98815449	-1	Fcho2
ENSMUSG00000046546	9.65445	15.7909	262	15.0468	322	13.6113	256	6.39547	243	9.51586	235	5.75404	153	5.2319	107	14.8163	6.72432	2.24863	1.16905	2.25808e-05	0.000146485	16	30599723	30602797	1	Fam43a
ENSMUSG00000022018	11.6951	16.8135	279	17.0064	364	13.346	251	5.34488	203	8.78854	217	7.89072	210	7.17865	147	15.7219	7.3007	2.24661	1.16775	0.00306133	0.00897572	14	79288756	79301645	-1	Rgcc
ENSMUSG00000005583	5.43846	8.63233	143	8.42153	180	10.3743	195	4.29429	163	4.42457	109	5.56661	148	2.16576	44	9.14272	4.11281	2.2456	1.1671	0.00336756	0.0097101	13	83504034	83667080	1	Mef2c
ENSMUSG00000096991	2.60926	4.18082	69	3.47592	74	2.839	53	2.14058	81	0.868752	21	0.955883	25	2.99313	61	3.49858	1.73959	2.2424	1.16504	0.00881485	0.0216854	10	63292286	63295793	-1	Gm26789
ENSMUSG00000043243	3.03863	7.00813	116	3.84917	82	3.63498	68	2.19311	83	1.91934	47	1.40571	37	2.84713	58	4.83076	2.09132	2.24176	1.16463	0.0035232	0.0100883	8	71597648	71607936	1	Fam129c
ENSMUSG00000103973	1.27688	2.01521	33	1.88959	40	1.93689	36	1.19505	45	0.424274	10	1.06834	28	0.900374	18	1.94723	0.897009	2.24092	1.16409	0.00792521	0.0198956	1	95328681	95331218	1	BC055308
ENSMUSG00000117775	0.894802	1.41366	23	1.32971	28	1.4593	27	0.87987	33	0.424274	10	0.730969	19	0.462354	9	1.40089	0.624367	2.23797	1.16219	0.00955469	0.0232261	18	65634793	65637470	1	Gm50462
ENSMUSG00000021687	72.5758	117.454	1952	104.674	2243	115.391	2174	59.818	2277	49.4785	1224	52.4236	1398	38.7647	796	112.506	50.1212	2.2379	1.16214	4.2012e-07	5.63337e-06	13	94201310	94285857	-1	Scamp1
ENSMUSG00000094520	2.38804	3.57926	59	2.58944	55	5.22695	98	1.93046	73	1.75771	43	1.55565	41	1.09505	22	3.79855	1.58472	2.2346	1.16002	0.0032552	0.00943467	7	103971152	103987540	1	Olfr635
ENSMUSG00000054051	43.4422	68.9684	1146	70.0083	1500	61.7417	1163	31.9774	1217	27.8607	689	28.9201	771	30.783	632	66.9061	29.8853	2.23215	1.15844	4.43031e-07	5.8794e-06	14	32513521	32580990	1	Ercc6
ENSMUSG00000074862	0.781654	1.53397	25	1.04977	22	1.3001	24	0.722281	27	0.383867	9	0.46857	12	0.754367	15	1.29462	0.582271	2.22956	1.15676	0.0188849	0.0409267	10	81606270	81620703	1	BC025920
ENSMUSG00000020638	1.67458	2.61677	43	1.51634	32	4.3779	82	1.14252	43	1.55567	38	1.10583	29	0.803036	16	2.837	1.15176	2.22947	1.1567	0.0205063	0.0439381	12	26469204	26479837	1	Cmpk2
ENSMUSG00000024381	19.7448	34.1985	568	32.4497	695	34.1476	643	15.4831	589	12.5464	310	17.3371	462	14.9657	307	33.5986	15.0831	2.22727	1.15527	1.05627e-06	1.1846e-05	18	32377230	32435737	1	Bin1
ENSMUSG00000024066	76.3867	130.327	2166	131.408	2816	122.024	2299	70.3764	2679	57.4386	1421	49.1998	1312	53.0734	1090	127.92	57.5221	2.22691	1.15504	4.19217e-08	8.94799e-07	17	73883895	73950196	-1	Xdh
ENSMUSG00000029149	1.79526	3.39879	56	2.6361	56	2.78594	52	1.19505	45	0.828345	20	1.63062	43	1.92242	39	2.94028	1.39411	2.22505	1.15384	0.00385617	0.0108875	5	31251691	31253202	1	Krtcap3
ENSMUSG00000032846	37.2556	57.599	957	60.677	1300	55.0024	1036	25.4637	969	27.1738	672	22.9224	611	29.5177	606	57.7595	26.2694	2.22347	1.15281	2.05583e-08	5.26669e-07	13	107724617	107890064	-1	Zswim6
ENSMUSG00000014496	12.5867	21.5658	358	17.4263	373	19.2893	363	8.83809	336	8.5865	212	10.7396	286	6.35128	130	19.4271	8.62888	2.2227	1.15232	2.56079e-05	0.000162955	14	31698768	31830651	-1	Ankrd28
ENSMUSG00000023052	1.47191	1.71444	28	1.74962	37	2.46754	46	1.06372	40	0.828345	20	0.506056	13	1.33839	27	1.9772	0.934129	2.22209	1.15192	0.0103964	0.0248988	15	102523839	102524942	-1	Npff
ENSMUSG00000031216	21.209	31.4313	522	33.4295	716	31.3352	590	12.4101	472	15.981	395	16.2875	434	14.187	291	32.0653	14.7164	2.22106	1.15125	9.35389e-07	1.07646e-05	X	99003248	99074728	1	Stard8
ENSMUSG00000015850	60.8995	81.4206	1353	92.4502	1981	86.8416	1636	36.9677	1407	49.3168	1220	28.8077	768	46.5031	955	86.9041	40.3988	2.22084	1.15111	1.62842e-05	0.000111914	3	95676201	95687917	-1	Adamtsl4
ENSMUSG00000082286	11.9701	19.9416	331	19.9457	427	15.0441	283	7.62991	290	7.37429	182	8.00318	213	10.7801	221	18.3105	8.44688	2.2191	1.14998	1.62436e-05	0.000111694	11	3125904	3131004	1	Pisd-ps1
ENSMUSG00000045362	57.6138	81.6011	1356	79.8529	1711	94.1647	1774	34.5513	1315	39.4575	976	46.4634	1239	34.0439	699	85.2062	38.629	2.21832	1.14947	3.44216e-07	4.7952e-06	7	143607659	143628722	-1	Tnfrsf26
ENSMUSG00000032643	5.73954	9.41436	156	9.82123	210	9.36605	176	4.71453	179	4.42457	109	2.98011	79	5.66992	116	9.53388	4.44728	2.21831	1.14946	0.000157362	0.000736031	4	124700701	124708611	1	Fhl3
ENSMUSG00000112096	1.50042	2.61677	43	1.46968	31	2.57367	48	1.45769	55	0.828345	20	0.80594	21	0.657029	13	2.22004	0.937252	2.21798	1.14924	0.00862867	0.0213111	12	76344525	76345381	-1	A430103D13Rik
ENSMUSG00000024136	2.20779	3.81988	63	2.77607	59	3.63498	68	2.08805	79	1.27282	31	0.80594	21	2.2631	46	3.41031	1.60748	2.21585	1.14786	0.00442231	0.0122104	17	24440081	24443105	-1	Dnase1l2
ENSMUSG00000107200	1.52796	3.45895	57	1.84294	39	2.04302	38	1.51022	57	0.62631	15	0.993368	26	1.04638	21	2.4483	1.04407	2.21479	1.14717	0.0090858	0.0222712	5	91958000	91958962	-1	Gm43039
ENSMUSG00000069289	2.13554	2.61677	43	2.6361	56	3.15739	59	1.72034	65	0.464681	11	1.66811	44	1.67907	34	2.80342	1.38305	2.21423	1.14681	0.0126136	0.0292652	13	22518114	22531992	1	Vmn1r203
ENSMUSG00000067081	5.61253	9.77529	162	5.94872	127	8.57007	161	3.66393	139	4.38417	108	3.2425	86	2.74979	56	8.09803	3.5101	2.2137	1.14646	0.00122467	0.00415509	1	89950220	90014666	-1	Asb18
ENSMUSG00000037966	7.20431	9.59482	159	12.5273	268	12.0193	226	5.21356	198	7.4147	183	3.35496	89	5.76726	118	11.3805	5.43762	2.20951	1.14373	0.000215322	0.000961745	13	49187485	49196244	1	Ninj1
ENSMUSG00000040596	28.8563	51.1624	850	46.1668	989	50.3857	949	22.916	872	20.8702	516	22.9974	613	21.8766	449	49.2383	22.1651	2.20842	1.14301	1.25156e-08	3.64878e-07	1	166384622	166409863	-1	Pogk
ENSMUSG00000010751	32.6453	49.8389	828	51.9055	1112	51.7123	974	24.203	921	24.7897	613	19.9236	531	24.2127	497	51.1523	23.2823	2.20708	1.14214	1.6779e-08	4.55189e-07	7	143634806	143649661	-1	Tnfrsf22
ENSMUSG00000033082	8.02428	11.2792	187	14.4402	309	12.9214	243	5.42367	206	5.39434	133	7.51586	200	5.42658	111	12.8803	5.94011	2.20579	1.14129	3.09539e-05	0.000190939	6	129424772	129452000	-1	Clec1a
ENSMUSG00000037211	15.0379	24.0322	399	24.3781	522	20.5098	386	8.33906	317	9.55627	236	11.0395	294	15.4524	317	22.9734	11.0968	2.20526	1.14095	1.93353e-05	0.000129029	3	37639947	37644598	1	Spry1
ENSMUSG00000043004	50.7796	81.5409	1355	70.0083	1500	89.2296	1681	39.9881	1522	35.5784	880	36.7171	979	31.5131	647	80.2596	35.9492	2.20438	1.14037	5.01822e-08	1.03298e-06	14	19872559	19977627	-1	Gng2
ENSMUSG00000025154	31.0182	46.8312	778	46.3067	992	42.6912	804	20.2107	769	17.9205	443	23.4847	626	21.1466	434	45.2764	20.6907	2.19735	1.13576	2.88669e-07	4.16549e-06	19	41766588	41802047	-1	Arhgap19
ENSMUSG00000020868	19.9686	32.2735	536	34.9225	748	30.1146	567	13.1455	500	15.5365	384	15.088	402	16.3771	336	32.4369	15.0368	2.19652	1.13522	5.13729e-07	6.6733e-06	11	94663851	94677515	-1	Xylt2
ENSMUSG00000105881	6.26452	10.3167	171	9.58794	205	6.55358	123	4.00538	152	3.05073	75	3.13005	83	6.93531	142	8.81941	4.28037	2.19528	1.1344	0.000653586	0.00245814	5	123138931	123141569	1	4932422M17Rik
ENSMUSG00000044033	1.37134	2.31599	38	1.84294	39	1.67156	31	0.87987	33	0.949566	23	0.768455	20	0.900374	18	1.9435	0.874566	2.19418	1.13368	0.00597821	0.0157087	2	77009902	77170636	-1	Ccdc141
ENSMUSG00000034731	11.4853	16.3323	271	15.7933	338	19.077	359	7.91883	301	7.05103	174	8.64043	230	7.22732	148	17.0675	7.7094	2.19385	1.13346	7.32556e-07	8.85787e-06	14	78558750	78732776	-1	Dgkh
ENSMUSG00000110656	4.4842	7.36906	122	7.11514	152	6.44745	121	3.45382	131	3.09114	76	2.68022	71	3.47982	71	6.97722	3.17625	2.19372	1.13338	3.70597e-05	0.00022239	8	122445268	122451322	-1	Gm20735
ENSMUSG00000021754	84.2698	135.561	2253	139.76	2995	124.412	2344	62.4707	2378	59.2166	1465	63.7068	1699	57.3562	1178	133.244	60.6876	2.19069	1.13138	1.78758e-09	8.16837e-08	13	111746428	111808993	-1	Map3k1
ENSMUSG00000044452	1.13057	2.13552	35	1.60965	34	1.19397	22	0.696016	26	0.666717	16	0.843426	22	0.705698	14	1.64638	0.727964	2.19009	1.13099	0.0135844	0.0310976	7	35772343	35803003	-1	Zfp507
ENSMUSG00000074580	4.81272	6.88782	114	7.06848	151	8.6762	163	3.34876	127	3.29318	81	2.86765	76	4.74521	97	7.54417	3.5637	2.18865	1.13004	5.45376e-05	0.000305288	3	65507257	65529379	-1	4931440P22Rik
ENSMUSG00000027669	0.959126	1.3535	22	1.65631	35	1.51237	28	0.906134	34	0.868752	21	0.543541	14	0.462354	9	1.50739	0.695195	2.18638	1.12855	0.00987616	0.0238591	3	32580332	32616585	-1	Gnb4
ENSMUSG00000000740	365.442	592.683	9852	584.818	12534	670.19	12629	215.857	8218	320.65	7935	235.016	6269	398.087	8179	615.897	292.402	2.18184	1.12555	2.00081e-05	0.000132557	8	123102350	123105244	1	Rpl13
ENSMUSG00000035126	1.41323	3.27848	54	2.44947	52	1.35317	25	1.19505	45	0.707124	17	1.33074	35	0.803036	16	2.36038	1.00899	2.181	1.12499	0.0170016	0.0374418	4	103038065	103114555	-1	Wdr78
ENSMUSG00000021066	1.85495	4.54175	75	1.60965	34	2.20222	41	1.19505	45	1.27282	31	0.843426	22	1.19239	24	2.78454	1.12592	2.17877	1.12351	0.0117319	0.0275518	12	69892614	69966417	1	Atl1
ENSMUSG00000060224	2.16717	3.5191	58	5.34219	114	2.73287	51	2.21937	84	1.43445	35	1.55565	41	1.63041	33	3.86472	1.70997	2.17776	1.12284	0.0030533	0.00895421	19	42725858	42752775	-1	Pyroxd2
ENSMUSG00000038642	4841.56	7465.22	124098	7188.7	154076	7892.98	148740	3589.28	136657	3504.85	86738	3709.22	98950	3034.48	62349	7515.63	3459.46	2.17457	1.12073	8.63076e-10	4.89938e-08	3	95526786	95556403	1	Ctss
ENSMUSG00000063172	1.90995	2.79724	46	2.35616	50	5.06775	95	1.27384	48	2.08096	51	1.48068	39	1.24106	25	3.40705	1.51914	2.17294	1.11965	0.00612832	0.0160182	4	107253593	107279938	1	Hspb11
ENSMUSG00000043415	5.87777	7.36906	122	11.1743	239	10.0028	188	5.08223	193	3.89928	96	3.65485	97	4.89122	100	9.51539	4.38189	2.17261	1.11943	7.67123e-05	0.000405794	2	19657752	19660583	1	Otud1
ENSMUSG00000059429	2.40457	3.94019	65	3.33595	71	3.05126	57	1.9042	72	0.909159	22	1.14331	30	3.13914	64	3.44247	1.77395	2.17092	1.1183	0.0124701	0.0289791	2	37188198	37206019	1	Olfr365
ENSMUSG00000015501	28.272	44.2445	735	44.907	962	47.8385	901	23.7039	902	21.9612	543	17.5995	469	20.8059	427	45.6633	21.0177	2.16851	1.11671	5.01377e-08	1.03298e-06	10	13966075	14151374	1	Hivep2
ENSMUSG00000022358	45.739	70.5926	1173	70.7082	1515	72.9915	1375	33.8421	1288	29.3557	726	33.6058	896	35.5039	729	71.4308	33.0769	2.1651	1.11444	2.15452e-08	5.47597e-07	15	58175879	58214932	-1	Fbxo32
ENSMUSG00000019790	12.012	21.8666	363	22.1852	475	16.2115	305	9.88868	376	10.7685	266	8.82786	235	7.08132	145	20.0878	9.14159	2.16381	1.11357	3.90958e-05	0.000232161	10	9755547	9901079	-1	Stxbp5
ENSMUSG00000106099	2.71893	3.63942	60	3.98914	85	4.27177	80	2.24564	85	1.19201	29	1.96799	52	1.97109	40	3.96678	1.84418	2.16099	1.11169	0.000778054	0.00284587	3	119743208	119746446	-1	Gm42664
ENSMUSG00000070814	5.02921	7.54953	125	6.36863	136	7.34957	138	2.56081	97	4.06091	100	3.35496	89	3.72317	76	7.08924	3.42496	2.15621	1.10849	7.39196e-05	0.000394095	7	13258967	13278721	-1	Zswim9
ENSMUSG00000040502	3.53505	5.50424	91	5.15556	110	5.17388	97	2.2719	86	1.75771	43	3.39245	90	2.70112	55	5.27789	2.53079	2.15504	1.10771	0.000669074	0.00250558	10	127055011	127060184	-1	March9
ENSMUSG00000026004	10.8751	19.34	321	15.2801	327	14.9379	281	7.81377	297	7.4551	184	8.86534	236	5.96193	122	16.5193	7.52404	2.14836	1.10323	1.77504e-05	0.000120258	1	66719248	66817562	-1	Kansl1l
ENSMUSG00000022186	133.875	197.28	3279	189.076	4052	204.912	3861	86.7131	3301	102.452	2535	103.292	2755	77.3104	1588	197.09	92.4418	2.14327	1.09982	2.85683e-08	6.75365e-07	15	4026383	4155344	1	Oxct1
ENSMUSG00000023191	6.41841	11.2792	187	11.1276	238	9.84364	185	4.26802	162	6.64696	164	4.25462	113	5.86459	120	10.7501	5.25855	2.14281	1.0995	0.000188565	0.000855882	6	124841089	124857752	-1	P3h3
ENSMUSG00000030315	43.7332	70.9536	1179	71.5947	1534	64.8725	1222	32.9229	1253	33.5985	831	29.22	779	33.6545	691	69.1402	32.349	2.14118	1.09841	3.58149e-09	1.41135e-07	6	114860628	114969994	-1	Vgll4
ENSMUSG00000100975	8.95011	12.7229	211	15.5133	332	13.346	251	6.68438	254	5.27312	130	8.22809	219	5.86459	120	13.8607	6.51255	2.14085	1.09819	1.18332e-05	8.56644e-05	12	104925501	104926689	-1	Gm28875
ENSMUSG00000040325	39.0719	55.7943	927	62.3566	1336	57.974	1092	27.5911	1050	26.2444	649	27.983	746	28.1063	577	58.7083	27.4812	2.13976	1.09745	2.66702e-09	1.11945e-07	9	106821874	106880992	1	Dcaf1
ENSMUSG00000079659	8.87686	15.1893	252	12.1074	259	15.3094	288	7.60365	289	5.63679	139	5.79152	154	6.98398	143	14.202	6.50398	2.13955	1.09731	9.96709e-06	7.41547e-05	5	9100668	9160986	1	Tmem243
ENSMUSG00000031227	23.6443	40.8757	679	32.9629	706	40.1971	757	16.2185	617	20.345	503	19.1739	511	15.209	312	38.0119	17.7366	2.1384	1.09653	8.27409e-07	9.75479e-06	X	105120378	105123927	1	Magee1
ENSMUSG00000032417	1.73211	2.25584	37	2.40282	51	2.46754	46	0.801075	30	1.59608	39	1.10583	29	1.28972	26	2.3754	1.19818	2.13785	1.09616	0.0087524	0.0215441	9	86571991	86574899	1	Rwdd2a
ENSMUSG00000038291	13.0953	17.9565	298	19.1059	409	19.9791	376	10.2039	388	9.23301	228	8.60294	229	7.03265	144	19.0138	8.76812	2.13713	1.09567	3.4592e-06	3.11497e-05	8	46033261	46152159	-1	Snx25
ENSMUSG00000036469	151.275	229.885	3821	203.96	4371	223.326	4208	120.857	4601	96.1082	2378	111.014	2961	82.9074	1703	219.057	102.722	2.13655	1.09528	3.46438e-07	4.81574e-06	8	65617900	66471637	1	March1
ENSMUSG00000029156	45.8897	62.4716	1038	67.9554	1456	79.5717	1499	32.8178	1249	33.0732	818	34.393	917	30.1017	618	69.9996	32.5964	2.13577	1.09475	1.79972e-08	4.74258e-07	5	73632749	73647790	-1	Sgcb
ENSMUSG00000030589	39.0481	55.4936	922	60.1638	1289	52.8267	995	23.2574	885	28.8304	713	22.3227	595	34.4332	707	56.1613	27.2109	2.13527	1.09442	2.24321e-05	0.000146064	7	29134851	29153961	1	Rasgrp4
ENSMUSG00000023050	4.49605	6.1058	101	6.32198	135	9.04766	170	3.19117	121	3.05073	75	2.98011	79	4.40453	90	7.15848	3.40663	2.1349	1.09417	0.000164714	0.000762941	15	102497646	102517064	-1	Map3k12
ENSMUSG00000020589	29.6539	49.3577	820	44.3005	949	52.5613	990	24.5707	935	20.2641	501	27.3083	728	18.5185	380	48.7398	22.6654	2.13318	1.09301	4.24292e-06	3.63284e-05	12	12262139	12380965	1	Fam49a
ENSMUSG00000024053	145.885	247.029	4106	263.727	5652	233.355	4397	115.972	4415	116.554	2884	117.274	3128	115.954	2382	248.037	116.438	2.12863	1.08993	5.64027e-06	4.60295e-05	17	71252172	71311978	-1	Emilin2
ENSMUSG00000030064	65.0881	97.0611	1613	95.9028	2055	100.851	1900	45.2673	1723	49.5997	1227	46.0885	1229	43.2423	888	97.9383	46.0495	2.12728	1.08901	6.32464e-07	7.86673e-06	6	97286867	97617541	-1	Frmd4b
ENSMUSG00000042348	9.44668	16.8737	280	11.3609	243	14.0889	265	7.36727	280	5.51556	136	6.80364	181	5.71859	117	14.1078	6.35126	2.12709	1.08888	3.46727e-05	0.00021025	13	113794505	114157461	1	Arl15
ENSMUSG00000020475	2.26736	3.57926	59	3.42926	73	3.05126	57	1.95672	74	1.35364	33	1.1808	31	1.82508	37	3.35326	1.57906	2.12662	1.08856	0.00133029	0.00443752	11	5801640	5803733	-1	Pgam2
ENSMUSG00000021986	17.424	27.5814	458	23.6316	506	25.4449	479	10.7554	409	11.8595	293	13.1387	350	12.6782	260	25.5526	12.108	2.12641	1.08842	0.00010613	0.000529393	14	60373259	60388197	1	Amer2
ENSMUSG00000051510	96.2621	147.652	2454	153.71	3294	143.356	2701	72.3988	2756	60.8328	1505	60.7829	1621	89.5263	1839	148.24	70.8852	2.12569	1.08793	4.61914e-07	6.06751e-06	11	120625117	120633600	-1	Mafg
ENSMUSG00000013150	0.982733	1.47381	24	1.46968	31	1.56543	29	0.512163	19	0.787938	19	0.80594	21	0.900374	18	1.50298	0.751604	2.12416	1.0869	0.022929	0.0482626	8	105713854	105758664	-1	Gfod2
ENSMUSG00000053226	3.34009	5.20346	86	5.06225	108	4.48403	84	1.98299	75	2.60626	64	2.34285	62	2.60378	53	4.91658	2.38397	2.12034	1.0843	0.000716808	0.00266113	8	84815404	84832409	-1	Dand5
ENSMUSG00000064141	1.62822	2.25584	37	3.42926	73	1.93689	36	1.40516	53	1.55567	38	0.768455	20	1.09505	22	2.54066	1.20609	2.12027	1.08425	0.00767404	0.019367	4	120930137	120951699	-1	Zfp69
ENSMUSG00000022066	13.7689	19.7611	328	21.4854	460	21.465	404	10.6504	405	10.9705	271	7.25346	193	11.4128	234	20.9038	10.0718	2.11802	1.08272	2.18426e-05	0.000142875	14	69555424	69585520	1	Entpd4b
ENSMUSG00000054843	133.786	208.169	3460	203.82	4368	212.872	4011	105.676	4023	106.816	2643	97.4438	2599	83.8321	1722	208.287	98.4421	2.118	1.0827	3.32293e-08	7.52537e-07	19	57611034	58133343	1	Atrnl1
ENSMUSG00000063286	212.341	343.699	5713	305.298	6543	313.219	5902	177.248	6748	131.949	3265	172.452	4600	126.709	2603	320.739	152.09	2.1179	1.08264	7.97712e-07	9.47402e-06	7	106504239	106511671	-1	Gm8995
ENSMUSG00000093661	11.207	14.708	244	18.1728	389	19.9791	376	8.54918	325	7.25307	179	11.6393	310	6.10794	125	17.62	8.38737	2.11425	1.08015	5.76819e-05	0.000319419	6	99625135	99666771	-1	Eif4e3
ENSMUSG00000115938	6.68396	9.59482	159	13.4138	287	9.52525	179	5.60753	213	4.50539	111	3.80479	101	7.51934	154	10.8446	5.35926	2.11355	1.07967	0.000221375	0.000985707	15	99706562	99706813	-1	Gm17241
ENSMUSG00000018537	7.35897	12.0612	200	11.9208	255	9.10073	171	4.47814	170	6.68737	165	4.32959	115	6.25395	128	11.0276	5.43726	2.11133	1.07815	0.000121204	0.000589775	11	97688823	97700497	-1	Pcgf2
ENSMUSG00000029560	31.1668	46.5905	774	53.3986	1144	45.0791	849	21.9967	837	21.9612	543	21.9478	585	26.9869	554	48.3561	23.2232	2.10997	1.07722	1.6065e-07	2.5748e-06	5	140340299	140389262	-1	Snx8
ENSMUSG00000024901	10.4427	17.8361	296	18.6393	399	11.4356	215	7.84003	298	7.81877	193	7.17849	191	6.59463	135	15.9704	7.35798	2.10795	1.07584	4.47012e-05	0.000259468	19	4929717	4943127	-1	Peli3
ENSMUSG00000101225	2.22381	3.57926	59	1.93625	41	4.59016	86	1.30011	49	0.989973	24	1.96799	52	1.97109	40	3.36856	1.55729	2.10762	1.07561	0.012449	0.0289564	7	127510438	127512869	-1	1700008J07Rik
ENSMUSG00000004661	14.528	23.3103	387	22.8384	489	19.024	358	10.519	400	9.75831	241	9.05277	241	12.3376	253	21.7242	10.4169	2.10425	1.0733	2.75831e-06	2.59632e-05	9	57790353	57836793	-1	Arid3b
ENSMUSG00000031910	1.28048	1.41366	23	1.74962	37	1.98995	37	1.11625	42	0.464681	11	0.768455	20	0.997711	20	1.71775	0.836775	2.10326	1.07263	0.0132604	0.0305023	8	106870242	106884566	1	Has3
ENSMUSG00000097090	1.42235	2.37615	39	1.70297	36	2.04302	38	0.696016	26	0.707124	17	1.10583	29	1.87375	38	2.04071	1.09568	2.10129	1.07127	0.0202886	0.0435513	17	27201032	27203071	1	Gm26724
ENSMUSG00000013076	2.19076	6.04564	100	3.66255	78	2.20222	41	2.03552	77	1.63649	40	2.04297	54	1.04638	21	3.97013	1.69034	2.10092	1.07102	0.0153638	0.0344205	9	14541966	14645056	-1	Amotl1
ENSMUSG00000108436	4.01854	3.21833	53	5.94872	127	8.6762	163	2.48202	94	2.56585	63	2.08045	55	4.50187	92	5.94775	2.90755	2.10062	1.07082	0.00982318	0.0237667	7	80404269	80406577	1	Gm44851
ENSMUSG00000020340	19.4531	25.6564	426	26.3843	565	28.2043	531	14.3537	546	10.2028	252	13.9259	371	12.1429	249	26.7483	12.6563	2.09968	1.07017	3.36004e-05	0.000205513	11	46193850	46312859	-1	Cyfip2
ENSMUSG00000051043	26.1825	39.9734	664	41.8744	897	42.4258	799	19.6592	748	17.7185	438	20.1485	537	21.974	451	41.4245	19.875	2.09953	1.07007	6.42444e-08	1.24865e-06	11	114851152	114872617	1	Gprc5c
ENSMUSG00000060586	8.89232	13.2042	219	14.3936	308	13.5582	255	11.4646	436	5.11149	126	4.8169	128	4.79388	98	13.7187	6.54671	2.09916	1.06981	0.00811833	0.0202503	17	34305867	34316674	1	H2-Eb1
ENSMUSG00000067199	4.30362	5.50424	91	8.04827	172	6.76585	127	3.79526	144	3.57603	88	2.11794	56	3.72317	76	6.77279	3.3031	2.09893	1.06965	0.00045176	0.00180615	19	41829970	41832583	1	Frat1
ENSMUSG00000044952	13.4977	18.7986	312	18.6393	399	22.314	420	9.15327	348	10.8897	269	8.34055	222	9.90411	203	19.9173	9.57191	2.09882	1.06958	8.02131e-07	9.50024e-06	7	97332327	97350213	1	Kctd21
ENSMUSG00000059742	7.11202	11.219	186	7.06848	151	11.8071	222	6.15909	234	5.03068	124	3.16753	84	3.8205	78	10.0315	4.54445	2.09836	1.06926	0.00082461	0.00299176	2	62693414	63184287	-1	Kcnh7
ENSMUSG00000072640	10.4903	18.6182	309	17.053	365	12.4969	235	7.60365	289	7.25307	179	7.14101	190	8.29804	170	16.056	7.57394	2.09589	1.06756	1.23732e-05	8.88248e-05	11	78826584	78846870	1	Lyrm9
ENSMUSG00000103883	1.17846	1.8949	31	1.2364	26	1.83076	34	1.08999	41	0.666717	16	0.543541	14	0.754367	15	1.65402	0.763653	2.09581	1.06751	0.0154372	0.0345655	1	171688311	171690014	1	Gm37010
ENSMUSG00000022964	69.7749	107.468	1786	99.0288	2122	108.386	2042	49.207	1873	56.7921	1405	50.0245	1334	44.605	916	104.961	50.1572	2.09336	1.06582	2.29179e-08	5.66832e-07	16	91574503	91597800	-1	Tmem50b
ENSMUSG00000092178	3.15693	5.32377	88	3.14932	67	3.63498	68	1.45769	55	1.43445	35	1.93051	51	3.52849	72	4.03603	2.08779	2.0932	1.06571	0.00984629	0.0237958	7	9868880	9876966	-1	Gm45351
ENSMUSG00000115148	7.08204	10.6175	176	8.93475	191	7.93329	149	4.662	177	3.53562	87	3.65485	97	5.91326	121	9.16184	4.44143	2.09311	1.06565	0.000428579	0.00172691	14	45612772	45614066	-1	Gm49125
ENSMUSG00000118239	1.76656	3.63942	60	1.70297	36	2.25528	42	1.43143	54	0.666717	16	1.03085	27	1.4844	30	2.53256	1.15335	2.09276	1.06541	0.0134765	0.0308945	17	31567163	31568854	1	Gm50107
ENSMUSG00000034248	67.7187	110.957	1844	102.715	2201	92.1482	1736	51.2557	1951	45.8822	1135	40.2408	1073	59.449	1221	101.94	49.2069	2.09244	1.06519	3.49923e-07	4.8485e-06	14	69241848	69285112	-1	Slc25a37
ENSMUSG00000031604	83.6036	133.275	2215	123.803	2653	139.748	2633	76.5224	2913	57.4791	1422	67.118	1790	51.9053	1066	132.275	63.2562	2.09027	1.06369	6.36462e-07	7.90882e-06	8	64718139	64733792	-1	Msmo1
ENSMUSG00000053101	10.679	17.3549	288	16.1665	346	13.6644	257	10.3614	394	7.21266	178	7.59083	202	4.25852	87	15.7286	7.35587	2.09017	1.06362	0.000487615	0.00192036	13	19749682	19824257	-1	Gpr141
ENSMUSG00000000982	7.70414	9.65498	160	10.5211	225	11.9663	225	5.08223	193	4.99027	123	5.19176	138	5.28057	108	10.7141	5.13621	2.08906	1.06285	0.000429446	0.00172932	11	83647844	83649355	-1	Ccl3
ENSMUSG00000031907	11.9774	18.0166	299	16.6798	357	18.0688	340	8.12894	309	7.37429	182	9.57757	255	8.73606	179	17.5884	8.45422	2.089	1.06281	2.60807e-06	2.48577e-05	8	106415327	106426598	1	Zfp90
ENSMUSG00000022220	1.88806	4.18082	69	2.77607	59	3.74112	70	2.58708	98	1.51526	37	1.4432	38	0.997711	20	3.566	1.63581	2.08772	1.06193	0.0199678	0.0429702	14	55769057	55784095	-1	Adcy4
ENSMUSG00000055994	14.2583	19.7611	328	23.3517	500	19.82	373	10.3877	395	9.23301	228	9.80248	261	10.9748	225	20.9776	10.0995	2.08766	1.06189	1.09195e-05	7.98117e-05	8	88647315	88688474	1	Nod2
ENSMUSG00000034487	9.11424	15.4901	257	10.8477	232	15.7339	296	6.81571	259	6.24289	154	7.17849	191	5.66992	116	14.0239	6.47675	2.08721	1.06158	1.833e-05	0.000123536	9	53384025	53401867	1	Poglut3
ENSMUSG00000094724	128.062	189.58	3151	200.507	4297	197.802	3727	98.9262	3766	92.3504	2285	93.4703	2493	90.597	1861	195.963	93.836	2.08661	1.06116	2.26512e-10	1.94122e-08	17	6970634	7011299	1	Rnaset2b
ENSMUSG00000096981	2.70734	3.39879	56	4.50237	96	4.27177	80	2.77093	105	1.63649	40	1.51817	40	1.77641	36	4.05764	1.9255	2.08617	1.06085	0.00311387	0.00909665	9	22071002	22086122	1	Gm16845
ENSMUSG00000064370	3306.48	4951.38	82309	4365.73	93571	5162.82	97291	2688.82	102373	2297.12	56849	2465.07	65760	1845.94	37928	4826.64	2324.24	2.0845	1.0597	3.0382e-07	4.34038e-06	MT	14145	15288	1	mt-Cytb
ENSMUSG00000040848	93.4535	145.426	2417	130.755	2802	127.755	2407	63.5739	2420	75.1773	1860	56.1347	1497	64.6079	1327	134.646	64.8734	2.08399	1.05935	1.54348e-07	2.49865e-06	1	165174337	165194438	-1	Sft2d2
ENSMUSG00000039316	135.135	199.807	3321	216.23	4634	206.133	3884	95.0653	3619	100.674	2491	102.954	2746	99.9415	2053	207.39	99.6588	2.08396	1.05932	1.08232e-09	5.71588e-08	17	49992257	50190674	-1	Rftn1
ENSMUSG00000095123	5.21002	7.91046	131	8.37487	179	7.03117	132	4.34682	165	2.24259	55	4.06719	108	4.64787	95	7.77217	3.82612	2.08375	1.05918	0.00116261	0.00397594	10	4391587	4396424	1	Gm21781
ENSMUSG00000018427	21.7802	29.6266	492	30.3502	650	29.4248	554	14.091	536	15.9406	394	11.6393	310	16.7664	344	29.8005	14.6093	2.08244	1.05828	4.88183e-06	4.09101e-05	11	86936425	86993707	-1	Ypel2
ENSMUSG00000061410	40.0272	60.9677	1013	67.7221	1451	58.6639	1105	29.1933	1111	31.8206	787	25.5089	680	35.3579	726	62.4512	30.4702	2.0811	1.05734	1.98785e-07	3.04946e-06	8	121598703	121652901	-1	Zcchc14
ENSMUSG00000002083	8.97423	13.6252	226	14.8135	317	12.8153	241	6.52679	248	6.92981	171	5.30421	141	8.54138	175	13.7513	6.82555	2.0806	1.057	2.01019e-05	0.000133042	7	16308393	16318205	1	Bbc3
ENSMUSG00000048696	13.8366	19.9416	331	20.8322	446	20.3506	383	7.73497	294	13.0717	323	8.30306	221	12.9702	266	20.3748	10.52	2.07904	1.05592	3.55605e-05	0.000214629	10	80380355	80387659	-1	Mex3d
ENSMUSG00000101599	3.88651	4.54175	75	5.99538	128	6.65972	125	3.50635	133	1.51526	37	2.49279	66	4.11252	84	5.73228	2.90673	2.07831	1.05541	0.00266505	0.00797919	1	63117118	63126837	1	Gm20342
ENSMUSG00000024187	69.9359	103.257	1716	105.327	2257	111.411	2099	51.1506	1947	51.1351	1265	54.8977	1464	48.0118	986	106.665	51.2988	2.07748	1.05484	3.29604e-08	7.49079e-07	17	26211822	26244242	-1	Fam234a
ENSMUSG00000013846	117.986	173.338	2881	196.868	4219	158.798	2992	94.54	3599	99.0175	2450	65.1312	1737	84.0754	1727	176.335	85.691	2.07482	1.05299	1.53501e-06	1.61999e-05	15	67102875	67176830	-1	St3gal1
ENSMUSG00000058881	13.2553	22.7689	378	21.5321	461	20.0853	378	11.3858	433	8.62691	213	9.57757	255	11.8995	244	21.4621	10.3724	2.07216	1.05114	1.42284e-06	1.52133e-05	18	82910663	83005314	1	Zfp516
ENSMUSG00000028706	8.39464	12.9635	215	13.1805	282	13.7705	259	5.66006	215	6.48533	160	6.27884	167	8.2007	168	13.3048	6.65623	2.07182	1.0509	7.79054e-06	6.04753e-05	4	116032842	116053876	-1	Nsun4
ENSMUSG00000097379	1.6169	3.75973	62	1.84294	39	1.4593	27	0.958664	36	0.707124	17	1.33074	35	1.24106	25	2.35399	1.0594	2.06781	1.0481	0.0224347	0.0473614	17	17389943	17411993	-1	Gm26873
ENSMUSG00000022438	65.4904	96.64	1606	101.548	2176	99.3651	1872	44.4006	1690	54.2869	1343	45.6012	1216	49.1799	1010	99.1844	48.3671	2.06626	1.04702	4.52376e-08	9.57196e-07	15	84232043	84315688	1	Parvb
ENSMUSG00000028369	8.84548	17.1143	284	14.6735	314	11.4356	215	4.97717	189	10.122	250	8.67792	231	5.57258	114	14.4078	7.33741	2.06615	1.04694	0.00101298	0.00354654	4	58042442	58206859	-1	Svep1
ENSMUSG00000107962	6.6016	9.41436	156	8.2349	176	9.63138	181	5.79138	220	2.8487	70	5.04181	134	3.62583	74	9.09355	4.32693	2.06602	1.04685	0.000389545	0.00158951	6	49254851	49256462	1	Gm43980
ENSMUSG00000024242	47.3385	75.4652	1254	63.7563	1366	80.5799	1518	38.7274	1474	36.3057	898	34.7304	926	30.345	623	73.2672	35.0271	2.06556	1.04654	1.32664e-07	2.21801e-06	17	80580512	80728485	-1	Map4k3
ENSMUSG00000040711	342.985	497.818	8275	554.584	11886	506.483	9544	256.699	9773	276.526	6843	220.209	5874	256.412	5268	519.629	252.461	2.0645	1.04579	1.41205e-08	4.00428e-07	11	32347820	32428173	1	Sh3pxd2b
ENSMUSG00000118506	1.83479	2.01521	33	2.40282	51	3.15739	59	1.51022	57	1.07079	26	0.768455	20	1.67907	34	2.52514	1.25714	2.06439	1.04571	0.0160934	0.0357736	3	90062796	90068347	1	1700094D03Rik
ENSMUSG00000053716	62.4959	99.2267	1649	96.0427	2058	92.4135	1741	39.4365	1501	49.8825	1234	48.1877	1285	50.7373	1042	95.8943	47.061	2.06345	1.04506	2.51638e-07	3.69739e-06	9	106368632	106375724	1	Dusp7
ENSMUSG00000104713	16.693	23.5509	391	25.3112	542	28.3635	534	15.1679	577	10.3644	256	12.8763	343	10.8288	222	25.7419	12.3094	2.05959	1.04236	7.0035e-06	5.53663e-05	5	105270702	105293698	-1	Gbp6
ENSMUSG00000074677	324.431	486.088	8080	450.12	9647	515.823	9720	248.714	9469	236.967	5864	246.412	6573	206.964	4252	484.01	234.764	2.05882	1.04182	1.50192e-08	4.18008e-07	3	15795145	15848528	-1	Sirpb1c
ENSMUSG00000069294	1.99131	2.07537	34	3.24264	69	2.67981	50	1.03746	39	1.35364	33	1.10583	29	2.21443	45	2.66594	1.42784	2.05799	1.04123	0.00925878	0.0226263	13	22324589	22332866	1	Vmn1r197
ENSMUSG00000063889	7.27939	8.33155	138	9.72791	208	10.3743	195	4.00538	152	5.51556	136	4.70444	125	4.69654	96	9.47792	4.73048	2.05777	1.04108	4.71403e-05	0.000269738	18	3266048	3337748	-1	Crem
ENSMUSG00000104950	2.85219	5.5644	92	4.31574	92	3.36966	63	2.77093	105	1.95974	48	1.40571	37	2.21443	45	4.4166	2.0877	2.05593	1.03979	0.00371578	0.0105443	5	3629777	3631722	-1	4833413G10Rik
ENSMUSG00000097792	1.87865	2.07537	34	1.88959	40	3.36966	63	0.82734	31	1.59608	39	1.40571	37	1.04638	21	2.44487	1.21888	2.05564	1.03959	0.00905937	0.0222233	19	40589435	40594862	1	Gm27042
ENSMUSG00000021640	10.9382	16.994	282	15.6067	334	15.0971	284	8.3128	316	8.10162	200	6.84112	182	7.422	152	15.8992	7.66938	2.05289	1.03765	4.01872e-06	3.48957e-05	13	100407764	100452869	-1	Naip1
ENSMUSG00000075595	59.1978	93.2713	1550	89.3242	1914	84.719	1596	41.17	1567	43.2558	1070	41.6278	1110	49.1799	1010	89.1048	43.8083	2.04786	1.03412	1.63849e-08	4.46377e-07	11	95712673	95835115	1	Zfp652
ENSMUSG00000073538	3.99152	5.14331	85	5.34219	114	4.59016	86	2.7184	103	2.00015	49	2.11794	56	3.13914	64	5.02522	2.49391	2.04755	1.0339	0.000976383	0.00344137	1	153404827	153414233	-1	E330020D12Rik
ENSMUSG00000086533	2.11453	1.8949	31	3.47592	74	3.26353	61	1.30011	49	1.23242	30	1.29325	34	1.97109	40	2.87812	1.44922	2.04755	1.0339	0.00797477	0.0199937	7	18993234	19001222	-1	Mypopos
ENSMUSG00000000058	138.655	223.749	3719	170.32	3650	217.383	4096	122.433	4661	90.4512	2238	118.436	3159	69.5721	1429	203.817	100.223	2.04701	1.03352	2.95803e-05	0.000184141	6	17281185	17289115	1	Cav2
ENSMUSG00000113831	5.41074	9.29404	154	8.98141	192	7.56183	142	4.50441	171	3.73765	92	5.45415	145	2.99313	61	8.61243	4.17234	2.04582	1.03268	0.000150794	0.000708912	12	118231595	118234564	-1	Gm49602
ENSMUSG00000103276	8.05441	10.437	173	10.941	234	14.0358	264	5.84391	222	5.83882	144	5.15427	137	6.20528	127	11.8046	5.76057	2.04466	1.03186	3.61812e-05	0.000217812	9	98767930	98768321	1	Gm37917
ENSMUSG00000030276	29.4889	45.4476	755	38.8417	832	38.499	725	19.1076	727	18.8903	467	14.7506	393	32.2431	662	40.9294	21.2479	2.04362	1.03113	6.01494e-05	0.000330386	6	113389260	113414587	1	Ttll3
ENSMUSG00000031169	4.52252	6.94797	115	7.39508	158	5.65147	106	3.19117	121	3.37399	83	2.94262	78	3.6745	75	6.66484	3.29557	2.0414	1.02956	0.000175945	0.000807992	X	8193848	8206525	-1	Porcn
ENSMUSG00000060477	106.556	153.968	2559	173.353	3715	169.624	3196	78.4397	2986	88.1076	2180	72.5159	1934	87.2876	1793	165.648	81.5877	2.04068	1.02905	1.31412e-08	3.78832e-07	6	113638467	113695026	1	Irak2
ENSMUSG00000064368	438.047	638.823	10619	487.632	10451	728.032	13719	361.994	13782	278.991	6904	350.247	9343	219.715	4514	618.162	302.737	2.04004	1.0286	3.73525e-05	0.000223976	MT	13552	14070	-1	mt-Nd6
ENSMUSG00000031355	10.1439	15.6705	260	14.067	301	15.787	297	7.73497	294	7.13185	176	9.5026	253	5.18323	106	15.1748	7.38816	2.03976	1.0284	5.2782e-05	0.000297398	X	168795099	169304435	1	Arhgap6
ENSMUSG00000041775	8.16601	10.1362	168	12.9939	278	12.0724	227	5.00344	190	5.91964	146	4.66696	124	9.66076	198	11.7342	6.3127	2.03597	1.02572	0.000464161	0.00184604	7	138835823	138846273	-1	Mapk1ip1
ENSMUSG00000038068	96.2533	143.622	2387	138.874	2976	140.119	2640	65.9377	2510	69.3183	1715	78.4011	2091	63.7318	1309	140.871	69.3472	2.03579	1.02559	2.16968e-07	3.27767e-06	13	47122656	47247991	1	Rnf144b
ENSMUSG00000021792	17.9859	27.1001	450	26.9442	577	28.0982	529	13.2506	504	13.9202	344	13.4386	358	13.2623	272	27.3808	13.4679	2.03469	1.02481	2.75886e-08	6.60249e-07	14	40993740	41013788	-1	Prxl2a
ENSMUSG00000103039	1.3942	3.03786	50	2.02956	43	1.14091	21	1.01119	38	0.787938	19	0.993368	26	0.900374	18	2.06944	0.923218	2.03425	1.02449	0.0222134	0.0470098	3	32454587	32455757	1	Gm37123
ENSMUSG00000025035	10.0337	17.3549	288	15.3734	329	12.3377	232	6.86824	261	9.11179	225	5.8665	156	8.2007	168	15.022	7.51181	2.03218	1.02303	7.38157e-05	0.000393704	19	46531096	46573198	-1	Arl3
ENSMUSG00000032607	4.4362	7.36906	122	5.66878	121	7.34957	138	3.50635	133	2.24259	55	3.42993	91	4.35586	89	6.79581	3.38368	2.0317	1.02269	0.000971938	0.00342852	9	108296853	108302302	1	Amt
ENSMUSG00000040289	1.50265	2.49646	41	1.74962	37	2.62674	49	1.16878	44	0.989973	24	1.29325	34	0.900374	18	2.29094	1.0881	2.02949	1.02112	0.011634	0.0273868	3	8663359	8667256	-1	Hey1
ENSMUSG00000032579	5.22178	6.46673	107	7.58171	162	7.66796	144	2.90226	110	3.85887	95	4.0297	107	4.11252	84	7.2388	3.72584	2.02914	1.02087	9.3399e-05	0.000478164	9	107327084	107338350	-1	Hemk1
ENSMUSG00000107096	2.09202	3.75973	62	2.21619	47	2.57367	48	1.03746	39	1.7173	42	0.955883	25	2.40911	49	2.84986	1.52994	2.02708	1.0194	0.0114354	0.0270031	5	150599932	150607003	-1	Gm43597
ENSMUSG00000030798	65.1699	99.1665	1648	113.632	2435	103.451	1949	52.0699	1982	46.4883	1150	52.1987	1392	58.6703	1205	105.417	52.3568	2.02462	1.01765	2.23914e-08	5.59178e-07	7	45233632	45239115	-1	Cd37
ENSMUSG00000021892	94.8115	135.14	2246	141.86	3040	134.707	2538	64.3355	2449	71.9044	1779	74.0528	1975	61.5904	1265	137.235	67.9708	2.02419	1.01734	6.09051e-07	7.62082e-06	14	31359880	31436078	-1	Sh3bp5
ENSMUSG00000003273	2.27218	2.73708	45	4.54902	97	2.94513	55	1.16878	44	2.283	56	1.51817	40	2.50645	51	3.41041	1.8691	2.02381	1.01708	0.00801518	0.0200607	7	45699843	45704682	1	Car11
ENSMUSG00000087590	4.9308	6.6472	110	8.79478	188	9.20686	173	3.66393	139	3.69725	91	4.25462	113	5.18323	106	8.21628	4.19976	2.02353	1.01687	0.000149382	0.000703816	18	33794892	33795986	1	Epb41l4aos
ENSMUSG00000085687	2.39562	3.75973	62	3.05601	65	3.36966	63	1.87793	71	0.949566	23	1.74308	46	2.40911	49	3.39513	1.74492	2.02345	1.01682	0.00477059	0.0130407	10	4409033	4423369	1	Gm16153
ENSMUSG00000092528	3.67826	5.38393	89	5.34219	114	4.48403	84	3.21743	122	2.08096	51	1.63062	43	3.38248	69	5.07005	2.57788	2.02336	1.01675	0.00300764	0.00885256	11	71242430	71285232	-1	Nlrp1c-ps
ENSMUSG00000079283	1.19132	1.83475	30	2.02956	43	1.88382	35	0.932399	35	0.868752	21	0.880912	23	1.19239	24	1.91605	0.968612	2.02311	1.01658	0.0213578	0.0454904	1	138851983	138856852	-1	2310009B15Rik
ENSMUSG00000049184	2.84216	4.00035	66	4.82896	103	2.9982	56	1.66781	63	1.91934	47	2.34285	62	1.97109	40	3.9425	1.97527	2.0223	1.016	0.00150979	0.00492659	8	33386325	33417467	1	Purg
ENSMUSG00000036931	12.228	14.7682	245	18.5927	398	19.5546	368	8.94315	340	8.0208	198	7.9282	211	10.5368	216	17.6385	8.85724	2.01941	1.01393	1.47508e-05	0.000102968	7	30421732	30428746	1	Nfkbid
ENSMUSG00000032193	166.966	275.663	4582	272.032	5830	272.146	5128	138.56	5275	133.283	3298	118.511	3161	153.964	3163	273.28	136.079	2.01907	1.01369	1.63252e-06	1.69925e-05	9	21723483	21749919	1	Ldlr
ENSMUSG00000026110	138.323	208.65	3468	210.398	4509	204.912	3861	111.822	4257	100.311	2482	105.091	2803	94.5392	1942	207.987	102.941	2.01881	1.01351	1.38786e-08	3.97422e-07	1	37439340	37541016	-1	Mgat4a
ENSMUSG00000051736	1.63015	1.53397	25	2.72941	58	2.41448	45	1.64155	62	0.949566	23	0.843426	22	0.900374	18	2.22595	1.08373	2.01859	1.01335	0.0134992	0.0309412	10	39118804	39133914	-1	Fam229b
ENSMUSG00000024524	1.97434	2.37615	39	3.00935	64	3.79418	71	2.50828	95	1.11119	27	0.918397	24	1.63041	33	3.05989	1.54207	2.01704	1.01224	0.0150478	0.033805	18	67088216	67226792	1	Gnal
ENSMUSG00000029001	3.40154	4.66206	77	5.20222	111	5.06775	95	2.74467	104	1.63649	40	2.68022	71	3.0418	62	4.97734	2.52579	2.01679	1.01206	0.000693657	0.00258786	4	148152800	148160482	-1	Fbxo44
ENSMUSG00000078122	39.9805	56.7568	943	51.3923	1101	63.652	1199	31.7672	1209	29.6386	733	29.9323	798	21.1466	434	57.2671	28.1212	2.01486	1.01068	7.38988e-06	5.79586e-05	X	96239926	96243636	1	F630028O10Rik
ENSMUSG00000022178	4.0875	5.68471	94	6.55526	140	5.9168	111	3.05985	116	3.73765	92	2.60525	69	2.74979	56	6.05226	3.03813	2.01414	1.01016	0.000141068	0.000669538	14	54567472	54577558	-1	Ajuba
ENSMUSG00000026455	2.39142	4.78237	79	3.38261	72	3.15739	59	1.74661	66	1.19201	29	3.35496	89	1.4844	30	3.77413	1.94449	2.01175	1.00845	0.00980358	0.0237282	1	134455531	134491018	1	Klhl12
ENSMUSG00000062997	79.9004	126.537	2103	135.374	2901	122.661	2311	45.6613	1738	76.7532	1899	46.5009	1240	109.627	2252	128.191	69.6355	2.01156	1.00832	0.000824527	0.00299176	2	39001580	39005624	-1	Rpl35
ENSMUSG00000058793	297.631	445.122	7399	449.794	9640	426.089	8029	210.158	8001	241.695	5981	192.657	5139	236.604	4861	440.335	220.278	2.01033	1.00744	7.52079e-09	2.44113e-07	2	132263148	132312050	1	Cds2
ENSMUSG00000040435	11.9885	18.1971	302	17.7062	379	17.3259	326	9.33712	355	8.50569	210	7.70329	205	10.0014	205	17.7431	8.88689	2.00594	1.00428	1.3253e-06	1.4303e-05	7	45522916	45526268	-1	Ppp1r15a
ENSMUSG00000024209	2.08315	3.5191	58	2.72941	58	2.839	53	1.61528	61	1.59608	39	0.918397	24	2.16576	44	3.02917	1.57388	2.00472	1.0034	0.00722818	0.0184586	17	56875477	56888904	1	Acsbg3
ENSMUSG00000024140	51.2839	64.0958	1065	65.9025	1412	66.7298	1257	32.1875	1225	33.7197	834	35.7425	953	29.323	602	65.5761	32.7432	2.00301	1.00217	0.000355012	0.00146954	17	86753700	86833410	1	Epas1
ENSMUSG00000104080	2.7383	4.84253	80	2.44947	52	4.27177	80	2.06178	78	2.80829	69	1.10583	29	1.53307	31	3.85459	1.87724	2.0018	1.0013	0.0150197	0.0337537	9	83174647	83175777	-1	Gm38279
ENSMUSG00000030432	139.385	209.251	3478	231.814	4968	205.071	3864	72.8716	2774	134.131	3319	73.4155	1958	198.399	4076	215.379	119.704	2.00151	1.00109	0.00219852	0.00676458	7	4792874	4795066	1	Rpl28
ENSMUSG00000058755	22.1255	33.9578	564	35.0625	751	31.4944	593	18.2671	695	16.3851	405	12.0141	320	22.6067	464	33.5049	17.3183	1.99892	0.999221	7.93793e-05	0.000417256	11	4236420	4241026	1	Osm
ENSMUSG00000039958	5.01636	7.54953	125	7.44174	159	9.73751	183	3.95285	150	3.89928	96	4.5545	121	4.01518	82	8.24293	4.10545	1.99715	0.997943	0.000126531	0.000611353	6	149139849	149151171	1	Etfbkmt
ENSMUSG00000034126	20.3021	28.3634	471	29.697	636	28.6819	540	12.9617	493	15.5769	385	13.8884	370	16.8638	346	28.9141	14.8227	1.99626	0.997302	3.40257e-07	4.75548e-06	12	87106861	87147968	-1	Pomt2
ENSMUSG00000111928	3.97207	4.12066	68	4.59568	98	5.9168	111	2.66587	101	1.19201	29	2.19291	58	5.42658	111	4.87771	2.86934	1.99541	0.996687	0.016168	0.0359147	12	10990354	10994195	1	Gm48082
ENSMUSG00000059291	134.368	185.49	3083	210.538	4512	224.069	4222	82.6421	3146	133.444	3302	72.5909	1936	148.756	3056	206.699	109.358	1.99404	0.995696	0.000295958	0.00125575	4	136028265	136053428	-1	Rpl11
ENSMUSG00000019718	1.35518	2.19568	36	1.93625	41	2.09609	39	1.43143	54	1.23242	30	0.730969	19	0.754367	15	2.07601	1.0373	1.99322	0.995104	0.0121821	0.0284485	12	72073428	72085439	-1	L3hypdh
ENSMUSG00000107633	5.24454	9.65498	160	6.04204	129	7.50876	141	4.5832	174	2.80829	69	5.0793	135	2.45778	50	7.73526	3.73214	1.99139	0.993772	0.00168714	0.0054202	6	128862549	128865194	-1	Gm44078
ENSMUSG00000107476	6.87373	11.3393	188	11.1276	238	8.30474	156	4.79332	182	5.47516	135	4.21713	112	6.69197	137	10.2572	5.29439	1.99121	0.993644	0.000124867	0.000603991	6	48504337	48534832	1	Zfp862-ps
ENSMUSG00000033502	7.64854	9.77529	162	8.60815	184	13.399	252	6.02776	229	4.74783	117	4.96684	132	4.69654	96	10.5942	5.10974	1.99111	0.993572	0.000286992	0.00122254	3	116272553	116428745	-1	Cdc14a
ENSMUSG00000090655	2.38646	3.27848	54	2.72941	58	3.26353	61	1.8254	69	1.7173	42	1.59314	42	0.949042	19	3.09047	1.52122	1.99097	0.993473	0.00715901	0.0183038	17	57506453	57545505	-1	Vmn2r120
ENSMUSG00000026715	3.92937	5.02299	83	6.27532	134	5.86373	110	4.39935	167	2.44463	60	1.36822	36	4.30719	88	5.72068	3.12985	1.98822	0.991477	0.0121359	0.0283611	1	160978585	161005863	1	Serpinc1
ENSMUSG00000102302	2.01969	4.48159	74	2.72941	58	2.04302	38	2.11431	80	1.1516	28	1.03085	27	1.4844	30	3.08468	1.44529	1.98682	0.990464	0.0185373	0.0402955	1	165230371	165235125	-1	Gm38190
ENSMUSG00000026623	72.3501	104.641	1739	105.887	2269	113.056	2130	56.2723	2142	55.8628	1382	57.2593	1527	47.4765	975	107.861	54.2177	1.98569	0.989644	2.81145e-08	6.67188e-07	1	191717834	191784255	1	Lpgat1
ENSMUSG00000095463	20.3195	26.7392	444	32.543	697	29.5309	556	15.8508	603	14.2031	351	14.4132	384	15.1117	310	29.6044	14.8947	1.98535	0.989392	1.95357e-07	3.00403e-06	14	69337174	69367270	1	Entpd4
ENSMUSG00000096472	9.78272	14.708	244	12.8073	274	15.0441	283	6.29041	239	7.01063	173	7.6658	204	8.05469	165	14.1865	7.25538	1.98481	0.989001	7.59362e-06	5.92679e-05	9	21288410	21291407	-1	Cdkn2d
ENSMUSG00000023007	6.89062	9.95576	165	11.2209	240	9.79058	184	4.662	177	5.03068	124	5.04181	134	6.98398	143	10.3224	5.42962	1.98421	0.988566	6.13047e-05	0.000336015	15	99295087	99317018	1	Prpf40b
ENSMUSG00000115318	3.78549	4.84253	80	5.34219	114	5.65147	106	4.11044	156	1.59608	39	2.26788	60	2.74979	56	5.27873	2.68105	1.9842	0.988557	0.0128534	0.0297305	15	33831448	33834353	1	Gm49089
ENSMUSG00000026478	34.2539	52.3655	870	56.9911	1221	48.1038	906	29.3771	1118	27.3758	677	22.885	610	25.9162	532	52.4868	26.3885	1.98366	0.988166	2.33591e-07	3.4879e-06	1	153218922	153332786	-1	Lamc1
ENSMUSG00000055692	4.26676	6.70735	111	6.5086	139	6.02293	113	3.50635	133	1.75771	43	3.5049	93	5.18323	106	6.41296	3.48805	1.98219	0.987099	0.00275612	0.00819837	16	17276077	17283229	1	Tmem191c
ENSMUSG00000047293	3.26246	4.72222	78	4.78231	102	4.48403	84	3.2437	123	2.48503	61	1.78057	47	1.77641	36	4.66285	2.32143	1.97905	0.984805	0.00192505	0.00604294	16	58717433	58719070	-1	Gpr15
ENSMUSG00000030095	133.102	190.844	3172	201.02	4308	196.21	3697	89.9962	3426	110.089	2724	101.792	2715	96.194	1976	196.024	99.5178	1.97887	0.984674	6.07633e-09	2.10483e-07	6	91473703	91488463	1	Tmem43
ENSMUSG00000048058	19.9178	27.1001	450	29.3237	628	34.8375	656	16.7701	638	12.6676	313	19.2114	512	12.5322	257	30.4204	15.2953	1.97777	0.983873	6.48989e-05	0.000353013	2	101950203	102186385	-1	Ldlrad3
ENSMUSG00000106617	3.56236	4.42144	73	5.48216	117	4.32484	81	2.56081	97	1.43445	35	2.41782	64	3.96651	81	4.74281	2.5949	1.97678	0.983156	0.00461301	0.0126502	5	137612852	137615247	1	Gm36266
ENSMUSG00000028028	30.1161	44.846	745	47.0066	1007	43.6994	823	25.0435	953	21.5572	533	22.2852	594	22.12	454	45.184	22.7514	1.97552	0.982234	9.92684e-08	1.73962e-06	3	127670310	127780527	-1	Alpk1
ENSMUSG00000042500	35.8229	45.6882	759	54.9849	1178	52.4552	988	28.4579	1083	25.3958	628	23.7096	632	25.5268	524	51.0428	25.7725	1.97465	0.981596	1.33085e-07	2.21855e-06	4	126489541	126533472	-1	Ago4
ENSMUSG00000039997	42.0715	63.5544	1056	58.3442	1250	70.6036	1330	43.9278	1672	30.2447	748	32.2564	860	22.8987	470	64.1674	32.3319	1.97321	0.980545	5.40307e-05	0.000303108	1	173920407	173942672	-1	Ifi203
ENSMUSG00000038539	32.8675	52.5459	873	65.7626	1409	52.1368	982	22.9685	874	31.0932	769	30.3071	808	34.0439	699	56.8151	29.6032	1.97304	0.980422	9.62234e-05	0.000488933	7	44812256	44816658	-1	Atf5
ENSMUSG00000048807	25.8125	38.4094	638	37.9552	813	40.6747	766	17.5317	667	23.0522	570	16.3625	436	24.9914	513	39.0131	20.4845	1.97266	0.980139	7.67784e-06	5.97083e-05	11	3907021	3914664	-1	Slc35e4
ENSMUSG00000039699	3.61111	4.66206	77	4.3624	93	5.70454	107	3.61141	137	2.52544	62	1.89302	50	1.67907	34	4.90967	2.42724	1.97254	0.980056	0.00315037	0.00917625	19	6140983	6172476	1	Batf2
ENSMUSG00000116605	3.54201	4.48159	74	5.66878	121	5.06775	95	2.95479	112	2.44463	60	2.68022	71	2.06843	42	5.07271	2.53701	1.97233	0.9799	0.000826654	0.0029981	16	44803545	44805504	-1	Gm19142
ENSMUSG00000032198	2.57483	4.24097	70	5.20222	111	2.89207	54	1.74661	66	2.00015	49	2.23039	59	2.50645	51	4.11175	2.1209	1.97133	0.979167	0.00794678	0.0199381	9	21799860	21852635	-1	Dock6
ENSMUSG00000035121	6.03925	7.54953	125	8.98141	192	8.88846	167	3.92658	149	4.0205	99	4.0297	107	6.10794	125	8.47313	4.52118	1.96979	0.978043	0.000122728	0.000595882	14	63182443	63193856	-1	Neil2
ENSMUSG00000003123	12.4257	17.3549	288	19.2459	412	17.2728	325	8.36533	318	10.7281	265	8.75289	233	9.32008	191	17.9579	9.29159	1.96906	0.977504	4.93588e-06	4.11833e-05	7	25379527	25398710	-1	Lipe
ENSMUSG00000050945	3.84802	5.74486	95	5.1089	109	5.43921	102	2.87599	109	3.05073	75	2.23039	59	2.8958	59	5.43099	2.76323	1.96763	0.976457	0.00105377	0.00366303	18	5210029	5334807	-1	Zfp438
ENSMUSG00000026014	19.8902	28.5438	474	27.8307	596	28.6819	540	15.0628	573	11.7787	291	15.4253	411	15.5497	319	28.3521	14.4541	1.9672	0.976145	5.89198e-07	7.42171e-06	1	60482292	60567104	-1	Raph1
ENSMUSG00000026203	17.4434	24.1525	401	28.9971	621	27.3552	515	13.5132	514	14.001	346	12.6139	336	15.063	309	26.8349	13.7978	1.96595	0.975225	2.72929e-06	2.57088e-05	1	75236406	75245692	1	Dnajb2
ENSMUSG00000020101	298.805	422.503	7023	458.332	9823	419.35	7902	192.586	7332	264.848	6554	205.927	5493	227.016	4664	433.395	222.594	1.96585	0.975154	1.54216e-06	1.62355e-05	10	60346851	60372684	1	Vsir
ENSMUSG00000052407	12.1211	19.4603	323	16.6798	357	15.9462	300	8.7593	333	7.77836	192	8.82786	235	9.95278	204	17.3621	8.82957	1.96578	0.975103	3.90989e-06	3.41811e-05	4	83525545	83864670	1	Ccdc171
ENSMUSG00000000555	178.57	239.75	3985	272.825	5847	277.506	5229	137.903	5250	142.051	3515	113	3014	145.349	2986	263.36	134.576	1.96553	0.974918	2.22907e-07	3.35559e-06	15	103344286	103366763	-1	Itga5
ENSMUSG00000097705	4.64208	5.44408	90	7.02183	150	7.24344	136	2.90226	110	2.72748	67	3.54239	94	5.18323	106	6.56978	3.58884	1.96532	0.974766	0.000808699	0.00294367	10	22187013	22302835	-1	Gm26740
ENSMUSG00000050373	8.65738	9.95576	165	14.1136	302	13.346	251	7.8663	299	5.87923	145	4.21713	112	8.10336	166	12.4718	6.5165	1.96454	0.974191	0.000866356	0.00311492	2	164785823	164793816	1	Snx21
ENSMUSG00000048480	12.5222	17.8963	297	15.8399	339	15.2563	287	7.26221	276	7.33388	181	12.8013	341	6.83797	140	16.3309	8.55885	1.9628	0.972911	0.000903101	0.00322365	1	74191785	74194631	-1	Cxcr1
ENSMUSG00000062683	13.5511	29.6868	493	18.0328	386	14.195	267	10.3614	394	10.7281	265	7.74078	206	11.1695	229	20.6382	9.99995	1.96043	0.971171	0.000735504	0.00271957	15	102662864	102672352	-1	Atp5g2
ENSMUSG00000006219	100.426	138.087	2295	156.743	3359	145.373	2739	73.1868	2786	75.0965	1858	75.2898	2008	76.1424	1564	146.734	74.9289	1.9595	0.970484	2.40757e-07	3.57419e-06	4	141576062	141606096	-1	Fblim1
ENSMUSG00000030469	11.2509	15.9713	265	13.9737	299	18.3341	345	8.99568	342	8.5865	212	8.11563	216	6.35128	130	16.093	8.01227	1.95937	0.970393	4.28586e-05	0.000250478	7	43579610	43593235	1	Zfp719
ENSMUSG00000026872	367.93	569.463	9466	506.761	10861	532.326	10031	296.752	11298	259.514	6422	306.651	8180	233.245	4792	536.184	274.041	1.95935	0.970377	1.55556e-07	2.50876e-06	2	44983632	45117395	-1	Zeb2
ENSMUSG00000001248	42.8061	62.9529	1046	69.6351	1492	56.7004	1068	36.1272	1375	26.1636	647	26.746	713	42.8529	880	63.0961	32.9724	1.95762	0.969099	1.37052e-05	9.66833e-05	7	31130127	31155896	-1	Gramd1a
ENSMUSG00000003382	40.0052	63.5544	1056	60.817	1303	56.5943	1066	33.4219	1272	31.0932	769	26.2212	699	32.5838	669	60.3219	30.83	1.95754	0.969045	1.83464e-07	2.86213e-06	3	87525407	87540156	1	Etv3
ENSMUSG00000024597	3.02973	5.44408	90	4.59568	98	5.59841	105	2.61334	99	2.56585	63	3.13005	83	2.21443	45	5.21272	2.63092	1.95654	0.968303	0.000662186	0.00248411	18	57878678	57946821	1	Slc12a2
ENSMUSG00000070056	85.9397	122.627	2038	128.469	2753	126.216	2378	60.6059	2307	70.975	1756	62.6572	1671	64.0239	1315	125.771	64.5655	1.95546	0.967506	6.48467e-09	2.20479e-07	8	35587798	35679449	1	Mfhas1
ENSMUSG00000037315	5.35691	10.6776	177	5.57547	119	7.72102	145	4.87211	185	2.64666	65	5.8665	156	2.2631	46	7.99137	3.91209	1.95518	0.9673	0.0079368	0.019917	X	20425688	20519939	1	Jade3
ENSMUSG00000111291	3.2073	4.12066	68	3.80252	81	4.90856	92	2.32443	88	2.00015	49	1.29325	34	4.06385	83	4.27724	2.42042	1.95482	0.967039	0.0175329	0.0384038	9	44290044	44292463	-1	Gm48604
ENSMUSG00000087478	1.47257	1.65428	27	1.93625	41	2.09609	39	1.11625	42	0.62631	15	0.993368	26	1.24106	25	1.89554	0.994246	1.95448	0.966788	0.0117734	0.0276444	17	8293366	8311080	-1	4930506C21Rik
ENSMUSG00000019872	355.451	507.924	8443	494.724	10603	524.26	9879	268.281	10214	283.718	7021	259.981	6935	230.763	4741	508.969	260.686	1.95445	0.966761	8.68015e-08	1.57745e-06	10	57794335	57811830	1	Smpdl3a
ENSMUSG00000021552	3.88348	8.45187	140	4.54902	97	7.4557	140	3.50635	133	3.21236	79	3.39245	90	2.8958	59	6.81886	3.25174	1.95344	0.966021	0.00404791	0.0113419	13	58233346	58275699	-1	Gkap1
ENSMUSG00000062861	10.9307	17.0541	283	15.7	336	12.6561	238	7.49859	285	7.17225	177	7.81575	208	8.44404	173	15.1367	7.73266	1.95286	0.965591	1.04846e-05	7.73351e-05	7	6383295	6396915	1	Zfp28
ENSMUSG00000048232	5.99149	6.94797	115	11.7808	252	8.25168	155	5.18729	197	4.14172	102	4.5545	121	4.20985	86	8.99349	4.52334	1.95211	0.965036	0.00188184	0.00592606	4	45034247	45084604	-1	Fbxo10
ENSMUSG00000056666	16.9213	24.2728	403	29.697	636	21.7834	410	13.093	498	15.0516	372	13.6635	364	9.85544	202	25.251	12.9159	1.9503	0.963699	2.93052e-05	0.000182782	6	72598475	72608425	1	Retsat
ENSMUSG00000085913	17.4529	27.7618	461	25.2646	541	20.7751	391	15.1942	578	10.6877	264	10.1024	269	14.1383	290	24.6005	12.5306	1.95024	0.963653	6.14148e-05	0.000336476	14	45563834	45598512	1	Gm15601
ENSMUSG00000027399	55.7692	84.248	1400	69.4951	1489	80.0492	1508	47.421	1805	35.4976	878	41.7777	1114	33.6058	690	77.9308	39.5755	1.94896	0.962708	2.44035e-05	0.000156527	2	129299610	129309972	-1	Il1a
ENSMUSG00000042210	7.83092	11.9409	198	10.2411	219	13.7705	259	5.39741	205	6.24289	154	5.94147	158	7.422	152	11.9842	6.25094	1.94892	0.962677	9.77123e-05	0.000495717	9	106440051	106447678	-1	Abhd14a
ENSMUSG00000030793	41.2418	59.0427	981	63.943	1370	63.2275	1191	28.9306	1101	35.9017	888	33.4184	891	30.2477	621	62.0711	32.1246	1.94855	0.9624	1.7721e-07	2.77802e-06	7	127989708	127993867	-1	Pycard
ENSMUSG00000026158	73.2115	99.347	1651	93.8965	2012	103.08	1942	54.6438	2080	50.9331	1260	54.9351	1465	41.8309	859	98.7744	50.5857	1.94691	0.961185	3.8048e-06	3.35354e-05	1	23366424	23397772	-1	Ogfrl1
ENSMUSG00000020546	2.43407	4.36128	72	3.66255	78	2.9982	56	2.08805	79	1.35364	33	1.89302	50	2.11709	43	3.67401	1.86295	1.94637	0.960788	0.00326301	0.00945516	11	90476492	90638084	-1	Stxbp4
ENSMUSG00000068115	2.78678	4.90268	81	4.64234	99	4.74936	89	2.00925	76	2.283	56	3.54239	94	2.36044	48	4.76479	2.54877	1.94326	0.958476	0.0012479	0.00421838	2	150934519	151039382	-1	Ninl
ENSMUSG00000040327	14.8574	21.7463	361	24.1915	518	24.2774	457	11.3595	432	10.8089	267	12.5014	333	14.5763	299	23.4051	12.3115	1.94244	0.957873	1.69835e-06	1.755e-05	17	46500572	46546388	-1	Cul9
ENSMUSG00000116827	3.58292	5.68471	94	5.66878	121	5.49228	103	3.79526	144	2.8487	70	2.11794	56	2.70112	55	5.61526	2.86575	1.93828	0.954775	0.00105739	0.00367363	16	44800674	44801649	-1	Gm5063
ENSMUSG00000108173	10.9321	15.1893	252	14.3003	306	18.3872	346	7.05209	268	8.34406	206	7.96569	212	10.6341	218	15.9589	8.49899	1.93792	0.954513	4.65176e-05	0.000267141	6	80655029	80659103	1	Gm44231
ENSMUSG00000022791	1.57041	1.77459	29	3.7092	79	2.41448	45	1.22131	46	1.63649	40	1.51817	40	1.04638	21	2.63276	1.35559	1.93782	0.954432	0.017825	0.0389401	16	32643874	32683493	1	Tnk2
ENSMUSG00000033618	2.20608	3.33864	55	2.49613	53	4.11257	77	1.61528	61	1.95974	48	1.10583	29	2.36044	48	3.31578	1.76032	1.93728	0.954031	0.0111581	0.0264405	16	21794346	21933439	1	Map3k13
ENSMUSG00000021775	25.9612	35.0407	582	31.2366	669	40.0379	754	23.3888	890	12.0211	297	21.7604	580	15.7444	323	35.4384	18.2287	1.93625	0.953266	0.00164621	0.00530563	14	18204054	18239127	-1	Nr1d2
ENSMUSG00000022629	5.64694	8.03078	133	10.2411	219	7.2965	137	5.1085	194	3.85887	95	4.74193	126	3.57716	73	8.5228	4.32161	1.93551	0.952715	0.000321707	0.00135121	15	90933276	91049948	-1	Kif21a
ENSMUSG00000032946	1.83507	2.31599	38	2.54279	54	2.9982	56	0.984929	37	1.39404	34	1.63062	43	1.77641	36	2.61899	1.4465	1.93455	0.952	0.00841356	0.0208735	19	6399340	6415216	1	Rasgrp2
ENSMUSG00000092341	1490.89	2091.04	34760	2145.34	45981	2040.82	38458	1151.67	43848	822.587	20357	893.263	23829	1629.07	33472	2092.4	1124.15	1.93398	0.951571	0.000194619	0.000879641	19	5795690	5802672	-1	Malat1
ENSMUSG00000050965	37.5776	56.5162	939	51.299	1099	53.6226	1010	29.4034	1119	26.4464	654	26.671	711	28.2523	580	53.8126	27.6933	1.93388	0.951498	2.00405e-06	2.01594e-05	11	107933387	108343928	-1	Prkca
ENSMUSG00000006356	3.56571	3.63942	60	6.46195	138	5.33308	100	2.2719	86	3.9801	98	1.66811	44	3.91784	80	5.14481	2.95949	1.93357	0.951267	0.0131542	0.0302959	12	113140236	113145506	1	Crip2
ENSMUSG00000104988	6.81754	7.97062	132	9.308	199	10.2682	193	5.87017	223	3.01033	74	3.80479	101	7.47067	153	9.18226	5.03899	1.93256	0.95051	0.00262042	0.00785454	9	110252126	110254144	-1	Gm43622
ENSMUSG00000073529	2.39707	4.72222	78	3.28929	70	3.36966	63	1.98299	75	1.51526	37	1.89302	50	2.36044	48	3.79372	1.93793	1.93252	0.950487	0.00274544	0.00817226	18	77793259	77796743	-1	F830208F22Rik
ENSMUSG00000049686	44.4467	70.6528	1174	66.929	1434	63.652	1199	29.4822	1122	40.7505	1008	30.0072	800	42.8042	879	67.0779	35.761	1.93016	0.948724	4.66324e-06	3.94295e-05	5	123015074	123030456	1	Orai1
ENSMUSG00000070327	122.175	170.932	2841	185.344	3972	189.523	3571	98.9	3765	96.1082	2378	89.8342	2396	92.6411	1903	181.933	94.3709	1.92647	0.945961	1.83237e-07	2.86205e-06	11	119393100	119487418	1	Rnf213
ENSMUSG00000029821	7.7134	11.4596	190	11.4542	245	12.4969	235	7.31474	278	4.86905	120	7.51586	200	4.50187	92	11.8036	6.05038	1.92509	0.944929	0.000158766	0.000741536	6	50188888	50263862	-1	Gsdme
ENSMUSG00000028268	8.93222	15.069	250	12.2007	261	14.195	267	7.23594	275	7.61673	188	8.56546	228	4.93989	101	13.8216	7.08951	1.92503	0.944884	0.000117285	0.000574216	3	142560026	142573209	1	Gbp3
ENSMUSG00000099478	3.96673	6.34642	105	5.85541	125	5.12082	96	3.13864	119	2.52544	62	3.16753	84	3.09047	63	5.77422	2.98052	1.9203	0.941331	0.000304859	0.00128843	12	81492199	81497015	1	Gm28370
ENSMUSG00000021684	2.05222	2.37615	39	3.56923	76	3.74112	70	2.48202	94	1.07079	26	1.4432	38	1.72774	35	3.22883	1.68094	1.91755	0.939261	0.0119635	0.0280242	13	95024454	95250336	-1	Pde8b
ENSMUSG00000104548	2.18128	4.90268	81	2.16953	46	2.09609	39	1.27384	48	1.19201	29	1.48068	39	2.01976	41	3.0561	1.49157	1.91689	0.938764	0.0165489	0.0366093	3	152391162	152394240	-1	Gm43857
ENSMUSG00000046897	55.2051	78.2324	1300	79.7596	1709	81.6412	1538	39.883	1518	37.5988	930	41.7027	1112	49.4232	1015	79.8777	42.1519	1.91681	0.938706	1.68785e-07	2.66867e-06	15	102203249	102215606	1	Zfp740
ENSMUSG00000050947	4.45257	7.66984	127	6.08869	130	8.19861	154	3.6902	140	4.18213	103	3.39245	90	3.86917	79	7.31905	3.78349	1.91627	0.938304	0.000460828	0.00183562	3	108186335	108192286	1	Amigo1
ENSMUSG00000024222	177.764	236.141	3925	242.358	5194	221.681	4177	116.839	4448	181.125	4482	65.9559	1759	161.118	3310	233.393	131.259	1.91566	0.937839	0.0026993	0.00806286	17	28399094	28517527	-1	Fkbp5
ENSMUSG00000026696	100.203	153.367	2549	126.416	2709	145.585	2743	84.3493	3211	76.7936	1900	78.4761	2093	56.1395	1153	141.789	73.9396	1.91556	0.937768	3.19517e-06	2.92994e-05	1	162570515	162599084	1	Vamp4
ENSMUSG00000028495	336.78	486.268	8083	528.223	11321	519.697	9793	253.836	9664	291.355	7210	225.795	6023	306.833	6304	511.396	269.455	1.91539	0.937637	5.37598e-07	6.89303e-06	4	86854660	86857412	-1	Rps6
ENSMUSG00000097375	3.33525	5.02299	83	4.17577	89	5.59841	105	2.61334	99	2.68707	66	2.98011	79	1.82508	37	4.93239	2.5264	1.91484	0.937226	0.0011858	0.00404345	13	48532905	48546500	-1	6720427I07Rik
ENSMUSG00000058600	241.864	368.243	6121	399.918	8571	344.05	6483	176.25	6710	218.34	5403	135.904	3625	273.251	5614	370.737	200.936	1.91483	0.937218	0.000115046	0.000564755	15	34440505	34443640	-1	Rpl30
ENSMUSG00000045045	4.86398	6.6472	110	7.86165	168	6.92504	130	2.98105	113	3.77806	93	3.91725	104	5.32924	109	7.14463	4.0014	1.9139	0.936518	0.000842237	0.00304539	19	4611785	4615667	-1	Lrfn4
ENSMUSG00000028524	4.48099	5.50424	91	6.27532	134	7.88022	148	2.37696	90	4.54579	112	4.0297	107	3.72317	76	6.55326	3.66891	1.913	0.935833	0.00174635	0.00556192	4	102741297	102973628	1	Sgip1
ENSMUSG00000066637	2.57992	4.00035	66	3.33595	71	3.10433	58	1.27384	48	2.24259	55	2.04297	54	2.16576	44	3.48021	1.93129	1.9129	0.93576	0.00537523	0.0143763	12	9029997	9041988	1	Ttc32
ENSMUSG00000019699	5.77071	10.8581	180	10.6144	227	8.88846	167	5.97523	227	4.06091	100	7.14101	190	3.86917	79	10.1203	5.26158	1.91274	0.93564	0.0024146	0.00732106	1	177020073	177258203	-1	Akt3
ENSMUSG00000019943	257.549	388.034	6450	364.552	7813	361.88	6819	205.929	7840	189.246	4683	209.338	5584	172.312	3540	371.489	194.206	1.91249	0.935451	1.17315e-08	3.47523e-07	10	98914406	99026143	1	Atp2b1
ENSMUSG00000029103	110.985	151.502	2518	177.879	3812	164.37	3097	85.216	3244	89.037	2203	84.9611	2266	84.9515	1745	164.584	86.0414	1.91185	0.93497	2.29055e-08	5.66832e-07	5	35091501	35105766	-1	Lrpap1
ENSMUSG00000064367	1430.51	2032.09	33780	1785.25	38263	2104.5	39658	1199.16	45656	1040.74	25756	1077.5	28744	827.346	16999	1973.94	1036.19	1.91087	0.934228	2.24784e-06	2.20394e-05	MT	11742	13565	1	mt-Nd5
ENSMUSG00000042978	37.0496	46.6507	775	56.6645	1214	55.2677	1041	27.5386	1048	29.4365	728	22.9224	611	32.6811	671	52.861	28.1447	1.90852	0.932454	1.98108e-06	1.99751e-05	7	126248862	126295016	1	Sbk1
ENSMUSG00000026782	12.7003	19.8814	330	16.7731	359	17.9627	338	11.9373	454	8.90976	220	9.01529	240	7.22732	148	18.2057	9.27243	1.90762	0.931777	0.000176858	0.000811896	1	60409619	60481158	1	Abi2
ENSMUSG00000099032	3.61734	5.32377	88	5.20222	111	4.74936	89	2.61334	99	3.13155	77	2.86765	76	2.06843	42	5.09178	2.67024	1.9076	0.931755	0.00072216	0.00267869	1	9960163	9967932	-1	Tcf24
ENSMUSG00000085622	3.09393	4.36128	72	4.78231	102	3.74112	70	2.53455	96	1.75771	43	1.63062	43	3.6745	75	4.2949	2.39934	1.9071	0.93138	0.00404564	0.0113394	12	70991615	71015832	-1	3110056K07Rik
ENSMUSG00000115230	27.9432	40.6351	675	42.9008	919	40.8869	770	19.7905	753	18.0013	445	26.5211	707	24.6508	506	41.4743	22.2409	1.90649	0.930918	5.37489e-06	4.41152e-05	15	39962649	39967024	1	AU022793
ENSMUSG00000048216	3.62245	6.04564	100	4.92228	105	6.18213	116	3.63767	138	2.16178	53	3.05508	81	2.84713	58	5.71668	2.92541	1.90426	0.929227	0.00121947	0.00413966	6	13834458	13839942	-1	Gpr85
ENSMUSG00000109105	4.20785	4.90268	81	4.45571	95	7.66796	144	2.95479	112	2.04056	50	3.01759	80	3.91784	80	5.67545	2.98269	1.9041	0.929109	0.00421922	0.0117275	7	29926978	29930405	1	Gm44873
ENSMUSG00000020261	135.561	188.317	3130	205.826	4411	192.442	3626	93.647	3565	103.26	2555	96.2068	2566	121.502	2496	195.528	103.654	1.90374	0.928837	6.10211e-08	1.20049e-06	11	55204350	55236330	1	Slc36a1
ENSMUSG00000038884	25.9514	41.1765	684	40.568	869	31.4413	592	20.736	789	15.6173	386	17.3371	462	27.7169	569	37.7286	20.3518	1.90124	0.92694	8.75377e-05	0.000452834	9	20868642	20874307	1	Shfl
ENSMUSG00000049313	1.57461	2.31599	38	1.74962	37	2.78594	52	0.984929	37	1.35364	33	1.1808	31	1.28972	26	2.28385	1.20227	1.90113	0.926861	0.00871899	0.0214742	9	41964720	42124297	-1	Sorl1
ENSMUSG00000095562	15.8648	18.2572	303	29.2304	626	23.1631	436	13.1192	499	10.0007	247	8.64043	230	22.412	460	23.5502	13.5431	1.90079	0.926598	0.00558673	0.0148465	X	170009659	170019281	1	Gm21887
ENSMUSG00000037833	7.34367	8.75264	145	8.98141	192	10.5866	199	5.42367	206	5.03068	124	3.09256	82	7.568	155	9.4402	5.27873	1.90024	0.92618	0.00494042	0.0133941	14	40813789	40893266	-1	Sh2d4b
ENSMUSG00000057315	49.8833	67.2239	1117	70.055	1501	74.2651	1399	36.1272	1375	40.2252	995	37.4294	998	34.8712	716	70.5147	37.1633	1.89953	0.925643	6.2415e-08	1.22417e-06	5	102481391	102897937	1	Arhgap24
ENSMUSG00000015488	20.5843	30.4087	505	30.8634	661	26.7185	503	14.7477	561	18.365	454	14.0758	375	15.1603	311	29.3302	15.5872	1.8982	0.924636	5.09604e-06	4.20946e-05	2	27009926	27021089	1	Cacfd1
ENSMUSG00000027663	34.9263	47.553	790	45.7935	981	45.1852	851	23.8615	908	25.2342	624	23.1474	617	25.3808	521	46.1773	24.406	1.8976	0.924175	4.63634e-08	9.76207e-07	3	32334792	32366014	-1	Zmat3
ENSMUSG00000050855	3.00072	4.42144	73	3.89583	83	3.68805	69	2.90226	110	1.7173	42	1.63062	43	2.01976	41	4.00177	2.06748	1.89732	0.923962	0.00616947	0.0161094	7	29833620	29853669	-1	Zfp940
ENSMUSG00000020644	136.541	193.069	3209	167.614	3592	210.962	3975	116.497	4435	92.3908	2286	107.827	2876	83.9294	1724	190.548	100.161	1.89698	0.923705	5.60275e-06	4.57813e-05	12	25093799	25097140	-1	Id2
ENSMUSG00000031441	108.356	147.291	2448	153.477	3289	158.586	2988	82.6946	3148	82.2486	2035	80.5753	2149	77.1644	1585	153.118	80.6707	1.89637	0.923243	1.91809e-08	4.99323e-07	8	12757014	12868728	1	Atp11a
ENSMUSG00000000278	134.167	202.755	3370	205.219	4398	202.684	3819	109.117	4154	112.352	2780	110.714	2953	97.7027	2007	203.552	107.471	1.89438	0.921726	8.5142e-09	2.68907e-07	11	88924020	88955465	-1	Scpep1
ENSMUSG00000057069	99.6282	141.155	2346	132.388	2837	142.348	2682	79.9631	3044	74.0459	1832	71.1664	1898	67.0413	1377	138.631	73.0542	1.89299	0.920669	4.98311e-08	1.0307e-06	13	12565874	12611396	1	Ero1lb
ENSMUSG00000029651	2.01651	2.31599	38	2.49613	53	4.2187	79	1.32637	50	1.27282	31	1.70559	45	2.16576	44	3.01028	1.61764	1.89255	0.920333	0.0114493	0.0270312	5	147957320	148316065	1	Mtus2
ENSMUSG00000061477	193.739	279.694	4649	293.914	6299	296.981	5596	122.67	4670	190.984	4726	116.861	3117	210.76	4330	290.196	160.319	1.88748	0.916465	0.000188983	0.000857148	12	28630854	28635953	-1	Rps7
ENSMUSG00000029009	21.9181	32.0329	532	34.5493	740	33.9354	639	16.9539	645	17.1528	424	18.3117	488	19.2972	396	33.5058	17.9289	1.88659	0.915783	3.47169e-07	4.82071e-06	4	148039077	148059551	1	Mthfr
ENSMUSG00000031146	120.477	166.842	2773	176.199	3776	177.318	3341	80.646	3070	103.988	2573	92.5707	2469	93.3712	1918	173.453	92.6438	1.88579	0.915167	5.24293e-08	1.06899e-06	X	7667941	7671390	-1	Plp2
ENSMUSG00000086290	11.066	15.6705	260	13.927	298	17.5381	330	7.23594	275	8.0208	198	8.34055	222	10.6828	219	15.7119	8.57003	1.88433	0.914054	3.28264e-05	0.000201046	4	132308623	132311024	1	Snhg12
ENSMUSG00000038256	12.1507	17.9565	298	17.1463	367	16.6891	314	7.91883	301	9.59668	237	9.46511	252	10.6341	218	17.264	9.40369	1.88303	0.913052	1.03823e-05	7.67562e-05	3	97203662	97297917	-1	Bcl9
ENSMUSG00000094347	5.25323	7.79015	129	5.99538	128	8.8354	166	3.19117	121	2.96992	73	4.96684	132	5.81593	119	7.54031	4.23596	1.88073	0.911291	0.00214439	0.00661989	10	129384083	129390198	1	Olfr784
ENSMUSG00000097328	50.9207	71.5551	1189	79.9462	1713	76.2816	1437	38.0708	1449	43.1345	1067	38.0291	1014	43.5829	895	75.9276	40.7044	1.88048	0.911102	6.94023e-07	8.48311e-06	11	69686250	69695849	-1	Tnfsf12
ENSMUSG00000026558	79.9749	113.784	1891	116.992	2507	110.88	2089	60.7898	2314	74.8945	1853	50.3619	1343	59.5463	1223	113.885	61.3981	1.87517	0.90702	9.7076e-07	1.111e-05	1	167222883	167285320	-1	Uck2
ENSMUSG00000044042	34.3585	51.7038	859	47.2399	1012	51.5531	971	28.274	1076	25.4767	630	32.3688	863	20.5626	422	50.1656	26.6705	1.87444	0.90646	8.29986e-06	6.36998e-05	2	113327736	113716767	1	Fmn1
ENSMUSG00000066640	20.2398	29.6868	493	32.4497	695	24.2244	456	15.2467	580	14.4051	356	12.7264	339	20.7086	425	28.787	15.7717	1.87317	0.90548	0.000159396	0.000743387	5	142866946	142895421	-1	Fbxl18
ENSMUSG00000039763	8.34717	11.7003	194	10.4278	223	11.5417	217	6.10656	232	5.75801	142	6.09141	162	5.76726	118	11.2233	5.93081	1.87281	0.905207	0.000160024	0.000745776	16	91614254	91619026	-1	Dnajc28
ENSMUSG00000014846	186.413	260.805	4335	265.78	5696	259.994	4899	108.303	4123	176.357	4364	131.968	3520	157.614	3238	262.193	143.56	1.86924	0.902448	3.37656e-05	0.00020621	8	105467493	105471526	-1	Tppp3
ENSMUSG00000035441	3.29911	7.85031	130	4.64234	99	4.48403	84	2.7972	106	4.0205	99	4.14216	110	1.24106	25	5.65889	3.05023	1.86865	0.901999	0.0234539	0.0492386	11	80482126	80780025	-1	Myo1d
ENSMUSG00000025804	128.474	183.866	3056	169.947	3642	188.78	3557	109.984	4187	104.796	2593	97.069	2589	76.2884	1567	180.864	97.0342	1.86851	0.901888	8.85854e-07	1.02839e-05	9	123962124	123968692	-1	Ccr1
ENSMUSG00000078816	3.11291	5.02299	83	4.87562	104	4.27177	80	3.32249	126	1.39404	34	2.15542	57	3.77183	77	4.72346	2.66095	1.86845	0.901844	0.0131182	0.0302398	7	3289179	3331099	1	Prkcg
ENSMUSG00000058230	21.7268	30.1079	500	34.4559	738	30.38	572	18.1883	692	15.1729	375	18.6866	498	15.4037	316	31.6479	16.8629	1.86815	0.901614	9.30979e-05	0.000476812	7	16493719	16614993	-1	Arhgap35
ENSMUSG00000027447	374.464	528.437	8784	566.808	12148	567.296	10690	255.911	9743	334.672	8282	267.591	7138	343.188	7051	554.181	300.34	1.86698	0.900706	4.39591e-07	5.83976e-06	2	148871722	148875692	-1	Cst3
ENSMUSG00000062328	210.436	319.637	5313	315.189	6755	316.191	5958	149.67	5698	207.106	5125	119.71	3193	230.617	4738	317.006	176.776	1.86464	0.898899	0.000431477	0.00173642	18	74998558	75003381	1	Rpl17
ENSMUSG00000035954	109.416	162.21	2696	151.051	3237	151.847	2861	102.918	3918	85.2387	2109	76.1145	2030	69.5234	1428	155.036	83.4488	1.8632	0.897779	8.79567e-06	6.67282e-05	12	40445952	40846874	1	Dock4
ENSMUSG00000074578	11.5127	15.6104	259	17.5662	376	17.3789	327	8.05015	306	8.95017	221	8.67792	231	11.9969	246	16.8519	9.41877	1.86288	0.897532	9.08288e-05	0.000467233	2	167062934	167065862	1	Zfas1
ENSMUSG00000090086	8.56157	10.9182	181	12.9472	277	12.2847	231	7.20968	274	6.04086	149	4.8169	128	8.63872	177	12.05	6.67654	1.8623	0.897088	0.000259139	0.00112169	5	123133723	123141666	-1	AI480526
ENSMUSG00000007872	9.22618	10.9784	182	11.8275	253	10.109	190	3.45382	131	10.3644	256	5.37918	143	8.83339	181	10.9716	7.0077	1.86226	0.897052	0.0110405	0.026181	4	136143497	136145755	1	Id3
ENSMUSG00000067288	189.359	291.123	4839	282.063	6045	285.731	5384	136.012	5178	167.063	4134	136.954	3653	183.311	3766	286.306	155.835	1.85998	0.895291	1.50283e-06	1.59125e-05	17	33819027	33824562	-1	Rps28
ENSMUSG00000032067	61.8343	85.2706	1417	82.7923	1774	86.311	1626	50.7567	1932	42.1244	1042	39.7535	1060	50.5913	1039	84.7913	45.8064	1.85867	0.894271	1.13184e-06	1.25578e-05	9	50521617	50528724	-1	Pts
ENSMUSG00000027276	30.7205	41.4773	689	45.2803	970	41.8421	788	24.3343	926	24.7897	613	18.9865	506	24.9428	512	42.8666	23.2633	1.85847	0.894115	5.30926e-06	4.366e-05	2	137081456	137116644	-1	Jag1
ENSMUSG00000023349	491.411	692.06	11504	657.882	14100	716.835	13508	439.606	16737	342.713	8481	407.712	10876	301.674	6198	688.926	372.926	1.85845	0.8941	1.30591e-06	1.41412e-05	6	123229843	123247021	1	Clec4n
ENSMUSG00000016664	136.54	178.632	2969	205.499	4404	191.858	3615	101.999	3883	111.544	2760	99.3556	2650	100.769	2070	191.997	103.417	1.8578	0.893596	5.71816e-08	1.14594e-06	15	83375607	83464606	-1	Pacsin2
ENSMUSG00000036764	6.63213	8.45187	140	7.06848	151	10.8519	204	4.26802	162	4.82864	119	5.11678	136	4.4532	91	8.79075	4.66666	1.8573	0.893204	0.000488847	0.00192303	10	63382443	63410576	1	Dnajc12
ENSMUSG00000022442	7.62326	9.29404	154	10.3811	222	11.1703	210	5.29235	201	6.56615	162	4.10467	109	7.27599	149	10.2818	5.80979	1.85573	0.89199	0.00119511	0.0040709	15	83483769	83510893	-1	Ttll1
ENSMUSG00000053835	14.1617	20.0017	332	19.6191	420	19.3424	364	11.9111	453	9.03098	223	11.077	295	9.85544	202	19.6544	10.4686	1.85571	0.891972	7.06416e-05	0.000378813	17	36005695	36020560	-1	H2-T24
ENSMUSG00000020718	9.37315	16.1518	268	12.3873	265	12.8153	241	7.28847	277	8.14202	201	7.02855	187	6.7893	139	13.7848	7.31209	1.85409	0.890712	3.05707e-05	0.000189209	11	106768253	106779537	-1	Polg2
ENSMUSG00000070315	4.97227	5.80502	96	7.20845	154	7.50876	141	3.92658	149	3.69725	91	2.71771	72	4.93989	101	6.84075	3.82036	1.85391	0.89057	0.00100502	0.00352304	9	35116728	35130922	1	4930581F22Rik
ENSMUSG00000039852	23.7854	33.3563	554	36.3689	779	31.3352	590	16.2973	620	20.7894	514	15.8002	421	21.974	451	33.6868	18.7152	1.85257	0.88953	4.83283e-06	4.06235e-05	4	150281646	150621966	1	Rere
ENSMUSG00000028439	43.4719	61.2083	1017	65.0161	1393	61.9539	1167	32.3976	1233	30.9316	765	35.3302	942	38.132	783	62.7261	34.1979	1.8513	0.888538	3.67917e-07	5.05974e-06	4	41517691	41569538	-1	Fam219a
ENSMUSG00000038437	70.2369	103.257	1716	106.914	2291	96.2342	1813	58.4785	2226	49.3976	1222	44.4767	1186	73.3683	1507	102.135	56.4303	1.85096	0.888277	3.88918e-05	0.000231162	11	97663414	97685463	1	Mllt6
ENSMUSG00000022462	190.132	278.731	4633	256.308	5493	279.204	5261	154.634	5887	151.143	3740	133.168	3552	147.491	3030	271.414	146.609	1.85042	0.887856	9.57377e-08	1.68535e-06	15	96687392	96699730	-1	Slc38a2
ENSMUSG00000040606	29.2506	42.139	700	40.8479	875	40.091	755	20.3946	776	25.3958	628	17.562	468	28.3983	583	41.026	22.9377	1.84965	0.887249	9.84363e-05	0.00049874	4	142102390	142239401	-1	Kazn
ENSMUSG00000032911	27.8738	38.1687	634	46.2601	991	40.6747	766	23.6252	899	24.4261	604	18.8365	502	24.0667	494	41.7012	22.7386	1.84843	0.886303	2.59375e-06	2.47762e-05	9	56865033	56899870	1	Cspg4
ENSMUSG00000027236	20.4709	27.5814	458	23.3983	501	31.9719	602	17.8994	681	16.4659	407	12.5389	334	11.6562	239	27.6505	14.6401	1.84808	0.886029	0.00097764	0.00344487	2	122028546	122056598	1	Eif3j1
ENSMUSG00000020189	153.947	228.08	3791	195.515	4190	225.13	4242	129.341	4924	118.373	2929	137.703	3673	86.0222	1767	216.242	117.86	1.84634	0.884665	3.8248e-05	0.000228283	10	111164752	111297249	1	Osbpl8
ENSMUSG00000001313	5.4437	10.1362	168	6.8352	146	9.10073	171	4.92464	187	3.89928	96	5.19176	138	4.11252	84	8.69072	4.53205	1.84491	0.883551	0.000349256	0.00144965	11	101464999	101471853	1	Rnd2
ENSMUSG00000040652	18.931	26.3782	438	26.9909	578	30.1677	568	13.6971	521	16.5467	409	16.6623	444	13.9436	286	27.8456	15.2124	1.84484	0.883497	3.47768e-06	3.12943e-05	9	65668001	65690300	1	Oaz2
ENSMUSG00000038843	122.734	171.474	2850	160.662	3443	182.996	3448	105.046	3999	88.8753	2199	96.2443	2567	81.642	1677	171.711	92.9519	1.8438	0.882681	3.57741e-07	4.93033e-06	19	17326141	17372844	-1	Gcnt1
ENSMUSG00000071669	12.5767	17.8963	297	20.5989	441	16.1584	304	9.28459	353	9.91993	245	9.765	260	11.1695	229	18.2179	10.0348	1.84201	0.881278	5.11507e-05	0.000289472	16	11322908	11755472	1	Snx29
ENSMUSG00000115762	4.56166	7.48938	124	6.04204	129	5.22695	98	3.32249	126	3.61643	89	2.86765	76	3.6745	75	6.25279	3.37027	1.84181	0.881121	0.00115023	0.00394828	14	103463919	103512619	1	Gm34907
ENSMUSG00000041935	62.4292	86.594	1439	71.688	1536	92.6788	1746	55.458	2111	38.1241	943	46.9132	1251	39.4948	811	83.6536	44.9975	1.84143	0.88083	3.15396e-05	0.00019418	15	3982035	3995744	-1	AW549877
ENSMUSG00000029772	58.6967	78.1121	1298	82.4657	1767	89.8664	1693	46.6068	1774	43.7406	1082	49.3123	1315	41.2468	847	83.4814	45.2267	1.84095	0.880454	2.36654e-07	3.52546e-06	6	29768011	29912310	1	Ahcyl2
ENSMUSG00000040883	15.5642	23.19	385	26.7576	573	21.6242	407	11.5959	441	13.1121	324	13.0637	348	15.2577	313	23.8573	13.2573	1.84059	0.880167	7.09343e-06	5.59887e-05	9	21921008	21927556	-1	Tmem205
ENSMUSG00000066152	64.5784	89.301	1484	97.8157	2096	94.5361	1781	54.1711	2062	49.1148	1215	51.2241	1366	49.2772	1012	93.8843	50.9468	1.83946	0.879284	8.98376e-09	2.78281e-07	4	62262562	62298411	1	Slc31a2
ENSMUSG00000058546	458.595	637.62	10599	663.808	14227	745.066	14040	329.846	12558	427.769	10586	315.91	8427	425.731	8747	682.164	374.814	1.83946	0.87928	1.95102e-06	1.97183e-05	11	78180932	78183584	-1	Rpl23a
ENSMUSG00000019986	5.54352	8.2714	137	7.58171	162	9.25992	174	4.63573	176	5.47516	135	4.32959	115	3.62583	74	8.37101	4.51658	1.83886	0.878814	0.000240791	0.00105562	10	20952547	21080429	1	Ahi1
ENSMUSG00000008682	803.284	1177.64	19576	1156.97	24797	1245.53	23471	538.204	20491	796.686	19716	491.38	13108	855.428	17576	1193.38	670.425	1.83836	0.878416	0.000144611	0.000684589	X	74270812	74273135	1	Rpl10
ENSMUSG00000024799	8.87102	13.6854	227	14.2536	305	11.2764	212	7.52485	286	6.48533	160	5.3417	142	10.1961	209	13.0718	7.387	1.83789	0.878052	0.000347726	0.00144402	19	6062821	6068373	-1	Tm7sf2
ENSMUSG00000026627	25.2165	36.9055	613	34.316	735	34.5721	651	19.6854	749	20.4258	505	18.799	501	17.3991	357	35.2645	19.0773	1.83748	0.877726	1.3162e-06	1.42202e-05	1	191325912	191350914	1	Pacc1
ENSMUSG00000017607	10.1362	15.6104	259	14.8135	317	17.432	328	8.65424	329	8.78854	217	10.4023	277	6.69197	137	15.952	8.63425	1.8365	0.876955	0.000226437	0.00100512	11	99065678	99089306	-1	Tns4
ENSMUSG00000087403	15.0437	24.2126	402	18.0328	386	20.9343	394	13.3556	508	10.8897	269	10.3273	275	9.85544	202	21.0599	11.107	1.83643	0.876903	7.48713e-05	0.000397197	X	152294828	152327495	-1	Kantr
ENSMUSG00000025408	11.072	16.4526	273	16.7731	359	13.6113	256	7.57738	288	8.70772	215	7.81575	208	11.0722	227	15.6123	8.79325	1.83575	0.876371	8.8019e-05	0.000454777	10	127290774	127296288	1	Ddit3
ENSMUSG00000073147	9.61683	13.926	231	12.8539	275	13.5052	254	7.91883	301	5.96004	147	6.05392	161	10.1961	209	13.4284	7.53223	1.83398	0.874979	0.000385086	0.00157381	5	23382308	23434269	-1	5031425E22Rik
ENSMUSG00000051427	4.89967	5.5644	92	8.18824	175	7.56183	142	3.95285	150	2.64666	65	3.80479	101	6.10794	125	7.10482	4.12806	1.83393	0.874936	0.00273496	0.00814673	11	4141123	4160293	-1	Ccdc157
ENSMUSG00000098912	7.64514	16.3924	272	7.53505	161	9.89671	186	6.21162	236	4.86905	120	4.8169	128	7.03265	144	11.2747	5.73255	1.83318	0.874349	0.0117847	0.0276506	3	88782943	88832547	-1	1500004A13Rik
ENSMUSG00000026922	18.8946	27.04	449	29.2304	626	25.4449	479	14.091	536	17.7993	440	12.5764	335	16.1824	332	27.2384	15.1623	1.83313	0.874307	4.87485e-05	0.00027783	2	26593057	26604417	-1	Agpat2
ENSMUSG00000115186	3.51912	6.58704	109	5.94872	127	2.9982	56	2.66587	101	3.21236	79	2.15542	57	2.79846	57	5.17799	2.70803	1.83284	0.874085	0.0113465	0.0268228	14	70205324	70255287	1	Gm49417
ENSMUSG00000019734	5.16383	6.34642	105	8.14159	174	7.19037	135	3.82152	145	2.76788	68	3.42993	91	7.86002	161	7.22613	4.46984	1.83195	0.873382	0.00585675	0.0154367	7	3665790	3677553	-1	Tmc4
ENSMUSG00000047446	4.53029	5.74486	95	5.62213	120	7.1373	134	3.6902	140	3.93969	97	2.71771	72	2.99313	61	6.1681	3.33518	1.83186	0.873309	0.00103162	0.00359477	12	40005447	40038025	-1	Arl4a
ENSMUSG00000053617	10.0689	15.9713	265	14.6269	313	11.4356	215	8.52292	324	6.52574	161	6.57872	175	8.68739	178	14.0113	7.57869	1.8307	0.872398	0.000494494	0.00194151	19	47260174	47464401	-1	Sh3pxd2a
ENSMUSG00000030560	1267.26	1773.24	29477	1624.56	34819	1810.83	34124	1034.84	39400	940.737	23281	1006.43	26848	815.86	16763	1736.21	949.469	1.83016	0.871968	4.51901e-07	5.96639e-06	7	88278085	88310888	1	Ctsc
ENSMUSG00000046798	5.82606	9.23389	153	7.67502	164	8.30474	156	4.95091	188	3.89928	96	4.89187	130	4.25852	87	8.40455	4.50015	1.8297	0.871609	0.000118579	0.00057967	5	5489537	5514958	-1	Cldn12
ENSMUSG00000111777	5.82461	8.03078	133	7.11514	152	8.57007	161	4.47814	170	3.01033	74	4.74193	126	5.32924	109	7.90533	4.38991	1.82811	0.870352	0.0017303	0.0055176	9	98575308	98576766	-1	Gm47147
ENSMUSG00000025969	230.444	311.696	5181	337.678	7237	310.247	5846	200.492	7633	170.902	4229	169.416	4519	159.95	3286	319.874	175.19	1.82626	0.868891	8.4768e-07	9.92117e-06	1	62703285	62818695	1	Nrp2
ENSMUSG00000033565	2.14526	2.79724	46	3.66255	78	4.43097	83	2.11431	80	2.08096	51	1.81805	48	1.82508	37	3.63025	1.9596	1.8251	0.867978	0.00507333	0.0136997	15	77078990	77307004	-1	Rbfox2
ENSMUSG00000026675	23.9731	39.0711	649	34.6426	742	35.4212	667	21.7078	826	18.5266	458	22.1727	591	16.4257	337	36.3783	19.7082	1.82317	0.866452	1.06165e-05	7.80848e-05	1	169949535	169969241	-1	Hsd17b7
ENSMUSG00000101304	7.33489	11.4596	190	7.30177	156	10.0028	188	4.81958	183	5.55597	137	4.21713	112	6.35128	130	9.58808	5.23599	1.82305	0.866358	0.00065292	0.00245722	9	50488795	50507823	-1	Plet1os
ENSMUSG00000039157	23.2532	35.0407	582	31.3766	672	31.9719	602	14.8527	565	21.2339	525	18.949	505	18.4212	378	32.7964	18.3642	1.82249	0.865913	1.70528e-05	0.000116143	2	32535332	32569756	1	Fam102a
ENSMUSG00000058258	80.5954	126.598	2104	105.327	2257	135.29	2549	79.9893	3045	63.4593	1570	74.3152	1982	50.4939	1037	122.405	67.0644	1.82082	0.864586	4.74519e-05	0.000271039	13	8885501	8892451	1	Idi1
ENSMUSG00000029575	10.7808	17.5955	292	16.6798	357	14.2481	268	7.99762	304	10.0412	248	8.90283	237	8.93073	183	16.1745	8.96808	1.82056	0.864386	1.77422e-05	0.000120258	5	114431034	114444060	-1	Mmab
ENSMUSG00000021273	49.3251	71.3746	1186	72.7611	1559	79.7839	1503	42.6146	1622	43.6598	1080	38.7039	1032	38.7161	795	74.6399	40.9236	1.82009	0.864014	1.73566e-06	1.78355e-05	14	63145150	63179578	-1	Fdft1
ENSMUSG00000022969	108.103	156.675	2604	143.213	3069	158.958	2995	82.6946	3148	94.3303	2334	84.4363	2252	74.9257	1539	152.949	84.0967	1.81959	0.863611	7.91356e-08	1.47149e-06	16	91406164	91425834	1	Il10rb
ENSMUSG00000041936	38.0975	55.4334	921	54.6583	1171	52.4021	987	28.668	1091	29.3153	725	28.6577	764	33.3138	684	54.1646	29.9887	1.81948	0.863529	2.6885e-06	2.54302e-05	4	156165290	156197488	-1	Agrn
ENSMUSG00000106044	97.6967	138.749	2306	134.068	2873	134.176	2528	78.3609	2983	63.4189	1569	82.562	2202	74.7797	1536	135.664	74.7804	1.81887	0.863046	2.31714e-07	3.4679e-06	5	60803716	60807706	-1	Gm42860
ENSMUSG00000024286	180.093	252.563	4198	244.084	5231	264.611	4986	149.985	5710	140.718	3482	147.862	3944	119.652	2458	253.753	139.554	1.8185	0.86275	7.35362e-07	8.88086e-06	18	9312304	9450154	-1	Ccny
ENSMUSG00000039910	54.3135	77.3301	1285	77.4734	1660	76.1755	1435	38.1758	1453	46.8924	1160	39.566	1055	46.9411	964	76.993	42.8938	1.81721	0.861727	4.69482e-07	6.14812e-06	10	17723218	17725674	1	Cited2
ENSMUSG00000004032	2.76597	4.42144	73	3.33595	71	3.79418	71	1.93046	73	1.75771	43	2.45531	65	2.36044	48	3.85052	2.12598	1.81645	0.861124	0.00255168	0.00766992	3	107895821	107898686	1	Gstm5
ENSMUSG00000054723	5.51353	8.33155	138	7.9083	169	6.92504	130	3.48008	132	4.82864	119	5.04181	134	4.11252	84	7.72163	4.36576	1.81588	0.860672	0.00044247	0.00177511	17	56713936	56718022	-1	Vmac
ENSMUSG00000118053	1.26606	2.01521	33	1.46968	31	1.88382	35	0.853605	32	0.868752	21	1.1808	31	1.04638	21	1.78957	0.987383	1.81545	0.86033	0.0185692	0.0403579	17	30591508	30591925	1	Gm50244
ENSMUSG00000114886	5.56338	8.57218	142	6.08869	130	7.4557	140	3.76899	143	4.26295	105	4.10467	109	3.8205	78	7.37219	3.98928	1.81493	0.859916	0.000568484	0.00218802	13	58218719	58219276	1	Gm48432
ENSMUSG00000036473	33.0481	50.3803	837	49.4327	1059	40.3032	759	28.4579	1083	22.3653	553	25.284	674	26.0135	534	46.7054	25.5302	1.8137	0.858936	1.68721e-06	1.74489e-05	17	24175431	24205562	-1	Tbc1d24
ENSMUSG00000074151	12.8017	15.7909	262	21.5321	461	20.0322	377	10.414	396	10.0412	248	11.3769	303	10.4881	215	19.1184	10.58	1.81264	0.858091	2.16181e-05	0.000141622	8	94434356	94527272	1	Nlrc5
ENSMUSG00000071711	10.7787	14.5276	241	19.4325	416	14.5665	274	8.7593	333	8.86935	219	8.82786	235	9.51476	195	16.1755	8.99282	1.81099	0.856778	4.3308e-05	0.000252748	15	78406416	78414013	1	Mpst
ENSMUSG00000072294	2.56335	2.31599	38	4.12911	88	3.95338	74	2.06178	78	2.16178	53	1.21828	32	2.45778	50	3.46616	1.97491	1.81048	0.856369	0.0144778	0.0327933	14	99870632	100284679	-1	Klf12
ENSMUSG00000097589	31.8886	43.2218	718	36.0889	773	57.3372	1080	28.0902	1069	23.0118	569	23.7096	632	22.85	469	45.5493	24.4154	1.80944	0.855541	4.18612e-05	0.000245975	14	61602839	61682373	-1	Dleu2
ENSMUSG00000095041	272.96	350.256	5822	380.322	8151	347.128	6541	210.998	8033	166.699	4125	166.267	4435	267.654	5499	359.235	202.905	1.80893	0.855136	0.000101246	0.000510032	JH584304.1	52190	59690	-1
ENSMUSG00000032898	11.3606	13.7456	228	18.0795	387	19.5016	367	8.86436	337	8.5865	212	11.3019	301	9.46609	194	17.1089	9.55471	1.80618	0.852939	0.000134144	0.000641162	5	117976730	118010201	1	Fbxo21
ENSMUSG00000021733	48.0846	63.6146	1057	64.7361	1387	76.6	1443	39.7517	1513	35.2148	871	46.7258	1246	29.615	608	68.3169	37.8268	1.80554	0.852428	3.82306e-05	0.000228283	14	14702279	14799940	1	Slc4a7
ENSMUSG00000018800	2.03842	3.15817	52	3.05601	65	4.11257	77	1.27384	48	2.36381	58	2.98011	79	1.63041	33	3.44225	2.06204	1.80489	0.851907	0.0196695	0.0424131	11	110269369	110337716	-1	Abca5
ENSMUSG00000055538	32.527	48.2749	802	45.3736	972	46.1935	870	25.1485	957	27.2546	674	27.2708	727	23.5314	483	46.614	25.8013	1.80395	0.851163	1.46103e-05	0.000102098	14	25711642	25769039	-1	Zcchc24
ENSMUSG00000034723	63.3599	86.1128	1431	83.6787	1793	81.8004	1541	48.3666	1841	48.0238	1188	54.7102	1459	35.4066	727	83.864	46.6268	1.80352	0.850816	1.06465e-05	7.82158e-05	2	134594185	134644145	-1	Tmx4
ENSMUSG00000096768	121.301	164.616	2736	179.838	3854	161.717	3047	136.117	5182	69.0759	1709	58.6462	1564	137.562	2826	168.724	100.35	1.8032	0.850556	0.00469738	0.0128679	Y	90784738	90816465	1	Gm47283
ENSMUSG00000023067	119.888	162.39	2699	170.413	3652	157.313	2964	85.8464	3268	97.0376	2401	84.4363	2252	96.778	1988	163.372	91.0246	1.80241	0.849927	2.92031e-07	4.1999e-06	17	29090976	29100727	1	Cdkn1a
ENSMUSG00000054519	3.0395	3.88004	64	3.84917	82	5.22695	98	2.00925	76	1.95974	48	3.42993	91	2.50645	51	4.31872	2.47634	1.80051	0.848404	0.00545134	0.0145437	11	59461197	59472474	-1	Zfp867
ENSMUSG00000020424	3.79282	6.82766	113	5.7621	123	5.12082	96	3.48008	132	3.49521	86	2.56776	68	3.47982	71	5.90353	3.25572	1.80005	0.848039	0.00133415	0.00444857	11	4218225	4222409	1	Castor1
ENSMUSG00000046785	30.9155	48.2147	801	43.9739	942	40.94	771	28.773	1095	22.1229	547	24.3094	648	22.12	454	44.3762	24.3313	1.79981	0.847846	3.52269e-06	3.1589e-05	9	111271929	111279093	1	Epm2aip1
ENSMUSG00000113424	66.4646	86.3534	1435	89.8841	1926	98.3568	1853	51.4658	1959	49.034	1213	51.5614	1375	51.1266	1050	91.5314	50.797	1.79971	0.847766	2.95879e-08	6.90705e-07	13	30370359	30377183	1	Gm48161
ENSMUSG00000100813	2.34868	2.9777	49	4.17577	89	2.9982	56	2.14058	81	1.63649	40	1.48068	39	2.40911	49	3.38389	1.91671	1.79799	0.846386	0.0119928	0.0280879	4	132265708	132268841	1	Gm28874
ENSMUSG00000024193	43.1623	56.4561	938	62.1233	1331	62.803	1183	32.5289	1238	34.0025	841	28.4703	759	42.4636	872	60.4608	34.3663	1.79671	0.84536	3.36988e-06	3.0559e-05	17	26933052	26937908	1	Phf1
ENSMUSG00000106631	2.15578	3.15817	52	2.68276	57	2.78594	52	1.69408	64	1.51526	37	1.51817	40	1.58174	32	2.87562	1.57731	1.79562	0.844479	0.00808867	0.0201919	5	107507621	107580596	1	Gm42669
ENSMUSG00000026866	76.2779	104.099	1730	101.362	2172	95.0668	1791	66.5943	2535	54.9334	1359	57.2967	1528	44.0696	905	100.176	55.7235	1.79561	0.844477	1.93578e-05	0.000129077	2	43555329	43682715	1	Kynu
ENSMUSG00000041642	34.7835	50.3202	836	59.184	1268	45.7159	861	27.1972	1035	28.0223	693	32.6312	870	27.6196	567	51.74	28.8676	1.79516	0.844114	0.00040524	0.00164315	1	136131389	136177998	1	Kif21b
ENSMUSG00000033059	47.1565	64.5169	1072	70.0083	1500	64.8725	1222	35.9696	1369	40.993	1014	35.6675	951	36.0393	740	66.4659	37.1673	1.79496	0.843952	7.51963e-07	9.04743e-06	2	150786735	150831758	1	Pygb
ENSMUSG00000024962	18.9065	24.3931	405	30.1169	645	28.5758	538	13.2768	505	15.3749	380	15.8377	422	19.3459	397	27.6952	15.9588	1.79397	0.843154	2.05059e-05	0.000135507	19	6982473	6987651	-1	Vegfb
ENSMUSG00000062929	21.6223	25.5361	424	27.5974	591	35.3151	665	19.2652	733	14.6476	362	17.487	466	13.0189	267	29.4828	16.1047	1.79359	0.842853	5.81773e-05	0.000321886	12	54858809	54862877	-1	Cfl2
ENSMUSG00000041736	83.2113	127.801	2124	131.548	2819	110.668	2085	64.782	2466	74.5308	1844	59.0211	1574	79.1112	1625	123.339	69.3613	1.79351	0.842788	3.28403e-06	2.99279e-05	15	83563592	83574203	1	Tspo
ENSMUSG00000018395	15.2516	18.7986	312	21.3454	457	23.2692	438	11.7272	446	12.5464	310	13.4386	358	9.36875	192	21.1378	11.7702	1.79345	0.842739	2.0637e-05	0.000136234	11	53567379	53601967	1	Kif3a
ENSMUSG00000021830	38.8344	55.9748	930	50.6925	1086	56.0637	1056	30.5591	1163	29.8002	737	33.081	882	26.8895	552	54.2436	30.0825	1.79329	0.842607	1.55856e-06	1.63548e-05	14	45133465	45220328	-1	Txndc16
ENSMUSG00000002210	26.2058	42.7406	710	37.1154	795	34.8375	656	18.6874	711	23.2139	574	20.186	538	24.3588	500	38.2311	21.6115	1.79272	0.842146	4.0646e-06	3.51992e-05	7	24399619	24422778	1	Smg9
ENSMUSG00000003526	4.61513	8.75264	145	6.27532	134	6.87198	129	3.79526	144	3.61643	89	4.2921	114	4.40453	90	7.29998	4.02708	1.79247	0.84195	0.000436133	0.00175187	16	18060357	18090203	-1	Prodh
ENSMUSG00000073702	205.359	314.584	5229	300.912	6449	298.467	5624	163.485	6224	213.248	5277	121.772	3248	198.885	4086	304.654	174.348	1.79188	0.841477	8.40533e-05	0.000437778	1	39367842	39371911	1	Rpl31
ENSMUSG00000045639	6.07635	9.23389	153	8.5615	183	7.77409	146	4.89838	186	3.89928	96	4.51701	120	5.96193	122	8.52316	4.81915	1.79105	0.840803	0.000653413	0.00245814	7	127607031	127615797	-1	Zfp629
ENSMUSG00000028414	14.6648	19.701	327	20.5989	441	19.9261	375	10.5716	402	12.0211	297	10.7396	286	12.1915	250	20.0753	11.381	1.78842	0.838686	4.18938e-05	0.000246054	4	53713998	53777890	1	Fktn
ENSMUSG00000024350	15.0183	20.4228	339	20.179	432	20.4037	384	11.2019	426	11.8595	293	11.4144	304	11.0235	226	20.3352	11.3748	1.78816	0.838477	1.57406e-05	0.000108874	18	35671103	35708414	-1	Dnajc18
ENSMUSG00000041040	88.0228	115.649	1922	122.777	2631	124.783	2351	64.283	2447	70.1669	1736	69.7045	1859	67.382	1384	121.07	67.8841	1.78683	0.837404	2.86163e-08	6.75365e-07	1	59913006	59985346	1	Fam117b
ENSMUSG00000107846	2.13549	3.45895	57	3.24264	69	2.57367	48	1.93046	73	1.31323	32	1.1808	31	3.0418	62	3.09175	1.86657	1.78664	0.837246	0.0217216	0.0461356	6	113676732	113679219	-1	Gm43963
ENSMUSG00000041440	11.2482	17.2947	287	13.6004	291	15.2033	286	8.60171	327	9.35424	231	7.21598	192	9.12541	187	15.3661	8.57433	1.78437	0.835414	0.000151572	0.000712311	9	96119362	96184608	1	Gk5
ENSMUSG00000010406	14.6475	21.8666	363	21.7653	466	23.2692	438	11.3595	432	13.3545	330	10.5522	281	16.8151	345	22.3004	13.0203	1.78132	0.832946	0.000127864	0.000616407	14	54426909	54429756	1	Mrpl52
ENSMUSG00000020716	76.1453	113.484	1886	105.794	2267	106.317	2003	68.1439	2594	54.9334	1359	61.3827	1637	58.719	1206	108.531	60.7947	1.78093	0.83263	3.31784e-07	4.67765e-06	11	79339693	79581612	1	Nf1
ENSMUSG00000032549	17.4257	26.3181	437	27.3175	585	24.3836	459	17.1115	651	17.7993	440	16.175	431	7.90869	162	26.0064	14.7486	1.77991	0.831805	0.00112442	0.00387208	9	103111787	103185276	1	Rab6b
ENSMUSG00000048911	11.9176	19.0994	317	12.294	263	18.3341	345	8.57545	326	9.19261	227	8.49049	226	10.2448	210	16.5759	9.12583	1.77983	0.831741	0.000189044	0.000857148	2	131298064	131352892	-1	Rnf24
ENSMUSG00000025477	15.4003	21.7463	361	21.7653	466	23.0569	434	13.2768	505	12.8697	318	10.7396	286	13.0189	267	22.1895	12.4763	1.77982	0.831733	2.6659e-06	2.52594e-05	7	139389109	139579652	1	Inpp5a
ENSMUSG00000044453	2.63589	2.01521	33	5.15556	110	3.31659	62	1.58902	60	2.16178	53	1.85554	49	2.31177	47	3.49579	1.97953	1.77975	0.831678	0.023125	0.0486511	7	30857390	30861564	-1	Ffar1
ENSMUSG00000002504	30.0031	39.5523	657	47.8464	1025	41.8952	789	19.8693	756	29.5174	730	22.885	610	27.8629	572	43.098	25.0336	1.77949	0.831466	3.78001e-05	0.000226344	17	24639286	24650327	-1	Slc9a3r2
ENSMUSG00000032000	46.8689	70.1715	1166	61.4235	1316	64.8725	1222	42.5358	1619	34.6895	858	31.8815	850	37.4993	770	65.4892	36.6515	1.77912	0.831167	1.52138e-06	1.60693e-05	9	7848699	7873186	-1	Birc3
ENSMUSG00000065947	191.438	342.195	5688	189.169	4054	285.2	5374	154.502	5882	186.66	4619	108.54	2895	153.672	3157	272.188	150.844	1.77802	0.830272	0.00251607	0.00757701	MT	9877	10173	1	mt-Nd4l
ENSMUSG00000044768	100.654	142.298	2365	126.976	2721	149.777	2822	84.218	3206	79.5009	1967	75.5897	2016	73.9036	1518	139.684	78.3031	1.77599	0.828626	8.64841e-08	1.57629e-06	1	97606318	97662074	-1	D1Ertd622e
ENSMUSG00000112580	5.24435	8.33155	138	6.32198	135	6.28826	118	4.29429	163	2.96992	73	3.42993	91	5.03722	103	6.9806	3.93284	1.77508	0.827881	0.00272191	0.00811159	10	100432938	100433569	-1	Gm47673
ENSMUSG00000041429	3.59546	4.84253	80	5.57547	119	4.11257	77	2.40323	91	3.85887	95	2.34285	62	2.74979	56	4.84352	2.83868	1.77447	0.827385	0.00348286	0.00999557	17	24632680	24638837	1	Nthl1
ENSMUSG00000027318	12.8825	19.5807	325	21.1121	452	16.3707	308	10.9918	418	9.39464	232	9.16523	244	14.479	297	19.0212	11.0077	1.77344	0.826549	0.00068583	0.00256237	2	131050591	131063814	-1	Adam33
ENSMUSG00000000562	6.04732	8.8128	146	7.67502	164	12.8684	242	4.97717	189	6.40452	158	5.94147	158	4.30719	88	9.7854	5.40759	1.77228	0.825607	0.00210664	0.00652238	3	105870858	105908926	1	Adora3
ENSMUSG00000022013	16.6157	22.5884	375	22.9318	491	24.2244	456	11.0181	419	14.7284	364	14.9755	399	12.9216	265	23.2482	13.4109	1.77215	0.825504	1.03636e-05	7.66617e-05	14	77820681	77875125	-1	Dnajc15
ENSMUSG00000113425	3.47769	3.5191	58	4.64234	99	5.54534	104	2.7972	106	2.44463	60	1.59314	42	4.25852	87	4.56893	2.77337	1.7717	0.825136	0.0162432	0.0360461	12	73355081	73361997	1	Gm48653
ENSMUSG00000032688	69.5049	88.9401	1478	90.6772	1943	105.043	1979	61.2626	2332	44.9529	1112	58.9461	1572	48.6932	1000	94.8868	53.4637	1.77158	0.825033	3.83271e-05	0.000228649	18	65430938	65479067	1	Malt1
ENSMUSG00000040722	5.87222	7.12844	118	9.07472	194	7.66796	144	4.16297	158	4.54579	112	5.30421	141	4.20985	86	7.95704	4.55571	1.77124	0.824756	0.00137525	0.00455915	9	57441327	57468060	-1	Scamp5
ENSMUSG00000037638	17.5656	22.2275	369	24.938	534	26.7715	504	13.1455	500	15.6577	387	12.2765	327	15.5984	320	24.6457	14.1695	1.7708	0.824401	7.8629e-06	6.09635e-05	12	112678828	112682747	1	Zbtb42
ENSMUSG00000038775	11.5744	19.8814	330	17.4729	374	16.1054	303	9.91495	377	8.86935	219	11.8267	315	9.36875	192	17.8199	9.99494	1.77063	0.824264	9.61902e-05	0.000488933	9	119052778	119071525	1	Vill
ENSMUSG00000025997	7.95428	10.5573	175	9.16803	196	10.905	205	6.63185	252	5.39434	133	5.41667	144	5.03722	103	10.2101	5.62002	1.76993	0.82369	0.000235746	0.00103786	1	69531214	69687245	-1	Ikzf2
ENSMUSG00000049517	124.349	178.632	2969	171.253	3670	178.061	3355	102.025	3884	104.392	2583	93.0205	2481	98.4327	2022	175.982	99.4676	1.76926	0.823149	8.35239e-09	2.65096e-07	13	90922958	90924950	1	Rps23
ENSMUSG00000047766	3.06824	6.16595	102	5.01559	107	3.42272	64	3.00732	114	2.36381	58	2.75519	73	2.31177	47	4.86809	2.60952	1.76916	0.823062	0.00429553	0.0119063	9	60568859	60688158	-1	Lrrc49
ENSMUSG00000023235	4.79673	6.88782	114	5.99538	128	6.12906	115	3.61141	137	3.77806	93	2.49279	66	5.08589	104	6.33742	3.74204	1.76898	0.822919	0.00453734	0.0124692	8	4325210	4360020	1	Ccl25
ENSMUSG00000025794	275.499	416.909	6930	392.872	8420	414.043	7802	210.105	7999	258.504	6397	208.739	5568	251.448	5166	407.941	232.199	1.7686	0.82261	2.4538e-07	3.62611e-06	9	120571444	120574654	1	Rpl14
ENSMUSG00000037946	39.2586	55.2529	918	54.8916	1176	49.2713	928	29.062	1106	33.6793	833	27.8705	743	30.2477	621	53.1386	30.2149	1.76599	0.820475	9.86465e-06	7.35624e-05	13	49261554	49320311	-1	Fgd3
ENSMUSG00000029705	90.9305	130.267	2165	130.615	2799	114.701	2161	71.4533	2720	76.0663	1882	68.205	1819	67.528	1387	125.194	70.8132	1.76544	0.820028	9.93608e-08	1.73962e-06	5	136248135	136567490	-1	Cux1
ENSMUSG00000032788	91.0869	127.319	2116	136.401	2923	117.036	2205	69.1683	2633	74.2884	1838	76.152	2031	67.8687	1394	126.919	71.8693	1.76543	0.820017	2.7067e-06	2.55521e-05	10	78436744	78464975	-1	Pdxk
ENSMUSG00000026113	54.8101	78.5933	1306	74.9073	1605	71.9302	1355	42.0893	1602	40.4677	1001	42.5649	1135	45.3837	932	75.1436	42.6264	1.76526	0.81988	5.79295e-08	1.15554e-06	1	37299865	37410736	1	Inpp4a
ENSMUSG00000017167	2.93037	4.0605	67	4.40905	94	3.36966	63	2.16684	82	1.51526	37	2.38034	63	3.43115	70	3.94641	2.3734	1.76482	0.819519	0.0104733	0.0250653	11	101170523	101190724	1	Cntnap1
ENSMUSG00000032434	156.088	224.771	3736	219.403	4702	214.305	4038	125.9	4793	127.06	3144	129.569	3456	114.785	2358	219.493	124.329	1.76466	0.819392	9.02741e-08	1.62468e-06	9	114731116	114749344	1	Cmtm6
ENSMUSG00000026456	44.1785	60.8474	1011	62.5433	1340	68.1095	1283	39.0163	1485	30.0427	743	40.3532	1076	35.4066	727	63.8334	36.2047	1.76303	0.818057	2.0077e-06	2.01804e-05	1	134405559	134411740	1	Cyb5r1
ENSMUSG00000043991	40.3639	53.9897	897	47.9397	1027	57.4434	1082	33.0017	1256	29.1941	722	31.8815	850	25.0888	515	53.1243	29.7915	1.76255	0.817662	2.13788e-06	2.11588e-05	18	36281097	36292535	1	Pura
ENSMUSG00000064363	2811.65	3793.02	63053	3455.74	74067	3970.49	74822	2575.93	98075	2210.21	54698	2090.52	55768	1670.1	34315	3739.75	2136.69	1.76221	0.817382	3.6534e-05	0.000219482	MT	10167	11544	1	mt-Nd4
ENSMUSG00000021143	122.523	173.76	2888	186.65	4000	166.599	3139	95.5906	3639	101.523	2512	94.7074	2526	108.215	2223	175.67	100.009	1.7616	0.816887	9.07751e-08	1.62688e-06	12	113014508	113074401	1	Pacs2
ENSMUSG00000035735	27.3268	40.5148	673	47.0999	1009	35.0497	660	21.6816	825	23.2947	576	22.0978	589	26.7435	549	40.8882	23.4544	1.76077	0.816209	7.15016e-06	5.6284e-05	19	10245265	10304877	-1	Dagla
ENSMUSG00000027430	5.20287	7.42922	123	8.65481	185	6.60665	124	4.32055	164	3.69725	91	4.40456	117	4.93989	101	7.56356	4.34056	1.76066	0.816116	0.000523322	0.00204164	2	144599897	144768758	1	Dtd1
ENSMUSG00000022708	40.6598	51.5834	857	51.4856	1103	58.1863	1096	28.6417	1090	23.6987	586	37.8417	1009	34.2385	703	53.7518	31.1052	1.76058	0.816051	3.08566e-05	0.000190468	16	42875881	43642602	1	Zbtb20
ENSMUSG00000033105	35.3685	46.4702	772	54.7049	1172	53.5696	1009	31.5571	1201	23.7796	588	31.8815	850	30.3937	624	51.5816	29.403	1.75971	0.81534	5.48955e-06	4.49133e-05	10	76531588	76557138	1	Lss
ENSMUSG00000053063	61.0339	90.5041	1504	79.0131	1693	88.4867	1667	56.1935	2139	47.9834	1187	49.4997	1320	40.6141	834	86.0013	48.5727	1.75878	0.814575	1.46007e-06	1.55491e-05	6	129342691	129365303	1	Clec12a
ENSMUSG00000118504	10.9149	17.4151	289	14.3469	307	12.9214	243	6.65812	253	8.34406	206	9.16523	244	11.0235	226	14.8945	8.79772	1.75777	0.813749	0.000892688	0.00319355	3	90052904	90066069	1
ENSMUSG00000051335	20.119	29.0852	483	26.5243	568	30.433	573	15.5619	592	16.5467	409	17.1122	456	16.0364	329	28.6809	16.3143	1.7562	0.812461	0.000243692	0.00106601	13	43195245	43304172	-1	Gfod1
ENSMUSG00000053470	48.1614	64.2763	1068	63.1965	1354	68.8524	1297	42.2469	1608	35.3764	875	35.3677	943	35.2606	724	65.4417	37.0629	1.75595	0.812248	4.25725e-07	5.70259e-06	6	71588972	71632990	-1	Kdm3a
ENSMUSG00000053175	12.8792	19.0994	317	17.8928	383	15.7339	296	12.4626	474	11.7383	290	5.0793	135	13.1163	269	17.5754	10.5991	1.75539	0.811792	0.00803092	0.0200906	7	19808462	19822770	-1	Bcl3
ENSMUSG00000041840	12.6167	19.0994	317	17.7529	380	17.3789	327	10.4402	397	9.55627	236	11.077	295	9.85544	202	18.0771	10.2322	1.75521	0.81164	3.88704e-06	3.40506e-05	18	77757567	77773886	-1	Haus1
ENSMUSG00000115816	2.30678	3.03786	50	3.00935	64	3.68805	69	2.53455	96	1.19201	29	1.51817	40	2.21443	45	3.24509	1.86479	1.75509	0.811545	0.0166157	0.0367381	14	102818164	102834758	-1	Gm34589
ENSMUSG00000113393	3.3705	3.69957	61	5.38884	115	4.32484	81	3.13864	119	1.55567	38	2.83016	75	2.79846	57	4.47108	2.58073	1.75495	0.81143	0.0207139	0.0442798	12	63170181	63171903	1	Gm48415
ENSMUSG00000031200	5.87367	7.30891	121	7.86165	168	7.4557	140	5.4762	208	3.4548	85	3.84227	102	4.20985	86	7.54208	4.24578	1.7549	0.81139	0.00070012	0.00260895	X	75410444	75416588	-1	Mtcp1
ENSMUSG00000035776	8.89654	13.5651	225	14.8135	317	13.0806	246	8.18147	311	7.29348	180	8.00318	213	8.00602	164	13.8197	7.87104	1.75416	0.810778	0.000172184	0.000792981	X	71420060	71492849	-1	Cd99l2
ENSMUSG00000041135	21.0597	27.9423	464	28.9038	619	30.4861	574	15.9296	606	15.0516	372	19.6612	524	16.1824	332	29.1107	16.7062	1.7529	0.809743	4.1422e-06	3.57751e-05	4	16122733	16163647	-1	Ripk2
ENSMUSG00000023495	4.12053	4.24097	70	6.64857	142	6.28826	118	2.50828	95	3.53562	87	2.90513	77	5.57258	114	5.72593	3.6304	1.75269	0.809571	0.00965292	0.0234296	9	106453291	106464012	1	Pcbp4
ENSMUSG00000038594	6.91318	8.2714	137	9.21469	197	9.94977	187	5.68632	216	5.23272	129	4.2921	114	5.76726	118	9.14529	5.2446	1.75239	0.809327	0.000264307	0.00114099	10	53273443	53379947	-1	Cep85l
ENSMUSG00000105388	65.7675	90.7448	1508	84.7052	1815	101.222	1907	48.3403	1840	49.6401	1228	51.9738	1386	62.2231	1278	92.2241	53.0443	1.75236	0.809296	1.0698e-05	7.85045e-05	3	145879020	145879340	1	Rpl36a-ps2
ENSMUSG00000079017	4.64872	6.04564	100	5.94872	127	5.81067	109	3.13864	119	3.93969	97	3.20502	85	3.47982	71	5.93501	3.44079	1.75163	0.808701	0.00196405	0.00613843	12	103442167	103443680	-1	Ifi27l2a
ENSMUSG00000032220	154.056	210.815	3504	228.221	4891	204.382	3851	137.457	5233	121.484	3006	114.162	3045	116.635	2396	214.473	122.434	1.75099	0.808171	1.71377e-06	1.76567e-05	9	70207350	70399766	1	Myo1e
ENSMUSG00000030327	35.282	44.0038	731	49.526	1061	53.0389	999	29.1145	1108	26.9717	667	29.1076	776	25.9162	532	48.8563	27.7775	1.75085	0.808054	9.94204e-07	1.13074e-05	6	122874474	122888941	1	Necap1
ENSMUSG00000046364	89.3213	129.305	2149	127.769	2738	129.241	2435	68.6692	2614	78.6524	1946	65.9559	1759	83.4914	1715	128.772	74.1922	1.75066	0.807896	3.32857e-07	4.68253e-06	7	109519147	109522367	1	Rpl27a
[truncated: 4,664 more rows]
