# Supplementary material for: A signal-responsive cooperative transcription factor network determines alveolar macrophage identity
Source: J Exp Med. 2026 Jun 2;223(7):e20242085. doi: 10.1084/jem.20242085 (PMC13228567; doi:10.1084/jem.20242085)
Supplement: Table S2 — shows the closed peaks in Cd11cCre+Rxrabfl/fl versus Rxrabfl/fl mAMs (log2[FC] ≥1, [FDR] ≤0.05). [file jem_20242085_tables2.xlsx]

## Sheet: Sheet1
List of closed peaks in CD11cCre+Rxrabfl/fl vs. Rxrabfl/fl mAMs (log2[FC] ≥ 1 , [FDR] ≤ 0.05).
Peak	Chr	Start	End	Annotation	Detailed Annotation	Distance to TSS	Nearest PromoterID	Gene Name
5887	chr10	67545064	67545359	3' UTR (NM_001005419, exon 1 of 1)	3' UTR (NM_001005419, exon 1 of 1)	3744	NM_001005419	Ado
7901	chr11	4240092	4240859	3' UTR (NM_001013365, exon 3 of 3)	3' UTR (NM_001013365, exon 3 of 3)	3690	NM_001013365	Osm
10298	chr11	84985431	84985771	3' UTR (NM_001029934, exon 34 of 34)	3' UTR (NM_001029934, exon 34 of 34)	27847	NM_007607	Car4
35001	chr2	118922935	118923194	3' UTR (NM_001045523, exon 7 of 7)	3' UTR (NM_001045523, exon 7 of 7)	-3433	NM_028117	Chst14
10412	chr11	87658666	87658937	3' UTR (NM_001045527, exon 6 of 6)	3' UTR (NM_001045527, exon 6 of 6)	-4286	NM_172448	Rnf43
63422	chrX	152224088	152224658	3' UTR (NM_001114664, exon 15 of 15)	3' UTR (NM_001114664, exon 15 of 15)	-8854	NM_013668	Kdm5c
8033	chr11	6615460	6615979	3' UTR (NM_001130457, exon 13 of 13)	3' UTR (NM_001130457, exon 13 of 13)	4700	NR_034042	Snora5c
6450	chr10	81318537	81318983	3' UTR (NM_001146687, exon 17 of 17)	3' UTR (NM_001146687, exon 17 of 17)	-2343	NM_027381	Cactin
45608	chr5	67393945	67394404	3' UTR (NM_001164806, exon 5 of 5)	3' UTR (NM_001164806, exon 5 of 5)	33625	NM_001164806	Bend4
4386	chr10	4155639	4155948	3' UTR (NM_001170786, exon 28 of 28)	3' UTR (NM_001170786, exon 28 of 28)	57327	NR_152620	Gm30570
29703	chr18	80294627	80295061	3' UTR (NM_001190373, exon 4 of 4)	3' UTR (NM_001190373, exon 4 of 4)	38538	NM_025861	Pqlc1
54395	chr7	105372888	105373434	3' UTR (NM_001242365, exon 12 of 12)	3' UTR (NM_001242365, exon 12 of 12)	-1877	NM_001195727	Gm5901
14344	chr12	105490755	105491168	3' UTR (NM_001252508, exon 2 of 2)	3' UTR (NM_001252508, exon 2 of 2)	-22472	NR_102381	AU015791
49330	chr6	65114816	65115370	3' UTR (NM_001253392, exon 22 of 22)	3' UTR (NM_001253392, exon 22 of 22)	29637	NM_019455	Hpgds
21964	chr15	79360987	79361273	3' UTR (NM_001253820, exon 7 of 7)	3' UTR (NM_001253820, exon 7 of 7)	12728	NM_001304832	Maff
13625	chr12	83215286	83215663	3' UTR (NM_001267625, exon 11 of 11)	3' UTR (NM_001267625, exon 11 of 11)	272262	NM_001267626	Dpf3
33183	chr2	33406611	33407004	3' UTR (NM_001276332, exon 2 of 2)	3' UTR (NM_001276332, exon 2 of 2)	24517	NM_001085507	Zbtb34
23583	chr16	21644243	21644610	3' UTR (NM_001285893, exon 47 of 47)	3' UTR (NM_001285893, exon 47 of 47)	50239	NM_001001881	2510009E07Rik
37969	chr3	51254824	51255289	3' UTR (NM_001291063, exon 7 of 7)	3' UTR (NM_001291063, exon 7 of 7)	-21705	NR_073429	4930577N17Rik
56872	chr8	68829039	68829452	3' UTR (NM_001293792, exon 18 of 18)	3' UTR (NM_001293792, exon 18 of 18)	35316	NM_001359129	Ints10
4431	chr10	7037115	7037614	3' UTR (NM_001302796, exon 5 of 5)	3' UTR (NM_001302796, exon 5 of 5)	-14179	NM_001033391	Ipcef1
53850	chr7	88291121	88291452	3' UTR (NM_001311790, exon 4 of 4)	3' UTR (NM_001311790, exon 4 of 4)	13201	NM_001311790	Ctsc
33905	chr2	69109156	69109681	3' UTR (NM_001347161, exon 11 of 11)	3' UTR (NM_001347161, exon 11 of 11)	-26382	NM_181547	Nostrin
24244	chr16	42179993	42180390	3' UTR (NM_001347236, exon 7 of 7)	3' UTR (NM_001347236, exon 7 of 7)	123278	NR_105858	Mir6540
44028	chr4	149150244	149150795	3' UTR (NM_001356332, exon 12 of 12)	3' UTR (NM_001356332, exon 12 of 12)	-12919	NM_027263	Cenps
3037	chr1	156066073	156066898	3' UTR (NM_001358627, exon 6 of 6)	3' UTR (NM_001358627, exon 6 of 6)	25624	NM_022329	Tor1aip2
21812	chr15	77079859	77080398	3' UTR (NM_001358772, exon 15 of 15)	3' UTR (NM_001358772, exon 15 of 15)	-4270	NR_108037	1700109K24Rik
18492	chr14	32298171	32298635	3' UTR (NM_001359915, exon 18 of 18)	3' UTR (NM_001359915, exon 18 of 18)	-23616	NM_001081130	Ogdhl
30133	chr19	5988820	5989454	3' UTR (NM_007600, exon 22 of 22)	3' UTR (NM_007600, exon 22 of 22)	-2994	NM_198650	Slc22a20
36097	chr2	152281412	152281698	3' UTR (NM_007788, exon 13 of 13)	3' UTR (NM_007788, exon 13 of 13)	-12273	NR_156111	Tbc1d20
39995	chr3	129270021	129270408	3' UTR (NM_007934, exon 20 of 20)	3' UTR (NM_007934, exon 20 of 20)	56282	NM_001042502	Pitx2
50713	chr6	120482988	120483619	3' UTR (NM_008359, exon 13 of 13)	3' UTR (NM_008359, exon 13 of 13)	10643	NM_033567	Tmem121b
36743	chr2	166070767	166071126	3' UTR (NM_008679, exon 23 of 23)	3' UTR (NM_008679, exon 23 of 23)	78309	NM_008679	Ncoa3
60588	chr9	71295493	71295871	3' UTR (NM_009022, exon 14 of 14)	3' UTR (NM_009022, exon 14 of 14)	79893	NM_009022	Aldh1a2
21531	chr15	67103084	67103666	3' UTR (NM_009177, exon 9 of 9)	3' UTR (NM_009177, exon 9 of 9)	73507	NM_009177	St3gal1
18560	chr14	34411393	34411847	3' UTR (NM_009758, exon 13 of 13)	3' UTR (NM_009758, exon 13 of 13)	36116	NM_153127	Mmrn2
62121	chr9	124125581	124125924	3' UTR (NM_009917, exon 2 of 2)	3' UTR (NM_009917, exon 2 of 2)	4209	NM_009917	Ccr5
28333	chr18	23603891	23604201	3' UTR (NM_010087, exon 12 of 12)	3' UTR (NM_010087, exon 12 of 12)	106564	NM_001285810	Dtna
45745	chr5	75933405	75933970	3' UTR (NM_010612, exon 30 of 30)	3' UTR (NM_010612, exon 30 of 30)	44768	NM_001363216	Kdr
8893	chr11	52388910	52389365	3' UTR (NM_011694, exon 9 of 9)	3' UTR (NM_011694, exon 9 of 9)	-7291	NM_153117	9530068E07Rik
34397	chr2	85137719	85138150	3' UTR (NM_011784, exon 1 of 1)	3' UTR (NM_011784, exon 1 of 1)	1574	NM_011784	Aplnr
14004	chr12	98677392	98677780	3' UTR (NM_011877, exon 19 of 19)	3' UTR (NM_011877, exon 19 of 19)	49444	NM_001289574	Spata7
54534	chr7	111072399	111072778	3' UTR (NM_013507, exon 22 of 22)	3' UTR (NM_013507, exon 22 of 22)	10442	NM_001040131	Eif4g2
54533	chr7	111069370	111069692	3' UTR (NM_013507, exon 22 of 22)	3' UTR (NM_013507, exon 22 of 22)	13499	NM_001040131	Eif4g2
6638	chr10	86052833	86053348	3' UTR (NM_013722, exon 14 of 14)	3' UTR (NM_013722, exon 14 of 14)	30936	NM_001347151	Fbxo7
21995	chr15	79720816	79721128	3' UTR (NM_013818, exon 12 of 12)	3' UTR (NM_013818, exon 12 of 12)	21564	NM_194342	Sun2
4827	chr10	20398217	20398564	3' UTR (NM_013875, exon 13 of 13)	3' UTR (NM_013875, exon 13 of 13)	50571	NM_027930	Mtfr2
7148	chr10	99111217	99111446	3' UTR (NM_015737, exon 1 of 1)	3' UTR (NM_015737, exon 1 of 1)	3196	NM_015737	Galnt4
47413	chr5	135908979	135909871	3' UTR (NM_018871, exon 2 of 2)	3' UTR (NM_018871, exon 2 of 2)	21506	NM_013560	Hspb1
7768	chr10	128131170	128131766	3' UTR (NM_019711, exon 13 of 13)	3' UTR (NM_019711, exon 13 of 13)	38685	NM_054078	Baz2a
59366	chr9	37230562	37230988	3' UTR (NM_020258, exon 18 of 18)	3' UTR (NM_020258, exon 18 of 18)	22459	NM_001310096	Tmem218
47477	chr5	136975498	136975878	3' UTR (NM_021719, exon 5 of 5)	3' UTR (NM_021719, exon 5 of 5)	7819	NM_021719	Cldn15
2818	chr1	151718596	151718943	3' UTR (NM_022018, exon 14 of 14)	3' UTR (NM_022018, exon 14 of 14)	35958	NR_151474	2810414N06Rik
35588	chr2	131955163	131955709	3' UTR (NM_023043, exon 2 of 2)	3' UTR (NM_023043, exon 2 of 2)	4399	NM_001278520	Prnd
1847	chr1	93365595	93366029	3' UTR (NM_023200, exon 10 of 10)	3' UTR (NM_023200, exon 10 of 10)	-8084	NM_207031	Ano7
15389	chr13	30814124	30814738	3' UTR (NM_025588, exon 28 of 28)	3' UTR (NM_025588, exon 28 of 28)	65198	NM_013674	Irf4
20488	chr15	12349867	12350166	3' UTR (NM_025673, exon 4 of 4)	3' UTR (NM_025673, exon 4 of 4)	28520	NM_025673	Golph3
2857	chr1	152774464	152775037	3' UTR (NM_026369, exon 4 of 4)	3' UTR (NM_026369, exon 4 of 4)	8208	NM_026369	Arpc5
26164	chr17	29250779	29251234	3' UTR (NM_026845, exon 4 of 4)	3' UTR (NM_026845, exon 4 of 4)	12965	NM_026845	Ppil1
13674	chr12	84146139	84146387	3' UTR (NM_027438, exon 1 of 1)	3' UTR (NM_027438, exon 1 of 1)	2226	NM_027438	Pnma1
54890	chr7	122087202	122087890	3' UTR (NM_028177, exon 5 of 5)	3' UTR (NM_028177, exon 5 of 5)	14302	NR_153798	Ndufab1
18407	chr14	30875467	30875932	3' UTR (NM_028839, exon 8 of 8)	3' UTR (NM_028839, exon 8 of 8)	-3558	NM_181390	Mustn1
12709	chr12	34985867	34986278	3' UTR (NM_029294, exon 1 of 1)	3' UTR (NM_029294, exon 1 of 1)	1311	NM_029294	Prps1l1
46826	chr5	116408963	116409439	3' UTR (NM_030704, exon 3 of 3)	3' UTR (NM_030704, exon 3 of 3)	13663	NM_030704	Hspb8
38844	chr3	89671486	89671908	3' UTR (NM_080466, exon 8 of 8)	3' UTR (NM_080466, exon 8 of 8)	-43325	NM_001038587	Adar
37994	chr3	51520577	51521125	3' UTR (NM_080793, exon 8 of 8)	3' UTR (NM_080793, exon 8 of 8)	36885	NM_016858	Rab33b
33660	chr2	58129993	58130479	3' UTR (NM_139200, exon 8 of 8)	3' UTR (NM_139200, exon 8 of 8)	29886	NM_139200	Cytip
47039	chr5	122731952	122732624	3' UTR (NM_145358, exon 16 of 16)	3' UTR (NM_145358, exon 16 of 16)	24744	NM_001310718	P2rx4
6372	chr10	80642522	80643195	3' UTR (NM_145361, exon 9 of 9)	3' UTR (NM_145361, exon 9 of 9)	13202	NM_001159591	Csnk1g2
14156	chr12	100871879	100872327	3' UTR (NM_145448, exon 13 of 13)	3' UTR (NM_145448, exon 13 of 13)	27421	NM_001177674	Gpr68
38322	chr3	66055681	66056000	3' UTR (NM_145820, exon 14 of 14)	3' UTR (NM_145820, exon 14 of 14)	-97591	NM_001355432	Ccnl1
26156	chr17	29156382	29157362	3' UTR (NM_153166, exon 21 of 21)	3' UTR (NM_153166, exon 21 of 21)	42691	NM_001364848	Rab44
61524	chr9	109118006	109118539	3' UTR (NM_172775, exon 38 of 38)	3' UTR (NM_172775, exon 38 of 38)	22836	NM_172775	Plxnb1
26960	chr17	48324126	48324782	3' UTR (NM_177083, exon 6 of 6)	3' UTR (NM_177083, exon 6 of 6)	8292	NM_177083	B430306N03Rik
9436	chr11	68496925	68497414	3' UTR (NM_177320, exon 19 of 19)	3' UTR (NM_177320, exon 19 of 19)	-5850	NM_001004435	Pik3r6
13855	chr12	86693404	86693755	3' UTR (NM_177354, exon 7 of 7)	3' UTR (NM_177354, exon 7 of 7)	14879	NM_177354	Vash1
13856	chr12	86694270	86694843	3' UTR (NM_177354, exon 7 of 7)	3' UTR (NM_177354, exon 7 of 7)	15856	NM_177354	Vash1
32223	chr2	6442316	6442729	3' UTR (NM_181399, exon 14 of 14)	3' UTR (NM_181399, exon 14 of 14)	89786	NM_181399	Usp6nl
10835	chr11	98900525	98901129	3' UTR (NM_197940, exon 8 of 8)	3' UTR (NM_197940, exon 8 of 8)	-6974	NM_001025779	Cdc6
7796	chr10	128489464	128489834	3' UTR (NM_198160, exon 28 of 28)	3' UTR (NM_198160, exon 28 of 28)	3360	NM_001317220	Myl6
29895	chr18	90541336	90541624	3' UTR (NM_198295, exon 16 of 16)	3' UTR (NM_198295, exon 16 of 16)	31326	NM_198295	Tmx3
1628	chr1	88260597	88260950	3' UTR (NM_198652, exon 8 of 8)	3' UTR (NM_198652, exon 8 of 8)	8635	NR_040291	6430706D22Rik
959	chr1	61638665	61639286	5' UTR (NM_001081050, exon 1 of 23)	5' UTR (NM_001081050, exon 1 of 23)	151	NM_001081050	Pard3b
21814	chr15	77306310	77307260	5' UTR (NM_001110827, exon 1 of 14)	5' UTR (NM_001110827, exon 1 of 14)	268	NM_001110827	Rbfox2
40169	chr3	135825182	135826715	5' UTR (NM_001135150, exon 1 of 9)	5' UTR (NM_001135150, exon 1 of 9)	158	NM_001135150	Slc39a8
31845	chr19	55895395	55895756	5' UTR (NM_001142924, exon 1 of 12)	5' UTR (NM_001142924, exon 1 of 12)	254	NM_001142924	Tcf7l2
12869	chr12	44328706	44329292	5' UTR (NM_001146031, exon 1 of 28)	5' UTR (NM_001146031, exon 1 of 28)	114	NM_001146031	Nrcam
49324	chr6	61180241	61180695	5' UTR (NM_001164316, exon 1 of 11)	5' UTR (NM_001164316, exon 1 of 11)	143	NM_183310	Ccser1
25455	chr17	8255474	8256080	5' UTR (NM_001190334, exon 3 of 4)	5' UTR (NM_001190334, exon 3 of 4)	10719	NM_001190338	Ccr6
62764	chrX	71492362	71493034	5' UTR (NM_001199349, exon 1 of 10)	5' UTR (NM_001199349, exon 1 of 10)	151	NM_138309	Cd99l2
28277	chr18	12862153	12862651	5' UTR (NM_001252493, exon 1 of 15)	5' UTR (NM_001252493, exon 1 of 15)	311	NM_001252493	Osbpl1a
38234	chr3	61002564	61003413	5' UTR (NM_001282016, exon 1 of 2)	5' UTR (NM_001282016, exon 1 of 2)	203	NM_001282016	P2ry1
23013	chr15	103515002	103515485	5' UTR (NM_001285890, exon 1 of 15)	5' UTR (NM_001285890, exon 1 of 15)	266	NM_001285890	Pde1b
13144	chr12	70347177	70347626	5' UTR (NM_001286388, exon 1 of 14)	5' UTR (NM_001286388, exon 1 of 14)	213	NM_001286386	Trim9
23052	chr16	4419788	4420775	5' UTR (NM_001291910, exon 1 of 12)	5' UTR (NM_001291910, exon 1 of 12)	217	NM_001291910	Adcy9
56154	chr8	24595115	24595877	5' UTR (NM_001293690, exon 1 of 10)	5' UTR (NM_001293690, exon 1 of 10)	170	NM_001293690	Ido1
6741	chr10	89599306	89600069	5' UTR (NM_001310710, exon 1 of 10)	5' UTR (NM_001310710, exon 1 of 10)	128	NM_001310710	Slc17a8
47031	chr5	122614118	122614699	5' UTR (NM_001358917, exon 1 of 19)	5' UTR (NM_001358917, exon 1 of 19)	136	NM_001358919	Ift81
13916	chr12	88368619	88368986	5' UTR (NM_001361598, exon 2 of 10)	5' UTR (NM_001361598, exon 2 of 10)	8020	NM_001361598	Adck1
55710	chr7	145206770	145207105	5' UTR (NM_001369202, exon 2 of 3)	5' UTR (NM_001369202, exon 2 of 3)	1182	NM_001369202	Smim38
13031	chr12	57545668	57546070	5' UTR (NM_008259, exon 1 of 2)	5' UTR (NM_008259, exon 1 of 2)	242	NM_008259	Foxa1
39425	chr3	104817577	104818788	5' UTR (NM_008619, exon 1 of 20)	5' UTR (NM_008619, exon 1 of 20)	123	NM_008619	Mov10
39409	chr3	104638156	104639402	5' UTR (NM_009196, exon 1 of 5)	5' UTR (NM_009196, exon 1 of 5)	115	NM_009196	Slc16a1
51721	chr6	149408777	149409412	5' UTR (NM_009753, exon 1 of 9)	5' UTR (NM_009753, exon 1 of 9)	110	NM_009753	Bicd1
886	chr1	58795206	58795764	5' UTR (NM_009812, exon 1 of 9)	5' UTR (NM_009812, exon 1 of 9)	111	NM_009812	Casp8
16924	chr13	88821615	88822013	5' UTR (NM_010103, exon 1 of 10)	5' UTR (NM_010103, exon 1 of 10)	342	NM_001037987	Edil3
31498	chr19	45236479	45236899	5' UTR (NM_010691, exon 1 of 3)	5' UTR (NM_010691, exon 1 of 3)	152	NM_010691	Lbx1
601	chr1	43445498	43446408	5' UTR (NM_010879, exon 1 of 5)	5' UTR (NM_010879, exon 1 of 5)	202	NM_010879	Nck2
20448	chr15	10177492	10177784	5' UTR (NM_011169, exon 1 of 10)	5' UTR (NM_011169, exon 1 of 10)	400	NM_011169	Prlr
1921	chr1	97976896	97977433	5' UTR (NM_013626, exon 2 of 26)	5' UTR (NM_013626, exon 2 of 26)	70629	NR_037993	B230216N24Rik
13390	chr12	76709797	76710372	5' UTR (NM_013675, exon 1 of 36)	5' UTR (NM_013675, exon 1 of 36)	463	NM_013675	Sptb
19181	chr14	61046402	61046712	5' UTR (NM_013869, exon 1 of 10)	5' UTR (NM_013869, exon 1 of 10)	298	NM_013869	Tnfrsf19
1858	chr1	93685426	93686112	5' UTR (NM_016778, exon 1 of 5)	5' UTR (NM_016778, exon 1 of 5)	194	NM_016778	Bok
30330	chr19	10041302	10042079	5' UTR (NM_021890, exon 1 of 12)	5' UTR (NM_021890, exon 1 of 12)	142	NM_021890	Fads3
17033	chr13	93144291	93144941	5' UTR (NM_023821, exon 1 of 13)	5' UTR (NM_023821, exon 1 of 13)	108	NM_023821	Cmya5
15286	chr13	24802340	24802730	5' UTR (NM_024473, exon 1 of 5)	5' UTR (NM_024473, exon 1 of 5)	878	NM_024473	BC005537
33853	chr2	65238367	65238836	5' UTR (NM_027225, exon 1 of 13)	5' UTR (NM_027225, exon 1 of 13)	190	NM_177025	Cobll1
34940	chr2	118256529	118257111	5' UTR (NM_027759, exon 1 of 11)	5' UTR (NM_027759, exon 1 of 11)	146	NM_027759	Fsip1
28618	chr18	37815176	37815516	5' UTR (NM_033582, exon 1 of 4)	5' UTR (NM_033582, exon 1 of 4)	267	NM_033582	Pcdhgc4
56321	chr8	31918422	31918977	5' UTR (NM_178591, exon 1 of 9)	5' UTR (NM_178591, exon 1 of 9)	144	NM_001364431	Nrg1
63271	chrX	135885482	135886574	5' UTR (NM_198161, exon 1 of 5)	5' UTR (NM_198161, exon 1 of 5)	177	NM_198161	Bhlhb9
24098	chr16	35932171	35932519	exon (NM_001013371, exon 3 of 5)	exon (NM_001013371, exon 3 of 5)	-6125	NM_030253	Parp9
44850	chr5	30202186	30202588	exon (NM_001014394, exon 5 of 14)	exon (NM_001014394, exon 5 of 14)	3335	NM_001014394	Adgrf3
46629	chr5	112355420	112356136	exon (NM_001039228, exon 1 of 1)	exon (NM_001039228, exon 1 of 1)	255	NM_001039228	Gm6583
17287	chr13	100098793	100099141	exon (NM_001081061, exon 2 of 39)	exon (NM_001081061, exon 2 of 39)	5103	NM_001081061	Bdp1
35218	chr2	125589307	125589717	exon (NM_001081091, exon 15 of 28)	exon (NM_001081091, exon 15 of 28)	35601	NM_001081091	Cep152
35787	chr2	142712755	142713075	exon (NM_001081133, exon 19 of 26)	exon (NM_001081133, exon 19 of 26)	188549	NM_001081133	Kif16b
43769	chr4	141218431	141218697	exon (NM_001081174, exon 5 of 6)	exon (NM_001081174, exon 5 of 6)	4608	NM_001081174	Cplane2
10939	chr11	100757565	100757929	exon (NM_001081194, exon 2 of 17)	exon (NM_001081194, exon 2 of 17)	2031	NM_001081194	Kcnh4
28193	chr18	10532889	10533344	exon (NM_001083628, exon 19 of 33)	exon (NM_001083628, exon 19 of 33)	77236	NM_001081222	Esco1
36307	chr2	155629260	155629764	exon (NM_001085378, exon 29 of 42)	exon (NM_001085378, exon 29 of 42)	6632	NR_030757	Mir499
34077	chr2	72970292	72970733	exon (NM_001098425, exon 2 of 5)	exon (NM_001098425, exon 2 of 5)	8769	NM_001098425	Sp3
29664	chr18	78048399	78048848	exon (NM_001101038, exon 3 of 6)	exon (NM_001101038, exon 3 of 6)	8818	NM_001101038	Siglec15
26348	chr17	32676240	32676552	exon (NM_001101588, exon 12 of 12)	exon (NM_001101588, exon 12 of 12)	-9235	NM_001346538	Cyp4f15
19538	chr14	70308625	70309007	exon (NM_001135151, exon 9 of 10)	exon (NM_001135151, exon 9 of 10)	-19319	NM_001304992	Ppp3cc
6025	chr10	74631290	74631602	exon (NM_001142737, exon 31 of 31)	exon (NM_001142737, exon 31 of 31)	-335731	NM_010311	Gnaz
1510	chr1	86045840	86046614	exon (NM_001144993, exon 1 of 3)	exon (NM_001144993, exon 1 of 3)	364	NM_001144992	2810459M11Rik
36470	chr2	158539566	158539937	exon (NM_001145015, exon 9 of 15)	exon (NM_001145015, exon 9 of 15)	26955	NM_001145015	Arhgap40
42997	chr4	126136721	126137006	exon (NM_001145827, exon 10 of 13)	exon (NM_001145827, exon 10 of 13)	-11140	NM_172145	Eva1b
28403	chr18	25679226	25679716	exon (NM_001146293, exon 2 of 13)	exon (NM_001146293, exon 2 of 13)	277	NM_001362337	Celf4
49437	chr6	71235121	71235619	exon (NM_001160127, exon 5 of 10)	exon (NM_001160127, exon 5 of 10)	26911	NM_001160127	Smyd1
47817	chr5	143686271	143686785	exon (NM_001163548, exon 3 of 13)	exon (NM_001163548, exon 3 of 13)	35287	NM_001163548	Cyth3
34508	chr2	91934060	91934380	exon (NM_001166597, exon 29 of 32)	exon (NM_001166597, exon 29 of 32)	-1923	NM_010784	Mdk
28562	chr18	36017901	36018689	exon (NM_001167891, exon 10 of 10)	exon (NM_001167891, exon 10 of 10)	53465	NR_110349	Psd2
30171	chr19	6339974	6340336	exon (NM_001168490, exon 8 of 8)	exon (NM_001168490, exon 8 of 8)	-1005	NM_009006	Map4k2
14157	chr12	100878486	100879054	exon (NM_001177673, exon 3 of 3)	exon (NM_001177673, exon 3 of 3)	20754	NM_001177674	Gpr68
29706	chr18	80322341	80322938	exon (NM_001190373, exon 3 of 4)	exon (NM_001190373, exon 3 of 4)	41615	NM_001190373	Kcng2
24833	chr16	85103075	85103504	exon (NM_001198825, exon 3 of 16)	exon (NM_001198825, exon 3 of 16)	70418	NM_001198825	App
24824	chr16	85039999	85040523	exon (NM_001198826, exon 8 of 17)	exon (NM_001198826, exon 8 of 17)	68050	NR_045889	Gm10791
9815	chr11	75562945	75563204	exon (NM_001199283, exon 8 of 14)	exon (NM_001199283, exon 8 of 14)	11645	NR_039553	Mir3971
63257	chrX	134689567	134690103	exon (NM_001202500, exon 6 of 6)	exon (NM_001202500, exon 6 of 6)	3316	NM_001202500	Armcx4
59529	chr9	43259772	43260226	exon (NM_001243261, exon 1 of 3)	exon (NM_001243261, exon 1 of 3)	120	NM_001243261	D630033O11Rik
54312	chr7	101504544	101504915	exon (NM_001243758, exon 18 of 31)	exon (NM_001243758, exon 18 of 31)	29353	NR_029791	Mir139
7858	chr11	3291578	3291955	exon (NM_001253691, exon 1 of 5)	exon (NM_001253691, exon 1 of 5)	1309	NM_019574	Patz1
40382	chr3	144706459	144706785	exon (NM_001282037, exon 4 of 11)	exon (NM_001282037, exon 4 of 11)	13713	NM_001282042	Sh3glb1
4272	chr1	192101440	192101830	exon (NM_001290280, exon 11 of 11)	exon (NM_001290280, exon 11 of 11)	-9036	NM_011633	Traf5
33305	chr2	35661391	35661726	exon (NM_001290637, exon 3 of 17)	exon (NM_001290637, exon 3 of 17)	-30436	NM_001001602	Dab2ip
53519	chr7	79710051	79710410	exon (NM_001291222, exon 4 of 18)	exon (NM_001291222, exon 4 of 18)	3956	NM_010626	Kif7
56869	chr8	68808317	68808594	exon (NM_001293792, exon 9 of 18)	exon (NM_001293792, exon 9 of 18)	14526	NM_001359129	Ints10
21963	chr15	79357457	79358012	exon (NM_001304831, exon 3 of 3)	exon (NM_001304831, exon 3 of 3)	9332	NM_001304832	Maff
57616	chr8	90932976	90933293	exon (NM_001310530, exon 1 of 38)	exon (NM_001310530, exon 1 of 38)	885	NM_001310530	Chd9
60133	chr9	59602598	59603142	exon (NM_001311092, exon 4 of 11)	exon (NM_001311092, exon 4 of 11)	13582	NM_001311092	Celf6
13280	chr12	73697737	73698100	exon (NM_001313977, exon 7 of 15)	exon (NM_001313977, exon 7 of 15)	113122	NM_008856	Prkch
59512	chr9	42337007	42337414	exon (NM_001324548, exon 20 of 24)	exon (NM_001324548, exon 20 of 24)	62719	NM_001324548	Tecta
13502	chr12	80168156	80168593	exon (NM_001346669, exon 21 of 21)	exon (NM_001346669, exon 21 of 21)	-35530	NR_033514	2310015A10Rik
35873	chr2	145167948	145168364	exon (NM_001356497, exon 1 of 17)	exon (NM_001356497, exon 1 of 17)	381	NM_001356497	Slc24a3
9738	chr11	73185893	73186695	exon (NM_001357892, exon 9 of 11)	exon (NM_001357892, exon 9 of 11)	9211	NM_029564	Tax1bp3
5041	chr10	30654284	30654526	exon (NM_001358841, exon 12 of 16)	exon (NM_001358841, exon 12 of 16)	1462	NM_001111267	Ncoa7
25255	chr16	97794174	97794597	exon (NM_001359078, exon 23 of 23)	exon (NM_001359078, exon 23 of 23)	-30606	NM_023663	Ripk4
31055	chr19	34233928	34234297	exon (NM_001360720, exon 2 of 7)	exon (NM_001360720, exon 2 of 7)	1487	NM_001360720	Stambpl1
19039	chr14	55777867	55778332	exon (NM_001361604, exon 11 of 26)	exon (NM_001361604, exon 11 of 26)	5973	NM_080435	Adcy4
12301	chr12	16653483	16653849	exon (NM_001361703, exon 1 of 4)	exon (NM_001361703, exon 1 of 4)	196	NM_008747	Ntsr2
42012	chr4	86657098	86657583	exon (NM_007408, exon 8 of 8)	exon (NM_007408, exon 8 of 8)	12719	NM_007408	Plin2
6395	chr10	80807094	80807680	exon (NM_007445, exon 5 of 5)	exon (NM_007445, exon 5 of 5)	2147	NM_007445	Amh
61447	chr9	108110250	108111128	exon (NM_007567, exon 5 of 12)	exon (NM_007567, exon 5 of 12)	-16209	NM_146226	Apeh
35655	chr2	132781611	132781886	exon (NM_007694, exon 1 of 5)	exon (NM_007694, exon 1 of 5)	106	NM_007694	Chgb
44316	chr4	155554823	155555320	exon (NM_008142, exon 10 of 12)	exon (NM_008142, exon 10 of 12)	-7310	NM_138671	Nadk
23840	chr16	30308424	30309191	exon (NM_008148, exon 2 of 2)	exon (NM_008148, exon 2 of 2)	1974	NM_008148	Gp5
4304	chr1	193240079	193240504	exon (NM_008288, exon 5 of 7)	exon (NM_008288, exon 5 of 7)	2069	NM_001044751	Hsd11b1
8937	chr11	53775784	53776182	exon (NM_008390, exon 9 of 10)	exon (NM_008390, exon 9 of 10)	5510	NM_001159396	Irf1
45319	chr5	51494494	51494886	exon (NM_008904, exon 5 of 13)	exon (NM_008904, exon 5 of 13)	59231	NR_027710	Ppargc1a
9171	chr11	60185941	60186327	exon (NM_009021, exon 3 of 6)	exon (NM_009021, exon 3 of 6)	14483	NR_105886	Mir6921
63077	chrX	102187146	102187585	exon (NM_009094, exon 4 of 7)	exon (NM_009094, exon 4 of 7)	2026	NM_009094	Rps4x
15325	chr13	28952707	28953227	exon (NM_009238, exon 1 of 1)	exon (NM_009238, exon 1 of 1)	732	NM_009238	Sox4
9986	chr11	78213106	78213707	exon (NM_009297, exon 29 of 37)	exon (NM_009297, exon 29 of 37)	18704	NM_001368876	Proca1
48085	chr6	3967752	3968277	exon (NM_009364, exon 2 of 5)	exon (NM_009364, exon 2 of 5)	361	NM_009364	Tfpi2
1283	chr1	74782083	74782429	exon (NM_009526, exon 2 of 4)	exon (NM_009526, exon 2 of 4)	-9763	NM_009518	Wnt10a
59235	chr9	31158178	31158897	exon (NM_009691, exon 11 of 16)	exon (NM_009691, exon 11 of 16)	-26738	NM_011176	St14
51057	chr6	127145918	127146319	exon (NM_009829, exon 3 of 5)	exon (NM_009829, exon 3 of 5)	-3271	NR_040274	9330179D12Rik
953	chr1	60913059	60913587	exon (NM_009843, exon 3 of 4)	exon (NM_009843, exon 3 of 4)	4298	NM_001281976	Ctla4
3958	chr1	181921880	181922509	exon (NM_010135, exon 7 of 15)	exon (NM_010135, exon 7 of 15)	-79793	NM_133815	Lbr
43278	chr4	132706886	132707284	exon (NM_010166, exon 14 of 18)	exon (NM_010166, exon 14 of 18)	25461	NM_201368	Xkr8
22695	chr15	99226239	99226544	exon (NM_010601, exon 2 of 15)	exon (NM_010601, exon 2 of 15)	1799	NM_010601	Kcnh3
33356	chr2	38368696	38369178	exon (NM_010710, exon 5 of 5)	exon (NM_010710, exon 5 of 5)	17629	NM_010710	Lhx2
34268	chr2	79454149	79454518	exon (NM_010894, exon 2 of 2)	exon (NM_010894, exon 2 of 2)	2303	NM_010894	Neurod1
36316	chr2	155751067	155751766	exon (NM_011171, exon 1 of 4)	exon (NM_011171, exon 1 of 4)	199	NM_011171	Procr
27145	chr17	56425306	56425914	exon (NM_011218, exon 14 of 33)	exon (NM_011218, exon 14 of 33)	-6701	NR_105943	Mir6977
35542	chr2	131078975	131079297	exon (NM_011426, exon 8 of 21)	exon (NM_011426, exon 8 of 21)	7629	NM_011426	Siglec1
17009	chr13	92774899	92775395	exon (NM_011582, exon 6 of 22)	exon (NM_011582, exon 6 of 22)	19671	NM_011582	Thbs4
33248	chr2	35153152	35153612	exon (NM_012018, exon 24 of 44)	exon (NM_012018, exon 24 of 44)	21148	NM_001290635	Cntrl
40812	chr4	9859779	9860054	exon (NM_013526, exon 2 of 2)	exon (NM_013526, exon 2 of 2)	15544	NM_013526	Gdf6
29355	chr18	65934777	65935387	exon (NM_013833, exon 3 of 3)	exon (NM_013833, exon 3 of 3)	4007	NM_013833	Rax
1859	chr1	93686237	93686752	exon (NM_016778, exon 2 of 5)	exon (NM_016778, exon 2 of 5)	919	NM_016778	Bok
52913	chr7	45731121	45731441	exon (NM_017465, exon 6 of 7)	exon (NM_017465, exon 6 of 7)	-5465	NM_027055	Spaca4
21508	chr15	66906322	66906664	exon (NM_018865, exon 2 of 5)	exon (NM_018865, exon 2 of 5)	15124	NM_018865	Ccn4
26390	chr17	33847428	33847833	exon (NM_019421, exon 3 of 5)	exon (NM_019421, exon 3 of 5)	4204	NM_001305169	Cd320
26383	chr17	33780419	33780845	exon (NM_020581, exon 3 of 7)	exon (NM_020581, exon 3 of 7)	943	NM_020581	Angptl4
33951	chr2	70476619	70476908	exon (NM_022435, exon 2 of 2)	exon (NM_022435, exon 2 of 2)	1840	NM_022435	Sp5
34067	chr2	72409886	72410459	exon (NM_023057, exon 12 of 20)	exon (NM_023057, exon 12 of 20)	-66047	NM_025866	Cdca7
26339	chr17	32550950	32551494	exon (NM_024442, exon 13 of 13)	exon (NM_024442, exon 13 of 13)	14665	NM_024442	Cyp4f16
20710	chr15	34530117	34530421	exon (NM_026340, exon 16 of 16)	exon (NM_026340, exon 16 of 16)	34958	NM_152894	Pop1
39126	chr3	96527301	96527641	exon (NM_027126, exon 3 of 4)	exon (NM_027126, exon 3 of 4)	2286	NM_027126	Hjv
26067	chr17	28223654	28224451	exon (NM_027185, exon 7 of 11)	exon (NM_027185, exon 7 of 11)	-8702	NM_011145	Ppard
39422	chr3	104784557	104784880	exon (NM_027982, exon 6 of 10)	exon (NM_027982, exon 6 of 10)	3662	NM_027982	Ppm1j
56444	chr8	35825613	35825906	exon (NM_027998, exon 1 of 1)	exon (NM_027998, exon 1 of 1)	800	NM_027998	Cldn23
59130	chr9	22368284	22368598	exon (NM_028390, exon 8 of 24)	exon (NM_028390, exon 8 of 24)	20765	NM_028390	Anln
46558	chr5	110363047	110363513	exon (NM_028596, exon 12 of 12)	exon (NM_028596, exon 12 of 12)	18550	NM_001310709	Lrcol1
48403	chr6	28420823	28421147	exon (NM_028900, exon 1 of 2)	exon (NM_028900, exon 1 of 2)	739	NM_028900	Gcc1
42747	chr4	119210727	119211091	exon (NM_029198, exon 4 of 7)	exon (NM_029198, exon 4 of 7)	7308	NM_029198	Tmem269
53420	chr7	75586097	75586386	exon (NM_029332, exon 5 of 37)	exon (NM_029332, exon 5 of 37)	130707	NM_029332	Akap13
9532	chr11	69777884	69778400	exon (NM_029348, exon 4 of 4)	exon (NM_029348, exon 4 of 4)	12230	NM_029348	Zbtb4
51912	chr7	12927992	12928696	exon (NM_029809, exon 2 of 2)	exon (NM_029809, exon 2 of 2)	928	NM_029809	Rnf225
27483	chr17	72918030	72919098	exon (NM_029999, exon 1 of 3)	exon (NM_029999, exon 1 of 3)	259	NM_029999	Lbh
22005	chr15	79804052	79804960	exon (NM_030689, exon 1 of 5)	exon (NM_030689, exon 1 of 5)	203	NM_030689	Nptxr
45075	chr5	35609393	35610237	exon (NM_030721, exon 18 of 19)	exon (NM_030721, exon 18 of 19)	-21052	NR_045807	4931431C16Rik
44344	chr4	155861774	155862221	exon (NM_031872, exon 3 of 6)	exon (NM_031872, exon 3 of 6)	1356	NM_031872	Tas1r3
30393	chr19	10860038	10860571	exon (NM_133804, exon 9 of 11)	exon (NM_133804, exon 9 of 11)	9475	NM_133804	Tmem132a
22932	chr15	102280283	102280810	exon (NM_134100, exon 2 of 2)	exon (NM_134100, exon 2 of 2)	1090	NM_134100	Mfsd5
18739	chr14	47395696	47396009	exon (NM_144553, exon 14 of 19)	exon (NM_144553, exon 14 of 19)	21992	NM_001145953	Lgals3
12892	chr12	51767475	51767872	exon (NM_144788, exon 26 of 43)	exon (NM_144788, exon 26 of 43)	61863	NM_144788	Hectd1
22064	chr15	80879971	80880336	exon (NM_144812, exon 8 of 25)	exon (NM_144812, exon 8 of 25)	-59886	NR_039573	Mir5113
13825	chr12	85747332	85747733	exon (NM_145447, exon 1 of 10)	exon (NM_145447, exon 1 of 10)	993	NM_145447	Flvcr2
8833	chr11	51644245	51644756	exon (NM_145974, exon 4 of 5)	exon (NM_145974, exon 4 of 5)	-6454	NR_027958	D930048N14Rik
57822	chr8	105148215	105148610	exon (NM_146213, exon 13 of 14)	exon (NM_146213, exon 13 of 14)	16612	NM_146213	Ces4a
59400	chr9	39909917	39910376	exon (NM_146613, exon 1 of 1)	exon (NM_146613, exon 1 of 1)	341	NM_146613	Olfr229
59403	chr9	40000939	40001177	exon (NM_147108, exon 1 of 1)	exon (NM_147108, exon 1 of 1)	192	NM_147108	Olfr979
49935	chr6	89643740	89644964	exon (NM_153162, exon 1 of 16)	exon (NM_153162, exon 1 of 16)	364	NM_001178059	Txnrd3
16482	chr13	59809186	59809588	exon (NM_153538, exon 9 of 28)	exon (NM_153538, exon 9 of 28)	13760	NM_153538	Tut7
45687	chr5	72965658	72966058	exon (NM_153567, exon 7 of 9)	exon (NM_153567, exon 7 of 9)	-41046	NM_173403	Slc10a4
31894	chr19	56797383	56797741	exon (NM_170757, exon 12 of 16)	exon (NM_170757, exon 12 of 16)	24637	NM_170757	Ccdc186
41434	chr4	47091787	47092290	exon (NM_172693, exon 1 of 10)	exon (NM_172693, exon 1 of 10)	115	NM_172693	Galnt12
44254	chr4	154856185	154856461	exon (NM_172878, exon 3 of 9)	exon (NM_172878, exon 3 of 9)	-13262	NM_013783	Mmel1
19641	chr14	73238503	73238825	exon (NM_175116, exon 1 of 1)	exon (NM_175116, exon 1 of 1)	773	NM_175116	Lpar6
6729	chr10	88767415	88767749	exon (NM_175158, exon 42 of 62)	exon (NM_175158, exon 42 of 62)	36168	NM_025859	Arl1
52062	chr7	19222514	19222844	exon (NM_175668, exon 2 of 2)	exon (NM_175668, exon 2 of 2)	-5710	NM_207525	Opa3
52426	chr7	28820985	28821469	exon (NM_177301, exon 11 of 13)	exon (NM_177301, exon 11 of 13)	-4111	NM_016772	Ech1
21702	chr15	75910499	75910802	exon (NM_178646, exon 1 of 1)	exon (NM_178646, exon 1 of 1)	915	NM_178646	Tigd5
20676	chr15	31585226	31585644	exon (NM_181588, exon 4 of 6)	exon (NM_181588, exon 4 of 6)	16104	NM_001348035	Cct5
14491	chr12	111301960	111302328	exon (NM_183016, exon 28 of 37)	exon (NM_183016, exon 28 of 37)	31048	NM_033603	Amn
58881	chr9	8042592	8042929	exon (NM_199017, exon 1 of 7)	exon (NM_199017, exon 1 of 7)	115	NR_152396	Cfap300
34382	chr2	84872204	84872720	exon (NM_199223, exon 3 of 3)	exon (NM_199223, exon 3 of 3)	14230	NM_199223	Rtn4rl2
52603	chr7	34132454	34133441	exon (NM_207212, exon 1 of 8)	exon (NM_207212, exon 1 of 8)	321	NM_207212	Wtip
20498	chr15	14990940	14991381	Intergenic	Lx8b|LINE|L1	-1737755	NM_009869	Cdh9
41922	chr4	71338623	71338989	Intergenic	Intergenic	-803878	NM_172694	Megf9
15030	chr13	16738725	16738999	Intergenic	Intergenic	-715439	NR_155430	B230303A05Rik
15029	chr13	16715497	16716068	Intergenic	Intergenic	-692359	NR_155430	B230303A05Rik
2651	chr1	143000284	143000640	Intergenic	Lx5|LINE|L1	-640235	NM_020025	B3galt2
2652	chr1	143000851	143001493	Intergenic	Lx8b|LINE|L1	-639525	NM_020025	B3galt2
45281	chr5	47429839	47430198	Intergenic	Intergenic	-553137	NR_111900	Slit2
45283	chr5	47464763	47465232	Intergenic	Intergenic	-518158	NR_111900	Slit2
45284	chr5	47469406	47469808	Intergenic	Intergenic	-513548	NR_111900	Slit2
45285	chr5	47472344	47472751	Intergenic	Intergenic	-510608	NR_111900	Slit2
45286	chr5	47496739	47497043	Intergenic	Intergenic	-486264	NR_111900	Slit2
35755	chr2	137807645	137807940	Intergenic	Intergenic	-448792	NM_001025431	Btbd3
13959	chr12	92294504	92295178	Intergenic	Intergenic	-445684	NM_011344	Sel1l
41563	chr4	54527628	54528131	Intergenic	Intergenic	-420066	NM_172867	Zfp462
48245	chr6	16359988	16360362	Intergenic	IAPLTR2_Mm|LTR|ERVK	-417349	NR_157239	Gm36669
17953	chr14	9468657	9469057	Intergenic	RLTR28B|LTR|ERVL	-415238	NR_030680	Mnd1-ps
40692	chr4	5203411	5204074	Intergenic	Intergenic	-410436	NM_177730	Impad1
29033	chr18	55389619	55390115	Intergenic	Intergenic	-397276	NM_001360787	Zfp608
4659	chr10	15410558	15411066	Intergenic	Intergenic	-380965	NR_131087	C330004P14Rik
48246	chr6	16415338	16415633	Intergenic	RLTR20B3|LTR|ERVK	-362039	NR_157239	Gm36669
35756	chr2	137898423	137898783	Intergenic	Intergenic	-357981	NM_001025431	Btbd3
33489	chr2	48456664	48456947	Intergenic	Intergenic	-357304	NM_007396	Acvr2a
42154	chr4	93669015	93669433	Intergenic	Intergenic	-333713	NM_026954	Tusc1
13409	chr12	77898980	77899390	Intergenic	Intergenic	-327470	NM_172952	Gphn
32570	chr2	21909444	21909931	Intergenic	Intergenic	-317816	NM_148413	Myo3a
1334	chr1	77832214	77832544	Intergenic	Intergenic	-317291	NM_007936	Epha4
12280	chr12	16122759	16123125	Intergenic	Intergenic	-306157	NM_144551	Trib2
4682	chr10	17422556	17422885	Intergenic	Intergenic	-300508	NM_010828	Cited2
40696	chr4	5333336	5333650	Intergenic	Intergenic	-298835	NR_038183	4930423M02Rik
7639	chr10	125669958	125670379	Intergenic	MIR3|SINE|MIR	-296051	NM_177152	Lrig3
5438	chr10	44776009	44776601	Intergenic	Intergenic	-290911	NM_011156	Prep
23131	chr16	5532286	5532889	Intergenic	Intergenic	-276631	NM_027446	Eef2kmt
12279	chr12	16092624	16093100	Intergenic	Intergenic	-276077	NM_144551	Trib2
23138	chr16	5611142	5611559	Intergenic	ORR1E|LTR|ERVL-MaLR	-273443	NM_001359730	Rbfox1
346	chr1	35801272	35801702	Intergenic	B3A|SINE|B2	-266913	NM_015818	Hs6st1
63486	chrX	158308566	158308925	Intergenic	LTR16C|LTR|ERVL	-265548	NM_177751	Cnksr2
12278	chr12	16077292	16077573	Intergenic	Intergenic	-260647	NM_144551	Trib2
4678	chr10	17347775	17348214	Intergenic	Intergenic	-252212	NR_038020	Gm20125
29271	chr18	64002811	64003258	Intergenic	MLT1D|LTR|ERVL-MaLR	-251325	NM_009182	St8sia3
18038	chr14	17410804	17411131	Intergenic	Intergenic	-249993	NM_001113417	Thrb
4660	chr10	15541865	15542352	Intergenic	A-rich|Low_complexity|Low_complexity	-249669	NR_131087	C330004P14Rik
18350	chr14	28768506	28769046	Intergenic	Intergenic	-249432	NM_176920	Lrtm1
18039	chr14	17414117	17414881	Intergenic	Intergenic	-246461	NM_001113417	Thrb
40332	chr3	143955372	143955834	Intergenic	L1_Mur3|LINE|L1	-243460	NR_040405	Gm6260
42046	chr4	87472641	87473076	Intergenic	Intergenic	-242318	NM_172426	Slc24a2
58883	chr9	9653507	9653809	Intergenic	Intergenic	-240773	NR_105745	Mir6237
33543	chr2	50668816	50669169	Intergenic	Intergenic	-240692	NR_033595	Gm13498
11416	chr11	110727650	110728088	Intergenic	Intergenic	-240164	NM_010604	Kcnj16
58266	chr8	118041229	118041660	Intergenic	Intergenic	-239470	NM_026758	Mphosph6
11417	chr11	110731568	110732207	Intergenic	Intergenic	-236146	NM_010604	Kcnj16
50152	chr6	98575280	98575660	Intergenic	RMER15|LTR|ERVL	-232716	NM_001128092	Gm765
27559	chr17	77968421	77968946	Intergenic	Intergenic	-231565	NM_015800	Crim1
27560	chr17	77969178	77969543	Intergenic	RMER16|LTR|ERVK	-230888	NM_015800	Crim1
7641	chr10	125735696	125736224	Intergenic	ORR1B2|LTR|ERVL-MaLR	-230259	NM_177152	Lrig3
21361	chr15	62448388	62448680	Intergenic	Intergenic	-229083	NR_003523	H2afy3
40729	chr4	7218731	7219050	Intergenic	Intergenic	-228167	NM_145711	Tox
12277	chr12	16044251	16044744	Intergenic	MLT2B4|LTR|ERVL	-227712	NM_144551	Trib2
41046	chr4	34323067	34323506	Intergenic	Intergenic	-227329	NM_001007589	Akirin2
39924	chr3	124806761	124807294	Intergenic	ORR1D2|LTR|ERVL-MaLR	-225936	NM_001368235	1700003H04Rik
12276	chr12	16042310	16042723	Intergenic	Intergenic	-225731	NM_144551	Trib2
42044	chr4	87455888	87456570	Intergenic	Lx7|LINE|L1	-225689	NM_172426	Slc24a2
8636	chr11	44174538	44174916	Intergenic	Intergenic	-225336	NM_001303244	Il12b
15642	chr13	37604152	37604387	Intergenic	Intergenic	-221769	NM_026830	Rreb1
42043	chr4	87452144	87452445	Intergenic	Intergenic	-221754	NM_172426	Slc24a2
22586	chr15	97468764	97469093	Intergenic	Intergenic	-221641	NM_001164602	Amigo2
42042	chr4	87449700	87450140	Intergenic	Intergenic	-219380	NM_172426	Slc24a2
41044	chr4	34269110	34269568	Intergenic	Intergenic	-219272	NM_026293	Spaca1
29678	chr18	79327613	79327996	Intergenic	L1_Mur3|LINE|L1	-218413	NM_053099	Setbp1
54548	chr7	111340623	111340964	Intergenic	Intergenic	-218118	NR_015573	1700012D14Rik
42192	chr4	95340865	95341484	Intergenic	Intergenic	-216333	NM_001113412	Fggy
32344	chr2	12085539	12085849	Intergenic	L1_Rod|LINE|L1	-215552	NR_040353	E030013I19Rik
23124	chr16	5471070	5471494	Intergenic	Intergenic	-215326	NM_027446	Eef2kmt
1875	chr1	94582024	94582474	Intergenic	MTD|LTR|ERVL-MaLR	-215193	NR_040473	4930440C22Rik
41473	chr4	47832909	47833267	Intergenic	Intergenic	-212217	NM_015743	Nr4a3
40723	chr4	6666173	6666462	Intergenic	Intergenic	-212046	NM_010945	Nsmaf
40129	chr3	133754981	133755326	Intergenic	Intergenic	-210763	NM_001346736	Tet2
39923	chr3	124789672	124789970	Intergenic	Intergenic	-208730	NM_001368235	1700003H04Rik
15532	chr13	35452460	35452802	Intergenic	Intergenic	-207231	NM_009881	Cdyl
41474	chr4	47838448	47838931	Intergenic	Intergenic	-206616	NM_015743	Nr4a3
15531	chr13	35417514	35417829	Intergenic	Intergenic	-205623	NR_126478	1700019C18Rik
41475	chr4	47842151	47842605	Intergenic	Intergenic	-202927	NM_015743	Nr4a3
42039	chr4	87432801	87433133	Intergenic	Intergenic	-202427	NM_172426	Slc24a2
21015	chr15	52510048	52510572	Intergenic	Intergenic	-202135	NM_027212	Med30
51480	chr6	141049954	141050316	Intergenic	Intergenic	-199134	NM_018779	Pde3a
20495	chr15	13369891	13370229	Intergenic	Intergenic	-196385	NM_007666	Cdh6
23139	chr16	5689706	5690049	Intergenic	MLT2B1|LTR|ERVL	-194916	NM_001359730	Rbfox1
21307	chr15	60628914	60629243	Intergenic	Intergenic	-193887	NR_030696	9930014A18Rik
40084	chr3	131891916	131892462	Intergenic	L2c|LINE|L2	-193103	NM_020265	Dkk2
45743	chr5	75382113	75382610	Intergenic	Intergenic	-192626	NM_001122733	Kit
17627	chr13	110710894	110711363	Intergenic	L1MDa|LINE|L1	-192371	NR_131193	Gm38397
125	chr1	13978623	13979051	Intergenic	Intergenic	-191908	NR_004447	Gm5523
12275	chr12	16008275	16008599	Intergenic	Intergenic	-191652	NM_144551	Trib2
40085	chr3	131894451	131894732	Intergenic	B4A|SINE|B4	-190701	NM_020265	Dkk2
12274	chr12	16006633	16007124	Intergenic	Intergenic	-190093	NM_144551	Trib2
29676	chr18	79294742	79295121	Intergenic	Intergenic	-185540	NM_053099	Setbp1
51481	chr6	141065834	141066188	Intergenic	RMER19A|LTR|ERVK	-183258	NM_018779	Pde3a
28003	chr18	3982979	3983328	Intergenic	MTD|LTR|ERVL-MaLR	-182679	NM_026092	Lyzl1
14944	chr13	10542780	10543113	Intergenic	Intergenic	-182143	NM_033269	Chrm3
8606	chr11	42968231	42968596	Intergenic	Intergenic	-181464	NM_176999	Atp10b
9056	chr11	55789100	55789420	Intergenic	Intergenic	-181062	NM_020492	Glra1
14943	chr13	10540172	10540555	Intergenic	RLTR42-int|LTR|ERVK	-179560	NM_033269	Chrm3
5424	chr10	44634770	44635078	Intergenic	Intergenic	-176176	NM_007548	Prdm1
2653	chr1	143464781	143465228	Intergenic	MTD|LTR|ERVL-MaLR	-175693	NM_020025	B3galt2
15650	chr13	37650661	37651382	Intergenic	Intergenic	-175017	NM_026830	Rreb1
21358	chr15	62393491	62393806	Intergenic	Intergenic	-174197	NR_003523	H2afy3
24381	chr16	49528964	49529373	Intergenic	Intergenic	-170126	NM_028680	Ift57
60860	chr9	85496849	85497295	Intergenic	Intergenic	-169922	NM_001160379	Tent5a
42579	chr4	114652439	114653011	Intergenic	MIR|SINE|MIR	-168995	NR_033617	Gm12830
53327	chr7	68917223	68917756	Intergenic	Intergenic	-168251	NM_025549	Arrdc4
15653	chr13	37658606	37658913	Intergenic	Intergenic	-167279	NM_026830	Rreb1
31033	chr19	32990599	32991219	Intergenic	Intergenic	-166203	NR_039552	Mir3970
63485	chrX	158209183	158209545	Intergenic	Intergenic	-166167	NM_177751	Cnksr2
40774	chr4	9103211	9103623	Intergenic	ORR1E|LTR|ERVL-MaLR	-165876	NM_001355183	Clvs1
42969	chr4	125290716	125291190	Intergenic	Intergenic	-163072	NM_153159	Zc3h12a
23140	chr16	5721738	5722288	Intergenic	Intergenic	-162780	NM_001359730	Rbfox1
59715	chr9	46482051	46482434	Intergenic	Intergenic	-162256	NM_183104	4931429L15Rik
9054	chr11	55769134	55769482	Intergenic	B4A|SINE|B4	-161110	NM_020492	Glra1
42038	chr4	87391280	87391671	Intergenic	ORR1E|LTR|ERVL-MaLR	-160935	NM_172426	Slc24a2
6579	chr10	84261187	84261703	Intergenic	Tigger19a|DNA|TcMar-Tigger	-160748	NR_152790	Gm34184
36972	chr2	168429618	168429980	Intergenic	ORR1D2|LTR|ERVL-MaLR	-160468	NM_001081134	Kcng1
9053	chr11	55768182	55768480	Intergenic	Intergenic	-160133	NM_020492	Glra1
57205	chr8	78054431	78054789	Intergenic	Intergenic	-158732	NM_183096	Ttc29
40776	chr4	9110940	9111472	Intergenic	Intergenic	-158087	NM_001355183	Clvs1
5924	chr10	67728085	67728440	Intergenic	Intergenic	-156303	NR_155444	4930563J15Rik
46869	chr5	118404230	118404894	Intergenic	MLT1F1|LTR|ERVL-MaLR	-156157	NM_001347445	Med13l
17545	chr13	108498125	108498502	Intergenic	Intergenic	-155864	NM_011056	Pde4d
23773	chr16	25527899	25528248	Intergenic	Intergenic	-155692	NM_001127259	Trp63
42968	chr4	125282460	125282759	Intergenic	Intergenic	-154728	NM_153159	Zc3h12a
41564	chr4	54793869	54794217	Intergenic	ORR1B1|LTR|ERVL-MaLR	-153902	NM_172867	Zfp462
46602	chr5	112053545	112053925	Intergenic	Intergenic	-153028	NR_045377	1700028D13Rik
845	chr1	56789573	56790097	Intergenic	MTD|LTR|ERVL-MaLR	-152384	NM_027661	Hsfy2
30642	chr19	17989810	17990192	Intergenic	Intergenic	-152369	NM_001190483	Pcsk5
23141	chr16	5732634	5732930	Intergenic	MTD|LTR|ERVL-MaLR	-152011	NM_001359730	Rbfox1
42151	chr4	93486495	93486817	Intergenic	MER67A|LTR|ERV1	-151145	NM_026954	Tusc1
40778	chr4	9118317	9118630	Intergenic	Intergenic	-150820	NM_001355183	Clvs1
23142	chr16	5735221	5735602	Intergenic	Intergenic	-149382	NM_001359730	Rbfox1
24579	chr16	57902555	57902929	Intergenic	Intergenic	-148005	NM_007739	Col8a1
29497	chr18	69196084	69197107	Intergenic	Intergenic	-147897	NM_013685	Tcf4
42970	chr4	125342833	125343238	Intergenic	Intergenic	-147661	NM_001081097	Grik3
40354	chr3	144352614	144353153	Intergenic	Intergenic	-147628	NM_010723	Lmo4
46870	chr5	118413274	118413772	Intergenic	MLT1J1|LTR|ERVL-MaLR	-147196	NM_001347445	Med13l
25605	chr17	14545751	14546515	Intergenic	Intergenic	-147191	NR_027986	4930474M22Rik
5419	chr10	44604524	44605147	Intergenic	Intergenic	-146087	NM_007548	Prdm1
61790	chr9	117895709	117896290	Intergenic	Intergenic	-144523	NM_001286507	Azi2
61791	chr9	117896526	117896855	Intergenic	MTE2b|LTR|ERVL-MaLR	-143832	NM_001286507	Azi2
40518	chr3	151293945	151294293	Intergenic	Intergenic	-143763	NM_133222	Adgrl4
46890	chr5	118808994	118809305	Intergenic	Intergenic	-143190	NR_040694	4930413E15Rik
17343	chr13	101540016	101540969	Intergenic	Intergenic	-142912	NR_046187	4922502H24Rik
42971	chr4	125348978	125349308	Intergenic	Intergenic	-141553	NM_001081097	Grik3
610	chr1	43588958	43589348	Intergenic	Intergenic	-141449	NM_024283	Ecrg4
20444	chr15	10035489	10036097	Intergenic	MIRb|SINE|MIR	-141445	NM_011169	Prlr
42972	chr4	125349722	125350079	Intergenic	Tigger7|DNA|TcMar-Tigger	-140796	NM_001081097	Grik3
7104	chr10	97282748	97283360	Intergenic	MER121|DNA|TcMar?	-140424	NR_039547	Mir3966
35213	chr2	124927918	124928254	Intergenic	Intergenic	-140041	NM_175034	Slc24a5
40519	chr3	151298301	151298640	Intergenic	Intergenic	-139412	NM_133222	Adgrl4
38235	chr3	61225104	61225396	Intergenic	Intergenic	-139257	NM_028712	Rap2b
5527	chr10	53888403	53889077	Intergenic	LTR33A|LTR|ERVL	-137831	NM_001081428	Fam184a
18226	chr14	25321491	25322045	Intergenic	Intergenic	-137417	NM_001310666	Zmiz1
49011	chr6	49686127	49686473	Intergenic	L1M2|LINE|L1	-136410	NM_023456	Npy
3345	chr1	166817989	166818301	Intergenic	Intergenic	-136300	NM_001347135	Fmo9
6578	chr10	84236340	84236629	Intergenic	Intergenic	-135787	NR_152790	Gm34184
53326	chr7	68884530	68884888	Intergenic	L2|LINE|L2	-135471	NM_025549	Arrdc4
53325	chr7	68884178	68884469	Intergenic	Intergenic	-135085	NM_025549	Arrdc4
28004	chr18	4032222	4032883	Intergenic	L2a|LINE|L2	-133280	NM_026092	Lyzl1
63029	chrX	99603690	99604177	Intergenic	Intergenic	-133198	NM_008853	Pja1
53324	chr7	68882215	68882586	Intergenic	Intergenic	-133162	NM_025549	Arrdc4
357	chr1	35935092	35935528	Intergenic	Intergenic	-133090	NM_015818	Hs6st1
49013	chr6	49689690	49690072	Intergenic	Intergenic	-132829	NM_023456	Npy
56501	chr8	39775191	39775607	Intergenic	ID_B1|SINE|B4	-132721	NM_031195	Msr1
41000	chr4	32285810	32286108	Intergenic	Intergenic	-131476	NM_001109661	Bach2
41001	chr4	32286198	32286559	Intergenic	Intergenic	-131057	NM_001109661	Bach2
4661	chr10	15660701	15661006	Intergenic	ORR1B1|LTR|ERVL-MaLR	-130924	NR_131087	C330004P14Rik
53387	chr7	74683892	74684419	Intergenic	MTD|LTR|ERVL-MaLR	-129375	NM_001038643	Slco3a1
2957	chr1	154854447	154854992	Intergenic	ORR1E|LTR|ERVL-MaLR	-128799	NM_009782	Cacna1e
16413	chr13	57022711	57023196	Intergenic	Intergenic	-127164	NM_001302373	Trpc7
14727	chr12	118720119	118720558	Intergenic	Intergenic	-125991	NM_177082	Sp8
45213	chr5	43107602	43107969	Intergenic	Intergenic	-125468	NM_175937	Cpeb2
21306	chr15	60141527	60141994	Intergenic	Intergenic	-125142	NM_027668	4933412E24Rik
55298	chr7	132442135	132442424	Intergenic	ORR1B1|LTR|ERVL-MaLR	-125051	NM_029935	Chst15
8356	chr11	24357396	24357779	Intergenic	Intergenic	-124322	NR_045857	4933430M04Rik
3344	chr1	166803985	166804308	Intergenic	Intergenic	-122301	NM_001347135	Fmo9
46892	chr5	119321773	119322089	Intergenic	ORR1F|LTR|ERVL-MaLR	-121913	NR_046033	Gm7538
53389	chr7	74908262	74908845	Intergenic	Intergenic	-121658	NR_131122	4930533N22Rik
5877	chr10	67417532	67417916	Intergenic	Intergenic	-120145	NM_010118	Egr2
59868	chr9	52287723	52288281	Intergenic	Intergenic	-119596	NM_001162921	Zc3h12c
45226	chr5	43354313	43355049	Intergenic	Intergenic	-119327	NR_028417	Gm7854
44534	chr5	16434547	16435018	Intergenic	RodERV21-int|LTR|ERV1	-118713	NM_001289460	Hgf
56850	chr8	68092587	68093200	Intergenic	Intergenic	-118319	NM_177698	Psd3
37564	chr3	21958602	21959241	Intergenic	Intergenic	-117731	NM_030732	Tbl1xr1
24490	chr16	52932024	52932370	Intergenic	Intergenic	-116453	NR_040495	4930404A05Rik
47716	chr5	142285105	142285511	Intergenic	MTEa|LTR|ERVL-MaLR	-116189	NM_199068	Foxk1
40126	chr3	133659744	133660283	Intergenic	Intergenic	-115623	NM_001346736	Tet2
8115	chr11	16637608	16638167	Intergenic	Intergenic	-114316	NM_207655	Egfr
24654	chr16	65219146	65219477	Intergenic	Intergenic	-113527	NM_008310	Htr1f
61793	chr9	117926739	117927423	Intergenic	(TA)n|Simple_repeat|Simple_repeat	-113441	NM_001286507	Azi2
16501	chr13	60488260	60488999	Intergenic	Intergenic	-113318	NM_001285917	Dapk1
1405	chr1	80964390	80964955	Intergenic	Intergenic	-112278	NM_001356399	Nyap2
56478	chr8	36361312	36361582	Intergenic	Intergenic	-112088	NM_001081150	Lonrf1
27520	chr17	74159466	74159907	Intergenic	Intergenic	-111826	NM_053188	Srd5a2
30734	chr19	22027583	22027978	Intergenic	MLT1C|LTR|ERVL-MaLR	-111266	NM_001035239	Trpm3
50221	chr6	100415960	100416478	Intergenic	(CA)n|Simple_repeat|Simple_repeat	-111181	NR_040525	1700049E22Rik
15909	chr13	44328429	44328929	Intergenic	Intergenic	-111048	NR_045489	1700029N11Rik
16502	chr13	60491768	60492407	Intergenic	Intergenic	-109860	NM_001285917	Dapk1
8357	chr11	24371971	24372384	Intergenic	Intergenic	-109732	NR_045857	4933430M04Rik
14356	chr12	105900527	105900847	Intergenic	Intergenic	-109576	NM_011705	Vrk1
20070	chr14	105732249	105733253	Intergenic	Intergenic	-108981	NR_105814	Mir6390
24779	chr16	77220332	77220718	Intergenic	MTA_Mm|LTR|ERVL-MaLR	-108803	NR_015543	Mir99ahg
17268	chr13	99624834	99625469	Intergenic	Intergenic	-108549	NM_008634	Map1b
18997	chr14	55370415	55370711	Intergenic	Charlie6|DNA|hAT-Charlie	-108195	NM_001037938	Dhrs4
33809	chr2	61083096	61083467	Intergenic	Intergenic	-108130	NR_045335	Gm13582
53264	chr7	67480212	67480517	Intergenic	MTEa|LTR|ERVL-MaLR	-107506	NM_001357324	Mef2a
56849	chr8	68081837	68082253	Intergenic	AmnSINE2|SINE|Deu	-107471	NM_177698	Psd3
45215	chr5	43125754	43126174	Intergenic	MIR3|SINE|MIR	-107289	NM_175937	Cpeb2
40277	chr3	139887405	139887749	Intergenic	Intergenic	-106818	NR_153353	Gm32693
15849	chr13	42574182	42574478	Intergenic	Intergenic	-106469	NM_001302635	Phactr1
23143	chr16	5778180	5778755	Intergenic	B4|SINE|B4	-106326	NM_001359730	Rbfox1
40276	chr3	139885897	139886359	Intergenic	Intergenic	-105369	NR_153353	Gm32693
12953	chr12	54496000	54496367	Intergenic	L1ME1|LINE|L1	-104865	NR_033689	Gm7550
6672	chr10	87753340	87753899	Intergenic	Intergenic	-104646	NM_001314010	Igf1
54546	chr7	111227090	111227483	Intergenic	PB1D10|SINE|Alu	-104611	NR_015573	1700012D14Rik
12746	chr12	35799184	35799776	Intergenic	Intergenic	-104362	NR_045050	9130015A21Rik
56848	chr8	68078128	68078518	Intergenic	Intergenic	-103749	NM_177698	Psd3
18762	chr14	47795092	47795408	Intergenic	Intergenic	-103614	NR_045959	4930447J18Rik
51682	chr6	147944673	147945231	Intergenic	Intergenic	-102464	NM_178797	Far2
51523	chr6	144570856	144571170	Intergenic	Intergenic	-101855	NR_040519	Sox5os3
62521	chrX	42401131	42401413	Intergenic	Intergenic	-101293	NM_011364	Sh2d1a
17546	chr13	108552980	108553445	Intergenic	Intergenic	-100965	NM_011056	Pde4d
5874	chr10	67386032	67386420	Intergenic	Intergenic	-100945	NM_001036293	Nrbf2
23144	chr16	5784296	5784834	Intergenic	Intergenic	-100228	NM_001359730	Rbfox1
11418	chr11	110868341	110868696	Intergenic	Intergenic	-99515	NM_010604	Kcnj16
15596	chr13	37245782	37246096	Intergenic	Intergenic	-99406	NM_010745	Ly86
23145	chr16	5785318	5785701	Intergenic	Intergenic	-99284	NM_001359730	Rbfox1
2775	chr1	151245130	151245644	Intergenic	Intergenic	-99099	NM_001359262	Ivns1abp
27235	chr17	57670071	57670489	Intergenic	Intergenic	-98931	NR_160889	Cntnap5c
27972	chr17	88341555	88342048	Intergenic	Intergenic	-98903	NM_001355743	Foxn2
20446	chr15	10078416	10078941	Intergenic	MLT1F1|LTR|ERVL-MaLR	-98560	NM_011169	Prlr
20531	chr15	25524193	25524531	Intergenic	Intergenic	-98188	NM_019472	Myo10
38113	chr3	56281562	56281900	Intergenic	LTR16B|LTR|ERVL	-98030	NM_030595	Nbea
27236	chr17	57671063	57671579	Intergenic	Intergenic	-97890	NR_160889	Cntnap5c
56753	chr8	60792596	60792896	Intergenic	Intergenic	-97647	NM_001357271	Hpf1
27237	chr17	57671652	57672157	Intergenic	Intergenic	-97307	NR_160889	Cntnap5c
38112	chr3	56280488	56280954	Intergenic	L2|LINE|L2	-97020	NM_030595	Nbea
13594	chr12	82072803	82073238	Intergenic	Intergenic	-96996	NM_001167983	Sipa1l1
28006	chr18	4068729	4069072	Intergenic	Intergenic	-96932	NM_026092	Lyzl1
12273	chr12	15912827	15913114	Intergenic	Intergenic	-96185	NM_144551	Trib2
29821	chr18	83421796	83422235	Intergenic	CT-rich|Low_complexity|Low_complexity	-96131	NR_045361	4921531P14Rik
51683	chr6	147951686	147951935	Intergenic	Intergenic	-95606	NM_178797	Far2
8059	chr11	8759843	8760268	Intergenic	ORR1D2|LTR|ERVL-MaLR	-95520	NM_001083587	Tns3
46872	chr5	118464948	118465492	Intergenic	Intergenic	-95499	NM_001347445	Med13l
40320	chr3	143147494	143147973	Intergenic	Intergenic	-95322	NR_040551	A830019L24Rik
45217	chr5	43137773	43138217	Intergenic	RMER30|DNA|hAT-Charlie	-95258	NM_175937	Cpeb2
830	chr1	55836711	55837128	Intergenic	RLTR16|LTR|ERVK	-94322	NR_045837	9130227L01Rik
17185	chr13	97340435	97340907	Intergenic	Intergenic	-94299	NR_110432	Lncenc1
46873	chr5	118466283	118466715	Intergenic	MIRb|SINE|MIR	-94220	NM_001347445	Med13l
35663	chr2	133458639	133459179	Intergenic	Intergenic	-93250	NM_007553	Bmp2
48430	chr6	28929139	28929685	Intergenic	Intergenic	-93207	NR_029567	Mir129-1
4441	chr10	7115553	7115931	Intergenic	Intergenic	-92557	NM_001033391	Ipcef1
60300	chr9	63850234	63850802	Intergenic	Intergenic	-92524	NM_016769	Smad3
124	chr1	13879146	13879544	Intergenic	MER77B|LTR|ERVL	-92416	NR_004447	Gm5523
51684	chr6	147954965	147955402	Intergenic	Intergenic	-92233	NM_178797	Far2
13623	chr12	82524987	82525395	Intergenic	Intergenic	-91734	NM_001310478	Rgs6
39675	chr3	109248849	109249241	Intergenic	L2b|LINE|L2	-91638	NM_020505	Vav3
20532	chr15	25530898	25531298	Intergenic	Intergenic	-91452	NM_019472	Myo10
5911	chr10	67663030	67663365	Intergenic	Intergenic	-91238	NR_155444	4930563J15Rik
62365	chrX	19237547	19238137	Intergenic	Intergenic	-90871	NR_029807	Mir222
55226	chr7	129501336	129501801	Intergenic	ID_B1|SINE|B4	-90295	NM_172255	Wdr11
25209	chr16	95349746	95350126	Intergenic	Intergenic	-90234	NR_153766	Gm31641
12336	chr12	17455087	17455589	Intergenic	L2c|LINE|L2	-89535	NM_013614	Odc1
32049	chr2	3623998	3624372	Intergenic	Intergenic	-89273	NM_025626	Fam107b
1807	chr1	92742268	92742724	Intergenic	Intergenic	-89149	NM_016696	Gpc1
25208	chr16	95348611	95348947	Intergenic	MLT1K|LTR|ERVL-MaLR	-89077	NR_153766	Gm31641
57255	chr8	79487540	79487919	Intergenic	Intergenic	-88301	NM_008539	Smad1
35983	chr2	148531166	148531557	Intergenic	Intergenic	-87826	NM_010740	Cd93
53450	chr7	75760353	75760867	Intergenic	Intergenic	-87728	NM_001122780	Klhl25
53745	chr7	83060498	83061056	Intergenic	Intergenic	-87693	NM_177895	A530021J07Rik
18998	chr14	55392375	55392806	Intergenic	Intergenic	-86168	NM_001037938	Dhrs4
53451	chr7	75762077	75762404	Intergenic	Intergenic	-86098	NM_001122780	Klhl25
48047	chr5	150173908	150174331	Intergenic	Intergenic	-85811	NM_172887	Fry
1027	chr1	64446834	64447349	Intergenic	Intergenic	-85713	NM_009952	Creb1
49387	chr6	67181506	67181812	Intergenic	Intergenic	-85320	NM_001113566	Serbp1
50854	chr6	123938004	123938321	Intergenic	Lx2B|LINE|L1	-84972	NM_001104641	Vmn2r25
41112	chr4	35310372	35310920	Intergenic	MER44D|DNA|TcMar-Tigger	-84810	NM_028466	C9orf72
31871	chr19	56637170	56637490	Intergenic	Intergenic	-84787	NM_007419	Adrb1
4510	chr10	9985398	9985867	Intergenic	Intergenic	-84592	NM_001081344	Stxbp5
4731	chr10	18319103	18319474	Intergenic	CpG	-84307	NM_144820	Ccdc28a
30738	chr19	23056880	23057225	Intergenic	Intergenic	-84174	NM_010638	Klf9
4730	chr10	18318378	18318809	Intergenic	CpG	-83612	NM_144820	Ccdc28a
16493	chr13	59906211	59906577	Intergenic	Lx8b|LINE|L1	-83247	NM_153538	Tut7
25207	chr16	95342691	95343065	Intergenic	Intergenic	-83176	NR_153766	Gm31641
40125	chr3	133626816	133627084	Intergenic	Intergenic	-82560	NM_001346736	Tet2
46874	chr5	118478030	118478607	Intergenic	Intergenic	-82401	NM_001347445	Med13l
28982	chr18	54529100	54529623	Intergenic	Intergenic	-82383	NR_045400	9330117O12Rik
74	chr1	10314743	10315184	Intergenic	RLTR47|LTR|ERVK	-82293	NM_001102430	Arfgef1
37515	chr3	19426166	19426452	Intergenic	Intergenic	-82286	NM_001163536	Dnajc5b
40278	chr3	139946281	139946576	Intergenic	Lx9|LINE|L1	-81821	NR_105798	Mir7j
42348	chr4	102172650	102173297	Intergenic	Intergenic	-81769	NM_001177983	Pde4b
20279	chr15	4816768	4817353	Intergenic	Intergenic	-81677	NM_001166066	Mroh2b
15591	chr13	37131348	37131836	Intergenic	URR1B|DNA|hAT-Charlie	-81348	NM_001166391	F13a1
6621	chr10	85265867	85266721	Intergenic	Intergenic	-81240	NM_007771	Cry1
14688	chr12	117418036	117418323	Intergenic	Intergenic	-81167	NR_044987	Gm5441
40279	chr3	139947240	139947660	Intergenic	Lx9|LINE|L1	-80799	NR_105798	Mir7j
27488	chr17	73027114	73027538	Intergenic	Intergenic	-80659	NM_001177967	Lclat1
5872	chr10	67365187	67365871	Intergenic	MTE2a|LTR|ERVL-MaLR	-80248	NM_001036293	Nrbf2
2827	chr1	152170350	152170709	Intergenic	Intergenic	-80209	NM_197990	1700025G04Rik
53452	chr7	75767981	75768431	Intergenic	ORR1B1|LTR|ERVL-MaLR	-80132	NM_001122780	Klhl25
15060	chr13	18868056	18868576	Intergenic	Intergenic	-80035	NM_175007	Amph
34324	chr2	84020044	84020336	Intergenic	Intergenic	-78964	NM_027964	Zswim2
33884	chr2	68782191	68782796	Intergenic	Intergenic	-78948	NM_172856	Cers6
121	chr1	13865644	13866090	Intergenic	URR1B|DNA|hAT-Charlie	-78938	NR_004447	Gm5523
8192	chr11	20464526	20464945	Intergenic	Intergenic	-78431	NM_001362867	Sertad2
50855	chr6	123946319	123946837	Intergenic	L1_Mus2|LINE|L1	-78180	NM_019917	Vmn2r26
3083	chr1	157017507	157017871	Intergenic	Intergenic	-78063	NM_001357391	Ralgps2
53343	chr7	71832156	71832537	Intergenic	Intergenic	-77349	NR_130995	4930441H08Rik
53233	chr7	66504545	66504870	Intergenic	L1MA6|LINE|L1	-77230	NM_053080	Aldh1a3
59430	chr9	40607902	40608294	Intergenic	Intergenic	-76715	NM_001357617	Gramd1b
28050	chr18	4969688	4970166	Intergenic	Intergenic	-76662	NM_153153	Svil
46605	chr5	112129907	112130451	Intergenic	MIR|SINE|MIR	-76584	NR_045377	1700028D13Rik
46596	chr5	111504844	111505129	Intergenic	MTE2a|LTR|ERVL-MaLR	-76575	NR_015546	C130026L21Rik
37498	chr3	18319417	18320013	Intergenic	URR1B|DNA|hAT-Charlie	-76377	NM_007825	Cyp7b1
20572	chr15	27390514	27391020	Intergenic	Intergenic	-75910	NM_020332	Ank
21523	chr15	67045351	67045726	Intergenic	Intergenic	-75897	NM_008681	Ndrg1
20036	chr14	103920216	103920517	Intergenic	Intergenic	-75890	NM_001136061	Ednrb
362	chr1	35992758	35993316	Intergenic	Intergenic	-75363	NM_015818	Hs6st1
901	chr1	59406860	59407302	Intergenic	Intergenic	-75066	NM_008057	Fzd7
50778	chr6	121548385	121548846	Intergenic	Lx5c|LINE|L1	-74937	NM_001289685	Iqsec3
12401	chr12	20890216	20890475	Intergenic	Intergenic	-74566	NR_015521	1700030C10Rik
13595	chr12	82095438	82095848	Intergenic	MLT1A0|LTR|ERVL-MaLR	-74373	NM_001167983	Sipa1l1
20822	chr15	38374725	38375113	Intergenic	Intergenic	-74208	NM_001289471	Klf10
51549	chr6	145508873	145509211	Intergenic	Intergenic	-74117	NM_028742	Lmntd1
37367	chr3	9683823	9684227	Intergenic	Intergenic	-73940	NM_133218	Zfp704
62621	chrX	51874571	51875698	Intergenic	Intergenic	-73901	NM_031388	Usp26
53453	chr7	75774459	75774968	Intergenic	RLTR45|LTR|ERVK	-73625	NM_001122780	Klhl25
38233	chr3	60928989	60929390	Intergenic	Intergenic	-73596	NM_008772	P2ry1
3749	chr1	177321946	177322322	Intergenic	Intergenic	-73367	NM_011785	Akt3
37082	chr2	173349458	173349830	Intergenic	Intergenic	-73111	NM_022995	Pmepa1
15518	chr13	35067106	35067391	Intergenic	Intergenic	-73104	NM_001110331	Eci2
18763	chr14	47825603	47826034	Intergenic	RMER20B|LTR|ERVK	-73046	NR_045959	4930447J18Rik
27491	chr17	73035287	73035635	Intergenic	Intergenic	-72524	NM_001177967	Lclat1
55280	chr7	132226816	132227447	Intergenic	Intergenic	-72390	NM_018867	Cpxm2
32051	chr2	3640941	3641597	Intergenic	Intergenic	-72189	NM_025626	Fam107b
29669	chr18	79181274	79181818	Intergenic	Lx8|LINE|L1	-72155	NM_053099	Setbp1
12400	chr12	20887585	20887972	Intergenic	Intergenic	-71999	NR_015521	1700030C10Rik
20533	chr15	25550320	25551060	Intergenic	Intergenic	-71860	NM_019472	Myo10
21300	chr15	59866433	59867113	Intergenic	Intergenic	-71814	NR_045076	Gm19510
51685	chr6	147975688	147976013	Intergenic	Intergenic	-71566	NM_178797	Far2
27492	chr17	73036875	73037288	Intergenic	Intergenic	-70904	NM_001177967	Lclat1
37327	chr3	9179469	9179979	Intergenic	Intergenic	-70843	NM_177660	Zbtb10
15920	chr13	44659843	44660226	Intergenic	Intergenic	-70740	NM_021878	Jarid2
16412	chr13	56966247	56966587	Intergenic	IAP1-MM_I-int|LTR|ERVK	-70628	NM_001302373	Trpc7
37083	chr2	173451913	173452449	Intergenic	Charlie5|DNA|hAT-Charlie	-70411	NM_028158	1700021F07Rik
28078	chr18	5404486	5405039	Intergenic	Intergenic	-69955	NM_001360447	Zfp438
4839	chr10	20882602	20882978	Intergenic	Intergenic	-69757	NM_026203	Ahi1
12399	chr12	20885217	20885836	Intergenic	Intergenic	-69747	NR_015521	1700030C10Rik
35484	chr2	129942814	129943264	Intergenic	Intergenic	-69301	NM_009374	Tgm3
62260	chrX	12519052	12519447	Intergenic	MTC|LTR|ERVL-MaLR	-68510	NM_027439	Atp6ap2
14852	chr13	6479705	6480004	Intergenic	Intergenic	-68303	NM_145131	Pitrm1
185	chr1	21146940	21147435	Intergenic	Intergenic	-67962	NM_177409	Tram2
33459	chr2	45185205	45185481	Intergenic	Intergenic	-67901	NM_001355288	Zeb2
600	chr1	43264472	43264762	Intergenic	Intergenic	-67856	NM_001289533	Fhl2
17488	chr13	107619422	107619952	Intergenic	Intergenic	-67710	NR_045900	1700006H21Rik
9067	chr11	57899316	57899989	Intergenic	Intergenic	-67505	NM_008213	Hand1
4852	chr10	21525574	21526068	Intergenic	Intergenic	-67324	NR_027968	1700020N01Rik
40172	chr3	135907066	135907478	Intergenic	Intergenic	-67003	NR_040540	4933401H06Rik
44798	chr5	28004373	28004873	Intergenic	Intergenic	-66789	NM_153526	Insig1
23492	chr16	18696481	18696846	Intergenic	Intergenic	-66725	NM_213614	Sept5
56266	chr8	26910942	26911212	Intergenic	Intergenic	-66259	NM_001101502	Zfp703
37021	chr2	170260015	170260477	Intergenic	L1MB8|LINE|L1	-66193	NR_157067	Gm17619
41381	chr4	46277284	46277682	Intergenic	Intergenic	-66161	NM_183298	Foxe1
56889	chr8	69022582	69023246	Intergenic	RLTR11A|LTR|ERVK	-65822	NM_007509	Atp6v1b2
40171	chr3	135905786	135906137	Intergenic	Intergenic	-65692	NR_040540	4933401H06Rik
46606	chr5	112141143	112141464	Intergenic	MTC|LTR|ERVL-MaLR	-65460	NR_045377	1700028D13Rik
9057	chr11	56105805	56106154	Intergenic	Intergenic	-64992	NM_153079	Nmur2
46607	chr5	112141641	112142184	Intergenic	MT-int|LTR|ERVL-MaLR	-64851	NR_045377	1700028D13Rik
6943	chr10	95009093	95009610	Intergenic	ORR1B2|LTR|ERVL-MaLR	-64506	NM_018797	Plxnc1
24391	chr16	49790927	49791440	Intergenic	Intergenic	-64471	NM_010581	Cd47
364	chr1	36003809	36004076	Intergenic	Intergenic	-64458	NM_015818	Hs6st1
20807	chr15	38143019	38143439	Intergenic	Intergenic	-64375	NM_001081359	Ubr5
53744	chr7	83034957	83035564	Intergenic	ORR1E|LTR|ERVL-MaLR	-63869	NR_045855	4933430H16Rik
50602	chr6	117430892	117431997	Intergenic	Intergenic	-63791	NR_152214	6820426E19Rik
57488	chr8	85618545	85619106	Intergenic	Intergenic	-63464	NM_019794	Dnaja2
50856	chr6	123961358	123961699	Intergenic	Intergenic	-63230	NM_019917	Vmn2r26
56375	chr8	34229447	34229865	Intergenic	Intergenic	-62944	NR_105820	Mir6395
2391	chr1	133816162	133816431	Intergenic	Intergenic	-62549	NM_213616	Atp2b4
20015	chr14	103450622	103451279	Intergenic	Intergenic	-62391	NM_022886	Scel
53455	chr7	75785977	75786289	Intergenic	RLTR13D3|LTR|ERVK	-62205	NM_001122780	Klhl25
57219	chr8	78883077	78883395	Intergenic	Intergenic	-62084	NM_030145	Lsm6
37335	chr3	9340778	9341271	Intergenic	Intergenic	-61996	NR_015499	C030034L19Rik
57782	chr8	104039557	104039886	Intergenic	Intergenic	-61904	NM_009868	Cdh5
35682	chr2	134724009	134724608	Intergenic	Intergenic	-61856	NM_019677	Plcb1
20072	chr14	106044268	106044720	Intergenic	Intergenic	-61704	NM_198601	Trim52
59867	chr9	52229711	52230000	Intergenic	Intergenic	-61449	NM_001162921	Zc3h12c
37081	chr2	173337633	173338054	Intergenic	Intergenic	-61310	NM_022995	Pmepa1
26659	chr17	42937504	42937852	Intergenic	Intergenic	-61254	NM_009847	Cd2ap
34689	chr2	102807398	102808177	Intergenic	MLT1H|LTR|ERVL-MaLR	-61027	NR_153853	Gm13872
48065	chr5	150891363	150891952	Intergenic	Intergenic	-60950	NM_013823	Kl
28924	chr18	52270434	52270790	Intergenic	Lx8|LINE|L1	-60924	NM_026286	Ftmt
37392	chr3	9894119	9894716	Intergenic	RMER2|LTR|ERV1	-60738	NM_001195031	Pag1
54678	chr7	114887920	114888203	Intergenic	RLTR45|LTR|ERVK	-60589	NR_040317	A730082K24Rik
16788	chr13	75779226	75779620	Intergenic	Intergenic	-60462	NM_001360151	Glrx
28529	chr18	35058317	35058624	Intergenic	Intergenic	-60442	NM_009818	Ctnna1
16198	chr13	52036316	52036893	Intergenic	Intergenic	-60137	NR_045061	4921525O09Rik
44463	chr5	5809133	5809664	Intergenic	Intergenic	-60081	NM_027399	Steap1
53743	chr7	83031055	83031384	Intergenic	MLT1A0|LTR|ERVL-MaLR	-59828	NR_045855	4933430H16Rik
34531	chr2	92124524	92124833	Intergenic	Intergenic	-59504	NM_001362831	Phf21a
38510	chr3	83706836	83707206	Intergenic	LTR50|LTR|ERVL	-59300	NM_009144	Sfrp2
16199	chr13	52037271	52037634	Intergenic	Intergenic	-59289	NR_045061	4921525O09Rik
62302	chrX	13401706	13401994	Intergenic	Intergenic	-59240	NM_173415	Nyx
28052	chr18	4987138	4987687	Intergenic	Intergenic	-59177	NM_153153	Svil
50202	chr6	99784833	99785649	Intergenic	RLTR23|LTR|ERV1	-58849	NM_001037539	Prok2
42549	chr4	109589944	109590288	Intergenic	Intergenic	-58819	NM_026291	4930522H14Rik
38383	chr3	69657596	69657919	Intergenic	Intergenic	-58797	NM_020026	B3galnt1
49334	chr6	65531491	65531904	Intergenic	Intergenic	-58701	NM_001001495	Tnip3
32283	chr2	10311784	10312168	Intergenic	ORR1D2|LTR|ERVL-MaLR	-58475	NM_001198808	Sfmbt2
54644	chr7	114175575	114176017	Intergenic	Intergenic	-58015	NM_025846	Rras2
38350	chr3	68632692	68632923	Intergenic	Intergenic	-57837	NM_001159424	Il12a
57747	chr8	95199972	95200457	Intergenic	Intergenic	-57674	NM_001145831	Kifc3
20771	chr15	36666448	36666842	Intergenic	Intergenic	-57672	NM_008774	Pabpc1
46609	chr5	112149260	112149755	Intergenic	Intergenic	-57256	NR_045377	1700028D13Rik
23187	chr16	10052878	10053245	Intergenic	MTE2b|LTR|ERVL-MaLR	-57248	NM_008170	Grin2a
18232	chr14	25401485	25402425	Intergenic	L2b|LINE|L2	-57230	NM_001310666	Zmiz1
5973	chr10	68378192	68378516	Intergenic	L1MB8|LINE|L1	-57212	NR_045357	4930545H06Rik
2370	chr1	133188744	133189228	Intergenic	MER112|DNA|hAT-Charlie	-57111	NM_001160268	Plekha6
3082	chr1	156996492	156996859	Intergenic	Intergenic	-57049	NM_001357391	Ralgps2
49142	chr6	53124893	53125432	Intergenic	MER63B|DNA|hAT-Blackjack	-56538	NM_173406	Jazf1
35665	chr2	133495438	133495840	Intergenic	Intergenic	-56520	NM_007553	Bmp2
63116	chrX	104760267	104760650	Intergenic	Intergenic	-56318	NR_045453	1700121L16Rik
33529	chr2	50010397	50010772	Intergenic	Intergenic	-55845	NR_033304	Lypd6
39871	chr3	122349175	122349749	Intergenic	MLT1D|LTR|ERVL-MaLR	-55759	NR_030439	Mir760
28798	chr18	43848435	43848803	Intergenic	Intergenic	-55741	NM_001033280	Gm94
8365	chr11	26331293	26331609	Intergenic	Intergenic	-55633	NM_025923	Fancl
28053	chr18	4990810	4991189	Intergenic	L1MD1|LINE|L1	-55590	NM_153153	Svil
50994	chr6	125435814	125436125	Intergenic	Intergenic	-55465	NM_198604	Plekhg6
28530	chr18	35063292	35063796	Intergenic	tRNA-Gly-GGA|tRNA|tRNA	-55368	NM_009818	Ctnna1
9051	chr11	55663225	55663485	Intergenic	ORR1E|LTR|ERVL-MaLR	-55157	NM_020492	Glra1
28054	chr18	4991420	4991747	Intergenic	MTD|LTR|ERVL-MaLR	-55006	NM_153153	Svil
3129	chr1	159989579	159989937	Intergenic	Intergenic	-54622	NM_001162896	4930523C07Rik
7466	chr10	118981415	118981852	Intergenic	Intergenic	-54490	NR_110482	Gm38403
37403	chr3	9957883	9958412	Intergenic	Intergenic	-54438	NM_001272097	Fabp5
53749	chr7	83093883	83094483	Intergenic	Intergenic	-54287	NM_177895	A530021J07Rik
39872	chr3	122365288	122365795	Intergenic	Intergenic	-54216	NM_013867	Bcar3
42112	chr4	88995536	88995850	Intergenic	Intergenic	-53651	NR_132735	LOC106557447
33808	chr2	61028611	61028974	Intergenic	Chap1_Mam|DNA|hAT-Charlie	-53641	NR_045335	Gm13582
15711	chr13	40788180	40788707	Intergenic	ORR1E|LTR|ERVL-MaLR	-53523	NM_001301674	Tfap2a
50993	chr6	125433668	125434174	Intergenic	Intergenic	-53417	NM_198604	Plekhg6
120	chr1	13839897	13840446	Intergenic	Intergenic	-53242	NR_004447	Gm5523
23971	chr16	32555568	32555932	Intergenic	Intergenic	-53146	NM_011638	Tfrc
30724	chr19	21725122	21725535	Intergenic	RCHARR1|DNA|hAT-Charlie	-53012	NM_001033759	Cemip2
37337	chr3	9349854	9350184	Intergenic	Intergenic	-53001	NR_015499	C030034L19Rik
53457	chr7	75795114	75795564	Intergenic	(CA)n|Simple_repeat|Simple_repeat	-52999	NM_001122780	Klhl25
22275	chr15	85634308	85635174	Intergenic	CpG	-52920	NM_009528	Wnt7b
2349	chr1	132794494	132794829	Intergenic	Intergenic	-52864	NM_001160317	Nfasc
63028	chrX	99523238	99523699	Intergenic	Intergenic	-52733	NM_008853	Pja1
31502	chr19	45310971	45311272	Intergenic	Intergenic	-52613	NM_001360122	Btrc
46632	chr5	112641779	112642129	Intergenic	Intergenic	-51958	NR_045397	1700034G24Rik
17040	chr13	93251702	93252258	Intergenic	Intergenic	-51777	NM_147176	Homer1
53458	chr7	75796285	75796846	Intergenic	Intergenic	-51773	NM_001122780	Klhl25
15968	chr13	45455636	45456113	Intergenic	ORR1E|LTR|ERVL-MaLR	-51570	NM_025508	Gmpr
18572	chr14	34768399	34768782	Intergenic	Lx8|LINE|L1	-51546	NM_008166	Grid1
37328	chr3	9198775	9199321	Intergenic	Intergenic	-51519	NM_177660	Zbtb10
49530	chr6	73009985	73010363	Intergenic	Intergenic	-51426	NM_001190327	Tmsb10
56261	chr8	26875695	26875985	Intergenic	Intergenic	-51417	NR_045904	2310008N11Rik
41577	chr4	55583635	55584044	Intergenic	MER96|DNA|hAT-Tip100	-51364	NM_010637	Klf4
8252	chr11	21422357	21422630	Intergenic	Intergenic	-51226	NM_001290634	Ugp2
15951	chr13	45052277	45052649	Intergenic	Intergenic	-50367	NM_025772	Dtnbp1
13293	chr12	73850840	73851165	Intergenic	Intergenic	-50322	NM_001313920	Hif1a
59511	chr9	42314389	42314714	Intergenic	L1ME3D|LINE|L1	-50251	NM_172769	Sc5d
51360	chr6	136468408	136468799	Intergenic	Intergenic	-50248	NM_019426	Atf7ip
26305	chr17	31905829	31906138	Intergenic	Intergenic	-50179	NM_010831	Sik1
53809	chr7	84201887	84202155	Intergenic	Intergenic	-50128	NM_133722	Abhd17c
8366	chr11	26336808	26337222	Intergenic	Intergenic	-50069	NM_025923	Fancl
53087	chr7	58607849	58608558	Intergenic	Intergenic	-49999	NM_009728	Atp10a
40087	chr3	132035209	132035539	Intergenic	Intergenic	-49918	NM_020265	Dkk2
46434	chr5	105826756	105827145	Intergenic	Intergenic	-49618	NR_030777	Zfp326
26851	chr17	47059761	47060253	Intergenic	Intergenic	-49475	NM_001177374	Ubr2
23053	chr16	4469612	4470062	Intergenic	Intergenic	-49339	NM_009624	Adcy9
950	chr1	60859853	60860187	Intergenic	Intergenic	-49005	NM_009843	Ctla4
17735	chr13	112751846	112752161	Intergenic	Intergenic	-48774	NM_008903	Plpp1
42967	chr4	125176191	125176600	Intergenic	Intergenic	-48514	NM_153159	Zc3h12a
50201	chr6	99774582	99775066	Intergenic	Intergenic	-48432	NM_001037539	Prok2
47987	chr5	148600926	148601327	Intergenic	MER21B|LTR|ERVL	-48338	NM_001359199	Ubl3
27425	chr17	71134932	71135544	Intergenic	Intergenic	-48294	NM_001357791	Lpin2
11203	chr11	105541359	105542047	Intergenic	Intergenic	-48283	NM_181071	Tanc2
15529	chr13	35260116	35260477	Intergenic	Intergenic	-48248	NR_126478	1700019C18Rik
38555	chr3	84428007	84428284	Intergenic	Intergenic	-48224	NR_040752	4930565D16Rik
12576	chr12	32109069	32109635	Intergenic	Intergenic	-48075	NM_011158	Prkar2b
5154	chr10	39321645	39321975	Intergenic	Intergenic	-47989	NM_001122892	Fyn
53459	chr7	75800248	75800648	Intergenic	Intergenic	-47890	NM_001122780	Klhl25
10539	chr11	94163419	94163739	Intergenic	MIRb|SINE|MIR	-47875	NM_009427	Tob1
17489	chr13	107639663	107639950	Intergenic	ORR1B1|LTR|ERVL-MaLR	-47591	NR_045900	1700006H21Rik
5205	chr10	40189651	40190036	Intergenic	RLTR6-int|LTR|ERV1	-47589	NM_001114332	Slc16a10
2390	chr1	133800901	133801680	Intergenic	Intergenic	-47543	NM_213616	Atp2b4
13596	chr12	82122470	82122888	Intergenic	Intergenic	-47337	NM_001167983	Sipa1l1
4920	chr10	22867225	22867589	Intergenic	MIRb|SINE|MIR	-47264	NM_011545	Tcf21
29495	chr18	69069277	69069677	Intergenic	Intergenic	-47204	NR_105780	Mir145b
31035	chr19	33109816	33110289	Intergenic	Intergenic	-47060	NR_039552	Mir3970
15528	chr13	35258688	35259134	Intergenic	Intergenic	-46863	NR_126478	1700019C18Rik
39869	chr3	122340091	122341040	Intergenic	Intergenic	-46862	NR_030439	Mir760
35684	chr2	134739046	134739605	Intergenic	Intergenic	-46839	NM_019677	Plcb1
32829	chr2	28146139	28146435	Intergenic	RLTR34C_MM|LTR|ERVK	-46806	NM_001038613	Olfm1
566	chr1	40634625	40635266	Intergenic	Intergenic	-46767	NM_001033289	Slc9a2
38321	chr3	66004575	66005375	Intergenic	B1F2|SINE|Alu	-46726	NM_001355432	Ccnl1
27426	chr17	71136667	71136995	Intergenic	RMER15|LTR|ERVL	-46701	NM_001357791	Lpin2
55179	chr7	128344342	128345263	Intergenic	Intergenic	-46671	NM_145590	BC017158
3390	chr1	167551570	167552012	Intergenic	Intergenic	-46571	NM_009107	Rxrg
48066	chr5	151321979	151322273	Intergenic	MTD|LTR|ERVL-MaLR	-46549	NR_045700	1700028E10Rik
2183	chr1	128463486	128463942	Intergenic	Intergenic	-46298	NM_145507	Dars
18635	chr14	44052497	44052860	Intergenic	Intergenic	-46260	NM_001011876	Ang6
33816	chr2	61532320	61532758	Intergenic	Intergenic	-46047	NM_011529	Tank
45902	chr5	90414376	90415283	Intergenic	Intergenic	-46041	NM_009654	Alb
24056	chr16	34738724	34739229	Intergenic	ORR1B1|LTR|ERVL-MaLR	-45974	NM_139300	Mylk
33301	chr2	35507095	35507599	Intergenic	MIRb|SINE|MIR	-45898	NM_001145821	Ggta1
20068	chr14	105669008	105669444	Intergenic	Intergenic	-45456	NR_105814	Mir6390
32442	chr2	16310648	16311050	Intergenic	Intergenic	-45455	NM_026162	Plxdc2
3205	chr1	161921951	161922301	Intergenic	Intergenic	-45444	NM_001357402	Suco
23972	chr16	32563289	32563714	Intergenic	Intergenic	-45395	NM_011638	Tfrc
2099	chr1	120550067	120550489	Intergenic	Intergenic	-45254	NM_010766	Marco
39407	chr3	104556542	104557035	Intergenic	Intergenic	-44870	NM_001310698	Lrig2
12743	chr12	35579588	35579832	Intergenic	Intergenic	-44721	NM_001314027	Ahr
599	chr1	43241283	43241552	Intergenic	Intergenic	-44656	NM_001289533	Fhl2
18992	chr14	55161337	55161703	Intergenic	Intergenic	-44585	NM_177049	Jph4
19457	chr14	67188344	67189278	Intergenic	Intergenic	-44481	NM_010095	Ebf2
34298	chr2	80247845	80248249	Intergenic	Intergenic	-44423	NM_177256	Prdx6b
26850	chr17	47054650	47054990	Intergenic	Intergenic	-44288	NM_001177374	Ubr2
33299	chr2	35505373	35505897	Intergenic	Intergenic	-44186	NM_001145821	Ggta1
59755	chr9	48649040	48649531	Intergenic	Intergenic	-44162	NM_001311062	Nnmt
3391	chr1	167553970	167554453	Intergenic	Intergenic	-44151	NM_009107	Rxrg
51077	chr6	127351535	127352152	Intergenic	MLTR11B|LTR|ERVK	-43876	NR_073373	Gm38404
17925	chr14	7773930	7774443	Intergenic	(CAG)n|Simple_repeat|Simple_repeat	-43771	NM_001081427	Flnb
15408	chr13	31017482	31018057	Intergenic	B4|SINE|B4	-43722	NM_025588	Exoc2
18203	chr14	23138006	23138439	Intergenic	RMER19B|LTR|ERVK	-43651	NR_033550	Gm10248
32310	chr2	11441716	11442371	Intergenic	Intergenic	-43543	NR_040615	8030442B05Rik
25417	chr17	7126518	7126853	Intergenic	ORR1F|LTR|ERVL-MaLR	-43430	NM_011299	Rps6ka2
31874	chr19	56678492	56678983	Intergenic	Intergenic	-43380	NM_007419	Adrb1
37025	chr2	170312786	170313179	Intergenic	Intergenic	-43379	NR_040610	Bcas1os2
58345	chr8	120445257	120445793	Intergenic	Intergenic	-43341	NM_198671	Gse1
36221	chr2	153573093	153573498	Intergenic	Intergenic	-43324	NM_001134300	Nol4l
21845	chr15	77885180	77885577	Intergenic	Intergenic	-43203	NM_022410	Myh9
33337	chr2	37731193	37731727	Intergenic	Intergenic	-43176	NR_039590	Mir5128
41576	chr4	55575335	55575745	Intergenic	MTE2b|LTR|ERVL-MaLR	-43065	NM_010637	Klf4
1363	chr1	80383518	80383870	Intergenic	Intergenic	-43004	NM_016716	Cul3
61248	chr9	102791818	102792311	Intergenic	Intergenic	-42856	NM_013649	Ryk
26645	chr17	37995660	37995984	Intergenic	Intergenic	-42800	NM_001011829	Olfr761
4421	chr10	6715683	6716083	Intergenic	Intergenic	-42710	NM_001302795	Oprm1
48798	chr6	39249081	39249740	Intergenic	Intergenic	-42637	NM_001033430	Kdm7a
4761	chr10	19098748	19100120	Intergenic	Intergenic	-42315	NR_038021	Gm20139
59510	chr9	42306354	42306734	Intergenic	Intergenic	-42244	NM_172769	Sc5d
29514	chr18	70430183	70430583	Intergenic	Intergenic	-42071	NM_029019	Stard6
25252	chr16	97653007	97653413	Intergenic	Intergenic	-42015	NM_015775	Tmprss2
37957	chr3	51182343	51182892	Intergenic	Intergenic	-41830	NM_009834	Noct
55194	chr7	128569384	128569746	Intergenic	ORR1A3|LTR|ERVL-MaLR	-41800	NM_178641	Inpp5f
57182	chr8	75172052	75172399	Intergenic	Intergenic	-41719	NM_029182	Rasd2
35685	chr2	134744272	134744633	Intergenic	URR1B|DNA|hAT-Charlie	-41712	NM_019677	Plcb1
47994	chr5	148700194	148700608	Intergenic	Intergenic	-41439	NR_028285	2210417A02Rik
4422	chr10	6717098	6717956	Intergenic	Intergenic	-41066	NM_001302795	Oprm1
20770	chr15	36649787	36650101	Intergenic	Intergenic	-40971	NM_008774	Pabpc1
7381	chr10	117333509	117333994	Intergenic	RMER4A|LTR|ERVK	-40883	NM_013590	Lyz1
40633	chr4	3496095	3496387	Intergenic	Intergenic	-40849	NR_037306	Mir3471-2
427	chr1	36988168	36988890	Intergenic	Intergenic	-40784	NM_001370829	Vwa3b
31875	chr19	56681213	56681623	Intergenic	Intergenic	-40699	NM_007419	Adrb1
45807	chr5	77155552	77156003	Intergenic	Intergenic	-40654	NM_175606	Hopx
39868	chr3	122333911	122334696	Intergenic	Intergenic	-40600	NR_030439	Mir760
33338	chr2	37735594	37736148	Intergenic	Intergenic	-40378	NM_001163566	Crb2
3936	chr1	181312178	181312485	Intergenic	Intergenic	-40297	NM_001160212	Cnih3
18632	chr14	44046534	44046877	Intergenic	Intergenic	-40287	NM_001011876	Ang6
42381	chr4	102719935	102720409	Intergenic	Lx8|LINE|L1	-39963	NM_001285860	Sgip1
17737	chr13	112760507	112761128	Intergenic	Intergenic	-39960	NM_008903	Plpp1
33596	chr2	52378176	52379032	Intergenic	MTC|LTR|ERVL-MaLR	-39806	NM_010889	Neb
24057	chr16	34744971	34745410	Intergenic	CpG	-39760	NM_139300	Mylk
60659	chr9	74912836	74913527	Intergenic	Intergenic	-39699	NM_001359816	Fam214a
36757	chr2	166195043	166195447	Intergenic	Intergenic	-39562	NM_028072	Sulf2
37959	chr3	51184738	51185151	Intergenic	MLT2C1|LTR|ERVL	-39503	NM_009834	Noct
38320	chr3	65997304	65997924	Intergenic	RLTR33|LTR|ERVK	-39365	NM_001355432	Ccnl1
41880	chr4	64086056	64086477	Intergenic	MLT1I|LTR|ERVL-MaLR	-39251	NM_011607	Tnc
34074	chr2	72852497	72853014	Intergenic	Intergenic	-39038	NR_102349	6430710C18Rik
33954	chr2	70622302	70622744	Intergenic	Intergenic	-38986	NR_027343	Gorasp2
56454	chr8	36055839	36056404	Intergenic	Intergenic	-38707	NM_172911	Prag1
17281	chr13	99939056	99939709	Intergenic	Intergenic	-38699	NM_001081493	Cartpt
1202	chr1	73902995	73903293	Intergenic	Intergenic	-38678	NR_045311	6030407O03Rik
34297	chr2	80168092	80168537	Intergenic	Intergenic	-38656	NM_001355140	Pde1a
35570	chr2	131391253	131391686	Intergenic	ORR1F|LTR|ERVL-MaLR	-38577	NM_178607	Rnf24
63370	chrX	143004967	143005547	Intergenic	Intergenic	-38531	NM_019496	Ammecr1
78	chr1	13029380	13029711	Intergenic	RMER17B2|LTR|ERVK	-38410	NM_172841	Slco5a1
2906	chr1	153587897	153588288	Intergenic	Intergenic	-38378	NM_028749	Npl
57486	chr8	85593337	85594047	Intergenic	Intergenic	-38331	NM_019794	Dnaja2
23238	chr16	10952862	10953261	Intergenic	Intergenic	-38264	NR_131135	Gm21859
24407	chr16	49917519	49917820	Intergenic	Intergenic	-38161	NR_153658	Gm19723
16458	chr13	58648814	58649220	Intergenic	Intergenic	-38140	NM_022317	Slc28a3
47692	chr5	140868441	140868691	Intergenic	ORR1B2|LTR|ERVL-MaLR	-38135	NM_010302	Gna12
41876	chr4	63899019	63899791	Intergenic	Intergenic	-38121	NM_009403	Tnfsf8
15961	chr13	45351506	45351838	Intergenic	Intergenic	-38070	NM_153789	Mylip
249	chr1	31133958	31134341	Intergenic	MIR|SINE|MIR	-37695	NR_136907	Gm29669
13574	chr12	81822101	81822607	Intergenic	L2|LINE|L2	-37676	NM_018814	Pcnx
58434	chr8	121866933	121867286	Intergenic	Intergenic	-37540	NM_145605	Klhdc4
1200	chr1	73901558	73901905	Intergenic	Intergenic	-37265	NR_045311	6030407O03Rik
28559	chr18	35927246	35927919	Intergenic	Intergenic	-37248	NM_001289602	Psd2
25279	chr17	3288992	3289670	Intergenic	Intergenic	-37242	NM_001122998	Tiam2
16264	chr13	53017912	53018467	Intergenic	Intergenic	-37150	NM_017373	Nfil3
23668	chr16	23557733	23558046	Intergenic	RMER19A|LTR|ERVK	-37074	NM_001359083	Masp1
19183	chr14	61083661	61084079	Intergenic	Intergenic	-37015	NM_013869	Tnfrsf19
31037	chr19	33120049	33120336	Intergenic	Intergenic	-36920	NR_039552	Mir3970
31301	chr19	41445386	41446184	Intergenic	Intergenic	-36897	NM_001370767	Lcor
42113	chr4	89013230	89013674	Intergenic	Intergenic	-36855	NR_033533	Wincr1
49552	chr6	82365476	82365897	Intergenic	Intergenic	-36789	NM_009313	Tacr1
4840	chr10	20915581	20916074	Intergenic	Intergenic	-36720	NM_026203	Ahi1
26235	chr17	31020766	31021533	Intergenic	Intergenic	-36545	NM_009593	Abcg1
40639	chr4	3619849	3620233	Intergenic	B3A|SINE|B2	-36465	NR_040643	2210414B05Rik
60155	chr9	60757874	60758259	Intergenic	Intergenic	-36376	NM_001357408	Uaca
20769	chr15	36645121	36645478	Intergenic	RLTR12BD_Mm|LTR|ERVK	-36326	NM_008774	Pabpc1
19271	chr14	62492358	62492829	Intergenic	Intergenic	-36304	NM_172810	Gucy1b2
43966	chr4	147738636	147739146	Intergenic	CpG	-36260	NM_001127188	Zfp534
2905	chr1	153585755	153586101	Intergenic	Intergenic	-36214	NM_028749	Npl
69	chr1	10268720	10269003	Intergenic	ORR1B1|LTR|ERVL-MaLR	-36191	NM_001102430	Arfgef1
3878	chr1	180519399	180519938	Intergenic	Intergenic	-36164	NM_001081227	Stum
47027	chr5	122538123	122538439	Intergenic	Intergenic	-36056	NR_027838	Atp2a2
53804	chr7	84187552	84188002	Intergenic	MTD|LTR|ERVL-MaLR	-35884	NM_133722	Abhd17c
39123	chr3	96487830	96488305	Intergenic	RMER19B2|LTR|ERVK	-35761	NM_001256181	BC107364
18764	chr14	47863042	47863492	Intergenic	Intergenic	-35597	NR_045959	4930447J18Rik
46303	chr5	103389417	103389786	Intergenic	L2c|LINE|L2	-35591	NM_011204	Ptpn13
53610	chr7	80440755	80441179	Intergenic	MTD|LTR|ERVL-MaLR	-35531	NM_001081454	Furin
35612	chr2	132180378	132181102	Intergenic	Intergenic	-35420	NM_001355430	Slc23a2
20645	chr15	31188816	31189131	Intergenic	B4|SINE|B4	-35412	NM_146057	Dap
48067	chr5	151333053	151333509	Intergenic	Intergenic	-35394	NR_045700	1700028E10Rik
44972	chr5	32423422	32423748	Intergenic	Intergenic	-35385	NM_172707	Ppp1cb
28165	chr18	9485271	9485688	Intergenic	Intergenic	-35325	NM_026484	Ccny
55196	chr7	128575850	128576323	Intergenic	Intergenic	-35279	NM_178641	Inpp5f
38382	chr3	69634066	69634390	Intergenic	Intergenic	-35268	NM_020026	B3galnt1
24268	chr16	43698914	43699292	Intergenic	Intergenic	-34919	NM_001146325	Tigit
59506	chr9	42158571	42159027	Intergenic	Intergenic	-34502	NM_011436	Sorl1
55738	chr8	3313839	3314289	Intergenic	Intergenic	-34447	NM_001330056	Insr
24907	chr16	90186105	90186550	Intergenic	Intergenic	-34435	NM_011434	Sod1
58837	chr9	5264057	5264438	Intergenic	Intergenic	-34270	NM_009807	Casp1
31744	chr19	53565801	53566559	Intergenic	Intergenic	-34216	NM_007790	Smc3
31038	chr19	33122659	33123186	Intergenic	Intergenic	-34190	NR_039552	Mir3970
5883	chr10	67503428	67503952	Intergenic	Intergenic	-34179	NM_010118	Egr2
19765	chr14	76217135	76217468	Intergenic	Intergenic	-34161	NR_152108	2900040C04Rik
1553	chr1	86492218	86492679	Intergenic	Intergenic	-34109	NR_153834	Ptma
53608	chr7	80439380	80439683	Intergenic	Intergenic	-34095	NM_001081454	Furin
20768	chr15	36642679	36643053	Intergenic	Intergenic	-33893	NM_008774	Pabpc1
15527	chr13	35245730	35246059	Intergenic	Intergenic	-33846	NR_126478	1700019C18Rik
44800	chr5	28037074	28038067	Intergenic	Intergenic	-33842	NM_153526	Insig1
28751	chr18	39552811	39553681	Intergenic	Intergenic	-33825	NM_001361212	Nr3c1
29803	chr18	82821939	82822213	Intergenic	Intergenic	-33821	NR_125720	4930445N18Rik
39335	chr3	101958023	101958466	Intergenic	Intergenic	-33791	NM_001039371	Slc22a15
7205	chr10	99725528	99725946	Intergenic	L1MEc|LINE|L1	-33769	NR_155868	Gm35206
46147	chr5	98146949	98147274	Intergenic	ORR1D2|LTR|ERVL-MaLR	-33758	NM_029947	Prdm8
29756	chr18	81020363	81020986	Intergenic	Intergenic	-33653	NM_001369133	Sall3
15358	chr13	30578847	30579067	Intergenic	RMER5|LTR|ERV1	-33641	NM_025710	Uqcrfs1
20573	chr15	27432861	27433377	Intergenic	Intergenic	-33558	NM_020332	Ank
3392	chr1	167564791	167565225	Intergenic	MLT1A1|LTR|ERVL-MaLR	-33354	NM_009107	Rxrg
12546	chr12	31404562	31405191	Intergenic	Intergenic	-33343	NM_021353	Slc26a3
7622	chr10	123230112	123230514	Intergenic	RLTR6-int|LTR|ERV1	-33294	NM_001301628	Usp15
46304	chr5	103391837	103392217	Intergenic	L1MA6|LINE|L1	-33165	NM_011204	Ptpn13
39434	chr3	104994537	104994911	Intergenic	Intergenic	-33015	NM_009520	Wnt2b
3876	chr1	180516180	180516461	Intergenic	MER70B|LTR|ERVL	-32816	NM_001081227	Stum
12911	chr12	52060659	52061071	Intergenic	MTE2b|LTR|ERVL-MaLR	-32802	NM_008159	Gpr33
39734	chr3	116162171	116162706	Intergenic	Intergenic	-32750	NM_011693	Vcam1
29493	chr18	68706492	68706844	Intergenic	Intergenic	-32732	NR_105774	Mir6356
39336	chr3	102701947	102702280	Intergenic	Intergenic	-32657	NM_027533	Tspan2
41676	chr4	58585978	58586300	Intergenic	Intergenic	-32648	NM_010336	Lpar1
18074	chr14	20214094	20214619	Intergenic	L1MB7|LINE|L1	-32574	NM_021542	Kcnk5
36541	chr2	160613117	160613558	Intergenic	Intergenic	-32560	NM_009408	Top1
36220	chr2	153562313	153562687	Intergenic	MTD|LTR|ERVL-MaLR	-32529	NM_001134300	Nol4l
17251	chr13	99152269	99152615	Intergenic	Intergenic	-32381	NM_001004149	Zfp366
63108	chrX	104013302	104013902	Intergenic	Intergenic	-32317	NM_011276	Rlim
33297	chr2	35493452	35494039	Intergenic	Intergenic	-32296	NM_001145821	Ggta1
6622	chr10	85354235	85354818	Intergenic	Intergenic	-32288	NM_028709	Btbd11
24592	chr16	58556174	58556498	Intergenic	Intergenic	-32083	NM_001357434	St3gal6
24058	chr16	34752841	34753360	Intergenic	MTE2a|LTR|ERVL-MaLR	-31850	NM_139300	Mylk
18727	chr14	47341786	47342354	Intergenic	Intergenic	-31790	NM_010705	Lgals3
31123	chr19	36768087	36768452	Intergenic	Intergenic	-31665	NM_016854	Ppp1r3c
58920	chr9	14244431	14244891	Intergenic	Intergenic	-31640	NM_030261	Sesn3
56874	chr8	68848733	68849206	Intergenic	Intergenic	-31586	NM_008509	Lpl
45374	chr5	53524106	53524604	Intergenic	Intergenic	-31424	NM_001080928	Rbpj
60437	chr9	66624297	66624714	Intergenic	Intergenic	-31390	NM_001302116	Usp3
15471	chr13	32929156	32929747	Intergenic	Lx3C|LINE|L1	-31311	NM_173051	Serpinb1c
53751	chr7	83117120	83117436	Intergenic	Intergenic	-31192	NM_177895	A530021J07Rik
8212	chr11	20772374	20772674	Intergenic	RLTR9B|LTR|ERVK	-30968	NM_181411	Aftph
60842	chr9	83893817	83894530	Intergenic	Intergenic	-30964	NM_001305935	Bckdhb
38572	chr3	84634971	84635594	Intergenic	Intergenic	-30910	NM_177260	Tmem154
38316	chr3	65988724	65989396	Intergenic	Intergenic	-30811	NM_001355432	Ccnl1
15526	chr13	35242550	35242872	Intergenic	ORR1B2|LTR|ERVL-MaLR	-30663	NR_126478	1700019C18Rik
34154	chr2	74609370	74609721	Intergenic	ORR1C2|LTR|ERVL-MaLR	-30597	NM_027133	Lnpk
16488	chr13	59853484	59853943	Intergenic	Intergenic	-30566	NM_153538	Tut7
27642	chr17	80096782	80097068	Intergenic	Intergenic	-30546	NM_176963	Galm
43459	chr4	134734222	134735193	Intergenic	Intergenic	-30417	NM_207237	Man1c1
42965	chr4	125157996	125158448	Intergenic	Intergenic	-30341	NM_153159	Zc3h12a
53377	chr7	73588375	73588958	Intergenic	B3A|SINE|B2	-30271	NR_037569	1810026B05Rik
18991	chr14	55146767	55147411	Intergenic	Intergenic	-30154	NM_177049	Jph4
2097	chr1	120534973	120535333	Intergenic	Intergenic	-30129	NM_010766	Marco
55737	chr8	3309460	3309991	Intergenic	RLTR44B|LTR|ERVK	-30108	NM_001330056	Insr
54286	chr7	101041810	101042373	Intergenic	Intergenic	-30038	NM_001302346	P2ry2
46372	chr5	105012540	105012886	Intergenic	LTR10_RN|LTR|ERVK	-29996	NM_030239	Abcg3
62011	chr9	122087058	122087581	Intergenic	RSINE1|SINE|B4	-29947	NM_001164572	Snrk
53567	chr7	80156931	80157288	Intergenic	Intergenic	-29732	NM_013659	Sema4b
21815	chr15	77336490	77336818	Intergenic	Intergenic	-29601	NM_053104	Rbfox2
39406	chr3	104541255	104541682	Intergenic	Intergenic	-29550	NM_001310698	Lrig2
20905	chr15	40015585	40015847	Intergenic	RMER15|LTR|ERVL	-29472	NR_155348	Gm33251
58294	chr8	119807724	119808046	Intergenic	Intergenic	-29469	NM_028883	Meak7
34296	chr2	80158816	80159191	Intergenic	Intergenic	-29345	NM_001355140	Pde1a
37030	chr2	170326834	170327281	Intergenic	Intergenic	-29304	NR_040610	Bcas1os2
8211	chr11	20770526	20771156	Intergenic	RMER2|LTR|ERV1	-29285	NM_181411	Aftph
3336	chr1	166710671	166711369	Intergenic	Intergenic	-29175	NM_001347135	Fmo9
3944	chr1	181540385	181540867	Intergenic	Intergenic	-29175	NM_207280	Ccdc121
44594	chr5	20980735	20981229	Intergenic	ORR1C1|LTR|ERVL-MaLR	-29160	NM_001080977	Rsbn1l
53301	chr7	68589158	68589542	Intergenic	Intergenic	-29106	NR_003648	Gm5334
14364	chr12	105981216	105981781	Intergenic	Intergenic	-28765	NM_011705	Vrk1
36863	chr2	167377751	167378066	Intergenic	Intergenic	-28730	NM_019835	B4galt5
33440	chr2	44956245	44956629	Intergenic	Intergenic	-28720	NM_001362986	Gtdc1
14562	chr12	112560077	112560519	Intergenic	Intergenic	-28486	NM_198411	Inf2
44973	chr5	32430297	32430833	Intergenic	Intergenic	-28405	NM_172707	Ppp1cb
49318	chr6	59180436	59180700	Intergenic	Intergenic	-28302	NM_001081145	Tigd2
58293	chr8	119806419	119806834	Intergenic	Intergenic	-28210	NM_028883	Meak7
33336	chr2	37716169	37716577	Intergenic	Intergenic	-28089	NR_039590	Mir5128
14732	chr12	118994312	118994634	Intergenic	Intergenic	-28052	NM_029961	Abcb5
18994	chr14	55193765	55194225	Intergenic	Intergenic	-28012	NM_027790	Dhrs2
37386	chr3	9861318	9862050	Intergenic	Intergenic	-28005	NM_001195031	Pag1
29023	chr18	55020337	55020833	Intergenic	L2a|LINE|L2	-27994	NM_001360787	Zfp608
47803	chr5	143594278	143594632	Intergenic	Intergenic	-27992	NM_011182	Cyth3
24113	chr16	36589923	36590257	Intergenic	MTE-int|LTR|ERVL-MaLR	-27956	NM_013803	Casr
20193	chr14	121406861	121407371	Intergenic	Charlie20a|DNA|hAT-Charlie	-27886	NM_145465	Stk24
48533	chr6	31090792	31091074	Intergenic	MIR|SINE|MIR	-27840	NR_029532	Mir29b-1
44102	chr4	150040435	150040962	Intergenic	MIRb|SINE|MIR	-27756	NR_029751	Mir34a
2096	chr1	120532485	120533011	Intergenic	Intergenic	-27724	NM_010766	Marco
59866	chr9	52195867	52196387	Intergenic	Intergenic	-27721	NM_001162921	Zc3h12c
49837	chr6	88166022	88166452	Intergenic	Intergenic	-27654	NM_001355253	Gata2
35459	chr2	129565018	129565366	Intergenic	LTR40b|LTR|ERVL	-27647	NM_001291020	Sirpa
48052	chr5	150232126	150232656	Intergenic	MLT1A|LTR|ERVL-MaLR	-27539	NM_172887	Fry
8316	chr11	23124330	23124881	Intergenic	(CCCCG)n|Simple_repeat|Simple_repeat	-27535	NR_131065	1700061J23Rik
13313	chr12	75443831	75444407	Intergenic	B4|SINE|B4	-27338	NM_175644	Gphb5
38623	chr3	86959111	86959443	Intergenic	Intergenic	-27309	NM_001289449	Cd1d2
1806	chr1	92675804	92676494	Intergenic	MTEa|LTR|ERVL-MaLR	-27308	NM_153114	Otos
47910	chr5	146921177	146921614	Intergenic	Intergenic	-27262	NM_025652	Gtf3a
47389	chr5	135661789	135662244	Intergenic	URR1B|DNA|hAT-Charlie	-27129	NM_008898	Por
33855	chr2	65391326	65391730	Intergenic	ORR1D2|LTR|ERVL-MaLR	-27128	NR_105755	Mir6337
36862	chr2	167376095	167376518	Intergenic	Intergenic	-27128	NM_019835	B4galt5
46611	chr5	112179637	112180037	Intergenic	Intergenic	-26926	NR_045377	1700028D13Rik
4261	chr1	191950263	191950684	Intergenic	Intergenic	-26897	NM_001177900	Rd3
15045	chr13	17831671	17832157	Intergenic	Intergenic	-26817	NM_027118	Cdk13
36589	chr2	163575170	163575885	Intergenic	Intergenic	-26787	NM_181734	Ttpal
38624	chr3	86959643	86960051	Intergenic	Intergenic	-26739	NM_001289449	Cd1d2
15549	chr13	35940824	35941512	Intergenic	Intergenic	-26738	NM_029628	Ppp1r3g
51015	chr6	125526114	125526483	Intergenic	L1MC5a|LINE|L1	-26650	NM_011708	Vwf
46341	chr5	103937329	103937862	Intergenic	Intergenic	-26336	NM_001359986	Klhl8
62012	chr9	122090836	122091150	Intergenic	Intergenic	-26273	NM_001164572	Snrk
24112	chr16	36587921	36588366	Intergenic	Lx9|LINE|L1	-26009	NM_013803	Casr
3389	chr1	167419526	167419950	Intergenic	Intergenic	-25897	NM_025569	Mgst3
46784	chr5	115403614	115404109	Intergenic	Intergenic	-25824	NM_008629	Msi1
17237	chr13	98952016	98952341	Intergenic	Intergenic	-25794	NM_178716	Tnpo1
58702	chr8	126619622	126619931	Intergenic	Intergenic	-25790	NM_001164598	Irf2bp2
51675	chr6	147664244	147664660	Intergenic	Intergenic	-25789	NR_033636	1700049E15Rik
53462	chr7	75822273	75822832	Intergenic	RMER10A|LTR|ERVL	-25786	NM_001122780	Klhl25
15044	chr13	17830615	17831019	Intergenic	Intergenic	-25720	NM_027118	Cdk13
48441	chr6	29246543	29247009	Intergenic	Intergenic	-25712	NM_001190461	Hilpda
23488	chr16	18655481	18655786	Intergenic	Intergenic	-25695	NM_213614	Sept5
33351	chr2	38313434	38313759	Intergenic	Intergenic	-25685	NM_001290646	Lhx2
36542	chr2	160619866	160620659	Intergenic	Intergenic	-25635	NM_009408	Top1
20819	chr15	38326053	38326607	Intergenic	MIRb|SINE|MIR	-25619	NM_001289471	Klf10
2388	chr1	133779005	133779417	Intergenic	Intergenic	-25464	NM_213616	Atp2b4
33439	chr2	44952750	44953438	Intergenic	Intergenic	-25377	NM_001362986	Gtdc1
20864	chr15	38908366	38908833	Intergenic	RMER19B|LTR|ERVK	-25310	NM_080640	Baalc
38961	chr3	93701350	93701737	Intergenic	ERVB4_2-LTR_MM|LTR|ERVK	-25260	NM_148949	Tdpoz1
17335	chr13	100858477	100858763	Intergenic	RLTR20C1_MM|LTR|ERVK	-25193	NM_022885	Slc30a5
14020	chr12	99187696	99187998	Intergenic	Intergenic	-25039	NR_038130	4930474N09Rik
58383	chr8	120711182	120711627	Intergenic	L1MC|LINE|L1	-24954	NM_008320	Irf8
27898	chr17	87082541	87082927	Intergenic	Intergenic	-24945	NM_019654	Socs5
4434	chr10	7047887	7048275	Intergenic	L1MC|LINE|L1	-24896	NM_001033391	Ipcef1
18073	chr14	20206456	20206832	Intergenic	Intergenic	-24862	NM_021542	Kcnk5
3938	chr1	181327670	181328065	Intergenic	ORR1F|LTR|ERVL-MaLR	-24761	NM_001160212	Cnih3
18636	chr14	44077680	44078214	Intergenic	B4A|SINE|B4	-24707	NM_007895	Ear2
54640	chr7	114142128	114142843	Intergenic	Intergenic	-24704	NM_025846	Rras2
18615	chr14	43844011	43844632	Intergenic	B4A|SINE|B4	-24682	NM_007894	Ear1
37458	chr3	14832749	14833212	Intergenic	Intergenic	-24615	NM_009799	Car1
22274	chr15	85527531	85527882	Intergenic	Intergenic	-24479	NM_001256072	7530416G11Rik
28451	chr18	32352446	32353049	Intergenic	Lx9|LINE|L1	-24470	NM_001083334	Bin1
60800	chr9	80037159	80037447	Intergenic	RLTR9E|LTR|ERVK	-24452	NM_001357352	Filip1
24442	chr16	50565858	50566352	Intergenic	LTR16A|LTR|ERVL	-24398	NR_040566	4930542D17Rik
18072	chr14	20205744	20206287	Intergenic	MLT1C|LTR|ERVL-MaLR	-24233	NM_021542	Kcnk5
33001	chr2	30927158	30927834	Intergenic	Intergenic	-24199	NM_022415	Ptges
58347	chr8	120464635	120464903	Intergenic	Intergenic	-24097	NM_198671	Gse1
44809	chr5	28269600	28270125	Intergenic	ORR1E|LTR|ERVL-MaLR	-24074	NM_001310512	Cnpy1
43302	chr4	132946341	132946877	Intergenic	G-rich|Low_complexity|Low_complexity	-24058	NM_001163792	Fam76a
20327	chr15	6068458	6068993	Intergenic	Intergenic	-24021	NR_155429	Gm41259
46146	chr5	98054848	98055221	Intergenic	Intergenic	-24017	NM_133738	Antxr2
63405	chrX	151496546	151497017	Intergenic	RSINE1|SINE|B4	-23891	NM_177201	Phf8
15525	chr13	35235644	35236114	Intergenic	Intergenic	-23831	NR_126478	1700019C18Rik
38638	chr3	87333837	87334367	Intergenic	Intergenic	-23779	NM_009690	Cd5l
4545	chr10	11319387	11319988	Intergenic	Intergenic	-23758	NM_010146	Epm2a
48068	chr5	151344723	151345146	Intergenic	Intergenic	-23741	NR_045700	1700028E10Rik
61004	chr9	92226280	92226665	Intergenic	Intergenic	-23722	NM_011636	Plscr1
4357	chr10	3516345	3516851	Intergenic	ORR1E|LTR|ERVL-MaLR	-23676	NM_027391	Iyd
3663	chr1	172918474	172918823	Intergenic	MLT1J1|LTR|ERVL-MaLR	-23594	NM_011318	Apcs
26840	chr17	46866787	46867289	Intergenic	Intergenic	-23583	NM_178385	Tbcc
3232	chr1	162763878	162764168	Intergenic	ORR1B1|LTR|ERVL-MaLR	-23467	NM_001081290	Prrc2c
42426	chr4	106529329	106530159	Intergenic	Intergenic	-23409	NM_001370848	Tmem61
14191	chr12	101741684	101742089	Intergenic	Intergenic	-23363	NM_001082976	Tc2n
14345	chr12	105539658	105540088	Intergenic	Intergenic	-23299	NM_009747	Bdkrb2
58987	chr9	20544354	20544984	Intergenic	Intergenic	-23250	NM_001082485	Zfp266
9236	chr11	61602712	61603126	Intergenic	Intergenic	-23232	NM_001252189	Epn2
25426	chr17	7850307	7850727	Intergenic	Intergenic	-23215	NM_001081416	Fndc1
7035	chr10	96202754	96203295	Intergenic	Intergenic	-23183	NR_110448	4930459C07Rik
57628	chr8	91158306	91159029	Intergenic	B1_Mm|SINE|Alu	-23173	NM_010241	Aktip
43197	chr4	130890069	130890436	Intergenic	Intergenic	-23064	NM_010686	Laptm5
659	chr1	51501226	51501619	Intergenic	Intergenic	-23023	NM_001310549	Nabp1
47215	chr5	125363940	125364287	Intergenic	Intergenic	-23019	NM_001205083	Scarb1
42435	chr4	106827704	106828347	Intergenic	CpG	-23018	NM_001347159	Acot11
39531	chr3	107160052	107160365	Intergenic	Intergenic	-22935	NM_001081140	Kcna10
60843	chr9	83902152	83902473	Intergenic	Intergenic	-22825	NM_001305935	Bckdhb
60298	chr9	63780512	63780971	Intergenic	Intergenic	-22747	NM_016769	Smad3
59865	chr9	52190916	52191340	Intergenic	Intergenic	-22722	NM_001162921	Zc3h12c
6532	chr10	82962597	82963123	Intergenic	Charlie6|DNA|hAT-Charlie	-22637	NM_021439	Chst11
31856	chr19	56265143	56265469	Intergenic	MIRb|SINE|MIR	-22606	NM_001329936	Habp2
18863	chr14	51278441	51278878	Intergenic	Intergenic	-22547	NM_053113	Rnase2a
3660	chr1	172655319	172655661	Intergenic	Intergenic	-22516	NM_026725	Dusp23
35460	chr2	129570143	129570612	Intergenic	Intergenic	-22462	NM_001291020	Sirpa
5492	chr10	51653704	51654105	Intergenic	RLTR11A2|LTR|ERVK	-22446	NM_153071	Gprc6a
33258	chr2	35233922	35234204	Intergenic	RLTR14|LTR|ERV1	-22296	NM_001206367	Gsn
35168	chr2	122418276	122418782	Intergenic	Intergenic	-22291	NM_172980	Slc28a2
58735	chr8	126826349	126827330	Intergenic	Intergenic	-22181	NR_151740	A630001O12Rik
23459	chr16	17950144	17950637	Intergenic	Intergenic	-22171	NM_153150	Slc25a1
37775	chr3	35688002	35688481	Intergenic	MIRb|SINE|MIR	-22078	NR_040748	Gm6639
12547	chr12	31415973	31416417	Intergenic	MLT2C1|LTR|ERVL	-22024	NM_021353	Slc26a3
58638	chr8	124990935	124991247	Intergenic	Intergenic	-21950	NM_016909	Tsnax
658	chr1	51500182	51500506	Intergenic	Intergenic	-21945	NM_001310549	Nabp1
35461	chr2	129570690	129571177	Intergenic	MIRb|SINE|MIR	-21906	NM_001291020	Sirpa
56447	chr8	35848216	35848701	Intergenic	Intergenic	-21899	NM_027998	Cldn23
22904	chr15	101975986	101976379	Intergenic	Intergenic	-21895	NM_212487	Krt78
15307	chr13	26791888	26792196	Intergenic	ORR1D2|LTR|ERVL-MaLR	-21877	NM_008232	Hdgfl1
7448	chr10	118418940	118419436	Intergenic	Intergenic	-21858	NM_008337	Ifng
15550	chr13	35945893	35946229	Intergenic	RMER15|LTR|ERVL	-21845	NM_029628	Ppp1r3g
29376	chr18	66436596	66436932	Intergenic	Intergenic	-21840	NM_021451	Pmaip1
43300	chr4	132944090	132944534	Intergenic	Intergenic	-21761	NM_001163792	Fam76a
24109	chr16	36476806	36477378	Intergenic	Intergenic	-21700	NM_025288	Stfa3
77	chr1	13012610	13013002	Intergenic	ORR1D2|LTR|ERVL-MaLR	-21671	NM_172841	Slco5a1
14326	chr12	104886448	104886839	Intergenic	B4|SINE|B4	-21567	NR_104435	Clmn
7454	chr10	118737082	118737440	Intergenic	Intergenic	-21535	NR_155867	Gm33337
42697	chr4	117786985	117787324	Intergenic	(CCCCCA)n|Simple_repeat|Simple_repeat	-21488	NM_029416	Klf17
54284	chr7	101033380	101033696	Intergenic	MTEa|LTR|ERVL-MaLR	-21485	NM_001302346	P2ry2
42023	chr4	86691299	86691672	Intergenic	Intergenic	-21426	NM_007408	Plin2
730	chr1	53728008	53728363	Intergenic	RMER2|LTR|ERV1	-21401	NM_001252070	Dnah7a
12910	chr12	52048996	52049896	Intergenic	Intergenic	-21383	NM_008159	Gpr33
11514	chr11	114830041	114830425	Intergenic	Intergenic	-21299	NM_001110337	Gprc5c
56115	chr8	22953346	22953728	Intergenic	Lx9|LINE|L1	-21299	NM_001110783	Ank1
14718	chr12	118220006	118220615	Intergenic	Lx7|LINE|L1	-21267	NM_010060	Dnah11
58926	chr9	14641711	14642060	Intergenic	Intergenic	-21137	NR_152172	Gm7607
37774	chr3	35687107	35687412	Intergenic	B3A|SINE|B2	-21096	NR_040748	Gm6639
45240	chr5	43847512	43847951	Intergenic	Intergenic	-21078	NM_007646	Cd38
48588	chr6	33081169	33081494	Intergenic	RLTR45|LTR|ERVK	-21071	NM_025336	Chchd3
48089	chr6	4579572	4580143	Intergenic	Intergenic	-21054	NM_145398	Casd1
18397	chr14	30693701	30694023	Intergenic	Intergenic	-20987	NM_019460	Sfmbt1
22967	chr15	102767599	102768103	Intergenic	Intergenic	-20942	NR_104334	Cistr
45066	chr5	35546169	35546891	Intergenic	MTC|LTR|ERVL-MaLR	-20904	NM_153107	Cpz
16011	chr13	46397234	46397612	Intergenic	ORR1E|LTR|ERVL-MaLR	-20877	NM_001081425	Rbm24
14302	chr12	104289951	104290235	Intergenic	ETnERV2-int|LTR|ERVK	-20840	NR_162781	Mir12183
51202	chr6	131267949	131268336	Intergenic	Intergenic	-20780	NM_008462	Klra2
30111	chr19	5823172	5823701	Intergenic	MTC|LTR|ERVL-MaLR	-20764	NR_002847	Malat1
57183	chr8	75192988	75193430	Intergenic	RMER20B|LTR|ERVK	-20735	NM_029182	Rasd2
20306	chr15	5475298	5475976	Intergenic	MTB_Mm|LTR|ERVL-MaLR	-20681	NR_045274	5430437J10Rik
18765	chr14	47878108	47878385	Intergenic	Intergenic	-20618	NR_045959	4930447J18Rik
41704	chr4	59239333	59239667	Intergenic	Intergenic	-20551	NR_105031	Gm12596
32147	chr2	5117055	5117401	Intergenic	Intergenic	-20548	NM_028804	Ccdc3
7453	chr10	118736089	118736455	Intergenic	MTC|LTR|ERVL-MaLR	-20546	NR_155867	Gm33337
657	chr1	51498537	51499351	Intergenic	RMER15-int|LTR|ERVL	-20545	NM_001310549	Nabp1
10577	chr11	94869941	94870161	Intergenic	Intergenic	-20458	NM_001205037	Gm11544
58700	chr8	126614126	126614708	Intergenic	Intergenic	-20431	NM_001164598	Irf2bp2
9746	chr11	74100716	74101108	Intergenic	Intergenic	-20379	NM_146706	Olfr401
26852	chr17	47120389	47120957	Intergenic	ORR1D2|LTR|ERVL-MaLR	-20269	NM_001097623	Trerf1
54709	chr7	116483871	116484484	Intergenic	Intergenic	-20192	NM_001130479	Nucb2
31303	chr19	41462377	41462696	Intergenic	RCHARR1|DNA|hAT-Charlie	-20146	NM_001370767	Lcor
13	chr1	6467039	6467370	Intergenic	Intergenic	-20027	NM_001244693	St18
5688	chr10	61069122	61069649	Intergenic	Intergenic	-19946	NM_025273	Pcbd1
61115	chr9	97037994	97038538	Intergenic	Intergenic	-19911	NM_145134	Spsb4
50242	chr6	106819661	106820268	Intergenic	Intergenic	-19877	NM_175357	Crbn
22618	chr15	97927773	97928245	Intergenic	Intergenic	-19713	NM_009504	Vdr
12299	chr12	16630231	16630902	Intergenic	Intergenic	-19600	NM_001355598	Lpin1
37385	chr3	9852888	9853669	Intergenic	Intergenic	-19599	NM_001195031	Pag1
8722	chr11	49224423	49224874	Intergenic	Intergenic	-19543	NM_010794	Mgat1
32830	chr2	28173300	28173873	Intergenic	Intergenic	-19507	NM_001038613	Olfm1
38938	chr3	93500859	93501184	Intergenic	Intergenic	-19475	NM_016740	S100a11
57310	chr8	82843729	82844093	Intergenic	Intergenic	-19445	NM_177378	Rnf150
8948	chr11	53910714	53911466	Intergenic	Intergenic	-19387	NM_001362711	Slc22a5
19941	chr14	99279134	99279484	Intergenic	Intergenic	-19382	NM_009769	Klf5
51701	chr6	148965645	148965975	Intergenic	RMER2|LTR|ERV1	-19340	NM_001361398	Sinhcaf
2093	chr1	120523994	120524663	Intergenic	Intergenic	-19304	NM_010766	Marco
43251	chr4	132482993	132483344	Intergenic	Intergenic	-19247	NM_026039	Med18
26923	chr17	47853744	47854126	Intergenic	Intergenic	-19244	NM_001109973	Mdfi
6166	chr10	77667158	77667611	Intergenic	Intergenic	-19185	NM_001287074	Tspear
61053	chr9	95540420	95540862	Intergenic	Intergenic	-19176	NM_198414	Paqr9
3018	chr1	155831832	155832310	Intergenic	Intergenic	-19172	NM_001024945	Qsox1
49834	chr6	88123094	88123560	Intergenic	Intergenic	-19069	NR_105795	Mir6376
27944	chr17	87616734	87617222	Intergenic	Intergenic	-19001	NM_008532	Epcam
13770	chr12	85393533	85393864	Intergenic	Intergenic	-18981	NM_026775	Tmed10
57485	chr8	85574094	85574512	Intergenic	Intergenic	-18942	NM_019794	Dnaja2
25142	chr16	94066080	94066599	Intergenic	ORR1D2|LTR|ERVL-MaLR	-18921	NM_011377	Sim2
45145	chr5	36767293	36767826	Intergenic	MLTR73|LTR|ERV1	-18880	NM_133724	Bloc1s4
13597	chr12	82150984	82151420	Intergenic	Intergenic	-18814	NM_001167983	Sipa1l1
2180	chr1	128436036	128436413	Intergenic	ORR1E|LTR|ERVL-MaLR	-18808	NM_145507	Dars
36859	chr2	167367801	167368156	Intergenic	Intergenic	-18800	NM_019835	B4galt5
24397	chr16	49836621	49837152	Intergenic	Intergenic	-18768	NM_010581	Cd47
33715	chr2	59465719	59466082	Intergenic	Intergenic	-18753	NM_029723	Dapl1
28848	chr18	46544472	46544905	Intergenic	Intergenic	-18717	NM_173423	Fem1c
59260	chr9	31931686	31932189	Intergenic	MTD|LTR|ERVL-MaLR	-18652	NM_013800	Barx2
33259	chr2	35237579	35237907	Intergenic	RLTR42-int|LTR|ERVK	-18616	NM_001206367	Gsn
32622	chr2	24317930	24318578	Intergenic	Intergenic	-18606	NM_031167	Il1rn
29600	chr18	75716033	75716506	Intergenic	Intergenic	-18573	NM_201354	Ctif
44549	chr5	17555982	17556522	Intergenic	Intergenic	-18564	NM_013657	Sema3c
50764	chr6	121149358	121149768	Intergenic	ID4_|SINE|ID	-18541	NM_001270475	Mical3
3132	chr1	160025621	160026082	Intergenic	Intergenic	-18529	NM_001162896	4930523C07Rik
15791	chr13	41505688	41505987	Intergenic	Intergenic	-18477	NM_001111324	Nedd9
63380	chrX	145505887	145506250	Intergenic	Intergenic	-18429	NM_153319	Amot
39908	chr3	123053170	123053569	Intergenic	Intergenic	-18382	NM_001355462	Myoz2
60105	chr9	58804402	58804769	Intergenic	Intergenic	-18364	NM_001081192	Hcn4
38960	chr3	93694411	93694854	Intergenic	ERVB4_2-LTR_MM|LTR|ERVK	-18349	NM_148949	Tdpoz1
23669	chr16	23591447	23592082	Intergenic	Intergenic	-18155	NM_023386	Rtp4
59259	chr9	31931280	31931579	Intergenic	RLTR12B|LTR|ERVK	-18144	NM_013800	Barx2
39333	chr3	101942341	101942778	Intergenic	ORR1E|LTR|ERVL-MaLR	-18106	NM_001039371	Slc22a15
38932	chr3	93375278	93375972	Intergenic	MLTR14|LTR|ERV1	-18074	NM_009100	Rptn
60496	chr9	69435166	69436113	Intergenic	Intergenic	-18044	NM_007585	Anxa2
38615	chr3	86206550	86206946	Intergenic	B3|SINE|B2	-17942	NM_030695	Lrba
15524	chr13	35229678	35230204	Intergenic	Intergenic	-17893	NR_126478	1700019C18Rik
24748	chr16	76530790	76531291	Intergenic	Intergenic	-17755	NR_155449	Gm30726
22902	chr15	101971672	101972248	Intergenic	Intergenic	-17673	NM_212487	Krt78
2092	chr1	120522470	120522833	Intergenic	Intergenic	-17627	NM_010766	Marco
63379	chrX	145505060	145505429	Intergenic	Intergenic	-17605	NM_153319	Amot
13022	chr12	56677617	56678136	Intergenic	Intergenic	-17595	NM_011041	Pax9
29150	chr18	60894151	60894658	Intergenic	L1MB5|LINE|L1	-17587	NM_001038499	Arsi
54283	chr7	101029455	101029826	Intergenic	Intergenic	-17587	NM_001302346	P2ry2
49861	chr6	88644857	88645101	Intergenic	Intergenic	-17550	NM_001278671	Kbtbd12
39493	chr3	106464744	106465095	Intergenic	Intergenic	-17512	NM_001093754	Dennd2d
9388	chr11	67515306	67515771	Intergenic	Intergenic	-17460	NM_008088	Gas7
53045	chr7	49741513	49741820	Intergenic	Intergenic	-17440	NM_001146053	Htatip2
23310	chr16	13238982	13239404	Intergenic	Intergenic	-17288	NM_001122667	Mrtfb
51900	chr7	12792670	12793093	Intergenic	Intergenic	-17223	NM_001017955	Zscan18
4432	chr10	7040139	7040524	Intergenic	Intergenic	-17146	NM_001033391	Ipcef1
2502	chr1	135702774	135703091	Intergenic	L1MB8|LINE|L1	-17131	NM_001360782	Csrp1
13781	chr12	85456627	85457016	Intergenic	Intergenic	-17069	NM_010234	Fos
51215	chr6	131405210	131405813	Intergenic	Lx8|LINE|L1	-17061	NM_011733	Ybx3
1499	chr1	85977672	85978422	Intergenic	Intergenic	-16992	NM_001033290	Gpr55
51201	chr6	131264126	131264513	Intergenic	Intergenic	-16957	NM_008462	Klra2
12775	chr12	36364314	36364688	Intergenic	Intergenic	-16949	NM_001289504	Crppa
37415	chr3	10071165	10071578	Intergenic	MTD|LTR|ERVL-MaLR	-16906	NR_045710	Gm9833
12753	chr12	35975887	35976352	Intergenic	MTD|LTR|ERVL-MaLR	-16806	NM_011783	Agr2
23311	chr16	13239551	13240080	Intergenic	MER20|DNA|hAT-Charlie	-16666	NM_001122667	Mrtfb
38157	chr3	58559860	58560289	Intergenic	ORR1C2|LTR|ERVL-MaLR	-16562	NM_001040396	Selenot
1856	chr1	93668672	93669371	Intergenic	(CA)n|Simple_repeat|Simple_repeat	-16554	NM_016778	Bok
54710	chr7	116487574	116488062	Intergenic	Intergenic	-16551	NM_001130479	Nucb2
40641	chr4	3639702	3640215	Intergenic	Intergenic	-16548	NR_040643	2210414B05Rik
9635	chr11	70747915	70748203	Intergenic	LTR88b|LTR|Gypsy?	-16388	NM_177565	Zfp3
42011	chr4	86648457	86648746	Intergenic	Intergenic	-16380	NR_163738	LOC101055843
28847	chr18	46542121	46542470	Intergenic	RLTR9E|LTR|ERVK	-16324	NM_173423	Fem1c
18637	chr14	44086205	44086463	Intergenic	L1Md_F2|LINE|L1	-16320	NM_007895	Ear2
26841	chr17	46874067	46874539	Intergenic	Intergenic	-16318	NM_178385	Tbcc
4919	chr10	22747561	22747954	Intergenic	Intergenic	-16310	NM_011603	Tbpl1
25069	chr16	92842138	92842498	Intergenic	URR1A|DNA|hAT-Charlie	-16244	NM_001111022	Runx1
56704	chr8	56278114	56278587	Intergenic	RMER1B|Other|Other	-16202	NM_008278	Hpgd
48764	chr6	38892049	38892513	Intergenic	Intergenic	-16091	NM_001294143	Hipk2
37730	chr3	31133635	31134092	Intergenic	B4A|SINE|B4	-16057	NM_008770	Cldn11
50762	chr6	121146842	121147242	Intergenic	Intergenic	-16020	NM_001270475	Mical3
51152	chr6	129254264	129254723	Intergenic	Intergenic	-16011	NR_040268	2310001H17Rik
34707	chr2	102917210	102917908	Intergenic	MER58B|DNA|hAT-Charlie	-15894	NM_001039150	Cd44
191	chr1	21333578	21334012	Intergenic	RLTR50A|LTR|ERVK	-15882	NM_183322	Khdc1a
193	chr1	23255891	23256982	Intergenic	CpG	-15833	NR_029533	Mir30a
7469	chr10	119066051	119066316	Intergenic	Intergenic	-15684	NR_152787	Gm33677
47831	chr5	144066010	144066535	Intergenic	Intergenic	-15663	NM_033039	Ocm
27189	chr17	56950705	56951256	Intergenic	Intergenic	-15592	NM_022328	Mllt1
24398	chr16	49839718	49840668	Intergenic	Intergenic	-15461	NM_010581	Cd47
1341	chr1	78642193	78642676	Intergenic	Intergenic	-15391	NM_001136222	Acsl3
45436	chr5	64077361	64077737	Intergenic	Intergenic	-15390	NM_025700	Pgm1
23997	chr16	33169421	33170067	Intergenic	RMER19B|LTR|ERVK	-15327	NM_176840	Osbpl11
57484	chr8	85570499	85570859	Intergenic	Intergenic	-15318	NM_019794	Dnaja2
47623	chr5	139499480	139499991	Intergenic	Intergenic	-15244	NM_001159908	Zfand2a
17725	chr13	112595710	112596070	Intergenic	RLTR34B_MM|LTR|ERVK	-15228	NM_139299	Il31ra
15790	chr13	41502312	41502833	Intergenic	L2a|LINE|L2	-15212	NM_001111324	Nedd9
62627	chrX	52972722	52973088	Intergenic	MTD|LTR|ERVL-MaLR	-15173	NM_013556	Hprt
37731	chr3	31134538	31135032	Intergenic	L1MB4|LINE|L1	-15135	NM_008770	Cldn11
38107	chr3	55226913	55227749	Intergenic	Intergenic	-15033	NM_019978	Dclk1
39200	chr3	97998312	97998715	Intergenic	Intergenic	-15025	NM_010928	Notch2
33295	chr2	35476291	35476656	Intergenic	ORR1B1|LTR|ERVL-MaLR	-15024	NM_001145821	Ggta1
48608	chr6	34332235	34332763	Intergenic	Intergenic	-15010	NM_009658	Akr1b3
51324	chr6	135132966	135133456	Intergenic	Intergenic	-14928	NM_001205396	Gprc5d
47132	chr5	124046861	124047461	Intergenic	L2b|LINE|L2	-14901	NM_177876	Vps37b
22650	chr15	98692027	98692658	Intergenic	Intergenic	-14881	NM_172612	Rnd1
52948	chr7	46830781	46831090	Intergenic	Intergenic	-14869	NM_010699	Ldha
49109	chr6	52477325	52477842	Intergenic	Intergenic	-14868	NR_046049	1700094M24Rik
9905	chr11	76889477	76890171	Intergenic	RLTR35B_MM|LTR|ERVL	-14721	NM_025655	Tmigd1
58999	chr9	20760707	20761261	Intergenic	Intergenic	-14688	NM_001357639	Olfm2
51942	chr7	16014032	16014327	Intergenic	PB1D11|SINE|Alu	-14684	NM_001081418	Bicra
32196	chr2	6178435	6178704	Intergenic	Intergenic	-14682	NR_040333	A230108P19Rik
27742	chr17	83646381	83646760	Intergenic	Intergenic	-14675	NM_153512	Kcng3
32865	chr2	28597711	28598175	Intergenic	Intergenic	-14664	NM_001290484	Gtf3c5
11549	chr11	115076622	115076984	Intergenic	URR1B|DNA|hAT-Charlie	-14628	NM_001163753	Rab37
54094	chr7	98670964	98671377	Intergenic	Intergenic	-14601	NM_172280	Emsy
31210	chr19	38238513	38238959	Intergenic	Intergenic	-14584	NM_001081075	Fra10ac1
12052	chr12	3220935	3221522	Intergenic	Intergenic	-14563	NR_015551	Rab10os
14899	chr13	9261699	9262226	Intergenic	Intergenic	-14563	NM_001081426	Dip2c
37459	chr3	14848855	14849243	Intergenic	Intergenic	-14489	NM_007606	Car3
49428	chr6	71185055	71185726	Intergenic	Intergenic	-14489	NM_017399	Fabp1
18530	chr14	33202181	33202522	Intergenic	Intergenic	-14472	NM_153800	Arhgap22
1702	chr1	90900378	90900885	Intergenic	Intergenic	-14469	NM_053015	Mlph
37963	chr3	51209613	51210457	Intergenic	B4A|SINE|B4	-14412	NM_009834	Noct
43172	chr4	130289826	130290168	Intergenic	RSINE1|SINE|B4	-14411	NM_172702	Serinc2
2000	chr1	107496762	107497264	Intergenic	Intergenic	-14410	NM_001174170	Serpinb2
2899	chr1	153501600	153502425	Intergenic	Intergenic	-14352	NM_007842	Dhx9
45180	chr5	38516330	38516644	Intergenic	Intergenic	-14335	NM_145559	Slc2a9
40684	chr4	4091677	4091936	Intergenic	L1Md_F2|LINE|L1	-14292	NM_001080710	Sdr16c6
37254	chr2	181563977	181564442	Intergenic	MurERV4-int|LTR|ERVK	-14271	NR_027289	Uckl1os
43507	chr4	135286791	135287206	Intergenic	Intergenic	-14238	NM_013885	Clic4
56574	chr8	44935848	44936104	Intergenic	Intergenic	-14232	NM_001081286	Fat1
1402	chr1	80772503	80772965	Intergenic	MLT1F2|LTR|ERVL-MaLR	-14181	NM_175291	Dock10
9526	chr11	69710048	69710510	Intergenic	RSINE1|SINE|B4	-14181	NM_001159503	Tnfsfm13
47494	chr5	137179896	137180337	Intergenic	Intergenic	-14070	NM_010843	Muc3
22901	chr15	101968164	101968532	Intergenic	Intergenic	-14061	NM_212487	Krt78
62765	chrX	71506632	71506963	Intergenic	Lx2|LINE|L1	-13948	NM_001199349	Cd99l2
20574	chr15	27452514	27452950	Intergenic	MIRc|SINE|MIR	-13945	NM_020332	Ank
14772	chr13	3817952	3818460	Intergenic	Intergenic	-13888	NM_027416	Calml3
60699	chr9	75427473	75427939	Intergenic	Intergenic	-13818	NM_001039522	Leo1
37338	chr3	9389036	9389482	Intergenic	IAPEY4_I-int|LTR|ERVK	-13761	NR_015499	C030034L19Rik
60497	chr9	69439655	69440271	Intergenic	Intergenic	-13720	NM_007585	Anxa2
44504	chr5	9086831	9087309	Intergenic	Intergenic	-13667	NM_001081029	Tmem243
47830	chr5	144063949	144064589	Intergenic	MLTR14|LTR|ERV1	-13660	NM_033039	Ocm
54711	chr7	116490583	116490939	Intergenic	ID|SINE|ID	-13608	NM_001130479	Nucb2
46148	chr5	98167132	98167415	Intergenic	CpG	-13596	NM_029947	Prdm8
368	chr1	36054608	36055017	Intergenic	B1_Mur1|SINE|Alu	-13588	NM_015818	Hs6st1
13136	chr12	70140536	70140889	Intergenic	B4A|SINE|B4	-13419	NM_001195033	Abhd12b
30436	chr19	11362002	11362336	Intergenic	Intergenic	-13319	NM_001310331	Ms4a4a
59864	chr9	52181498	52181851	Intergenic	Intergenic	-13268	NM_001162921	Zc3h12c
33937	chr2	70025748	70026048	Intergenic	Intergenic	-13228	NM_177376	Myo3b
54255	chr7	100693131	100693687	Intergenic	Intergenic	-13226	NM_001362169	Fam168a
43736	chr4	140859367	140859642	Intergenic	Intergenic	-13189	NR_040654	4930515B02Rik
43506	chr4	135285556	135286257	Intergenic	RMER15|LTR|ERVL	-13146	NM_013885	Clic4
16558	chr13	62951645	62951984	Intergenic	B4|SINE|B4	-13079	NM_001289926	Aopep
1342	chr1	78644575	78645031	Intergenic	Intergenic	-13022	NM_001136222	Acsl3
57966	chr8	107137584	107137966	Intergenic	L1MC|LINE|L1	-12886	NM_025558	Cyb5b
4865	chr10	21677710	21678281	Intergenic	B3|SINE|B2	-12850	NR_045843	Gm5420
18531	chr14	33203758	33204200	Intergenic	RMER19B|LTR|ERVK	-12844	NM_153800	Arhgap22
58998	chr9	20758932	20759328	Intergenic	Intergenic	-12834	NM_001357639	Olfm2
45241	chr5	43855752	43856229	Intergenic	Intergenic	-12819	NM_007646	Cd38
55615	chr7	142981828	142982284	Intergenic	ORR1E|LTR|ERVL-MaLR	-12792	NM_008554	Ascl2
490	chr1	39491350	39491738	Intergenic	URR1A|DNA|hAT-Charlie	-12789	NM_001357521	Tbc1d8
16136	chr13	51395664	51396002	Intergenic	Intergenic	-12785	NM_010101	S1pr3
22900	chr15	101966776	101967185	Intergenic	Intergenic	-12693	NM_212487	Krt78
37033	chr2	170343103	170344239	Intergenic	Intergenic	-12690	NR_040610	Bcas1os2
6089	chr10	75872727	75873192	Intergenic	RLTR12G|LTR|ERVK	-12682	NM_010798	Mif
27494	chr17	73095125	73095490	Intergenic	Intergenic	-12678	NM_001177967	Lclat1
63553	chrX	160755173	160755649	Intergenic	Intergenic	-12602	NM_011302	Rs1
4358	chr10	3527539	3527836	Intergenic	Intergenic	-12587	NM_027391	Iyd
29916	chr19	3426903	3427230	Intergenic	Intergenic	-12522	NM_010253	Gal
23234	chr16	10926982	10927647	Intergenic	Intergenic	-12517	NR_131135	Gm21859
23782	chr16	26384097	26384523	Intergenic	Intergenic	-12471	NM_016674	Cldn1
60409	chr9	66081952	66082413	Intergenic	Intergenic	-12451	NM_001025612	Snx22
33278	chr2	35349266	35349562	Intergenic	Intergenic	-12405	NM_013515	Stom
33618	chr2	52845360	52845637	Intergenic	Intergenic	-12370	NM_172409	Fmnl2
210	chr1	23934417	23934794	Intergenic	L1ME2|LINE|L1	-12224	NM_028534	Smap1
31779	chr19	55139130	55139754	Intergenic	Intergenic	-12204	NM_001356285	Gpam
31973	chr19	59248338	59249012	Intergenic	Intergenic	-12203	NM_172523	Slc18a2
9246	chr11	61944421	61944781	Intergenic	RMER19A|LTR|ERVK	-12162	NM_001281818	Specc1
60611	chr9	72426366	72426690	Intergenic	L1MC2|LINE|L1	-12001	NM_008613	Mns1
58168	chr8	115718669	115718979	Intergenic	Intergenic	-11930	NM_001025577	Maf
19627	chr14	73130349	73130911	Intergenic	Lx5c|LINE|L1	-11880	NM_001170694	Rcbtb2
39405	chr3	104523521	104524008	Intergenic	Intergenic	-11846	NM_001310698	Lrig2
12927	chr12	52687416	52687688	Intergenic	Intergenic	-11831	NM_198111	Akap6
44417	chr5	3905498	3905894	Intergenic	Intergenic	-11763	NM_172135	Mterf1a
20543	chr15	25831412	25831670	Intergenic	MTD|LTR|ERVL-MaLR	-11757	NM_001034851	Retreg1
48763	chr6	38887629	38888166	Intergenic	Intergenic	-11707	NM_001294143	Hipk2
47393	chr5	135677270	135677623	Intergenic	MTD|LTR|ERVL-MaLR	-11699	NM_008898	Por
57706	chr8	94733541	94734429	Intergenic	Intergenic	-11699	NM_009137	Ccl22
47271	chr5	129929948	129930881	Intergenic	Intergenic	-11695	NM_001001327	Vkorc1l1
47546	chr5	137882893	137883718	Intergenic	B1_Mur3|SINE|Alu	-11547	NM_001024932	Pilrb2
22899	chr15	101965618	101966040	Intergenic	Intergenic	-11542	NM_212487	Krt78
59615	chr9	44537446	44538428	Intergenic	Intergenic	-11493	NM_007551	Cxcr5
29958	chr19	4070636	4071196	Intergenic	RodERV21-int|LTR|ERV1	-11469	NM_001362043	Gstp3
41433	chr4	47080076	47080986	Intergenic	Intergenic	-11392	NR_156438	Galnt12
41681	chr4	58923925	58924310	Intergenic	RLTR19-int|LTR|ERVK	-11368	NM_172381	Ecpas
8959	chr11	54224288	54224680	Intergenic	Intergenic	-11196	NR_045506	4933405E24Rik
47116	chr5	123890983	123891405	Intergenic	Intergenic	-11174	NM_175520	Hcar1
22944	chr15	102394987	102395348	Intergenic	Intergenic	-11149	NM_013672	Sp1
38636	chr3	87274416	87274789	Intergenic	Intergenic	-11078	NM_030707	Fcrls
38553	chr3	84390720	84391277	Intergenic	MIR|SINE|MIR	-11077	NR_040752	4930565D16Rik
6534	chr10	82974198	82974653	Intergenic	MLT1K|LTR|ERVL-MaLR	-11072	NM_021439	Chst11
47288	chr5	130062102	130062515	Intergenic	ORR1E|LTR|ERVL-MaLR	-11018	NM_013837	Tpst1
13212	chr12	72750054	72750347	Intergenic	Intergenic	-11011	NM_008910	Ppm1a
62051	chr9	122736045	122736406	Intergenic	RLTR53_Mm|LTR|ERVK	-10974	NM_001199736	Topaz1
60498	chr9	69442392	69443039	Intergenic	Intergenic	-10968	NM_007585	Anxa2
23790	chr16	27296565	27296892	Intergenic	Intergenic	-10913	NM_198112	Ostn
19311	chr14	63255942	63256229	Intergenic	CpG	-10814	NM_001310610	Gata4
19995	chr14	103058840	103060001	Intergenic	RLTR9E|LTR|ERVK	-10796	NM_001033242	Cln5
29603	chr18	75809291	75809676	Intergenic	MTE-int|LTR|ERVL-MaLR	-10695	NM_145356	Zbtb7c
63107	chrX	103991738	103992202	Intergenic	Lx5c|LINE|L1	-10685	NM_011276	Rlim
25271	chr17	3104132	3104601	Intergenic	Intergenic	-10606	NM_134123	Scaf8
48610	chr6	34343378	34343761	Intergenic	Intergenic	-10577	NM_008012	Akr1b8
10115	chr11	80290052	80290629	Intergenic	Intergenic	-10572	NM_139228	Rhbdl3
51940	chr7	16009869	16010239	Intergenic	Intergenic	-10559	NM_001081418	Bicra
26008	chr17	27576054	27576396	Intergenic	Intergenic	-10498	NM_001002895	AI413582
30412	chr19	11060888	11061208	Intergenic	Lx5c|LINE|L1	-10482	NR_102366	AW112010
36098	chr2	152283211	152283580	Intergenic	RLTR19A|LTR|ERVK	-10433	NR_156111	Tbc1d20
6713	chr10	88448876	88449499	Intergenic	Intergenic	-10400	NM_011517	Sycp3
13213	chr12	72750627	72751065	Intergenic	L2a|LINE|L2	-10365	NM_008910	Ppm1a
640	chr1	46414801	46415525	Intergenic	RLTR45|LTR|ERVK	-10355	NM_001310335	Dnah7c
63374	chrX	143088833	143089647	Intergenic	Intergenic	-10354	NM_001040434	Rtl9
57085	chr8	71940360	71941141	Intergenic	Intergenic	-10316	NM_001164581	Zfp961
4396	chr10	4601136	4602215	Intergenic	Intergenic	-10314	NR_126357	Esr1
36664	chr2	164867746	164868264	Intergenic	RSINE1|SINE|B4	-10297	NM_011125	Pltp
36448	chr2	158156512	158156850	Intergenic	Intergenic	-10289	NM_009373	Tgm2
14296	chr12	104067376	104068019	Intergenic	Intergenic	-10262	NR_002861	Serpina4-ps1
46349	chr5	104124051	104124626	Intergenic	MLT1B-int|LTR|ERVL-MaLR	-10250	NM_001359016	Sparcl1
19270	chr14	62466339	62466711	Intergenic	Intergenic	-10236	NM_172810	Gucy1b2
19111	chr14	57756154	57756549	Intergenic	MER58B|DNA|hAT-Charlie	-10228	NM_015771	Lats2
20258	chr15	3260413	3260696	Intergenic	Intergenic	-10213	NM_001042613	Selenop
44495	chr5	8883390	8883785	Intergenic	L2|LINE|L2	-10134	NM_008830	Abcb4
43505	chr4	135282651	135283111	Intergenic	Intergenic	-10121	NM_013885	Clic4
22687	chr15	99044819	99045331	Intergenic	MLT1L|LTR|ERVL-MaLR	-10099	NM_001163588	Prph
61835	chr9	119166980	119167342	Intergenic	Intergenic	-10068	NM_146230	Acaa1b
45134	chr5	36705715	36706341	Intergenic	MIRb|SINE|MIR	-10007	NM_001081232	D5Ertd579e
58521	chr8	122708880	122709213	Intergenic	Intergenic	-9937	NM_009824	Cbfa2t3
31359	chr19	42160505	42160766	Intergenic	Intergenic	-9932	NM_177319	Zfyve27
3748	chr1	177258268	177259076	Intergenic	CpG	-9905	NM_011785	Akt3
4989	chr10	25308810	25309232	Intergenic	MTEa|LTR|ERVL-MaLR	-9858	NM_018747	Akap7
29397	chr18	67279068	67279741	Intergenic	Intergenic	-9843	NM_053261	Impa2
28493	chr18	34382955	34383555	Intergenic	Intergenic	-9840	NM_007874	Reep5
952	chr1	60898909	60899695	Intergenic	Intergenic	-9723	NM_009843	Ctla4
36888	chr2	167641377	167641907	Intergenic	PB1|SINE|Alu	-9637	NM_023230	Ube2v1
24411	chr16	49946122	49946583	Intergenic	Intergenic	-9478	NR_153658	Gm19723
61334	chr9	106271415	106271780	Intergenic	Intergenic	-9464	NM_027354	Poc1a
57686	chr8	94376644	94377424	Intergenic	Intergenic	-9395	NM_001357205	Herpud1
18978	chr14	55003798	55004215	Intergenic	Intergenic	-9380	NM_001361607	Myh7
29383	chr18	66494579	66495082	Intergenic	Intergenic	-9348	NR_040528	Gm9926
19046	chr14	55815246	55815730	Intergenic	RLTR17|LTR|ERVK	-9307	NM_001168346	Nfatc4
48212	chr6	13617137	13617643	Intergenic	Intergenic	-9292	NM_028990	Tmem168
51781	chr7	4228324	4228627	Intergenic	Lx10|LINE|L1	-9279	NM_001081239	Lilra5
43535	chr4	135885470	135886367	Intergenic	Intergenic	-9271	NM_009924	Cnr2
22880	chr15	101379244	101379572	Intergenic	Intergenic	-9246	NM_028770	Krt80
51226	chr6	134026311	134026613	Intergenic	PB1D7|SINE|Alu	-9238	NM_001303102	Etv6
49839	chr6	88184357	88185031	Intergenic	Intergenic	-9197	NM_001355253	Gata2
30082	chr19	5619123	5619455	Intergenic	Intergenic	-9195	NM_178637	Kat5
33277	chr2	35345972	35346406	Intergenic	Intergenic	-9180	NM_013515	Stom
10337	chr11	86366570	86366894	Intergenic	Intergenic	-9136	NM_001080931	Med13
57086	chr8	71941730	71942165	Intergenic	Intergenic	-9119	NM_001164581	Zfp961
50340	chr6	113037101	113037350	Intergenic	Intergenic	-9077	NM_001355266	Thumpd3
2297	chr1	131734661	131735301	Intergenic	Intergenic	-9041	NM_177243	Slc26a9
5031	chr10	29303995	29304338	Intergenic	Intergenic	-9000	NM_001110195	Echdc1
59248	chr9	31262181	31262644	Intergenic	RLTR28|LTR|ERVL	-8989	NM_001101597	Gm7244
10717	chr11	97440966	97441396	Intergenic	Intergenic	-8979	NM_021493	Arhgap23
63270	chrX	135876746	135877061	Intergenic	RLTR16|LTR|ERVK	-8948	NM_001098222	Bhlhb9
39131	chr3	96575534	96575937	Intergenic	Intergenic	-8934	NR_040409	Gm15441
2412	chr1	134244219	134244553	Intergenic	Intergenic	-8929	NM_001008533	Adora1
5689	chr10	61080200	61080619	Intergenic	RMER10A|LTR|ERVL	-8922	NM_025273	Pcbd1
42513	chr4	108869989	108870355	Intergenic	Intergenic	-8898	NM_023537	Rab3b
489	chr1	39487467	39487754	Intergenic	MIRb|SINE|MIR	-8855	NM_001357521	Tbc1d8
37511	chr3	19319970	19320318	Intergenic	MLT1A1|LTR|ERVL-MaLR	-8822	NM_001122759	Pde7a
52975	chr7	47041541	47042096	Intergenic	Intergenic	-8822	NM_026436	Tmem86a
61890	chr9	120083091	120083607	Intergenic	LTR16A|LTR|ERVL	-8784	NM_007720	Ccr8
47394	chr5	135680185	135680550	Intergenic	B4|SINE|B4	-8778	NM_008898	Por
62382	chrX	20608554	20608918	Intergenic	Lx7|LINE|L1	-8767	NM_001358904	Rbm10
6824	chr10	93444382	93444992	Intergenic	URR1B|DNA|hAT-Charlie	-8709	NM_001313897	Lta4h
55763	chr8	3646883	3647285	Intergenic	Intergenic	-8686	NM_022984	Retn
50530	chr6	116003480	116003871	Intergenic	Intergenic	-8670	NM_026376	Plxnd1
49858	chr6	88635851	88636318	Intergenic	ORR1D1-int|LTR|ERVL-MaLR	-8655	NM_001278671	Kbtbd12
39058	chr3	95696398	95696738	Intergenic	Intergenic	-8651	NM_001301705	Adamtsl4
37221	chr2	181177956	181178411	Intergenic	RLTR17|LTR|ERVK	-8639	NR_151465	Ppdpf
7992	chr11	5846466	5846845	Intergenic	Intergenic	-8639	NM_017401	Polm
61834	chr9	119165523	119165869	Intergenic	Intergenic	-8603	NM_146230	Acaa1b
8905	chr11	53308833	53309211	Intergenic	Intergenic	-8543	NM_008300	Hspa4
22224	chr15	84131457	84131929	Intergenic	Intergenic	-8518	NM_029427	Pnpla5
8021	chr11	6484159	6484917	Intergenic	Intergenic	-8462	NM_011221	Purb
35172	chr2	122619503	122619837	Intergenic	Intergenic	-8393	NM_025961	Gatm
32864	chr2	28591267	28592041	Intergenic	L1ME4b|LINE|L1	-8375	NM_001290484	Gtf3c5
59024	chr9	21040488	21040917	Intergenic	ORR1A3|LTR|ERVL-MaLR	-8374	NR_035438	Mir1900
1817	chr1	92958315	92959440	Intergenic	Intergenic	-8287	NR_015525	9430060I03Rik
50341	chr6	113037754	113038328	Intergenic	Intergenic	-8261	NM_001355266	Thumpd3
43616	chr4	137853732	137854233	Intergenic	Intergenic	-8255	NM_199307	Ece1
16138	chr13	51400218	51400543	Intergenic	Intergenic	-8238	NM_010101	S1pr3
36107	chr2	152406053	152406505	Intergenic	Intergenic	-8233	NM_011438	Sox12
42194	chr4	95549145	95549584	Intergenic	Intergenic	-8143	NM_001113412	Fggy
59076	chr9	21715244	21715667	Intergenic	Intergenic	-8121	NM_001252658	Ldlr
26163	chr17	29245665	29246151	Intergenic	Intergenic	-8118	NM_153166	Cpne5
19057	chr14	56356698	56357212	Intergenic	B1F|SINE|Alu	-8113	NM_138652	Atp12a
2377	chr1	133237645	133238337	Intergenic	Intergenic	-8106	NM_001160268	Plekha6
24376	chr16	49049263	49049537	Intergenic	Intergenic	-8000	NM_001166210	Myh15
1729	chr1	91136854	91137438	Intergenic	Intergenic	-7957	NM_001033408	Rbm44
19622	chr14	73056853	73057229	Intergenic	Lx7|LINE|L1	-7927	NM_001162412	Cysltr2
39571	chr3	107994210	107994454	Intergenic	RLTR45|LTR|ERVK	-7912	NM_008183	Gstm2
61833	chr9	119164726	119165228	Intergenic	Intergenic	-7884	NM_146230	Acaa1b
26472	chr17	34556235	34556650	Intergenic	Intergenic	-7853	NM_010929	Notch4
8904	chr11	53308103	53308531	Intergenic	Intergenic	-7838	NM_008300	Hspa4
4292	chr1	193145100	193145622	Intergenic	Intergenic	-7751	NM_016851	Irf6
37793	chr3	35940527	35940867	Intergenic	MIR3|SINE|MIR	-7731	NM_001205361	Dcun1d1
13728	chr12	84988405	84988783	Intergenic	MTEa-int|LTR|ERVL-MaLR	-7727	NM_001347421	Ylpm1
53632	chr7	80696435	80696691	Intergenic	C-rich|Low_complexity|Low_complexity	-7686	NM_173863	Crtc3
11917	chr11	120158820	120159245	Intergenic	ORR1F|LTR|ERVL-MaLR	-7681	NM_001164798	Slc38a10
54808	chr7	119002621	119003155	Intergenic	Intergenic	-7677	NM_001195774	Gprc5b
48363	chr6	22363533	22363978	Intergenic	Intergenic	-7674	NM_138587	Fam3c
36151	chr2	152903469	152903927	Intergenic	Intergenic	-7654	NM_001081044	Mylk2
57995	chr8	108706886	108707179	Intergenic	Intergenic	-7612	NM_007496	Zfhx3
37406	chr3	10004672	10005301	Intergenic	L1_Mus2|LINE|L1	-7599	NM_001272097	Fabp5
34275	chr2	79627639	79628027	Intergenic	MIR3|SINE|MIR	-7592	NM_080558	Itprid2
44105	chr4	150060493	150061264	Intergenic	Intergenic	-7576	NR_029751	Mir34a
42147	chr4	93342915	93343245	Intergenic	Intergenic	-7569	NM_026954	Tusc1
47026	chr5	122509605	122509961	Intergenic	Intergenic	-7558	NR_027838	Atp2a2
12979	chr12	54993579	54994042	Intergenic	Intergenic	-7474	NM_013815	Baz1a
50829	chr6	122944900	122945274	Intergenic	L1_Mus2|LINE|L1	-7428	NM_001204241	Clec4a3
53303	chr7	68610501	68611558	Intergenic	Intergenic	-7427	NR_003648	Gm5334
19394	chr14	65432714	65433051	Intergenic	Intergenic	-7410	NM_010932	Pnoc
32615	chr2	24103683	24104307	Intergenic	Intergenic	-7400	NR_110359	Tbpl2
28491	chr18	34380603	34380950	Intergenic	Intergenic	-7361	NM_007874	Reep5
8789	chr11	50369271	50370043	Intergenic	Intergenic	-7333	NM_001362523	Hnrnph1
12877	chr12	45081587	45082027	Intergenic	Intergenic	-7324	NM_144552	Stxbp6
15603	chr13	37337839	37338228	Intergenic	Intergenic	-7312	NM_010745	Ly86
54481	chr7	110214220	110214628	Intergenic	RLTR20C1_MM|LTR|ERVK	-7279	NM_009302	Swap70
63369	chrX	142973789	142974155	Intergenic	L2|LINE|L2	-7246	NM_019496	Ammecr1
13598	chr12	82162667	82162980	Intergenic	Intergenic	-7193	NM_001167983	Sipa1l1
35381	chr2	128436269	128436803	Intergenic	Intergenic	-7185	NR_028590	Morrbid
36421	chr2	157552506	157553310	Intergenic	Intergenic	-7170	NM_001291129	Nnat
44801	chr5	28063936	28064580	Intergenic	Intergenic	-7154	NM_153526	Insig1
52411	chr7	28709481	28709831	Intergenic	Lx9|LINE|L1	-7126	NM_001310687	Fbxo17
42146	chr4	93342450	93342823	Intergenic	MTD|LTR|ERVL-MaLR	-7125	NM_026954	Tusc1
48372	chr6	23255191	23255582	Intergenic	Intergenic	-7122	NM_028462	Fezf1
26483	chr17	34637558	34637930	Intergenic	Intergenic	-7070	NM_019873	Fkbpl
7902	chr11	4250273	4250792	Intergenic	Intergenic	-7036	NM_008501	Lif
57298	chr8	81335285	81335784	Intergenic	Intergenic	-7028	NM_001024617	Inpp4b
46821	chr5	116295818	116296182	Intergenic	MTD|LTR|ERVL-MaLR	-7015	NM_177759	Ccdc60
51821	chr7	4732846	4733387	Intergenic	Intergenic	-7011	NM_146177	Kmt5c
2005	chr1	107582757	107583270	Intergenic	MLT1C|LTR|ERVL-MaLR	-6993	NM_011459	Serpinb8
30031	chr19	5016866	5017218	Intergenic	Intergenic	-6964	NM_007854	Slc29a2
32278	chr2	10137268	10137935	Intergenic	Lx9|LINE|L1	-6918	NM_010582	Itih2
33415	chr2	43548248	43548598	Intergenic	Intergenic	-6902	NM_001289593	Kynu
53946	chr7	90482688	90483107	Intergenic	Intergenic	-6902	NM_026734	Tmem126b
28749	chr18	39526046	39526462	Intergenic	Intergenic	-6833	NM_001361212	Nr3c1
61731	chr9	115317026	115317515	Intergenic	RCHARR1|DNA|hAT-Charlie	-6802	NM_024222	Stt3b
1426	chr1	83045049	83045438	Intergenic	Intergenic	-6795	NM_030556	Slc19a3
62784	chrX	73476608	73477034	Intergenic	Intergenic	-6780	NM_007542	Bgn
36129	chr2	152729275	152729887	Intergenic	Intergenic	-6670	NM_010495	Id1
4899	chr10	22074534	22074954	Intergenic	Intergenic	-6665	NM_053264	4930444G20Rik
34109	chr2	73392897	73393357	Intergenic	Intergenic	-6647	NM_001276444	Gpr155
4508	chr10	9907469	9907904	Intergenic	Intergenic	-6646	NM_001081344	Stxbp5
59892	chr9	53764750	53765088	Intergenic	MLT1G3|LTR|ERVL-MaLR	-6616	NM_028060	Slc35f2
54256	chr7	100699711	100700393	Intergenic	Intergenic	-6583	NM_001362169	Fam168a
28516	chr18	34854530	34854779	Intergenic	Intergenic	-6553	NM_007913	Egr1
36752	chr2	166161990	166162457	Intergenic	Intergenic	-6540	NM_028072	Sulf2
19573	chr14	70658994	70660005	Intergenic	Intergenic	-6415	NM_181345	Npm2
29161	chr18	61099049	61099298	Intergenic	Intergenic	-6399	NM_001037859	Csf1r
26462	chr17	34392261	34392585	Intergenic	Intergenic	-6397	NM_001163855	BC051142
39288	chr3	101035807	101036074	Intergenic	B4A|SINE|B4	-6387	NM_001167906	Cd101
59862	chr9	52174590	52174918	Intergenic	Intergenic	-6348	NM_001162921	Zc3h12c
10971	chr11	101002957	101003462	Intergenic	Intergenic	-6232	NM_016920	Atp6v0a1
52297	chr7	25794740	25795177	Intergenic	Intergenic	-6225	NM_001190975	Axl
13784	chr12	85467489	85467882	Intergenic	Intergenic	-6205	NM_010234	Fos
42018	chr4	86676055	86676459	Intergenic	RLTR34B_MM|LTR|ERVK	-6198	NM_007408	Plin2
19885	chr14	79445381	79445905	Intergenic	Intergenic	-6192	NM_001034882	Kbtbd6
54915	chr7	122665250	122665948	Intergenic	Intergenic	-6145	NM_019430	Cacng3
9482	chr11	69114194	69114520	Intergenic	ID_B1|SINE|B4	-6096	NM_033041	Hes7
29573	chr18	74987180	74988098	Intergenic	RLTR20A4|LTR|ERVK	-6092	NR_110446	9030625G05Rik
7903	chr11	4251246	4251803	Intergenic	Intergenic	-6044	NM_008501	Lif
8087	chr11	11679668	11680101	Intergenic	Intergenic	-6041	NM_009578	Ikzf1
5780	chr10	62914361	62914836	Intergenic	Lx4B|LINE|L1	-6035	NM_175194	Slc25a16
63034	chrX	100518626	100518997	Intergenic	Intergenic	-6027	NM_001114084	Dgat2l6
58290	chr8	119784047	119784811	Intergenic	Intergenic	-6013	NM_028883	Meak7
5868	chr10	67291064	67291523	Intergenic	Intergenic	-6012	NM_001036293	Nrbf2
3610	chr1	172306141	172306573	Intergenic	Intergenic	-6010	NM_080419	Igsf8
15329	chr13	28959525	28959879	Intergenic	CpG	-6003	NM_009238	Sox4
59538	chr9	43304649	43304955	Intergenic	MIRb|SINE|MIR	-5961	NM_023655	Trim29
18704	chr14	46794165	46794445	Intergenic	Intergenic	-5948	NM_009919	Cnih1
24351	chr16	45498761	45499037	Intergenic	MERVL_2A-int|LTR|ERVL	-5930	NM_001005854	Gm609
10128	chr11	80785752	80786098	Intergenic	Intergenic	-5900	NM_177390	Myo1d
2006	chr1	107583841	107584432	Intergenic	Intergenic	-5870	NM_011459	Serpinb8
35516	chr2	130703177	130703489	Intergenic	B4|SINE|B4	-5814	NM_001081162	Slc4a11
40851	chr4	11479947	11480457	Intergenic	U3|snRNA|snRNA	-5756	NM_001081183	Virma
49622	chr6	83541689	83542273	Intergenic	Intergenic	-5730	NM_009610	Actg2
15578	chr13	36739952	36740370	Intergenic	L1_Mus3|LINE|L1	-5684	NM_153529	Nrn1
580	chr1	40799638	40800218	Intergenic	RMER6B|LTR|ERVK	-5673	NM_001081198	Tmem182
44860	chr5	30551285	30551719	Intergenic	LTR16E1|LTR|ERVL	-5666	NM_028483	Cib4
16377	chr13	56184304	56184687	Intergenic	Intergenic	-5610	NM_001168615	Tifab
60364	chr9	65525489	65526154	Intergenic	Intergenic	-5602	NM_001370871	Ankdd1a
19182	chr14	61052302	61052547	Intergenic	ORR1C1-int|LTR|ERVL-MaLR	-5569	NM_013869	Tnfrsf19
38972	chr3	94587926	94588564	Intergenic	MLT1E1A|LTR|ERVL-MaLR	-5529	NM_029721	Snx27
2516	chr1	135793676	135794113	Intergenic	Intergenic	-5527	NM_021467	Tnni1
12941	chr12	54209185	54209558	Intergenic	Intergenic	-5497	NM_028133	Egln3
62675	chrX	56827502	56828036	Intergenic	Intergenic	-5444	NM_177293	Map7d3
48035	chr5	149672558	149673054	Intergenic	Intergenic	-5424	NM_001081204	B3glct
26931	chr17	48043469	48043930	Intergenic	RMER6B|LTR|ERVK	-5406	NM_029689	1700122O11Rik
60702	chr9	75435901	75436382	Intergenic	Intergenic	-5383	NM_001039522	Leo1
26976	chr17	49422808	49423282	Intergenic	Intergenic	-5319	NM_028464	Mocs1
28443	chr18	32157586	32157960	Intergenic	MLT-int|LTR|ERVL-MaLR	-5316	NM_011946	Map3k2
39130	chr3	96571946	96572284	Intergenic	Intergenic	-5314	NR_040409	Gm15441
27369	chr17	67359635	67359940	Intergenic	Intergenic	-5296	NM_001357625	Ptprm
34886	chr2	116894636	116895108	Intergenic	URR1A|DNA|hAT-Charlie	-5280	NR_040336	D330050G23Rik
1857	chr1	93680076	93680546	Intergenic	Intergenic	-5264	NM_016778	Bok
26240	chr17	31052218	31052644	Intergenic	RMER16-int|LTR|ERVK	-5263	NM_009593	Abcg1
50987	chr6	125385485	125386048	Intergenic	Intergenic	-5262	NM_198604	Plekhg6
63182	chrX	107250418	107250951	Intergenic	Intergenic	-5194	NM_001033251	Gpr174
33153	chr2	32870814	32871099	Intergenic	B4A|SINE|B4	-5178	NM_146119	Fam129b
57817	chr8	104841726	104842054	Intergenic	Intergenic	-5178	NM_145603	Ces2c
33761	chr2	60289428	60289884	Intergenic	Intergenic	-5172	NM_001290660	Cd302
37426	chr3	10213285	10214139	Intergenic	Intergenic	-5096	NM_024406	Fabp4
36645	chr2	164679885	164680304	Intergenic	ORR1E|LTR|ERVL-MaLR	-5013	NM_001012704	Wfdc13
46727	chr5	114702625	114702941	Intergenic	Intergenic	-4996	NM_029992	Tchp
4423	chr10	6753385	6753843	Intergenic	RCHARR1|DNA|hAT-Charlie	-4979	NM_001302795	Oprm1
11588	chr11	115376733	115377144	Intergenic	MLT1D|LTR|ERVL-MaLR	-4978	NM_001080929	Cdr2l
22266	chr15	85331057	85331523	Intergenic	Intergenic	-4965	NM_016843	Atxn10
31976	chr19	59350408	59351017	Intergenic	Intergenic	-4932	NM_001033222	Pdzd8
39056	chr3	95692689	95693009	Intergenic	Intergenic	-4932	NM_001301705	Adamtsl4
45341	chr5	52476189	52476679	Intergenic	CpG	-4891	NM_001256059	Ccdc149
54212	chr7	100154227	100154548	Intergenic	Intergenic	-4890	NM_026010	Lipt2
22898	chr15	101958726	101959602	Intergenic	Intergenic	-4877	NM_212487	Krt78
41844	chr4	63553691	63554230	Intergenic	Intergenic	-4803	NM_001356355	Tmem268
15328	chr13	28958240	28958717	Intergenic	CpG	-4779	NM_009238	Sox4
19044	chr14	55793456	55793811	Intergenic	Intergenic	-4776	NM_001164108	Ripk3
2517	chr1	135794327	135794964	Intergenic	MIR|SINE|MIR	-4776	NM_021467	Tnni1
57483	chr8	85559961	85560286	Intergenic	MTC|LTR|ERVL-MaLR	-4762	NM_019794	Dnaja2
44465	chr5	7955433	7955991	Intergenic	Intergenic	-4760	NM_054098	Steap4
4067	chr1	184562215	184562686	Intergenic	Intergenic	-4759	NR_040472	1700112H15Rik
2519	chr1	135813689	135814056	Intergenic	Intergenic	-4726	NM_133664	Lad1
5704	chr10	61277912	61278376	Intergenic	Intergenic	-4725	NR_157278	Adamts14
46668	chr5	113834971	113835428	Intergenic	Intergenic	-4698	NM_009151	Selplg
11506	chr11	114760395	114760989	Intergenic	Intergenic	-4697	NM_001102615	Kif19a
59681	chr9	45959579	45960159	Intergenic	Intergenic	-4620	NM_172257	Sidt2
43838	chr4	141741849	141742274	Intergenic	Intergenic	-4614	NM_001081408	Agmat
62053	chr9	122742383	122742819	Intergenic	Intergenic	-4598	NM_001199736	Topaz1
8730	chr11	49425512	49426147	Intergenic	Intergenic	-4598	NM_147066	Olfr1389
59077	chr9	21718869	21719120	Intergenic	MTC|LTR|ERVL-MaLR	-4582	NM_001252658	Ldlr
22601	chr15	97779642	97779934	Intergenic	ORR1B1|LTR|ERVL-MaLR	-4577	NM_026353	Slc48a1
27625	chr17	79610161	79610553	Intergenic	Intergenic	-4543	NM_201361	Rmdn2
11589	chr11	115377233	115377531	Intergenic	Intergenic	-4534	NM_001080929	Cdr2l
1655	chr1	89450077	89450492	Intergenic	Intergenic	-4527	NM_178119	Agap1
581	chr1	40800993	40801372	Intergenic	Intergenic	-4419	NM_001081198	Tmem182
52720	chr7	43172925	43173442	Intergenic	Intergenic	-4407	NM_001034893	Zfp936
41857	chr4	63629832	63630237	Intergenic	L1_Mus3|LINE|L1	-4387	NR_151544	Gm11482
33349	chr2	38291505	38291987	Intergenic	MLT1J|LTR|ERVL-MaLR	-4362	NM_001362978	Dennd1a
26291	chr17	31673419	31673732	Intergenic	MLT1B|LTR|ERVL-MaLR	-4356	NM_001278569	Cryaa
58302	chr8	119844626	119845109	Intergenic	Intergenic	-4288	NM_028071	Cotl1
9852	chr11	76183745	76184079	Intergenic	RSINE1|SINE|B4	-4274	NM_001364738	Vps53
11828	chr11	118458968	118459542	Intergenic	MER73|LTR|ERVL	-4260	NR_045902	Gm11747
51178	chr6	129476847	129477191	Intergenic	Intergenic	-4234	NM_020008	Clec7a
2089	chr1	120509071	120509401	Intergenic	Intergenic	-4212	NM_010766	Marco
26837	chr17	46835431	46835806	Intergenic	CT-rich|Low_complexity|Low_complexity	-4205	NM_001100452	Bicral
17729	chr13	112656371	112656598	Intergenic	Intergenic	-4174	NM_001145885	Ddx4
62678	chrX	57196289	57196668	Intergenic	Intergenic	-4159	NR_038463	Gm14718
25721	chr17	21703489	21703768	Intergenic	Lx5c|LINE|L1	-4113	NM_001008501	Zfp760
19557	chr14	70540917	70541413	Intergenic	Intergenic	-4086	NM_180588	Reep4
26693	chr17	43547470	43547967	Intergenic	Intergenic	-4079	NM_001254953	Ankrd66
15553	chr13	35963598	35964166	Intergenic	MER34-int|LTR|ERV1	-4024	NM_029628	Ppp1r3g
59987	chr9	56860809	56861355	Intergenic	Intergenic	-4022	NM_139001	Cspg4
8878	chr11	52094570	52095054	Intergenic	Intergenic	-4012	NM_019411	Ppp2ca
56300	chr8	27206340	27206766	Intergenic	CpG	-4006	NM_029674	Got1l1
49832	chr6	88108012	88108503	Intergenic	Intergenic	-3999	NR_105795	Mir6376
13252	chr12	73580531	73581095	Intergenic	Intergenic	-3983	NM_001313977	Prkch
59503	chr9	42127902	42128447	Intergenic	Intergenic	-3877	NM_011436	Sorl1
24849	chr16	85177415	85177733	Intergenic	Intergenic	-3867	NM_001198826	App
2504	chr1	135716010	135716436	Intergenic	MTB_Mm|LTR|ERVL-MaLR	-3840	NM_001360782	Csrp1
10884	chr11	100149454	100149971	Intergenic	Intergenic	-3786	NM_008471	Krt19
13957	chr12	91852789	91853081	Intergenic	Intergenic	-3778	NM_011344	Sel1l
30167	chr19	6302554	6302933	Intergenic	Intergenic	-3714	NM_001033342	Cdc42bpg
62459	chrX	36870327	36870939	Intergenic	Intergenic	-3662	NM_001313696	Ube2a
10881	chr11	100139275	100139855	Intergenic	Intergenic	-3616	NM_008469	Krt15
10674	chr11	96925519	96925874	Intergenic	Intergenic	-3585	NM_146026	Prr15l
48871	chr6	41518023	41518400	Intergenic	Intergenic	-3565	NM_009430	Prss2
6388	chr10	80751383	80751944	Intergenic	MLT2D|LTR|ERVL	-3540	NM_199322	Dot1l
19781	chr14	76673921	76674297	Intergenic	Intergenic	-3459	NR_015485	1700108F19Rik
22878	chr15	101373262	101373973	Intergenic	Intergenic	-3455	NM_028770	Krt80
38722	chr3	88464448	88464819	Intergenic	L2|LINE|L2	-3451	NM_001163489	Sema4a
51022	chr6	125549340	125549665	Intergenic	Intergenic	-3446	NM_011708	Vwf
46145	chr5	98034291	98034624	Intergenic	Intergenic	-3440	NM_133738	Antxr2
36445	chr2	158149488	158150149	Intergenic	Intergenic	-3426	NM_009373	Tgm2
9226	chr11	61381310	61381622	Intergenic	ORR1E|LTR|ERVL-MaLR	-3391	NM_026183	Slc47a1
35557	chr2	131206762	131207198	Intergenic	Intergenic	-3380	NM_001291032	Ap5s1
55151	chr7	128059172	128059415	Intergenic	MTC|LTR|ERVL-MaLR	-3347	NM_001082960	Itgam
45071	chr5	35578093	35578708	Intergenic	Intergenic	-3330	NM_030208	Trmt44
57258	chr8	79636158	79636548	Intergenic	RLTR19|LTR|ERVK	-3323	NM_001081164	Otud4
22108	chr15	81700237	81700880	Intergenic	B3|SINE|B2	-3271	NM_001164320	Chadl
9747	chr11	74151780	74152097	Intergenic	Lx|LINE|L1	-3218	NM_146708	Olfr402
14294	chr12	103992918	103993428	Intergenic	Intergenic	-3216	NM_001166350	Serpina11
26331	chr17	32503063	32503528	Intergenic	MTD|LTR|ERVL-MaLR	-3189	NM_001101445	Cyp4f17
51731	chr7	3300132	3300595	Intergenic	Intergenic	-3169	NM_001291434	Prkcg
2429	chr1	134556803	134557297	Intergenic	CpG	-3128	NM_152895	Kdm5b
54775	chr7	118494914	118495264	Intergenic	Intergenic	-3114	NM_001033380	Itpripl2
50376	chr6	113438721	113439013	Intergenic	Intergenic	-3107	NM_178373	Cidec
32639	chr2	24766018	24766478	Intergenic	RMER15|LTR|ERVL	-3096	NM_007579	Cacna1b
56983	chr8	70635299	70635712	Intergenic	RMER4B|LTR|ERVK	-3049	NM_001330687	Gdf15
2520	chr1	135815362	135815758	Intergenic	Intergenic	-3038	NM_133664	Lad1
59321	chr9	35277884	35278296	Intergenic	MTB_Mm|LTR|ERVL-MaLR	-3015	NR_040715	4933422A05Rik
48211	chr6	13610921	13611224	Intergenic	MLTR11A|LTR|ERVK	-2974	NM_028990	Tmem168
42017	chr4	86672842	86673216	Intergenic	B4A|SINE|B4	-2970	NM_007408	Plin2
53888	chr7	89423165	89423536	Intergenic	Intergenic	-2956	NR_102276	AI314278
22892	chr15	101927451	101927923	Intergenic	Intergenic	-2952	NM_008475	Krt4
42082	chr4	88525378	88525843	Intergenic	MTC|LTR|ERVL-MaLR	-2816	NM_010510	Ifnb1
37664	chr3	27899024	27899318	Intergenic	Intergenic	-2803	NM_001164437	Tmem212
38077	chr3	52930259	52930559	Intergenic	Intergenic	-2743	NR_040555	Gm20750
33101	chr2	32392967	32393378	Intergenic	MLT1-int|LTR|ERVL-MaLR	-2718	NM_133783	Ptges2
8020	chr11	6478568	6478950	Intergenic	Intergenic	-2683	NM_011221	Purb
30410	chr19	11052942	11053510	Intergenic	Intergenic	-2660	NR_102366	AW112010
30013	chr19	4701054	4701568	Intergenic	Intergenic	-2643	NM_001033447	Gm960
45746	chr5	75980893	75981287	Intergenic	Intergenic	-2635	NM_010612	Kdr
54774	chr7	118494412	118494807	Intergenic	Intergenic	-2634	NM_001033380	Itpripl2
8717	chr11	49156986	49157790	Intergenic	Intergenic	-2628	NM_146276	Olfr1394
59502	chr9	42126754	42127066	Intergenic	Intergenic	-2613	NM_011436	Sorl1
47122	chr5	123970834	123971205	Intergenic	Intergenic	-2609	NM_145070	Hip1r
14953	chr13	12464209	12464451	Intergenic	Intergenic	-2592	NM_001291057	Lgals8
53195	chr7	66106715	66107131	Intergenic	Intergenic	-2569	NM_001081163	Chsy1
52513	chr7	30411078	30411379	Intergenic	Intergenic	-2554	NM_011662	Tyrobp
2030	chr1	119424610	119424989	Intergenic	Intergenic	-2551	NM_008381	Inhbb
1625	chr1	88224075	88224882	Intergenic	B4A|SINE|B4	-2542	NM_001281466	Mroh2a
17213	chr13	98351587	98351850	Intergenic	Intergenic	-2527	NM_008242	Foxd1
51767	chr7	4065533	4065924	Intergenic	Intergenic	-2524	NM_001302676	Lair1
11150	chr11	103963992	103964420	Intergenic	MTD|LTR|ERVL-MaLR	-2519	NM_001304574	Arf2
45991	chr5	92217744	92218111	Intergenic	L1MB7|LINE|L1	-2519	NR_033483	U90926
24854	chr16	87130768	87131091	Intergenic	RMER20C_Mm|LTR|ERVK	-2490	NR_153792	Gm32865
59205	chr9	26808742	26809172	Intergenic	Lx9|LINE|L1	-2489	NM_153803	Glb1l2
14788	chr13	4152911	4153314	Intergenic	L1M4|LINE|L1	-2466	NM_134066	Akr1c18
8242	chr11	21236451	21236744	Intergenic	RLTR12D|LTR|ERVK	-2435	NM_139061	Vps54
31702	chr19	53257216	53258001	Intergenic	Intergenic	-2403	NR_036590	1700001K23Rik
28670	chr18	38711724	38712180	Intergenic	MER58A|DNA|hAT-Charlie	-2371	NM_001370889	Gm19774
16151	chr13	51571625	51572013	Intergenic	Intergenic	-2368	NM_009167	Shc3
53183	chr7	65373361	65373685	Intergenic	Intergenic	-2279	NM_009386	Tjp1
46144	chr5	98032988	98033445	Intergenic	Intergenic	-2199	NM_133738	Antxr2
26125	chr17	28856079	28856445	Intergenic	Intergenic	-2149	NM_001034885	Pnpla1
50582	chr6	116630837	116631446	Intergenic	MTD|LTR|ERVL-MaLR	-2142	NM_026057	Zfp422
36661	chr2	164859613	164860076	Intergenic	Lx5c|LINE|L1	-2136	NM_011125	Pltp
31352	chr19	42130736	42131470	Intergenic	Intergenic	-2110	NM_027106	Avpi1
53304	chr7	68615921	68616773	Intergenic	Intergenic	-2109	NR_003648	Gm5334
31678	chr19	53040569	53040953	Intergenic	Intergenic	-2107	NM_133216	Xpnpep1
19560	chr14	70551743	70552198	Intergenic	Intergenic	-2086	NM_021877	Hr
9911	chr11	76996421	76996778	Intergenic	Intergenic	-1998	NM_010484	Slc6a4
8181	chr11	20251260	20251564	Intergenic	CT-rich|Low_complexity|Low_complexity	-1988	NM_172260	Cep68
36111	chr2	152541716	152542339	Intergenic	Intergenic	-1986	NM_001001444	Defb29
27150	chr17	56478093	56478783	Intergenic	Intergenic	-1958	NM_011218	Ptprs
9748	chr11	74153103	74153458	Intergenic	Intergenic	-1876	NM_146708	Olfr402
8911	chr11	53424771	53425144	Intergenic	Intergenic	-1821	NM_153069	Leap2
47003	chr5	122207753	122208111	Intergenic	Intergenic	-1797	NM_001042489	Hvcn1
12861	chr12	44267217	44267549	Intergenic	Intergenic	-1771	NM_026164	Pnpla8
48977	chr6	48737052	48737522	Intergenic	Intergenic	-1760	NM_175860	Gimap1
215	chr1	24101914	24102273	Intergenic	Intergenic	-1752	NM_026604	Fam135a
46642	chr5	113164592	113165418	Intergenic	Intergenic	-1692	NM_172884	2900026A02Rik
7701	chr10	127320143	127320420	Intergenic	Intergenic	-1683	NM_001285785	Arhgap9
38753	chr3	88654599	88655049	Intergenic	Intergenic	-1682	NM_181817	Rxfp4
34158	chr2	74690035	74690414	Intergenic	Intergenic	-1667	NM_013554	Hoxd10
29726	chr18	80546046	80546375	Intergenic	Intergenic	-1664	NR_028424	Gm2176
42663	chr4	116822952	116823352	Intergenic	Intergenic	-1644	NM_146256	Hpdl
16077	chr13	48872299	48872734	Intergenic	Intergenic	-1631	NM_011078	Phf2
11764	chr11	117847479	117847832	Intergenic	RMER4A|LTR|ERVK	-1582	NM_001012273	Birc5
54434	chr7	106754806	106755120	Intergenic	Intergenic	-1577	NM_146602	Olfr698
46643	chr5	113225168	113225503	Intergenic	ORR1E|LTR|ERVL-MaLR	-1574	NM_001033428	Tmem211
33584	chr2	51439014	51439787	Intergenic	Intergenic	-1500	NR_130155	1700057H21Rik
17298	chr13	100203335	100203883	Intergenic	Lx8|LINE|L1	-1487	NM_010872	Naip2
36285	chr2	155274758	155275051	Intergenic	Intergenic	-1460	NM_025735	Map1lc3a
15521	chr13	35179944	35180384	Intergenic	MLT1A0|LTR|ERVL-MaLR	-1459	NR_045616	1700011B04Rik
51489	chr6	142572786	142573359	Intergenic	B1F|SINE|Alu	-1458	NM_001330366	Kcnj8
54230	chr7	100471376	100471696	Intergenic	Intergenic	-1455	NM_009464	Ucp3
61288	chr9	104338826	104339483	Intergenic	ORR1E|LTR|ERVL-MaLR	-1432	NM_207668	Acpp
17252	chr13	99183240	99183597	Intergenic	Intergenic	-1405	NM_001004149	Zfp366
53305	chr7	68616858	68617267	Intergenic	Intergenic	-1394	NR_003648	Gm5334
26469	chr17	34518570	34518899	Intergenic	Intergenic	-1382	NM_030747	Btnl6
26930	chr17	48039500	48039838	Intergenic	Intergenic	-1376	NM_029689	1700122O11Rik
1924	chr1	98129952	98130327	Intergenic	URR1A|DNA|hAT-Charlie	-1328	NR_040439	1810006J02Rik
15233	chr13	23711992	23712362	Intergenic	Intergenic	-1323	NM_010424	Hfe
51624	chr6	146503380	146503671	Intergenic	Intergenic	-1302	NM_019923	Itpr2
2216	chr1	130864302	130864651	Intergenic	Intergenic	-1301	NM_026976	Fcmr
5721	chr10	61474394	61474676	Intergenic	RMER15|LTR|ERVL	-1298	NM_153542	Lrrc20
50776	chr6	121341551	121342119	Intergenic	Intergenic	-1241	NM_001347433	Slc6a12
9626	chr11	70655814	70656147	Intergenic	CpG-2177	-1196	NM_001136062	Eno3
58921	chr9	14274946	14275347	Intergenic	Intergenic	-1155	NM_030261	Sesn3
10972	chr11	101008069	101008509	Intergenic	Intergenic	-1152	NM_016920	Atp6v0a1
54071	chr7	98200408	98200792	Intergenic	Intergenic	-1125	NM_001081167	B3gnt6
33243	chr2	35108188	35108559	Intergenic	Intergenic	-1119	NM_012018	Cntrl
62513	chrX	42148113	42148484	Intergenic	Intergenic	-1114	NM_001077712	Stag2
5032	chr10	29311881	29312232	Intergenic	Intergenic	-1110	NM_001110195	Echdc1
26558	chr17	35392809	35393179	Intergenic	Tigger7|DNA|TcMar-Tigger	-1105	NR_051981	H2-Q5
4507	chr10	9901912	9902338	Intergenic	Intergenic	-1085	NM_001081344	Stxbp5
48060	chr5	150595342	150595848	Intergenic	Intergenic	-1070	NM_133898	N4bp2l1
53190	chr7	65802822	65803185	Intergenic	Intergenic	-1049	NR_045301	1810008I18Rik
59910	chr9	54532928	54533279	Intergenic	Intergenic	-1020	NM_173778	Sh2d7
31548	chr19	46343735	46344154	Intergenic	Intergenic	1182	NR_030468	Mir146b
20067	chr14	105622051	105622524	Intergenic	ORR1C1|LTR|ERVL-MaLR	1483	NR_105814	Mir6390
8787	chr11	50355443	50355894	Intergenic	RMER19B|LTR|ERVK	2211	NR_030529	Mir804
42325	chr4	101343999	101344437	Intergenic	Intergenic	2809	NR_029537	Mir101a
17801	chr13	113660611	113660948	Intergenic	RLTR31B2|LTR|ERVK	2897	NM_019960	Hspb3
36623	chr2	164350992	164351523	Intergenic	Lx6|LINE|L1	3126	NR_106143	Mir7678
45737	chr5	75079589	75079896	Intergenic	Intergenic	4141	NM_133256	Gsx2
39998	chr3	129437570	129438093	Intergenic	Intergenic	4158	NR_033594	Pou5f1-rs4
61111	chr9	96899762	96900136	Intergenic	Intergenic	4334	NM_008907	Ppia
2413	chr1	134294293	134294591	Intergenic	ORR1A2|LTR|ERVL-MaLR	4438	NM_031189	Myog
10081	chr11	79716173	79716664	Intergenic	Intergenic	4449	NR_029579	Mir193a
27152	chr17	56507630	56508051	Intergenic	Intergenic	4643	NM_011483	Znrf4
2512	chr1	135770876	135771242	Intergenic	Intergenic	4974	NM_013750	Phlda3
41854	chr4	63595299	63595929	Intergenic	MTEb|LTR|ERVL-MaLR	5150	NM_001354647	Gm11213
27151	chr17	56507077	56507555	Intergenic	Intergenic	5167	NM_011483	Znrf4
39118	chr3	96409342	96409985	Intergenic	ID_B1|SINE|B4	5170	NR_001579	Terc
34839	chr2	112475364	112475770	Intergenic	Intergenic	5250	NM_205783	Chrm5
50797	chr6	122631672	122632044	Intergenic	Intergenic	5434	NM_139218	Dppa3
61847	chr9	119334211	119334778	Intergenic	Intergenic	5524	NM_010851	Myd88
23162	chr16	8686132	8686483	Intergenic	Intergenic	5537	NM_001324517	Gm5767
10344	chr11	86578217	86578444	Intergenic	Intergenic	5828	NR_029738	Mir21a
7452	chr10	118709568	118710131	Intergenic	Intergenic	5877	NR_155867	Gm33337
2219	chr1	131025791	131026224	Intergenic	(CA)n|Simple_repeat|Simple_repeat	6162	NM_010548	Il10
61693	chr9	114336050	114336550	Intergenic	Intergenic	6165	NM_007535	Bcl2a1c
15159	chr13	21549472	21549921	Intergenic	Lx8b|LINE|L1	6324	NM_207572	Olfr1535
12182	chr12	8493288	8493771	Intergenic	Intergenic	6480	NM_007483	Rhob
22249	chr15	84551147	84551376	Intergenic	ORR1D2|LTR|ERVL-MaLR	6562	NM_177630	Rtl6
25354	chr17	5806082	5806393	Intergenic	Intergenic	6747	NR_045080	3300005D01Rik
47217	chr5	125382078	125384244	Intergenic	Intergenic	6856	NM_019639	Ubc
38798	chr3	89330850	89331327	Intergenic	Intergenic	6940	NM_007910	Efna4
10609	chr11	95507091	95507611	Intergenic	Intergenic	7214	NM_130858	Nxph3
7576	chr10	122072284	122072778	Intergenic	Intergenic	7348	NR_004052	Gm9079
43159	chr4	129913585	129914074	Intergenic	RLTR28|LTR|ERVL	7603	NR_045190	E330017L17Rik
15522	chr13	35189022	35189433	Intergenic	Intergenic	7604	NR_045616	1700011B04Rik
26631	chr17	36971115	36971796	Intergenic	Intergenic	7627	NM_001368426	Znrd1as
23502	chr16	19617148	19617644	Intergenic	RLTR13D2|LTR|ERVK	7705	NM_146958	Olfr171
42672	chr4	117117739	117118247	Intergenic	RMER5|LTR|ERV1	7732	NR_024078	Btbd19
20066	chr14	105615725	105616189	Intergenic	RMER15|LTR|ERVL	7813	NR_105814	Mir6390
13715	chr12	84780974	84781295	Intergenic	MTC|LTR|ERVL-MaLR	7864	NM_028863	Isca2
28502	chr18	34550004	34550419	Intergenic	Intergenic	7884	NM_009290	Wnt8a
44107	chr4	150075958	150076736	Intergenic	L1MB4|LINE|L1	7893	NR_029751	Mir34a
38936	chr3	93476571	93476884	Intergenic	Intergenic	7973	NM_027762	Tchhl1
49433	chr6	71207727	71208074	Intergenic	RLTR48A|LTR|ERV1	8021	NM_017399	Fabp1
52231	chr7	25084654	25085004	Intergenic	Intergenic	8022	NM_175477	Zfp574
27615	chr17	79501943	79502308	Intergenic	MLT1F2|LTR|ERVL-MaLR	8361	NR_033462	Gm10494
37011	chr2	170185463	170185813	Intergenic	Intergenic	8415	NR_157067	Gm17619
34398	chr2	85144906	85145272	Intergenic	L1PB4|LINE|L1	8729	NM_011784	Aplnr
12137	chr12	4532749	4533079	Intergenic	Intergenic	8801	NR_136891	Gm31938
37420	chr3	10096945	10097563	Intergenic	RMER13A1|LTR|ERVK	8977	NR_045710	Gm9833
14730	chr12	118855146	118855475	Intergenic	Intergenic	8981	NM_177082	Sp8
59326	chr9	35289973	35290255	Intergenic	Intergenic	9009	NR_040715	4933422A05Rik
11709	chr11	117086274	117086558	Intergenic	Intergenic	9068	NR_105853	Mir6516
43829	chr4	141676272	141676917	Intergenic	Intergenic	9122	NM_023544	Rsc1a1
54771	chr7	118482558	118482915	Intergenic	Intergenic	9239	NM_001033380	Itpripl2
4895	chr10	22058499	22059172	Intergenic	Intergenic	9244	NM_053264	4930444G20Rik
45950	chr5	91036592	91037045	Intergenic	Intergenic	9301	NM_053087	Epgn
59563	chr9	44144065	44144354	Intergenic	Intergenic	9551	NM_001359530	Mcam
20814	chr15	38290136	38290525	Intergenic	Intergenic	9570	NM_001357677	Klf10
60956	chr9	89695137	89695598	Intergenic	Intergenic	9676	NM_025360	Tmed3
26259	chr17	31119519	31119842	Intergenic	Intergenic	9931	NM_011575	Tff3
13251	chr12	73558155	73558717	Intergenic	Intergenic	9953	NR_044985	2210039B01Rik
34104	chr2	73281805	73282021	Intergenic	Intergenic	9987	NM_001005343	Sp9
12907	chr12	52017568	52018112	Intergenic	Intergenic	10223	NM_008159	Gpr33
62908	chrX	77664935	77665451	Intergenic	Intergenic	10259	NM_001101585	Cldn34-ps
21263	chr15	59658844	59659172	Intergenic	Intergenic	10354	NM_144549	Trib1
55613	chr7	142958617	142959162	Intergenic	URR1B|DNA|hAT-Charlie	10375	NM_008554	Ascl2
26381	chr17	33770860	33771321	Intergenic	RMER19A|LTR|ERVK	10485	NM_020581	Angptl4
31358	chr19	42157711	42158309	Intergenic	Intergenic	10621	NM_183195	Marveld1
41852	chr4	63589913	63590373	Intergenic	L1M4|LINE|L1	10621	NM_001354647	Gm11213
6408	chr10	80940581	80941035	Intergenic	Intergenic	10717	NM_008655	Gadd45b
20065	chr14	105612762	105613300	Intergenic	Intergenic	10739	NR_105814	Mir6390
16062	chr13	48525062	48525549	Intergenic	RLTR30|LTR|ERV1	10809	NR_029656	Mirlet7d
28553	chr18	35865312	35865829	Intergenic	Intergenic	10883	NM_001357459	Cxxc5
5741	chr10	62183066	62183439	Intergenic	Intergenic	10975	NR_106122	Mir7662
57688	chr8	94397261	94397717	Intergenic	ERVL-B4-int|LTR|ERVL	11060	NM_022331	Herpud1
41495	chr4	48674475	48674823	Intergenic	Intergenic	11135	NM_026509	Cavin4
19194	chr14	61320666	61321189	Intergenic	Intergenic	11174	NM_177337	Arl11
2513	chr1	135777038	135777584	Intergenic	Intergenic	11226	NM_013750	Phlda3
12456	chr12	25140246	25140567	Intergenic	Intergenic	11232	NR_045844	Gm17746
8907	chr11	53335719	53336193	Intergenic	RMER4B|LTR|ERVK	11267	NM_026479	Zcchc10
55835	chr8	10910991	10911561	Intergenic	Intergenic	11354	NR_102285	4833411C07Rik
4793	chr10	19839830	19840226	Intergenic	Intergenic	11431	NM_029529	Slc35d3
8786	chr11	50346218	50346600	Intergenic	B4A|SINE|B4	11470	NR_030529	Mir804
22248	chr15	84546017	84546459	Intergenic	URR1A|DNA|hAT-Charlie	11585	NM_177630	Rtl6
51396	chr6	136965891	136966365	Intergenic	Intergenic	11605	NM_023898	Pde6h
14779	chr13	3865539	3866637	Intergenic	Intergenic	11915	NM_001008706	Calm5
19195	chr14	61321491	61321887	Intergenic	Intergenic	11936	NM_177337	Arl11
22247	chr15	84545427	84545777	Intergenic	Intergenic	12221	NM_177630	Rtl6
9457	chr11	68914539	68914975	Intergenic	L1MC4|LINE|L1	12324	NM_145746	Odf4
26143	chr17	29044901	29045516	Intergenic	Intergenic	12548	NR_036613	Srsf3
27144	chr17	56405927	56406678	Intergenic	Intergenic	12607	NR_105943	Mir6977
62689	chrX	57378705	57379070	Intergenic	Intergenic	12622	NR_002903	Snord61
8960	chr11	54237057	54237363	Intergenic	Intergenic	12689	NM_009969	Csf2
43427	chr4	134480835	134481322	Intergenic	Intergenic	12758	NM_019641	Stmn1
42923	chr4	124670224	124670651	Intergenic	Intergenic	12791	NM_011141	Pou3f1
36533	chr2	160353612	160354157	Intergenic	Intergenic	13181	NM_010658	Mafb
14531	chr12	111691219	111691655	Intergenic	Intergenic	13332	NM_177374	Trmt61a
6051	chr10	75365219	75365569	Intergenic	RLTR16|LTR|ERVK	13339	NR_033602	Gm5779
38309	chr3	65944694	65945041	Intergenic	Lx8|LINE|L1	13382	NM_019937	Ccnl1
26301	chr17	31842100	31842649	Intergenic	Intergenic	13430	NM_010831	Sik1
15156	chr13	21492814	21493306	Intergenic	Intergenic	13464	NR_026798	Zfp389
2731	chr1	150151223	150151720	Intergenic	Intergenic	13477	NR_110420	Ptgs2os2
48482	chr6	29998719	29999330	Intergenic	MTD|LTR|ERVL-MaLR	13695	NR_040263	Smkr-ps
54145	chr7	99253333	99253703	Intergenic	Intergenic	13700	NR_103487	Gm26705
17179	chr13	97254593	97255225	Intergenic	Intergenic	13804	NM_007930	Enc1
25694	chr17	17901658	17902128	Intergenic	Intergenic	14069	NM_008039	Fpr2
56312	chr8	31135682	31135987	Intergenic	Intergenic	14124	NR_028522	Snord13
60171	chr9	61091067	61091451	Intergenic	Intergenic	14127	NR_105026	4933433G08Rik
2918	chr1	153913822	153914393	Intergenic	Intergenic	14178	NM_008131	Glul
51678	chr6	147704361	147704675	Intergenic	Intergenic	14277	NR_033636	1700049E15Rik
19187	chr14	61290826	61291268	Intergenic	Intergenic	14287	NR_033788	1700109G14Rik
21322	chr15	61999519	62000080	Intergenic	Intergenic	14458	NM_001177352	Myc
60690	chr9	75362165	75362713	Intergenic	Intergenic	14681	NM_013479	Bcl2l10
14780	chr13	3868877	3869104	Intergenic	Intergenic	14817	NM_001008706	Calm5
27309	chr17	64820797	64821573	Intergenic	Intergenic	14886	NM_030031	4930583I09Rik
38915	chr3	90627338	90628521	Intergenic	Intergenic	15035	NM_011313	S100a6
18628	chr14	43991198	43991501	Intergenic	Intergenic	15069	NM_001011876	Ang6
39999	chr3	129448550	129449178	Intergenic	Intergenic	15191	NR_033594	Pou5f1-rs4
6164	chr10	77656343	77656670	Intergenic	RLTR51B_Mm|LTR|ERVK?	15282	NR_035451	Mir1930
31467	chr19	44578016	44578471	Intergenic	MIR|SINE|MIR	15389	NM_176958	Hif1an
43042	chr4	127045437	127045840	Intergenic	Intergenic	15516	NM_026670	Zmym1
62187	chrX	8286816	8287065	Intergenic	ID4_|SINE|ID	15559	NM_172479	Slc38a5
51204	chr6	131277360	131277731	Intergenic	Intergenic	15699	NM_001327860	Magohb
11985	chr11	120768126	120768676	Intergenic	Intergenic	15803	NM_009053	Rfng
19751	chr14	75863645	75864284	Intergenic	Intergenic	16041	NR_028481	Snora31
7082	chr10	96632940	96633217	Intergenic	Intergenic	16077	NM_007569	Btg1
17889	chr13	118370884	118371358	Intergenic	Intergenic	16131	NM_021556	Mrps30
31740	chr19	53545176	53545572	Intergenic	MTC|LTR|ERVL-MaLR	16229	NM_001085390	Dusp5
58600	chr8	123750053	123750705	Intergenic	Intergenic	16421	NR_040702	6030466F02Rik
18858	chr14	51219935	51220361	Intergenic	B4A|SINE|B4	16453	NM_017389	Ear14
60691	chr9	75364078	75364519	Intergenic	RSINE1|SINE|B4	16540	NM_013479	Bcl2l10
29218	chr18	62162987	62163361	Intergenic	Intergenic	16807	NM_007420	Adrb2
9204	chr11	60862044	60862353	Intergenic	Intergenic	16840	NM_173453	Tmem11
39522	chr3	107055891	107056799	Intergenic	Lx2|LINE|L1	16841	NR_033498	AI504432
38948	chr3	93537212	93537783	Intergenic	Intergenic	17001	NM_016740	S100a11
58374	chr8	120685195	120685553	Intergenic	Intergenic	17054	NM_001293559	Cox4i1
29381	chr18	66475746	66476039	Intergenic	Intergenic	17288	NM_021451	Pmaip1
5260	chr10	41536829	41537322	Intergenic	Intergenic	17575	NM_016898	Cd164
16256	chr13	52962385	52963281	Intergenic	B1_Mus1|SINE|Alu	18206	NM_017373	Nfil3
392	chr1	36325754	36326521	Intergenic	Intergenic	18404	NM_001172205	Arid5a
60476	chr9	67813575	67814161	Intergenic	Intergenic	18462	NM_001163143	C2cd4a
34139	chr2	73561518	73561972	Intergenic	Intergenic	18593	NM_007389	Chrna1
13003	chr12	55473717	55474354	Intergenic	Intergenic	18612	NM_010907	Nfkbia
9571	chr11	70185105	70185537	Intergenic	L1MA6|LINE|L1	18698	NM_010796	Clec10a
36532	chr2	160348107	160348433	Intergenic	Intergenic	18795	NM_010658	Mafb
2919	chr1	153918553	153918897	Intergenic	Intergenic	18796	NM_008131	Glul
39786	chr3	117058791	117059118	Intergenic	Intergenic	18811	NR_038029	1700061I17Rik
19788	chr14	76778826	76779100	Intergenic	Intergenic	18832	NR_153763	4930431P22Rik
25156	chr16	94347021	94347726	Intergenic	Intergenic	18951	NM_133229	Ripply3
47257	chr5	129650891	129651366	Intergenic	Intergenic	18960	NM_172462	Zfp11
24895	chr16	88487776	88488085	Intergenic	Intergenic	19048	NM_181490	Cldn17
21905	chr15	78754192	78754583	Intergenic	MTD|LTR|ERVL-MaLR	19058	NM_008595	Mfng
27074	chr17	52168178	52168665	Intergenic	Intergenic	19132	NR_155494	Gm19585
1996	chr1	107381508	107381820	Intergenic	MLT2D|LTR|ERVL	19350	NM_025867	Serpinb11
24419	chr16	49999706	50000061	Intergenic	Intergenic	19423	NR_045001	Gm6936
28554	chr18	35873491	35874808	Intergenic	Intergenic	19462	NM_001357459	Cxxc5
17180	chr13	97260487	97260862	Intergenic	ORR1E|LTR|ERVL-MaLR	19569	NM_007930	Enc1
59718	chr9	46933250	46933607	Intergenic	Intergenic	19825	NR_015605	2900052N01Rik
5706	chr10	61317557	61318188	Intergenic	Intergenic	20036	NM_011073	Prf1
37071	chr2	173172917	173173374	Intergenic	Intergenic	20072	NM_011044	Pck1
26299	chr17	31835406	31836056	Intergenic	Intergenic	20073	NM_010831	Sik1
5631	chr10	59899421	59900004	Intergenic	Intergenic	20121	NM_019965	Dnajb12
58601	chr8	123754086	123754417	Intergenic	L2|LINE|L2	20293	NR_040702	6030466F02Rik
58927	chr9	14697896	14698264	Intergenic	ORR1E|LTR|ERVL-MaLR	20307	NM_001368836	Piwil4
13037	chr12	59040834	59041224	Intergenic	Intergenic	20443	NM_001306218	Trappc6b
32338	chr2	11798000	11798613	Intergenic	L2|LINE|L2	20553	NR_156441	Ankrd16
6588	chr10	84508586	84509226	Intergenic	Lx5b|LINE|L1	20613	NR_108059	4930463O16Rik
52572	chr7	31019105	31019555	Intergenic	RLTR11A|LTR|ERVK	20987	NR_106017	Mir7050
2729	chr1	150143520	150143973	Intergenic	MTEb|LTR|ERVL-MaLR	21202	NR_110420	Ptgs2os2
28849	chr18	46553056	46553426	Intergenic	Intergenic	21292	NM_173394	Ticam2
29511	chr18	70223083	70223456	Intergenic	Intergenic	21315	NM_029346	Dynap
37830	chr3	37203973	37204465	Intergenic	Intergenic	21334	NR_153188	Gm12532
2243	chr1	131174558	131174854	Intergenic	Intergenic	21499	NM_010709	Eif2d
20810	chr15	38278000	38278664	Intergenic	Intergenic	21568	NM_001357677	Klf10
52798	chr7	44405415	44406032	Intergenic	Intergenic	21597	NM_016663	Syt3
5765	chr10	62556514	62556887	Intergenic	Intergenic	21757	NM_028197	Kif1bp
2244	chr1	131174983	131175327	Intergenic	L1_Rod|LINE|L1	21948	NM_010709	Eif2d
13708	chr12	84750731	84751047	Intergenic	Intergenic	22223	NM_023409	Npc2
33236	chr2	34938821	34939267	Intergenic	MER33|DNA|hAT-Charlie	22728	NM_009421	Traf1
25332	chr17	5395900	5396173	Intergenic	Intergenic	22731	NM_175349	Ldhal6b
27760	chr17	83823843	83824263	Intergenic	Intergenic	22737	NM_025325	Haao
27786	chr17	84101459	84102251	Intergenic	Intergenic	23195	NR_045458	4933433H22Rik
12942	chr12	54256744	54257225	Intergenic	ORR1E|LTR|ERVL-MaLR	23369	NR_108033	1700104L18Rik
5399	chr10	44383008	44383368	Intergenic	Intergenic	23512	NR_035450	Mir1929
58376	chr8	120692004	120692387	Intergenic	Lx6|LINE|L1	23875	NM_001293559	Cox4i1
26175	chr17	29384775	29385195	Intergenic	Intergenic	24071	NM_001159538	Fgd2
60694	chr9	75384735	75385648	Intergenic	Intergenic	24168	NM_027418	Mapk6
23966	chr16	32520399	32520733	Intergenic	Intergenic	24285	NM_199309	Zdhhc19
37045	chr2	170577522	170577929	Intergenic	ORR1D2|LTR|ERVL-MaLR	24292	NR_027825	4930470P17Rik
55831	chr8	10857864	10858245	Intergenic	Intergenic	24400	NR_040705	B930025P03Rik
4542	chr10	11305847	11306406	Intergenic	Intergenic	24539	NM_001168297	Fbxo30
18620	chr14	43898444	43899010	Intergenic	B4A|SINE|B4	24869	NM_053112	Ear10
25265	chr16	98022079	98022501	Intergenic	Intergenic	24975	NM_001362097	B230307C23Rik
10462	chr11	89024182	89024802	Intergenic	Intergenic	25089	NM_009546	Trim25
45730	chr5	74974202	74974549	Intergenic	Intergenic	25181	NR_045866	Gm6116
6056	chr10	75491935	75492278	Intergenic	RMER6B|LTR|ERVK	25275	NM_175133	Gucd1
22972	chr15	103059627	103059912	Intergenic	Intergenic	25374	NM_013553	Hoxc4
33913	chr2	69405722	69406041	Intergenic	Intergenic	25419	NM_175512	Dhrs9
22273	chr15	85477635	85477907	Intergenic	MER20B|DNA|hAT-Charlie	25456	NM_001256072	7530416G11Rik
31742	chr19	53554343	53554882	Intergenic	Intergenic	25467	NM_001085390	Dusp5
62191	chrX	9375909	9376272	Intergenic	Intergenic	25491	NM_001085537	H2al1k
3087	chr1	157082976	157083298	Intergenic	Intergenic	25513	NM_001305059	Tex35
23978	chr16	32698583	32698983	Intergenic	Intergenic	25629	NM_001289443	Tnk2
23996	chr16	33130707	33131329	Intergenic	Intergenic	25657	NR_035469	Mir1947
36905	chr2	167717254	167717631	Intergenic	Intergenic	26265	NR_015500	A530013C23Rik
24107	chr16	36307708	36308021	Intergenic	Intergenic	26468	NM_001001332	Cstdc6
58760	chr8	126919146	126919637	Intergenic	Intergenic	26530	NM_024214	Tomm20
24894	chr16	88480111	88480728	Intergenic	Intergenic	26559	NM_181490	Cldn17
40680	chr4	4050640	4051179	Intergenic	Intergenic	26605	NM_001080710	Sdr16c6
25612	chr17	15068054	15068602	Intergenic	Intergenic	26688	NM_001360401	Ermard
42336	chr4	101674765	101675132	Intergenic	Intergenic	27165	NM_175036	Leprot
46454	chr5	106991526	106992013	Intergenic	Intergenic	27208	NM_001271566	Cdc7
33357	chr2	38378309	38378730	Intergenic	Intergenic	27211	NM_010710	Lhx2
51788	chr7	4364873	4365225	Intergenic	Intergenic	27325	NM_010746	Ncr1
33182	chr2	33403695	33404085	Intergenic	Intergenic	27434	NM_001085507	Zbtb34
12799	chr12	40171677	40171971	Intergenic	ORR1C2|LTR|ERVL-MaLR	27491	NM_001033437	Lsmem1
11848	chr11	119126373	119126804	Intergenic	Intergenic	27549	NR_105899	Mir6934
19790	chr14	76787408	76787972	Intergenic	Intergenic	27559	NR_153763	4930431P22Rik
10465	chr11	89032930	89033325	Intergenic	Intergenic	27621	NM_019505	Dgke
60474	chr9	67699799	67700285	Intergenic	Intergenic	27738	NR_106100	Mir7241
6054	chr10	75477174	75477648	Intergenic	Intergenic	27901	NR_045841	4933407G14Rik
56878	chr8	68908068	68909044	Intergenic	Intergenic	28001	NM_008509	Lpl
2907	chr1	153709390	153709770	Intergenic	Intergenic	28249	NR_046171	C230024C17Rik
955	chr1	60937365	60937685	Intergenic	MamGypLTR1d|LTR|Gypsy	28500	NM_001281976	Ctla4
4543	chr10	11309944	11310259	Intergenic	ORR1B1|LTR|ERVL-MaLR	28514	NM_001168297	Fbxo30
54087	chr7	98522564	98522981	Intergenic	Intergenic	28550	NM_001113379	Lrrc32
51146	chr6	129209100	129209615	Intergenic	Intergenic	28688	NR_040265	2310001H17Rik
48205	chr6	13579084	13579725	Intergenic	Intergenic	28694	NR_155435	Tmem168
10463	chr11	89027885	89028313	Intergenic	MLT1L|LTR|ERVL-MaLR	28696	NM_009546	Trim25
10332	chr11	85925275	85925784	Intergenic	Intergenic	28764	NM_172798	Tbx4
1688	chr1	89902152	89902638	Intergenic	Intergenic	28781	NM_010262	Gbx2
46089	chr5	93296228	93296554	Intergenic	Intergenic	28818	NM_007635	Ccng2
17355	chr13	101663516	101663782	Intergenic	Intergenic	28981	NM_001024955	Pik3r1
22359	chr15	88890730	88891758	Intergenic	Intergenic	29050	NM_145478	Pim3
51664	chr6	147214455	147214985	Intergenic	URR1A|DNA|hAT-Charlie	29081	NR_157237	Gm15767
7084	chr10	96646029	96646607	Intergenic	Intergenic	29317	NM_007569	Btg1
40824	chr4	10977846	10978343	Intergenic	Intergenic	29525	NM_175175	Plekhf2
7449	chr10	118470341	118471062	Intergenic	Intergenic	29655	NM_008337	Ifng
15912	chr13	44468981	44470060	Intergenic	Intergenic	29793	NR_045489	1700029N11Rik
41932	chr4	72230867	72231226	Intergenic	Lx9|LINE|L1	29802	NR_027923	C630043F03Rik
46302	chr5	103376379	103376775	Intergenic	Intergenic	29979	NR_152117	1700021F02Rik
10873	chr11	99200769	99201091	Intergenic	Intergenic	30087	NM_020618	Smarce1
60154	chr9	60743198	60743587	Intergenic	MTD|LTR|ERVL-MaLR	30271	NM_026235	Larp6
12945	chr12	54263655	54264120	Intergenic	Intergenic	30272	NR_108033	1700104L18Rik
52723	chr7	43282787	43283136	Intergenic	Intergenic	30339	NM_001357812	Zfp715
42543	chr4	109445847	109446227	Intergenic	Intergenic	30390	NM_001145948	Ttc39a
36983	chr2	169008306	169009075	Intergenic	Intergenic	30421	NR_040326	1700017J07Rik
5402	chr10	44427939	44428469	Intergenic	Intergenic	30544	NM_007548	Prdm1
62772	chrX	72022285	72022624	Intergenic	Intergenic	30605	NM_007724	Cnga2
21266	chr15	59678863	59679698	Intergenic	MIR|SINE|MIR	30626	NM_144549	Trib1
2599	chr1	138304138	138304603	Intergenic	Intergenic	30632	NM_177397	Atp6v1g3
1693	chr1	90234492	90235010	Intergenic	Intergenic	30771	NM_007722	Ackr3
36766	chr2	166304580	166305223	Intergenic	Intergenic	30993	NR_033467	Gm11468
23837	chr16	30236381	30236691	Intergenic	Intergenic	30996	NM_027904	Cpn2
41933	chr4	72232186	72232571	Intergenic	Intergenic	31134	NR_027923	C630043F03Rik
53919	chr7	90059827	90060892	Intergenic	Intergenic	31200	NR_110364	E230029C05Rik
40666	chr4	3804247	3804554	Intergenic	Intergenic	31255	NM_026147	Rps20
59455	chr9	40834648	40835039	Intergenic	Intergenic	31260	NR_028276	Snord14c
14251	chr12	102501045	102501411	Intergenic	ORR1D2|LTR|ERVL-MaLR	31318	NM_013747	Golga5
60091	chr9	58401649	58402110	Intergenic	MTD|LTR|ERVL-MaLR	31375	NR_040727	1700072B07Rik
44413	chr5	3688240	3688707	Intergenic	Intergenic	31469	NM_029154	Tmbim7
8102	chr11	11777258	11777678	Intergenic	Intergenic	31494	NM_021891	Fignl1
27790	chr17	84109952	84110397	Intergenic	Intergenic	31514	NR_045458	4933433H22Rik
30473	chr19	12004687	12005012	Intergenic	MER34A1|LTR|ERV1	31891	NM_146680	Olfr1423
17636	chr13	111286734	111287215	Intergenic	Intergenic	31961	NM_175497	Actbl2
45495	chr5	64835341	64835640	Intergenic	Intergenic	31967	NM_008453	Klf3
40665	chr4	3803504	3803828	Intergenic	Intergenic	31989	NM_026147	Rps20
24755	chr16	76580529	76581091	Intergenic	L1_Mur3|LINE|L1	32015	NR_155449	Gm30726
24348	chr16	45376838	45377125	Intergenic	Intergenic	32072	NM_001358443	Cd200
62700	chrX	58062751	58063104	Intergenic	Intergenic	32299	NM_009575	Zic3
25486	chr17	9743347	9743659	Intergenic	ORR1E|LTR|ERVL-MaLR	32363	NR_045433	4930452A19Rik
23023	chr16	3776335	3776723	Intergenic	Intergenic	32430	NM_148924	Zfp263
47802	chr5	143580927	143581417	Intergenic	L1MB7|LINE|L1	32452	NM_026050	Fam220a
23231	chr16	10881990	10882625	Intergenic	Intergenic	32490	NR_131135	Gm21859
3038	chr1	156073248	156073811	Intergenic	B1_Mus2|SINE|Alu	32668	NM_022329	Tor1aip2
21096	chr15	57859438	57860060	Intergenic	B3|SINE|B2	32669	NM_024207	Derl1
36906	chr2	167723628	167724281	Intergenic	Intergenic	32777	NR_015500	A530013C23Rik
7844	chr10	130246995	130247423	Intergenic	Lx2|LINE|L1	32929	NM_001329489	Neurod4
[truncated: 7,652 more rows]
