# Supplementary material for: A signal-responsive cooperative transcription factor network determines alveolar macrophage identity
Source: J Exp Med. 2026 Jun 2;223(7):e20242085. doi: 10.1084/jem.20242085 (PMC13228567; doi:10.1084/jem.20242085)
Supplement: Table S3 — shows lists of RXRa peaks in Cd11cCre+Rxrabfl/fl versus Rxrabfl/fl mAMs ([FDR] ≤0.05). [file jem_20242085_tables3.xlsx]

## Sheet: Sheet1
List of RXRa peaks in Cd11cCre+Rxrabfl/fl vs. Rxrabfl/fl mAMs ([FDR] ≤ 0.05).
Peak	Chr	Start	End	Strand	Peak Score	Focus Ratio/Region Size	Annotation	Detailed Annotation	Distance to TSS	Nearest PromoterID	Entrez ID	Nearest Unigene	Nearest Refseq	Nearest Ensembl	Gene Name	Gene Alias	Gene Description	Gene Type	Chr	Start	End	Conc	Conc_KO	Conc_WT	Fold	p-value	FDR
100	chr1	53782689	53783154	+	0	NA	intron (NM_133810, intron 1 of 7)	intron (NM_133810, intron 1 of 7)	2294	NM_133810	98267	Mm.25559	NM_133810	ENSMUSG00000026094	Stk17b	3110009A03Rik|AI120141|Drak2	serine/threonine kinase 17b (apoptosis-inducing)	protein-coding	chr1	53782689	53783154	3.47	1.91	4.21	-2.3	0.0281	0.0475
1000	chr10	67204270	67204489	+	0	NA	intron (NM_207221, intron 3 of 25)	intron (NM_207221, intron 3 of 25)	18629	NM_001242396	108829	Mm.23846	NM_207221	ENSMUSG00000037876	Jmjd1c	5430433L24Rik|D630035I23Rik|Jmjdic|TRIP8	jumonji domain containing 1C	protein-coding	chr10	67204270	67204489	2.42	-0.01	3.28	-3.3	0.0296	0.0492
10001	chr9	44986364	44986863	+	0	NA	3' UTR (NM_013487, exon 5 of 5)	3' UTR (NM_013487, exon 5 of 5)	4827	NM_013487	12500	Mm.4527	NM_013487	ENSMUSG00000032094	Cd3d	T3d	CD3 antigen, delta polypeptide	protein-coding	chr9	44986364	44986863	3.64	1.62	4.45	-2.84	0.00798	0.0213
10002	chr9	45252429	45252684	+	0	NA	Intergenic	Intergenic	14151	NR_106054	102466803		NR_106054	ENSMUSG00000098361	Mir7086	Gm27643|mmu-mir-7086	microRNA 7086	ncRNA	chr9	45252429	45252684	2.91	-1.73	3.88	-5.61	0.000322	0.00298
10005	chr9	45294239	45294990	+	0	NA	Intergenic	Intergenic	-24486	NM_001013373	214531	Mm.394987	NM_001013373	ENSMUSG00000037129	Tmprss13	BC010843|Tpmrss13	transmembrane protease, serine 13	protein-coding	chr9	45294239	45294990	4.57	2.52	5.38	-2.86	0.000585	0.00433
10006	chr9	45959597	45959910	+	0	NA	Intergenic	Intergenic	-4504	NM_172257	214597	Mm.379345	NM_172257	ENSMUSG00000034908	Sidt2	B930096O19|BC023957|CGI-40	SID1 transmembrane family, member 2	protein-coding	chr9	45959597	45959910	3.64	2.02	4.39	-2.37	0.0292	0.0487
10007	chr9	46009367	46010080	+	0	NA	intron (NM_001357241, intron 1 of 5)	intron (NM_001357241, intron 1 of 5)	2967	NM_001357241	18475	Mm.200859	NM_008775	ENSMUSG00000003131	Pafah1b2	2610005M20Rik|AI747451|AU021353|Pafahb|mus[b]	platelet-activating factor acetylhydrolase, isoform 1b, subunit 2	protein-coding	chr9	46009367	46010080	3.91	0.42	4.85	-4.43	5.63e-05	0.00105
10008	chr9	46011468	46011682	+	0	NA	intron (NM_001357241, intron 1 of 5)	intron (NM_001357241, intron 1 of 5)	1115	NM_001357241	18475	Mm.200859	NM_008775	ENSMUSG00000003131	Pafah1b2	2610005M20Rik|AI747451|AU021353|Pafahb|mus[b]	platelet-activating factor acetylhydrolase, isoform 1b, subunit 2	protein-coding	chr9	46011468	46011682	2.39	-1.07	3.32	-4.4	0.00655	0.0189
10009	chr9	46098661	46099068	+	0	NA	intron (NM_027498, intron 1 of 24)	intron (NM_027498, intron 1 of 24)	86044	NM_027498	70661	Mm.219459	NM_027498	ENSMUSG00000034135	Sik3	5730525O22Rik|9030204A07Rik|AI447252|AI846254|AI849445|Qsk|SIK-3|mKIAA0999	SIK family kinase 3	protein-coding	chr9	46098661	46099068	3.55	1.47	4.37	-2.9	0.00672	0.0192
1001	chr10	67204552	67205374	+	0	NA	intron (NM_207221, intron 3 of 25)	intron (NM_207221, intron 3 of 25)	19213	NM_001242396	108829	Mm.23846	NM_207221	ENSMUSG00000037876	Jmjd1c	5430433L24Rik|D630035I23Rik|Jmjdic|TRIP8	jumonji domain containing 1C	protein-coding	chr10	67204552	67205374	4.88	3.02	5.66	-2.64	0.000588	0.00434
10010	chr9	46192372	46193292	+	0	NA	intron (NM_027498, intron 6 of 24)	intron (NM_027498, intron 6 of 24)	-35798	NM_009692	11806	Mm.26743	NM_009692	ENSMUSG00000032083	Apoa1	Alp-1|Apoa-1|Brp-14|Ltw-1|Lvtw-1|Sep-1|Sep-2|Sep2|apo-AI|apoA-I	apolipoprotein A-I	protein-coding	chr9	46192372	46193292	4.57	2.57	5.37	-2.8	0.000177	0.00206
10011	chr9	47733893	47734488	+	0	NA	intron (NM_001025600, intron 1 of 8)	intron (NM_001025600, intron 1 of 8)	84018	NR_046048	100038460	Mm.447649	NR_046048		Gm10677	-	predicted gene 10677	ncRNA	chr9	47733893	47734488	4.59	3.22	5.27	-2.05	0.00542	0.0167
10012	chr9	48494722	48494936	+	0	NA	promoter-TSS (NM_001004191)	promoter-TSS (NM_001004191)	501	NM_001326355	67010	Mm.76911	NM_144948	ENSMUSG00000042396	Rbm7	1200007M24Rik|1500011D06Rik|AU041934|AW554393	RNA binding motif protein 7	protein-coding	chr9	48494722	48494936	2.9	0.92	3.71	-2.78	0.0271	0.0463
10013	chr9	48547345	48547705	+	0	NA	Intergenic	Intergenic	52182	NM_001004191	434402	Mm.386950	NM_001004191	ENSMUSG00000042293	Gm5617	EG434402	predicted gene 5617	protein-coding	chr9	48547345	48547705	3.83	1.86	4.64	-2.78	0.00478	0.0156
10014	chr9	48558679	48559213	+	0	NA	Intergenic	Intergenic	46177	NM_010924	18113	Mm.8362	NM_010924	ENSMUSG00000032271	Nnmt	-	nicotinamide N-methyltransferase	protein-coding	chr9	48558679	48559213	4.55	2.85	5.31	-2.46	0.000638	0.00459
10015	chr9	48559327	48559691	+	0	NA	Intergenic	Intergenic	45614	NM_010924	18113	Mm.8362	NM_010924	ENSMUSG00000032271	Nnmt	-	nicotinamide N-methyltransferase	protein-coding	chr9	48559327	48559691	2.95	-0.54	3.88	-4.42	0.00137	0.00719
10016	chr9	48559821	48560132	+	0	NA	Intergenic	Intergenic	45147	NM_010924	18113	Mm.8362	NM_010924	ENSMUSG00000032271	Nnmt	-	nicotinamide N-methyltransferase	protein-coding	chr9	48559821	48560132	3.52	1.75	4.3	-2.54	0.0131	0.0291
10018	chr9	50462196	50462625	+	0	NA	Intergenic	Intergenic	-32115	NM_029639	76509	Mm.29959	NM_029639	ENSMUSG00000032068	Plet1	0610037B23Rik|1600029D21Rik|AA407923|AU043048	placenta expressed transcript 1	protein-coding	chr9	50462196	50462625	3.23	-1.73	4.2	-5.93	7.78e-05	0.00126
10019	chr9	50470595	50470935	+	0	NA	Intergenic	Intergenic	-23760	NM_029639	76509	Mm.29959	NM_029639	ENSMUSG00000032068	Plet1	0610037B23Rik|1600029D21Rik|AA407923|AU043048	placenta expressed transcript 1	protein-coding	chr9	50470595	50470935	2.7	-0.29	3.61	-3.9	0.00723	0.0201
1002	chr10	67218019	67218233	+	0	NA	exon (NM_001242396, exon 5 of 25)	exon (NM_001242396, exon 5 of 25)	32376	NM_001242396	108829	Mm.23846	NM_207221	ENSMUSG00000037876	Jmjd1c	5430433L24Rik|D630035I23Rik|Jmjdic|TRIP8	jumonji domain containing 1C	protein-coding	chr10	67218019	67218233	2.27	-1.73	3.22	-4.95	0.00525	0.0165
10020	chr9	50479543	50479895	+	0	NA	Intergenic	MER20|DNA|hAT-Charlie	-14806	NM_029639	76509	Mm.29959	NM_029639	ENSMUSG00000032068	Plet1	0610037B23Rik|1600029D21Rik|AA407923|AU043048	placenta expressed transcript 1	protein-coding	chr9	50479543	50479895	3.15	0.9	3.99	-3.09	0.0153	0.0323
10023	chr9	50490740	50492046	+	0	NA	intron (NR_040714, intron 2 of 2)	L1M4|LINE|L1	-3132	NM_029639	76509	Mm.29959	NM_029639	ENSMUSG00000032068	Plet1	0610037B23Rik|1600029D21Rik|AA407923|AU043048	placenta expressed transcript 1	protein-coding	chr9	50490740	50492046	5.21	3.45	5.98	-2.53	4.61e-05	0.000943
10024	chr9	50493527	50493741	+	0	NA	promoter-TSS (NM_029639)	promoter-TSS (NM_029639)	-891	NM_029639	76509	Mm.29959	NM_029639	ENSMUSG00000032068	Plet1	0610037B23Rik|1600029D21Rik|AA407923|AU043048	placenta expressed transcript 1	protein-coding	chr9	50493527	50493741	2.68	-1.73	3.65	-5.37	0.0013	0.00698
10025	chr9	50493813	50494109	+	0	NA	promoter-TSS (NM_029639)	promoter-TSS (NM_029639)	-564	NM_029639	76509	Mm.29959	NM_029639	ENSMUSG00000032068	Plet1	0610037B23Rik|1600029D21Rik|AA407923|AU043048	placenta expressed transcript 1	protein-coding	chr9	50493813	50494109	2.93	0.56	3.79	-3.23	0.0107	0.0257
10026	chr9	50495087	50495361	+	0	NA	intron (NM_029639, intron 1 of 3)	intron (NM_029639, intron 1 of 3)	699	NM_029639	76509	Mm.29959	NM_029639	ENSMUSG00000032068	Plet1	0610037B23Rik|1600029D21Rik|AA407923|AU043048	placenta expressed transcript 1	protein-coding	chr9	50495087	50495361	3.18	1.16	3.99	-2.82	0.0184	0.0361
10028	chr9	50521918	50522504	+	0	NA	3' UTR (NM_001364488, exon 4 of 4)	3' UTR (NM_001364488, exon 4 of 4)	6445	NM_011220	19286	Mm.35856	NM_011220	ENSMUSG00000032067	Pts	PTPS	6-pyruvoyl-tetrahydropterin synthase	protein-coding	chr9	50521918	50522504	3.87	1.49	4.73	-3.24	0.00112	0.00649
10029	chr9	50522571	50523101	+	0	NA	intron (NM_001364490, intron 5 of 6)	intron (NM_001364490, intron 5 of 6)	5820	NM_011220	19286	Mm.35856	NM_011220	ENSMUSG00000032067	Pts	PTPS	6-pyruvoyl-tetrahydropterin synthase	protein-coding	chr9	50522571	50523101	4.3	2.75	5.02	-2.27	0.00615	0.0181
1003	chr10	67365257	67365842	+	0	NA	Intergenic	MTE2a|LTR|ERVL-MaLR	-80268	NM_001036293	641340	Mm.136223	NM_001036293	ENSMUSG00000075000	Nrbf2	NRBF-2	nuclear receptor binding factor 2	protein-coding	chr10	67365257	67365842	4.44	3.4	5.03	-1.63	0.0249	0.0438
10031	chr9	50525563	50526008	+	0	NA	intron (NM_001364490, intron 3 of 6)	intron (NM_001364490, intron 3 of 6)	2871	NM_011220	19286	Mm.35856	NM_011220	ENSMUSG00000032067	Pts	PTPS	6-pyruvoyl-tetrahydropterin synthase	protein-coding	chr9	50525563	50526008	3.88	1.94	4.67	-2.73	0.00466	0.0153
10032	chr9	50567355	50567922	+	0	NA	intron (NM_001357222, intron 2 of 5)	MIR3|SINE|MIR	-6370	NM_025687	66654	Mm.442255	NM_025687	ENSMUSG00000032065	Tex12	5730518K06Rik	testis expressed 12	protein-coding	chr9	50567355	50567922	4.64	3.45	5.28	-1.83	0.00893	0.0229
10033	chr9	50834265	50834760	+	0	NA	intron (NR_045601, intron 13 of 13)	intron (NR_045601, intron 13 of 13)	-22412	NM_001034085	73699	Mm.7726	NM_028614	ENSMUSG00000032058	Ppp2r1b	2410091N08Rik|AI790395	protein phosphatase 2, regulatory subunit A, beta	protein-coding	chr9	50834265	50834760	4.02	1.51	4.89	-3.38	0.000217	0.00234
10034	chr9	50834863	50835624	+	0	NA	intron (NR_045601, intron 13 of 13)	intron (NR_045601, intron 13 of 13)	-21681	NM_001034085	73699	Mm.7726	NM_028614	ENSMUSG00000032058	Ppp2r1b	2410091N08Rik|AI790395	protein phosphatase 2, regulatory subunit A, beta	protein-coding	chr9	50834863	50835624	5.15	4.01	5.78	-1.77	0.00422	0.0145
10037	chr9	51005507	51005830	+	0	NA	intron (NM_178710, intron 1 of 15)	intron (NM_178710, intron 1 of 15)	3405	NM_178710	235344	Mm.104932	NM_178710	ENSMUSG00000037112	Sik2	G630080D20Rik|Snf1lk2	salt inducible kinase 2	protein-coding	chr9	51005507	51005830	3.53	1.79	4.3	-2.51	0.0145	0.0311
10038	chr9	51006919	51007174	+	0	NA	intron (NM_178710, intron 1 of 15)	intron (NM_178710, intron 1 of 15)	2027	NM_178710	235344	Mm.104932	NM_178710	ENSMUSG00000037112	Sik2	G630080D20Rik|Snf1lk2	salt inducible kinase 2	protein-coding	chr9	51006919	51007174	2.54	-1.73	3.5	-5.23	0.00194	0.00892
10039	chr9	53601561	53601780	+	0	NA	intron (NM_144784, intron 1 of 11)	intron (NM_144784, intron 1 of 11)	8680	NM_144784	110446	Mm.293233	NM_144784	ENSMUSG00000032047	Acat1	6330585C21Rik|Acat	acetyl-Coenzyme A acetyltransferase 1	protein-coding	chr9	53601561	53601780	2.49	-0.84	3.42	-4.25	0.00534	0.0166
1004	chr10	67537181	67537433	+	0	NA	promoter-TSS (NM_010118)	promoter-TSS (NM_010118)	-562	NM_010118	13654	Mm.290421	NM_010118	ENSMUSG00000037868	Egr2	Egr-2|Krox-20|Krox20|NGF1-B|Zfp-25|Zfp-6	early growth response 2	protein-coding	chr10	67537181	67537433	3.2	1.22	4	-2.78	0.0152	0.0322
10041	chr9	54467544	54467896	+	0	NA	intron (NM_172771, intron 6 of 43)	L2a|LINE|L2	33906	NM_172771	235380	Mm.93636	NM_172771	ENSMUSG00000041268	Dmxl2	6330586A12|6430411K14Rik|E130119P06Rik|mKIAA0856	Dmx-like 2	protein-coding	chr9	54467544	54467896	3.33	0.89	4.19	-3.3	0.00311	0.012
10042	chr9	54469159	54469833	+	0	NA	intron (NM_172771, intron 6 of 43)	intron (NM_172771, intron 6 of 43)	32130	NM_172771	235380	Mm.93636	NM_172771	ENSMUSG00000041268	Dmxl2	6330586A12|6430411K14Rik|E130119P06Rik|mKIAA0856	Dmx-like 2	protein-coding	chr9	54469159	54469833	4.57	2.84	5.34	-2.5	0.000593	0.00437
10043	chr9	54469990	54470563	+	0	NA	intron (NM_172771, intron 6 of 43)	B3A|SINE|B2	31350	NM_172771	235380	Mm.93636	NM_172771	ENSMUSG00000041268	Dmxl2	6330586A12|6430411K14Rik|E130119P06Rik|mKIAA0856	Dmx-like 2	protein-coding	chr9	54469990	54470563	3.61	-1.21	4.58	-5.8	4.4e-05	0.000925
10044	chr9	54471639	54472048	+	0	NA	intron (NM_172771, intron 6 of 43)	intron (NM_172771, intron 6 of 43)	29783	NM_172771	235380	Mm.93636	NM_172771	ENSMUSG00000041268	Dmxl2	6330586A12|6430411K14Rik|E130119P06Rik|mKIAA0856	Dmx-like 2	protein-coding	chr9	54471639	54472048	2.92	0.6	3.76	-3.17	0.0209	0.0393
10045	chr9	54472284	54472550	+	0	NA	intron (NM_172771, intron 5 of 43)	intron (NM_172771, intron 5 of 43)	29209	NM_172771	235380	Mm.93636	NM_172771	ENSMUSG00000041268	Dmxl2	6330586A12|6430411K14Rik|E130119P06Rik|mKIAA0856	Dmx-like 2	protein-coding	chr9	54472284	54472550	3.13	-0.08	4.05	-4.12	0.00152	0.00768
10046	chr9	54472882	54474593	+	0	NA	intron (NM_172771, intron 4 of 43)	intron (NM_172771, intron 4 of 43)	27889	NM_172771	235380	Mm.93636	NM_172771	ENSMUSG00000041268	Dmxl2	6330586A12|6430411K14Rik|E130119P06Rik|mKIAA0856	Dmx-like 2	protein-coding	chr9	54472882	54474593	5.89	4.48	6.58	-2.1	0.000219	0.00236
10047	chr9	54475001	54475281	+	0	NA	intron (NM_172771, intron 3 of 43)	intron (NM_172771, intron 3 of 43)	26485	NM_172771	235380	Mm.93636	NM_172771	ENSMUSG00000041268	Dmxl2	6330586A12|6430411K14Rik|E130119P06Rik|mKIAA0856	Dmx-like 2	protein-coding	chr9	54475001	54475281	2.59	0.16	3.45	-3.29	0.0239	0.0426
10048	chr9	54499884	54500107	+	0	NA	intron (NM_172771, intron 1 of 43)	intron (NM_172771, intron 1 of 43)	1631	NM_172771	235380	Mm.93636	NM_172771	ENSMUSG00000041268	Dmxl2	6330586A12|6430411K14Rik|E130119P06Rik|mKIAA0856	Dmx-like 2	protein-coding	chr9	54499884	54500107	2.84	0.75	3.66	-2.91	0.021	0.0394
10049	chr9	54500296	54500819	+	0	NA	intron (NM_172771, intron 1 of 43)	intron (NM_172771, intron 1 of 43)	1069	NM_172771	235380	Mm.93636	NM_172771	ENSMUSG00000041268	Dmxl2	6330586A12|6430411K14Rik|E130119P06Rik|mKIAA0856	Dmx-like 2	protein-coding	chr9	54500296	54500819	3.69	1.24	4.55	-3.31	0.00521	0.0164
10051	chr9	55252958	55254689	+	0	NA	intron (NM_032002, intron 3 of 7)	intron (NM_032002, intron 3 of 7)	29802	NM_032002	83961	Mm.443874	NM_032002	ENSMUSG00000032311	Nrg4	AI552600	neuregulin 4	protein-coding	chr9	55252958	55254689	6.63	5.08	7.35	-2.27	1.93e-05	0.000576
10052	chr9	55255100	55256520	+	0	NA	intron (NM_032002, intron 3 of 7)	LTR37-int|LTR|ERV1	27815	NM_032002	83961	Mm.443874	NM_032002	ENSMUSG00000032311	Nrg4	AI552600	neuregulin 4	protein-coding	chr9	55255100	55256520	5.57	4.06	6.29	-2.23	0.000208	0.00228
10053	chr9	55282825	55284435	+	0	NA	promoter-TSS (NM_032002)	promoter-TSS (NM_032002)	-5	NM_032002	83961	Mm.443874	NM_032002	ENSMUSG00000032311	Nrg4	AI552600	neuregulin 4	protein-coding	chr9	55282825	55284435	5.86	3.86	6.67	-2.8	2.59e-06	0.00021
10054	chr9	55296304	55297049	+	0	NA	Intergenic	L1ME2|LINE|L1	-13051	NM_032002	83961	Mm.443874	NM_032002	ENSMUSG00000032311	Nrg4	AI552600	neuregulin 4	protein-coding	chr9	55296304	55297049	4.4	2.68	5.16	-2.47	0.0043	0.0147
10055	chr9	55310163	55310587	+	0	NA	Intergenic	Intergenic	-16538	NM_172923	244886	Mm.24361	NM_172923	ENSMUSG00000032313	Tmem266	9630029F15|AI118078|HVRP1	transmembrane protein 266	protein-coding	chr9	55310163	55310587	4.01	2.55	4.72	-2.16	0.0124	0.0282
10058	chr9	57075956	57076360	+	0	NA	promoter-TSS (NM_001110350)	promoter-TSS (NM_001110350)	-109	NR_152107	72588	Mm.70350	NR_152107		2700012I20Rik	-	RIKEN cDNA 2700012I20 gene	ncRNA	chr9	57075956	57076360	3.19	0.99	4.02	-3.04	0.02	0.0381
10059	chr9	57130720	57130979	+	0	NA	promoter-TSS (NM_028636)	promoter-TSS (NM_028636)	72	NM_028636	73744	Mm.30110	NM_028636	ENSMUSG00000032295	Man2c1	1110025H24Rik	mannosidase, alpha, class 2C, member 1	protein-coding	chr9	57130720	57130979	2.49	-0.28	3.38	-3.66	0.014	0.0304
1006	chr10	67545043	67545466	+	0	NA	3' UTR (NM_001005419, exon 1 of 1)	3' UTR (NM_001005419, exon 1 of 1)	3701	NM_001005419	211488	Mm.297250	NM_001005419	ENSMUSG00000057134	Ado	Gm237	2-aminoethanethiol (cysteamine) dioxygenase	protein-coding	chr10	67545043	67545466	4.26	3.16	4.88	-1.72	0.0294	0.049
10061	chr9	57233665	57234049	+	0	NA	Intergenic	Intergenic	-2699	NM_001014398	541610	Mm.378036	NM_001014398	ENSMUSG00000070298	Trcg1	-	taste receptor cell gene 1	protein-coding	chr9	57233665	57234049	3.39	-0.08	4.32	-4.4	0.000542	0.00411
10062	chr9	57319153	57319651	+	0	NA	Intergenic	RLTR19B|LTR|ERVK	-56803	NM_028820	74211	Mm.428905	NM_028820	ENSMUSG00000032300	1700017B05Rik	AA682102|D9Ertd278e	RIKEN cDNA 1700017B05 gene	protein-coding	chr9	57319153	57319651	4.02	2.17	4.8	-2.64	0.00462	0.0153
10063	chr9	57420800	57421524	+	0	NA	exon (NM_001357914, exon 4 of 7)	exon (NM_001357914, exon 4 of 7)	18574	NM_001357913	66812	Mm.250508	NM_176831	ENSMUSG00000063849	Ppcdc	1810057I13Rik|8430432M10Rik	phosphopantothenoylcysteine decarboxylase	protein-coding	chr9	57420800	57421524	4.48	2.92	5.21	-2.3	0.00151	0.00766
10064	chr9	57440092	57440368	+	0	NA	promoter-TSS (NM_001357914)	promoter-TSS (NM_001357914)	-116	NM_001357916	66812	Mm.250508	NM_176831	ENSMUSG00000063849	Ppcdc	1810057I13Rik|8430432M10Rik	phosphopantothenoylcysteine decarboxylase	protein-coding	chr9	57440092	57440368	2.52	-1.21	3.46	-4.68	0.0043	0.0147
10066	chr9	57646478	57647100	+	0	NA	intron (NM_001304761, intron 2 of 14)	intron (NM_001304761, intron 2 of 14)	-1136	NM_007783	12988	Mm.21974	NM_007783	ENSMUSG00000032312	Csk	AW212630|p50CSK	c-src tyrosine kinase	protein-coding	chr9	57646478	57647100	4.21	1.94	5.05	-3.11	0.000384	0.00334
10067	chr9	57650761	57651063	+	0	NA	intron (NM_001304761, intron 2 of 14)	intron (NM_001304761, intron 2 of 14)	2719	NM_001304761	12988	Mm.21974	NM_007783	ENSMUSG00000032312	Csk	AW212630|p50CSK	c-src tyrosine kinase	protein-coding	chr9	57650761	57651063	2.59	-1.73	3.55	-5.28	0.00194	0.00892
10069	chr9	58271213	58271618	+	0	NA	Intergenic	Intergenic	18251	NM_026942	69106	Mm.216502	NM_026942	ENSMUSG00000032333	Stoml1	1810015E19Rik|AI847431|SLP1|STORP|UNC24|WPB72	stomatin-like 1	protein-coding	chr9	58271213	58271618	3.65	1.96	4.41	-2.45	0.0127	0.0287
10072	chr9	59486837	59487464	+	0	NA	promoter-TSS (NM_019927)	promoter-TSS (NM_019927)	-776	NM_019927	23806	Mm.305925	NM_019927	ENSMUSG00000025234	Arih1	AU021774|Ari|Ari1|Hari|Hhari|Ubch7bp|Uip77	ariadne RBR E3 ubiquitin protein ligase 1	protein-coding	chr9	59486837	59487464	3.82	2.21	4.56	-2.35	0.0251	0.044
10074	chr9	59544769	59545112	+	0	NA	intron (NM_010421, intron 1 of 13)	intron (NM_010421, intron 1 of 13)	5400	NM_010421	15211	Mm.2284	NM_010421	ENSMUSG00000025232	Hexa	Hex-1	hexosaminidase A	protein-coding	chr9	59544769	59545112	3.66	2.04	4.4	-2.37	0.018	0.0356
10075	chr9	59655990	59656235	+	0	NA	promoter-TSS (NM_001253883)	promoter-TSS (NM_001253883)	-256	NM_001253883	18746	Mm.326167	NM_011099	ENSMUSG00000032294	Pkm	AA414905|AL024370|AL024424|Pk-2|Pk-3|Pk3|Pkm2	pyruvate kinase, muscle	protein-coding	chr9	59655990	59656235	3.21	1.44	3.98	-2.54	0.0253	0.0442
10077	chr9	59731088	59731532	+	0	NA	Intergenic	Intergenic	19339	NM_001172069	71599	Mm.279070	NM_027838	ENSMUSG00000051705	Senp8	9130010J17Rik|AU020827|Den1|Nedp1|Prsc2	SUMO/sentrin specific peptidase 8	protein-coding	chr9	59731088	59731532	4.18	2.99	4.83	-1.84	0.0275	0.0468
10078	chr9	60998581	60998916	+	0	NA	Intergenic	Intergenic	-18321	NR_040767	330956	Mm.207985	NR_040767	ENSMUSG00000111290	Gm5122	A430102L10	predicted gene 5122	ncRNA	chr9	60998581	60998916	2.97	0.42	3.84	-3.42	0.00923	0.0234
10079	chr9	60999013	60999500	+	0	NA	Intergenic	MIRc|SINE|MIR	-17813	NR_040767	330956	Mm.207985	NR_040767	ENSMUSG00000111290	Gm5122	A430102L10	predicted gene 5122	ncRNA	chr9	60999013	60999500	4.4	2.93	5.11	-2.18	0.00464	0.0153
1008	chr10	67607502	67607736	+	0	NA	Intergenic	Intergenic	-35660	NR_155444	105245193	Mm.72938	NR_155444		4930563J15Rik	-	RIKEN cDNA 4930563J15 gene	ncRNA	chr10	67607502	67607736	2.38	-0.28	3.26	-3.55	0.0203	0.0385
10080	chr9	61021367	61023042	+	0	NA	Intergenic	Intergenic	5135	NR_040767	330956	Mm.207985	NR_040767	ENSMUSG00000111290	Gm5122	A430102L10	predicted gene 5122	ncRNA	chr9	61021367	61023042	6.36	4.66	7.12	-2.46	3.14e-06	0.000225
10082	chr9	61337297	61338109	+	0	NA	Intergenic	Intergenic	-34663	NM_001083928	21887	Mm.24255	NM_009389	ENSMUSG00000032280	Tle3	2610103N05Rik|ESG|Grg3a|Grg3b|mKIAA1547	transducin-like enhancer of split 3	protein-coding	chr9	61337297	61338109	5.51	4.25	6.17	-1.92	0.000462	0.00375
10084	chr9	61349608	61350158	+	0	NA	Intergenic	MLT1J2|LTR|ERVL-MaLR	-22483	NM_001083928	21887	Mm.24255	NM_009389	ENSMUSG00000032280	Tle3	2610103N05Rik|ESG|Grg3a|Grg3b|mKIAA1547	transducin-like enhancer of split 3	protein-coding	chr9	61349608	61350158	4.76	3.3	5.47	-2.16	0.00111	0.0064
10085	chr9	61370196	61370643	+	0	NA	Intergenic	Intergenic	-1947	NM_001083928	21887	Mm.24255	NM_009389	ENSMUSG00000032280	Tle3	2610103N05Rik|ESG|Grg3a|Grg3b|mKIAA1547	transducin-like enhancer of split 3	protein-coding	chr9	61370196	61370643	3.78	2.18	4.53	-2.35	0.0241	0.0429
10086	chr9	61371927	61372340	+	0	NA	promoter-TSS (NM_001083928)	promoter-TSS (NM_001083928)	-233	NM_001083928	21887	Mm.24255	NM_009389	ENSMUSG00000032280	Tle3	2610103N05Rik|ESG|Grg3a|Grg3b|mKIAA1547	transducin-like enhancer of split 3	protein-coding	chr9	61371927	61372340	3.75	1.65	4.57	-2.92	0.00518	0.0164
10087	chr9	61376255	61376544	+	0	NA	intron (NM_009389, intron 4 of 19)	intron (NM_009389, intron 4 of 19)	4033	NM_001083927	21887	Mm.24255	NM_009389	ENSMUSG00000032280	Tle3	2610103N05Rik|ESG|Grg3a|Grg3b|mKIAA1547	transducin-like enhancer of split 3	protein-coding	chr9	61376255	61376544	2.57	-1.73	3.53	-5.26	0.00145	0.0075
10089	chr9	61389443	61389905	+	0	NA	intron (NM_009389, intron 4 of 19)	URR1A|DNA|hAT-Charlie	17308	NM_001083927	21887	Mm.24255	NM_009389	ENSMUSG00000032280	Tle3	2610103N05Rik|ESG|Grg3a|Grg3b|mKIAA1547	transducin-like enhancer of split 3	protein-coding	chr9	61389443	61389905	3.6	0.75	4.5	-3.75	0.0011	0.00637
10094	chr9	64564506	64564681	+	0	NA	intron (NM_001134399, intron 5 of 24)	intron (NM_001134399, intron 5 of 24)	173163	NM_017382	53869	Mm.1387	NM_017382	ENSMUSG00000004771	Rab11a	-	RAB11A, member RAS oncogene family	protein-coding	chr9	64564506	64564681	3.15	1.37	3.92	-2.55	0.0282	0.0476
10096	chr9	64788963	64790038	+	0	NA	Intergenic	Intergenic	-21511	NM_001162917	102442	Mm.222473	NM_176935	ENSMUSG00000053641	Dennd4a	AI115600|AI851943|F730015K02Rik	DENN/MADD domain containing 4A	protein-coding	chr9	64788963	64790038	5.73	4.18	6.45	-2.27	7.53e-05	0.00123
10097	chr9	64790490	64791000	+	0	NA	Intergenic	MIRb|SINE|MIR	-20266	NM_001162917	102442	Mm.222473	NM_176935	ENSMUSG00000053641	Dennd4a	AI115600|AI851943|F730015K02Rik	DENN/MADD domain containing 4A	protein-coding	chr9	64790490	64791000	3.55	1.77	4.32	-2.55	0.0179	0.0355
10098	chr9	64791086	64791472	+	0	NA	Intergenic	Intergenic	-19732	NM_001162917	102442	Mm.222473	NM_176935	ENSMUSG00000053641	Dennd4a	AI115600|AI851943|F730015K02Rik	DENN/MADD domain containing 4A	protein-coding	chr9	64791086	64791472	3.36	1.7	4.11	-2.41	0.0304	0.05
10100	chr9	64792761	64793533	+	0	NA	Intergenic	Intergenic	-17864	NM_001162917	102442	Mm.222473	NM_176935	ENSMUSG00000053641	Dennd4a	AI115600|AI851943|F730015K02Rik	DENN/MADD domain containing 4A	protein-coding	chr9	64792761	64793533	4.71	2.93	5.48	-2.55	0.000293	0.00283
10101	chr9	64794238	64794654	+	0	NA	Intergenic	Intergenic	-16565	NM_001162917	102442	Mm.222473	NM_176935	ENSMUSG00000053641	Dennd4a	AI115600|AI851943|F730015K02Rik	DENN/MADD domain containing 4A	protein-coding	chr9	64794238	64794654	3.43	1.46	4.23	-2.76	0.0128	0.0288
10102	chr9	64796309	64796701	+	0	NA	Intergenic	(TTTTG)n|Simple_repeat|Simple_repeat	-14506	NM_001162917	102442	Mm.222473	NM_176935	ENSMUSG00000053641	Dennd4a	AI115600|AI851943|F730015K02Rik	DENN/MADD domain containing 4A	protein-coding	chr9	64796309	64796701	3.39	1.77	4.13	-2.36	0.0252	0.0441
10106	chr9	64829692	64830153	+	0	NA	intron (NM_001162917, intron 2 of 34)	URR1B|DNA|hAT-Charlie	18911	NM_001162917	102442	Mm.222473	NM_176935	ENSMUSG00000053641	Dennd4a	AI115600|AI851943|F730015K02Rik	DENN/MADD domain containing 4A	protein-coding	chr9	64829692	64830153	4.12	2.51	4.86	-2.35	0.00519	0.0164
10107	chr9	65196381	65196501	+	0	NA	Intergenic	Intergenic	-18249	NM_177460	214424	Mm.31129	NM_177460	ENSMUSG00000032392	Parp16	ARTD15|BC055447|C79952|PARP-16	poly (ADP-ribose) polymerase family, member 16	protein-coding	chr9	65196381	65196501	2.53	0.27	3.37	-3.1	0.0221	0.0407
10108	chr9	65196549	65197037	+	0	NA	Intergenic	Intergenic	-17897	NM_177460	214424	Mm.31129	NM_177460	ENSMUSG00000032392	Parp16	ARTD15|BC055447|C79952|PARP-16	poly (ADP-ribose) polymerase family, member 16	protein-coding	chr9	65196549	65197037	4.01	2.27	4.77	-2.5	0.00457	0.0152
10109	chr9	65201370	65202123	+	0	NA	Intergenic	U5|snRNA|snRNA	-12944	NM_177460	214424	Mm.31129	NM_177460	ENSMUSG00000032392	Parp16	ARTD15|BC055447|C79952|PARP-16	poly (ADP-ribose) polymerase family, member 16	protein-coding	chr9	65201370	65202123	4.8	3.23	5.53	-2.3	0.000825	0.00544
1011	chr10	67628504	67628798	+	0	NA	Intergenic	AT_rich|Low_complexity|Low_complexity	-56692	NR_155444	105245193	Mm.72938	NR_155444		4930563J15Rik	-	RIKEN cDNA 4930563J15 gene	ncRNA	chr10	67628504	67628798	2.93	0.78	3.76	-2.98	0.0267	0.0459
10110	chr9	65211009	65211510	+	0	NA	Intergenic	Intergenic	-3431	NM_177460	214424	Mm.31129	NM_177460	ENSMUSG00000032392	Parp16	ARTD15|BC055447|C79952|PARP-16	poly (ADP-ribose) polymerase family, member 16	protein-coding	chr9	65211009	65211510	3.51	1.57	4.31	-2.74	0.00943	0.0237
10111	chr9	65214317	65214776	+	0	NA	promoter-TSS (NM_177460)	promoter-TSS (NM_177460)	-144	NM_177460	214424	Mm.31129	NM_177460	ENSMUSG00000032392	Parp16	ARTD15|BC055447|C79952|PARP-16	poly (ADP-ribose) polymerase family, member 16	protein-coding	chr9	65214317	65214776	3.33	1.08	4.17	-3.09	0.0128	0.0287
10112	chr9	65534879	65536419	+	0	NA	Intergenic	Intergenic	-15430	NM_001370871	330963	Mm.379561	NM_001370871	ENSMUSG00000066510	Ankdd1a	A730067D02|A730067D02Rik|EG330963|Gm1473	ankyrin repeat and death domain containing 1A	protein-coding	chr9	65534879	65536419	6	4.36	6.75	-2.4	3.01e-05	0.00074
10113	chr9	65541653	65542779	+	0	NA	Intergenic	Intergenic	-21997	NM_001370871	330963	Mm.379561	NM_001370871	ENSMUSG00000066510	Ankdd1a	A730067D02|A730067D02Rik|EG330963|Gm1473	ankyrin repeat and death domain containing 1A	protein-coding	chr9	65541653	65542779	5.59	3.96	6.33	-2.36	7.22e-05	0.00121
10114	chr9	65545692	65546160	+	0	NA	Intergenic	Intergenic	-25707	NM_001370871	330963	Mm.379561	NM_001370871	ENSMUSG00000066510	Ankdd1a	A730067D02|A730067D02Rik|EG330963|Gm1473	ankyrin repeat and death domain containing 1A	protein-coding	chr9	65545692	65546160	3.1	0.67	3.96	-3.29	0.0129	0.0288
10116	chr9	65552274	65552620	+	0	NA	TTS (NM_153119)	TTS (NM_153119)	27640	NM_153119	102595	Mm.247303	NM_153119	ENSMUSG00000050721	Plekho2	AI840980|Plekhq1	pleckstrin homology domain containing, family O member 2	protein-coding	chr9	65552274	65552620	3.52	1.74	4.29	-2.56	0.0294	0.0489
10117	chr9	65554137	65554351	+	0	NA	3' UTR (NM_153119, exon 6 of 6)	3' UTR (NM_153119, exon 6 of 6)	25843	NM_153119	102595	Mm.247303	NM_153119	ENSMUSG00000050721	Plekho2	AI840980|Plekhq1	pleckstrin homology domain containing, family O member 2	protein-coding	chr9	65554137	65554351	2.27	-1.73	3.22	-4.95	0.00598	0.0178
10119	chr9	65564697	65565327	+	0	NA	intron (NM_153119, intron 2 of 5)	RMER15|LTR|ERVL	15075	NM_153119	102595	Mm.247303	NM_153119	ENSMUSG00000050721	Plekho2	AI840980|Plekhq1	pleckstrin homology domain containing, family O member 2	protein-coding	chr9	65564697	65565327	4.55	3.32	5.21	-1.89	0.0146	0.0312
1012	chr10	67628921	67629242	+	0	NA	Intergenic	Intergenic	-57122	NR_155444	105245193	Mm.72938	NR_155444		4930563J15Rik	-	RIKEN cDNA 4930563J15 gene	ncRNA	chr10	67628921	67629242	3.36	-0.63	4.32	-4.94	9e-05	0.00135
10120	chr9	65568587	65569611	+	0	NA	intron (NM_153119, intron 2 of 5)	MTD|LTR|ERVL-MaLR	10988	NM_153119	102595	Mm.247303	NM_153119	ENSMUSG00000050721	Plekho2	AI840980|Plekhq1	pleckstrin homology domain containing, family O member 2	protein-coding	chr9	65568587	65569611	4.92	3.16	5.68	-2.52	0.000236	0.00244
10123	chr9	65655523	65655876	+	0	NA	intron (NM_028030, intron 6 of 7)	ID_B1|SINE|B4	-20849	NM_010952	18247	Mm.116749	NM_010952	ENSMUSG00000040652	Oaz2	AZ-2|AZ2|Oaz2-ps|Sez15	ornithine decarboxylase antizyme 2	protein-coding	chr9	65655523	65655876	3.74	2.02	4.5	-2.48	0.0109	0.0261
10125	chr9	66113711	66115109	+	0	NA	intron (NM_019727, intron 1 of 14)	intron (NM_019727, intron 1 of 14)	10476	NM_019727	56440	Mm.271891	NM_019727	ENSMUSG00000032382	Snx1	-	sorting nexin 1	protein-coding	chr9	66113711	66115109	5.88	4.28	6.62	-2.34	2.22e-05	0.00063
10127	chr9	66126284	66126533	+	0	NA	promoter-TSS (NM_026635)	promoter-TSS (NM_026635)	-203	NM_001359210	68250	Mm.27107	NM_026635	ENSMUSG00000032381	Ciao2a	5730536A07Rik|Fam96a	cytosolic iron-sulfur assembly component 2A	protein-coding	chr9	66126284	66126533	2.85	-0.54	3.78	-4.31	0.00268	0.0109
10128	chr9	66126599	66126944	+	0	NA	5' UTR (NM_026635, exon 1 of 5)	5' UTR (NM_026635, exon 1 of 5)	160	NM_026635	68250	Mm.27107	NM_026635	ENSMUSG00000032381	Ciao2a	5730536A07Rik|Fam96a	cytosolic iron-sulfur assembly component 2A	protein-coding	chr9	66126599	66126944	3.5	1.49	4.31	-2.82	0.00866	0.0224
1013	chr10	67633179	67633615	+	0	NA	Intergenic	Intergenic	-61438	NR_155444	105245193	Mm.72938	NR_155444		4930563J15Rik	-	RIKEN cDNA 4930563J15 gene	ncRNA	chr10	67633179	67633615	4.02	2.75	4.68	-1.93	0.0247	0.0435
10133	chr9	66878832	66880607	+	0	NA	intron (NM_173413, intron 1 of 7)	L1MA4|LINE|L1	39986	NM_173413	235442	Mm.260376	NM_173413	ENSMUSG00000036943	Rab8b	5930437D16|D330025I23Rik	RAB8B, member RAS oncogene family	protein-coding	chr9	66878832	66880607	5.97	4.16	6.75	-2.59	3.26e-06	0.00023
10134	chr9	66880714	66880993	+	0	NA	intron (NM_173413, intron 1 of 7)	intron (NM_173413, intron 1 of 7)	38852	NM_173413	235442	Mm.260376	NM_173413	ENSMUSG00000036943	Rab8b	5930437D16|D330025I23Rik	RAB8B, member RAS oncogene family	protein-coding	chr9	66880714	66880993	2.92	0.67	3.76	-3.09	0.0228	0.0414
10135	chr9	66881048	66884708	+	0	NA	intron (NM_173413, intron 1 of 7)	intron (NM_173413, intron 1 of 7)	36827	NM_173413	235442	Mm.260376	NM_173413	ENSMUSG00000036943	Rab8b	5930437D16|D330025I23Rik	RAB8B, member RAS oncogene family	protein-coding	chr9	66881048	66884708	6.82	5.08	7.59	-2.5	1.28e-05	0.000458
10137	chr9	66886557	66888223	+	0	NA	intron (NM_173413, intron 1 of 7)	intron (NM_173413, intron 1 of 7)	32315	NM_173413	235442	Mm.260376	NM_173413	ENSMUSG00000036943	Rab8b	5930437D16|D330025I23Rik	RAB8B, member RAS oncogene family	protein-coding	chr9	66886557	66888223	6	4.22	6.77	-2.55	2.49e-05	0.000676
10138	chr9	66891361	66891575	+	0	NA	intron (NM_173413, intron 1 of 7)	L1VL2|LINE|L1	28237	NM_173413	235442	Mm.260376	NM_173413	ENSMUSG00000036943	Rab8b	5930437D16|D330025I23Rik	RAB8B, member RAS oncogene family	protein-coding	chr9	66891361	66891575	2.01	-1.73	2.96	-4.68	0.015	0.0318
10142	chr9	66916510	66916796	+	0	NA	intron (NM_173413, intron 1 of 7)	intron (NM_173413, intron 1 of 7)	3052	NM_173413	235442	Mm.260376	NM_173413	ENSMUSG00000036943	Rab8b	5930437D16|D330025I23Rik	RAB8B, member RAS oncogene family	protein-coding	chr9	66916510	66916796	2.72	-1.73	3.69	-5.41	0.00192	0.00889
10143	chr9	66918213	66918575	+	0	NA	intron (NM_173413, intron 1 of 7)	intron (NM_173413, intron 1 of 7)	1311	NM_173413	235442	Mm.260376	NM_173413	ENSMUSG00000036943	Rab8b	5930437D16|D330025I23Rik	RAB8B, member RAS oncogene family	protein-coding	chr9	66918213	66918575	3.39	1.47	4.18	-2.72	0.0111	0.0263
10146	chr9	69434416	69434829	+	0	NA	Intergenic	(TTTTG)n|Simple_repeat|Simple_repeat	-19061	NM_007585	12306	Mm.238343	NM_007585	ENSMUSG00000032231	Anxa2	AW215814|Cal1h	annexin A2	protein-coding	chr9	69434416	69434829	3.48	1.53	4.28	-2.75	0.0215	0.04
10147	chr9	69435099	69435507	+	0	NA	Intergenic	Intergenic	-18380	NM_007585	12306	Mm.238343	NM_007585	ENSMUSG00000032231	Anxa2	AW215814|Cal1h	annexin A2	protein-coding	chr9	69435099	69435507	3.59	0.99	4.47	-3.48	0.00282	0.0112
10149	chr9	69439036	69439250	+	0	NA	Intergenic	Intergenic	-14540	NM_007585	12306	Mm.238343	NM_007585	ENSMUSG00000032231	Anxa2	AW215814|Cal1h	annexin A2	protein-coding	chr9	69439036	69439250	2.12	-1.73	3.06	-4.79	0.011	0.0262
10150	chr9	69439539	69440181	+	0	NA	Intergenic	Intergenic	-13823	NM_007585	12306	Mm.238343	NM_007585	ENSMUSG00000032231	Anxa2	AW215814|Cal1h	annexin A2	protein-coding	chr9	69439539	69440181	5.02	3.84	5.65	-1.81	0.00322	0.0122
10151	chr9	69442272	69443070	+	0	NA	Intergenic	Intergenic	-11012	NM_007585	12306	Mm.238343	NM_007585	ENSMUSG00000032231	Anxa2	AW215814|Cal1h	annexin A2	protein-coding	chr9	69442272	69443070	5.22	3.3	6.02	-2.71	2.56e-05	0.000688
10152	chr9	69454375	69454814	+	0	NA	intron (NM_007585, intron 1 of 12)	intron (NM_007585, intron 1 of 12)	911	NM_007585	12306	Mm.238343	NM_007585	ENSMUSG00000032231	Anxa2	AW215814|Cal1h	annexin A2	protein-coding	chr9	69454375	69454814	3.37	0.93	4.23	-3.31	0.00395	0.0139
10154	chr9	69456512	69456726	+	0	NA	promoter-TSS (NR_037296)	promoter-TSS (NR_037296)	-325	NR_037296	100526560		NR_037296	ENSMUSG00000093042	Mir3109	mir-3109|mmu-mir-3109	microRNA 3109	ncRNA	chr9	69456512	69456726	2.15	-0.84	3.05	-3.89	0.0188	0.0366
10156	chr9	69457148	69457480	+	0	NA	TTS (NR_037296)	TTS (NR_037296)	370	NR_037296	100526560		NR_037296	ENSMUSG00000093042	Mir3109	mir-3109|mmu-mir-3109	microRNA 3109	ncRNA	chr9	69457148	69457480	2.93	-1.73	3.9	-5.63	0.000289	0.0028
10157	chr9	69458099	69458653	+	0	NA	intron (NM_007585, intron 1 of 12)	intron (NM_007585, intron 1 of 12)	1432	NR_037296	100526560		NR_037296	ENSMUSG00000093042	Mir3109	mir-3109|mmu-mir-3109	microRNA 3109	ncRNA	chr9	69458099	69458653	4.4	2.07	5.25	-3.19	0.000148	0.00186
10159	chr9	70242980	70243244	+	0	NA	intron (NM_181072, intron 1 of 27)	intron (NM_181072, intron 1 of 27)	35762	NM_181072	71602	Mm.249311	NM_181072	ENSMUSG00000032220	Myo1e	2310020N23Rik|9130023P14Rik|AA407778|myosin-1e|myr 3	myosin IE	protein-coding	chr9	70242980	70243244	2.95	0.42	3.82	-3.4	0.00473	0.0155
10160	chr9	70244047	70244493	+	0	NA	intron (NM_181072, intron 1 of 27)	RSINE1|SINE|B4	36920	NM_181072	71602	Mm.249311	NM_181072	ENSMUSG00000032220	Myo1e	2310020N23Rik|9130023P14Rik|AA407778|myosin-1e|myr 3	myosin IE	protein-coding	chr9	70244047	70244493	3.61	1.73	4.4	-2.67	0.00905	0.0231
10162	chr9	70257524	70257743	+	0	NA	intron (NM_181072, intron 1 of 27)	intron (NM_181072, intron 1 of 27)	50283	NM_181072	71602	Mm.249311	NM_181072	ENSMUSG00000032220	Myo1e	2310020N23Rik|9130023P14Rik|AA407778|myosin-1e|myr 3	myosin IE	protein-coding	chr9	70257524	70257743	2.82	-0.54	3.75	-4.29	0.00268	0.0109
10163	chr9	70260692	70262039	+	0	NA	intron (NM_181072, intron 1 of 27)	intron (NM_181072, intron 1 of 27)	54015	NM_181072	71602	Mm.249311	NM_181072	ENSMUSG00000032220	Myo1e	2310020N23Rik|9130023P14Rik|AA407778|myosin-1e|myr 3	myosin IE	protein-coding	chr9	70260692	70262039	5.45	3.38	6.27	-2.89	7.91e-06	0.000366
10165	chr9	70284972	70285253	+	0	NA	intron (NM_181072, intron 1 of 27)	intron (NM_181072, intron 1 of 27)	77762	NM_181072	71602	Mm.249311	NM_181072	ENSMUSG00000032220	Myo1e	2310020N23Rik|9130023P14Rik|AA407778|myosin-1e|myr 3	myosin IE	protein-coding	chr9	70284972	70285253	2.35	-1.07	3.28	-4.35	0.0066	0.019
10166	chr9	70830165	70830379	+	0	NA	intron (NM_001324473, intron 1 of 8)	intron (NM_001324473, intron 1 of 8)	104536	NM_008280	15450	Mm.390187	NM_008280	ENSMUSG00000032207	Lipc	AI256194|HL|Hpl	lipase, hepatic	protein-coding	chr9	70830165	70830379	2.44	-0.45	3.34	-3.79	0.009	0.023
10168	chr9	70834595	70835052	+	0	NA	intron (NM_001324473, intron 1 of 8)	intron (NM_001324473, intron 1 of 8)	99985	NM_008280	15450	Mm.390187	NM_008280	ENSMUSG00000032207	Lipc	AI256194|HL|Hpl	lipase, hepatic	protein-coding	chr9	70834595	70835052	4.3	3.05	4.96	-1.91	0.0174	0.0349
10170	chr9	70838441	70839290	+	0	NA	intron (NM_001324473, intron 1 of 8)	intron (NM_001324473, intron 1 of 8)	95943	NM_008280	15450	Mm.390187	NM_008280	ENSMUSG00000032207	Lipc	AI256194|HL|Hpl	lipase, hepatic	protein-coding	chr9	70838441	70839290	5.3	3.86	6	-2.14	0.000475	0.00381
10173	chr9	70841847	70842515	+	0	NA	intron (NM_001324473, intron 1 of 8)	ID_B1|SINE|B4	92627	NM_008280	15450	Mm.390187	NM_008280	ENSMUSG00000032207	Lipc	AI256194|HL|Hpl	lipase, hepatic	protein-coding	chr9	70841847	70842515	4.56	2.35	5.39	-3.05	6.77e-05	0.00117
10175	chr9	72089072	72089489	+	0	NA	intron (NM_001253862, intron 3 of 19)	L1MEc|LINE|L1	21921	NM_001253862	21406	Mm.171615	NM_011544	ENSMUSG00000032228	Tcf12	A130037E08Rik|ALF1|HEB|HEBAlt|HTF-4|HTF4|ME1|REB|bHLHb20	transcription factor 12	protein-coding	chr9	72089072	72089489	3.96	0.51	4.89	-4.38	1.11e-05	0.000424
10177	chr9	72660151	72660509	+	0	NA	Intergenic	Intergenic	-2001	NM_010890	17999	Mm.279923	NM_010890	ENSMUSG00000032216	Nedd4	AA959633|AL023035|AU019897|E430025J12Rik|EG639396|Gm7265|KIAA0093|Nedd4-1|Nedd4a	neural precursor cell expressed, developmentally down-regulated 4	protein-coding	chr9	72660151	72660509	3.37	0.55	4.27	-3.72	0.00204	0.00921
1018	chr10	67689442	67690717	+	0	NA	Intergenic	Intergenic	-118120	NR_155444	105245193	Mm.72938	NR_155444		4930563J15Rik	-	RIKEN cDNA 4930563J15 gene	ncRNA	chr10	67689442	67690717	5.89	4.11	6.67	-2.55	6.67e-06	0.000337
10180	chr9	72968107	72968448	+	0	NA	intron (NM_026314, intron 6 of 8)	intron (NM_026314, intron 6 of 8)	9492	NM_001163725	67685	Mm.31817	NM_026314	ENSMUSG00000092192	Dnaaf4	1700010I24Rik|Dyx1c1|EKN1|b2b811.1Clo|b2b811Clo	dynein axonemal assembly factor 4	protein-coding	chr9	72968107	72968448	3.8	1.32	4.66	-3.34	0.00415	0.0144
10182	chr9	74905022	74905255	+	0	NA	Intergenic	Intergenic	43217	NM_008262	15379	Mm.303355	NM_008262	ENSMUSG00000043013	Onecut1	D9Ertd423e|HNF-6|Hfh12|Hnf6|Hnf6b|OC-1|Oc1	one cut domain, family member 1	protein-coding	chr9	74905022	74905255	2.44	-0.29	3.32	-3.61	0.0196	0.0376
10184	chr9	75361672	75362781	+	0	NA	Intergenic	Intergenic	14468	NM_013479	12049	Mm.25988	NM_013479	ENSMUSG00000032191	Bcl2l10	AA420380|AU023065|Boo|C85687|Diva	Bcl2-like 10	protein-coding	chr9	75361672	75362781	5.39	3.56	6.17	-2.61	1.2e-05	0.000443
10185	chr9	75364046	75364551	+	0	NA	Intergenic	RSINE1|SINE|B4	16540	NM_013479	12049	Mm.25988	NM_013479	ENSMUSG00000032191	Bcl2l10	AA420380|AU023065|Boo|C85687|Diva	Bcl2-like 10	protein-coding	chr9	75364046	75364551	3.84	2.37	4.55	-2.17	0.0219	0.0404
10186	chr9	75407854	75408554	+	0	NA	intron (NM_015806, intron 1 of 5)	intron (NM_015806, intron 1 of 5)	1155	NM_027418	50772	Mm.480076	NM_015806	ENSMUSG00000042688	Mapk6	2610021I23Rik|D130053K17Rik|Erk3|Mapk4|Mapk63|Prkm4|Prkm6	mitogen-activated protein kinase 6	protein-coding	chr9	75407854	75408554	4.21	1.55	5.1	-3.54	5.72e-05	0.00107
10187	chr9	75408808	75409022	+	0	NA	intron (NM_015806, intron 1 of 5)	intron (NM_015806, intron 1 of 5)	444	NM_027418	50772	Mm.480076	NM_015806	ENSMUSG00000042688	Mapk6	2610021I23Rik|D130053K17Rik|Erk3|Mapk4|Mapk63|Prkm4|Prkm6	mitogen-activated protein kinase 6	protein-coding	chr9	75408808	75409022	2.52	-0.63	3.43	-4.06	0.00777	0.021
10189	chr9	75434629	75434785	+	0	NA	Intergenic	Intergenic	-6817	NM_001039522	235497	Mm.41508	NM_001006122	ENSMUSG00000042487	Leo1	Gm185	Leo1, Paf1/RNA polymerase II complex component	protein-coding	chr9	75434629	75434785	2.39	-1.73	3.35	-5.08	0.00228	0.00984
10190	chr9	75436008	75436343	+	0	NA	Intergenic	Intergenic	-5349	NM_001039522	235497	Mm.41508	NM_001006122	ENSMUSG00000042487	Leo1	Gm185	Leo1, Paf1/RNA polymerase II complex component	protein-coding	chr9	75436008	75436343	3.66	1.94	4.42	-2.48	0.0151	0.032
10193	chr9	75558640	75559091	+	0	NA	intron (NM_001357828, intron 1 of 10)	intron (NM_001357828, intron 1 of 10)	792	NM_016963	50875	Mm.38445	NM_016963	ENSMUSG00000058587	Tmod3	U-Tmod|UTMOD	tropomodulin 3	protein-coding	chr9	75558640	75559091	3.83	2.08	4.6	-2.53	0.00957	0.0239
10194	chr9	77910326	77910792	+	0	NA	Intergenic	CpG	-6806	NM_134255	68801	Mm.430736	NM_134255	ENSMUSG00000032349	Elovl5	1110059L23Rik|AI747313|AU043003|HELO1	ELOVL family member 5, elongation of long chain fatty acids (yeast)	protein-coding	chr9	77910326	77910792	3.83	2.05	4.61	-2.56	0.0111	0.0263
10196	chr9	77916874	77917370	+	0	NA	promoter-TSS (NM_134255)	promoter-TSS (NM_134255)	-243	NM_134255	68801	Mm.430736	NM_134255	ENSMUSG00000032349	Elovl5	1110059L23Rik|AI747313|AU043003|HELO1	ELOVL family member 5, elongation of long chain fatty acids (yeast)	protein-coding	chr9	77916874	77917370	3.72	2.02	4.48	-2.46	0.0145	0.031
10199	chr9	77923889	77924113	+	0	NA	intron (NM_134255, intron 1 of 7)	intron (NM_134255, intron 1 of 7)	6636	NM_134255	68801	Mm.430736	NM_134255	ENSMUSG00000032349	Elovl5	1110059L23Rik|AI747313|AU043003|HELO1	ELOVL family member 5, elongation of long chain fatty acids (yeast)	protein-coding	chr9	77923889	77924113	2.66	0.32	3.51	-3.19	0.0237	0.0425
10204	chr9	78527265	78527953	+	0	NA	Intergenic	Intergenic	-45885	NM_010106	13627	Mm.138471	NM_010106	ENSMUSG00000037742	Eef1a1	-	eukaryotic translation elongation factor 1 alpha 1	protein-coding	chr9	78527265	78527953	4.31	2.87	5.02	-2.14	0.00689	0.0195
10205	chr9	78532040	78532841	+	0	NA	Intergenic	ID_B1|SINE|B4	-50716	NM_010106	13627	Mm.138471	NM_010106	ENSMUSG00000037742	Eef1a1	-	eukaryotic translation elongation factor 1 alpha 1	protein-coding	chr9	78532040	78532841	4.92	3.04	5.71	-2.68	5.57e-05	0.00105
10209	chr9	83549020	83549285	+	0	NA	intron (NM_172507, intron 1 of 3)	intron (NM_172507, intron 1 of 3)	814	NM_172507	212531	Mm.491246	NM_172507	ENSMUSG00000032261	Sh3bgrl2	A930014C21Rik|AA408038|B930089I21	SH3 domain binding glutamic acid-rich protein like 2	protein-coding	chr9	83549020	83549285	2.74	0.55	3.57	-3.02	0.0246	0.0434
10210	chr9	83575392	83575909	+	0	NA	intron (NM_172507, intron 1 of 3)	intron (NM_172507, intron 1 of 3)	27312	NM_172507	212531	Mm.491246	NM_172507	ENSMUSG00000032261	Sh3bgrl2	A930014C21Rik|AA408038|B930089I21	SH3 domain binding glutamic acid-rich protein like 2	protein-coding	chr9	83575392	83575909	4.53	3.37	5.17	-1.8	0.0191	0.0369
10211	chr9	83925595	83925838	+	0	NA	intron (NM_001305935, intron 1 of 10)	intron (NM_001305935, intron 1 of 10)	579	NM_001305935	12040	Mm.12819	NM_199195	ENSMUSG00000032263	Bckdhb	BCKDE1B|BCKDH E1-beta	branched chain ketoacid dehydrogenase E1, beta polypeptide	protein-coding	chr9	83925595	83925838	3.03	0.86	3.86	-3	0.0134	0.0296
10212	chr9	83926097	83926774	+	0	NA	intron (NM_001305935, intron 1 of 10)	intron (NM_001305935, intron 1 of 10)	1298	NM_001305935	12040	Mm.12819	NM_199195	ENSMUSG00000032263	Bckdhb	BCKDE1B|BCKDH E1-beta	branched chain ketoacid dehydrogenase E1, beta polypeptide	protein-coding	chr9	83926097	83926774	4.96	3.62	5.64	-2.02	0.00177	0.00849
10213	chr9	86513691	86513905	+	0	NA	intron (NM_177208, intron 16 of 38)	intron (NM_177208, intron 16 of 38)	46644	NM_177208	320615	Mm.245500	NM_177208	ENSMUSG00000034973	Dop1a	B130005I07Rik|BC035275|C130028L17|D9Ertd809e|Dopey1	DOP1 leucine zipper like protein A	protein-coding	chr9	86513691	86513905	2.13	-1.07	3.05	-4.12	0.0131	0.0291
10214	chr9	87025963	87026177	+	0	NA	intron (NM_001359962, intron 1 of 14)	intron (NM_001359962, intron 1 of 14)	4041	NM_001359962	266690	Mm.30166	NM_024195	ENSMUSG00000032872	Cyb5r4	2810034J18Rik|B5+B5R|C79736|Cb5cb5r|Ncb5or|b5/b5r|b5b5r	cytochrome b5 reductase 4	protein-coding	chr9	87025963	87026177	2.8	0.55	3.64	-3.09	0.0244	0.0432
10218	chr9	88958823	88959350	+	0	NA	intron (NM_009742, intron 1 of 1)	intron (NM_009742, intron 1 of 1)	2166	NM_009742	12044	Mm.425593	NM_009742	ENSMUSG00000102037	Bcl2a1a	A1|BB218357|Bcl2a1|Bfl-1|Hbpa1	B cell leukemia/lymphoma 2 related protein A1a	protein-coding	chr9	88958823	88959350	4.07	2.18	4.86	-2.68	0.00521	0.0164
10219	chr9	88959575	88960026	+	0	NA	intron (NM_009742, intron 1 of 1)	(TCTA)n|Simple_repeat|Simple_repeat	2880	NM_009742	12044	Mm.425593	NM_009742	ENSMUSG00000102037	Bcl2a1a	A1|BB218357|Bcl2a1|Bfl-1|Hbpa1	B cell leukemia/lymphoma 2 related protein A1a	protein-coding	chr9	88959575	88960026	3.95	1.77	4.78	-3.01	0.00165	0.0081
1022	chr10	67702787	67703617	+	0	NA	Intergenic	Intergenic	-131243	NR_155444	105245193	Mm.72938	NR_155444		4930563J15Rik	-	RIKEN cDNA 4930563J15 gene	ncRNA	chr10	67702787	67703617	4.98	3.75	5.64	-1.89	0.00283	0.0113
10221	chr9	89198795	89199015	+	0	NA	promoter-TSS (NM_007534)	promoter-TSS (NM_007534)	-368	NM_007534	12045	Mm.479217	NM_007534	ENSMUSG00000089929	Bcl2a1b	A1-b	B cell leukemia/lymphoma 2 related protein A1b	protein-coding	chr9	89198795	89199015	2.4	-1.73	3.35	-5.08	0.0036	0.0131
10223	chr9	89256597	89257366	+	0	NA	Intergenic	Intergenic	45597	NM_001359993	107885	Mm.486274	NM_026829	ENSMUSG00000066442	Mthfs	1110034I12Rik|2310020H23Rik|AI119695	5, 10-methenyltetrahydrofolate synthetase	protein-coding	chr9	89256597	89257366	5.37	4.21	6.01	-1.79	0.00217	0.00954
10224	chr9	89282540	89282825	+	0	NA	Intergenic	Intergenic	71298	NM_001359993	107885	Mm.486274	NM_026829	ENSMUSG00000066442	Mthfs	1110034I12Rik|2310020H23Rik|AI119695	5, 10-methenyltetrahydrofolate synthetase	protein-coding	chr9	89282540	89282825	3.14	1.27	3.93	-2.66	0.0236	0.0424
10226	chr9	89882537	89882860	+	0	NA	Intergenic	L1M2|LINE|L1	-27077	NM_001357744	19417	Mm.44561	NM_011245	ENSMUSG00000032356	Rasgrf1	AI844718|CDC25|CDC25Mm|Gnrp|Grf1|Grfbeta|P190-A|Ras-GRF1|p190|p190RhoGEF	RAS protein-specific guanine nucleotide-releasing factor 1	protein-coding	chr9	89882537	89882860	3.43	1.44	4.24	-2.8	0.00738	0.0204
10227	chr9	90042817	90043106	+	0	NA	Intergenic	B1_Mus1|SINE|Alu	-11306	NM_007801	13036	Mm.2277	NM_007801	ENSMUSG00000032359	Ctsh	AL022844	cathepsin H	protein-coding	chr9	90042817	90043106	3.09	1.22	3.88	-2.66	0.0271	0.0464
10228	chr9	90430867	90431398	+	0	NA	Intergenic	Intergenic	-160363	NM_194334	67016	Mm.335347	NM_194334	ENSMUSG00000037410	Tbc1d2b	1810061M12Rik|AI480956|AV021536|AV023399|AW491493|mKIAA1055	TBC1 domain family, member 2B	protein-coding	chr9	90430867	90431398	4.19	2.55	4.94	-2.38	0.00983	0.0243
1023	chr10	67712092	67713379	+	0	NA	Intergenic	MamRep38|DNA|hAT	-140776	NR_155444	105245193	Mm.72938	NR_155444		4930563J15Rik	-	RIKEN cDNA 4930563J15 gene	ncRNA	chr10	67712092	67713379	5.37	3.8	6.11	-2.31	0.000117	0.00158
10231	chr9	92224733	92225332	+	0	NA	Intergenic	Intergenic	-25162	NM_011636	22038	Mm.421956	NM_011636	ENSMUSG00000032369	Plscr1	MmTRA1a|MmTRA1b|Nor1|Tra1|Tra1a|Tra1b|Tras1|Tras2	phospholipid scramblase 1	protein-coding	chr9	92224733	92225332	4.49	2.88	5.23	-2.34	0.00126	0.00686
10232	chr9	92250212	92250588	+	0	NA	intron (NM_011636, intron 1 of 8)	CpG	206	NM_011636	22038	Mm.421956	NM_011636	ENSMUSG00000032369	Plscr1	MmTRA1a|MmTRA1b|Nor1|Tra1|Tra1a|Tra1b|Tras1|Tras2	phospholipid scramblase 1	protein-coding	chr9	92250212	92250588	3.27	1.37	4.07	-2.7	0.0218	0.0403
10233	chr9	92252488	92253086	+	0	NA	intron (NM_011636, intron 1 of 8)	intron (NM_011636, intron 1 of 8)	2593	NM_011636	22038	Mm.421956	NM_011636	ENSMUSG00000032369	Plscr1	MmTRA1a|MmTRA1b|Nor1|Tra1|Tra1a|Tra1b|Tras1|Tras2	phospholipid scramblase 1	protein-coding	chr9	92252488	92253086	3.85	1.11	4.74	-3.63	0.000448	0.00366
10238	chr9	96399146	96399768	+	0	NA	Intergenic	B1F|SINE|Alu	-35026	NM_001357212	11933	Mm.424	NM_007502	ENSMUSG00000032412	Atp1b3	AA409958|AI664000|AW212096	ATPase, Na+/K+ transporting, beta 3 polypeptide	protein-coding	chr9	96399146	96399768	4.24	1.64	5.11	-3.48	2.69e-05	0.000698
10240	chr9	96636915	96637186	+	0	NA	Intergenic	Intergenic	-5547	NM_053268	114713	Mm.124502	NM_053268	ENSMUSG00000032413	Rasa2	5430433H21Rik|AA517451|AU023900|GAP1m	RAS p21 protein activator 2	protein-coding	chr9	96636915	96637186	2.75	0.6	3.57	-2.98	0.0261	0.0452
10241	chr9	96718624	96719034	+	0	NA	intron (NM_175537, intron 1 of 2)	MER112|DNA|hAT-Charlie	616	NM_001359960	245007	Mm.485954	NM_175537	ENSMUSG00000040433	Zbtb38	A930014K01Rik|CIBZ	zinc finger and BTB domain containing 38	protein-coding	chr9	96718624	96719034	3.06	0.37	3.94	-3.57	0.00951	0.0238
10243	chr9	97307615	97308133	+	0	NA	Intergenic	Intergenic	62084	NM_030219	78911	Mm.108347	NM_030219	ENSMUSG00000032451	Trim42	4930486B16Rik	tripartite motif-containing 42	protein-coding	chr9	97307615	97308133	4	2.67	4.67	-2	0.0193	0.0373
10244	chr9	99182037	99182623	+	0	NA	Intergenic	Intergenic	-42119	NM_029094	74769	Mm.213128	NM_029094	ENSMUSG00000032462	Pik3cb	1110001J02Rik|AI447572|p110beta	phosphatidylinositol-4,5-bisphosphate 3-kinase catalytic subunit beta	protein-coding	chr9	99182037	99182623	5.17	3.73	5.88	-2.15	0.000492	0.00389
10245	chr9	99182718	99182968	+	0	NA	Intergenic	Intergenic	-42632	NM_029094	74769	Mm.213128	NM_029094	ENSMUSG00000032462	Pik3cb	1110001J02Rik|AI447572|p110beta	phosphatidylinositol-4,5-bisphosphate 3-kinase catalytic subunit beta	protein-coding	chr9	99182718	99182968	2.67	-0.84	3.6	-4.44	0.00527	0.0165
10246	chr9	100440398	100440676	+	0	NA	Intergenic	ID4|SINE|ID	45936	NM_001033543	213208	Mm.242896	NM_001033543	ENSMUSG00000044244	Il20rb	AV228068|Fndc6|Gm186|Il20R2	interleukin 20 receptor beta	protein-coding	chr9	100440398	100440676	2.86	-0.01	3.75	-3.76	0.00757	0.0207
10248	chr9	100506537	100506904	+	0	NA	intron (NM_010878, intron 2 of 3)	intron (NM_010878, intron 2 of 3)	136	NM_001324530	17973	Mm.181485	NM_010878	ENSMUSG00000032475	Nck1	6330586M15Rik|D230010O13Rik|Nck|Nck-1	non-catalytic region of tyrosine kinase adaptor protein 1	protein-coding	chr9	100506537	100506904	3.22	1.02	4.05	-3.03	0.0171	0.0346
10249	chr9	100506999	100507243	+	0	NA	promoter-TSS (NM_001324530)	promoter-TSS (NM_001324530)	-265	NM_001324530	17973	Mm.181485	NM_010878	ENSMUSG00000032475	Nck1	6330586M15Rik|D230010O13Rik|Nck|Nck-1	non-catalytic region of tyrosine kinase adaptor protein 1	protein-coding	chr9	100506999	100507243	2.56	-1.21	3.51	-4.72	0.00253	0.0105
10251	chr9	100644885	100645099	+	0	NA	intron (NM_001357264, intron 1 of 32)	intron (NM_001357264, intron 1 of 32)	1544	NM_001357265	20842	Mm.42135	NM_009282	ENSMUSG00000037286	Stag1	AU045003|SA-1|Scc3	stromal antigen 1	protein-coding	chr9	100644885	100645099	1.99	-1.73	2.93	-4.66	0.0124	0.0282
10252	chr9	101552759	101553043	+	0	NA	Intergenic	ORR1E|LTR|ERVL-MaLR	210707	NR_110509	102633035	Mm.411422	NR_110509	ENSMUSG00000101941	Gm28979	-	predicted gene 28979	ncRNA	chr9	101552759	101553043	3.16	1.19	3.96	-2.77	0.013	0.0291
10253	chr9	101628027	101628327	+	0	NA	Intergenic	Intergenic	285983	NR_110509	102633035	Mm.411422	NR_110509	ENSMUSG00000101941	Gm28979	-	predicted gene 28979	ncRNA	chr9	101628027	101628327	2.83	-1.73	3.8	-5.52	0.000684	0.00478
10255	chr9	102626499	102626719	+	0	NA	promoter-TSS (NM_001081122)	promoter-TSS (NM_001081122)	313	NM_181394	69010	Mm.2000	NM_181394	ENSMUSG00000035048	Anapc13	1810004D07Rik|APC13|SWM1	anaphase promoting complex subunit 13	protein-coding	chr9	102626499	102626719	2.48	-1.07	3.42	-4.49	0.00459	0.0152
10256	chr9	103230265	103230596	+	0	NA	promoter-TSS (NM_133977)	promoter-TSS (NM_133977)	-144	NM_133977	22041	Mm.37214	NM_133977	ENSMUSG00000032554	Trf	AI266983|Cd176|HP|Tf|Tfn|hpx	transferrin	protein-coding	chr9	103230265	103230596	3.8	2.22	4.54	-2.32	0.0184	0.0361
10258	chr9	104064304	104064603	+	0	NA	intron (NM_175324, intron 1 of 19)	intron (NM_175324, intron 1 of 19)	729	NM_175324	102632	Mm.41274	NM_175324	ENSMUSG00000090150	Acad11	5730439E10Rik|AI987948	acyl-Coenzyme A dehydrogenase family, member 11	protein-coding	chr9	104064304	104064603	2.27	-1.73	3.22	-4.95	0.00525	0.0165
10259	chr9	104233479	104233920	+	0	NA	exon (NM_001359740, exon 6 of 57)	exon (NM_001359740, exon 6 of 57)	29231	NM_001359740	235567	Mm.217256	NM_001163026	ENSMUSG00000032560	Dnajc13	D030002L11Rik|Gm1124|RME-8|Rme8|mKIAA0678	DnaJ heat shock protein family (Hsp40) member C13	protein-coding	chr9	104233479	104233920	3.56	1.35	4.4	-3.05	0.00419	0.0144
10260	chr9	104339019	104339134	+	0	NA	Intergenic	Intergenic	-1354	NM_207668	56318	Mm.19941	NM_019807	ENSMUSG00000032561	Acpp	5'-NT|A030005E02Rik|FRAP|Lap|PAP|Ppal	acid phosphatase, prostate	protein-coding	chr9	104339019	104339134	2.4	-1.73	3.36	-5.09	0.00216	0.00954
10261	chr9	106245159	106245477	+	0	NA	intron (NM_001291835, intron 2 of 10)	intron (NM_001291835, intron 2 of 10)	2412	NM_001291835	11655	Mm.290578	NM_020559	ENSMUSG00000032786	Alas1	ALAS|ALAS-N|Alas-1|Alas-h	aminolevulinic acid synthase 1	protein-coding	chr9	106245159	106245477	3.41	0.6	4.3	-3.71	0.00338	0.0126
10263	chr9	106822699	106823093	+	0	NA	intron (NM_001015507, intron 1 of 22)	intron (NM_001015507, intron 1 of 22)	920	NM_001015507	321006	Mm.440089	NM_001015507	ENSMUSG00000040325	Dcaf1	AI447437|B930007L02Rik|Vprbp|mKIAA0800	DDB1 and CUL4 associated factor 1	protein-coding	chr9	106822699	106823093	3.43	0.67	4.32	-3.64	0.00136	0.00716
10264	chr9	107264034	107264347	+	0	NA	intron (NM_178907, intron 2 of 10)	intron (NM_178907, intron 2 of 10)	25206	NM_001316691	102626	Mm.222612	NM_178907	ENSMUSG00000032577	Mapkapk3	3PK|AI874665|MAPKAP-K3|MAPKAP3|MK-3|MK3|MapkKapk3	mitogen-activated protein kinase-activated protein kinase 3	protein-coding	chr9	107264034	107264347	3.52	1.24	4.36	-3.11	0.00848	0.0222
10265	chr9	107264468	107264960	+	0	NA	intron (NM_178907, intron 2 of 10)	intron (NM_178907, intron 2 of 10)	24682	NM_001316691	102626	Mm.222612	NM_178907	ENSMUSG00000032577	Mapkapk3	3PK|AI874665|MAPKAP-K3|MAPKAP3|MK-3|MK3|MapkKapk3	mitogen-activated protein kinase-activated protein kinase 3	protein-coding	chr9	107264468	107264960	4.11	2.51	4.85	-2.34	0.00608	0.0179
10266	chr9	107280475	107281097	+	0	NA	intron (NM_178907, intron 2 of 10)	intron (NM_178907, intron 2 of 10)	8610	NM_001316691	102626	Mm.222612	NM_178907	ENSMUSG00000032577	Mapkapk3	3PK|AI874665|MAPKAP-K3|MAPKAP3|MK-3|MK3|MapkKapk3	mitogen-activated protein kinase-activated protein kinase 3	protein-coding	chr9	107280475	107281097	4.45	3.21	5.11	-1.9	0.0135	0.0297
10270	chr9	107635504	107635744	+	0	NA	promoter-TSS (NM_008138)	promoter-TSS (NM_008138)	-281	NM_008138	14678	Mm.196464	NM_008138	ENSMUSG00000032562	Gnai2	C76432|Galphai2|Gia|Gnai-2	guanine nucleotide binding protein (G protein), alpha inhibiting 2	protein-coding	chr9	107635504	107635744	2.86	0.22	3.74	-3.52	0.00597	0.0177
10271	chr9	108120262	108120503	+	0	NA	intron (NM_007567, intron 3 of 11)	intron (NM_007567, intron 3 of 11)	-13336	NR_126078	76873	Mm.436935	NR_126077	ENSMUSG00000102224	4930447F24Rik	-	RIKEN cDNA 4930447F24 gene	ncRNA	chr9	108120262	108120503	2.69	-1.73	3.66	-5.39	0.000765	0.00515
10272	chr9	108120738	108120962	+	0	NA	intron (NM_007567, intron 3 of 11)	intron (NM_007567, intron 3 of 11)	-12868	NR_126078	76873	Mm.436935	NR_126077	ENSMUSG00000102224	4930447F24Rik	-	RIKEN cDNA 4930447F24 gene	ncRNA	chr9	108120738	108120962	3.12	-1.21	4.08	-5.3	0.000111	0.00154
10273	chr9	108121021	108121322	+	0	NA	intron (NM_007567, intron 3 of 11)	PB1D7|SINE|Alu	-12547	NR_126078	76873	Mm.436935	NR_126077	ENSMUSG00000102224	4930447F24Rik	-	RIKEN cDNA 4930447F24 gene	ncRNA	chr9	108121021	108121322	3.04	-0.14	3.96	-4.1	0.00126	0.00688
10274	chr9	108122274	108122629	+	0	NA	intron (NM_007567, intron 3 of 11)	intron (NM_007567, intron 3 of 11)	-11267	NR_126078	76873	Mm.436935	NR_126077	ENSMUSG00000102224	4930447F24Rik	-	RIKEN cDNA 4930447F24 gene	ncRNA	chr9	108122274	108122629	3.2	-0.54	4.14	-4.68	0.000299	0.00286
10275	chr9	108305996	108306210	+	0	NA	promoter-TSS (NM_001311156)	promoter-TSS (NM_001311156)	56	NM_133986	102791	Mm.24670	NM_133986	ENSMUSG00000039461	Tcta	9130410M22Rik|AW553637|C85065|Tctal	T cell leukemia translocation altered gene	protein-coding	chr9	108305996	108306210	2.54	-0.63	3.46	-4.08	0.00686	0.0194
10276	chr9	108306901	108307488	+	0	NA	intron (NM_001313961, intron 1 of 5)	intron (NM_001313961, intron 1 of 5)	397	NM_001313962	11848	Mm.757	NM_016802	ENSMUSG00000007815	Rhoa	Arha|Arha1|Arha2	ras homolog family member A	protein-coding	chr9	108306901	108307488	4.3	2.59	5.06	-2.47	0.00233	0.00999
10277	chr9	108307663	108307877	+	0	NA	intron (NM_001313961, intron 1 of 5)	intron (NM_001313961, intron 1 of 5)	973	NM_001313962	11848	Mm.757	NM_016802	ENSMUSG00000007815	Rhoa	Arha|Arha1|Arha2	ras homolog family member A	protein-coding	chr9	108307663	108307877	2.62	-0.63	3.55	-4.17	0.00447	0.015
10278	chr9	108338859	108339352	+	0	NA	promoter-TSS (NM_008160)	promoter-TSS (NM_008160)	25	NM_001329527	14775	Mm.1090	NM_008160	ENSMUSG00000063856	Gpx1	AI195024|AL033363|CGPx|GPx-1|GSHPx-1|Gpx	glutathione peroxidase 1	protein-coding	chr9	108338859	108339352	3.95	2.26	4.71	-2.45	0.0123	0.0281
10280	chr9	108340077	108340676	+	0	NA	TTS (NM_008160)	TTS (NM_008160)	1296	NM_001329527	14775	Mm.1090	NM_008160	ENSMUSG00000063856	Gpx1	AI195024|AL033363|CGPx|GPx-1|GSHPx-1|Gpx	glutathione peroxidase 1	protein-coding	chr9	108340077	108340676	4.52	2.81	5.28	-2.46	0.00139	0.00725
10281	chr9	108340866	108341234	+	0	NA	TTS (NM_008160)	TTS (NM_008160)	1970	NM_001329527	14775	Mm.1090	NM_008160	ENSMUSG00000063856	Gpx1	AI195024|AL033363|CGPx|GPx-1|GSHPx-1|Gpx	glutathione peroxidase 1	protein-coding	chr9	108340866	108341234	3.38	-0.84	4.34	-5.18	0.000121	0.00161
10282	chr9	108341458	108341786	+	0	NA	Intergenic	B1_Mur1|SINE|Alu	2542	NM_001329527	14775	Mm.1090	NM_008160	ENSMUSG00000063856	Gpx1	AI195024|AL033363|CGPx|GPx-1|GSHPx-1|Gpx	glutathione peroxidase 1	protein-coding	chr9	108341458	108341786	2.98	-0.01	3.88	-3.9	0.00315	0.012
10283	chr9	108341993	108342940	+	0	NA	Intergenic	Intergenic	3386	NM_001329527	14775	Mm.1090	NM_008160	ENSMUSG00000063856	Gpx1	AI195024|AL033363|CGPx|GPx-1|GSHPx-1|Gpx	glutathione peroxidase 1	protein-coding	chr9	108341993	108342940	5.54	3.83	6.3	-2.47	3.62e-05	0.000841
10284	chr9	108507773	108507987	+	0	NA	promoter-TSS (NM_133794)	promoter-TSS (NM_133794)	-125	NM_133794	97541	Mm.272427	NM_133794	ENSMUSG00000032604	Qars	1110018N24Rik|1200016L19Rik|C80286|GLNRS	glutaminyl-tRNA synthetase	protein-coding	chr9	108507773	108507987	2.4	-1.73	3.35	-5.08	0.0036	0.0131
10285	chr9	108649886	108650100	+	0	NA	promoter-TSS (NM_001357283)	promoter-TSS (NM_001357283)	-585	NM_001357286	23807	Mm.290447	NM_011790	ENSMUSG00000064145	Arih2	AI843547|ARI2|TRIAD1|UIP48	ariadne RBR E3 ubiquitin protein ligase 2	protein-coding	chr9	108649886	108650100	2.24	-1.21	3.18	-4.39	0.0102	0.0249
10287	chr9	108663107	108663351	+	0	NA	intron (NM_020520, intron 1 of 8)	intron (NM_020520, intron 1 of 8)	1093	NM_020520	57279	Mm.29666	NM_020520	ENSMUSG00000032602	Slc25a20	1110007P09Rik|C78826|CAC|Cact|mCAC	solute carrier family 25 (mitochondrial carnitine/acylcarnitine translocase), member 20	protein-coding	chr9	108663107	108663351	2.57	-1.07	3.51	-4.58	0.00291	0.0114
10289	chr9	109022662	109023021	+	0	NA	intron (NR_153430, intron 9 of 13)	MLT1-int|LTR|ERVL-MaLR	-15726	NM_001284332	66940	Mm.196533	NM_025858	ENSMUSG00000025647	Shisa5	2310008D10Rik|6430628I05Rik|Scotin|mShisa5	shisa family member 5	protein-coding	chr9	109022662	109023021	2.56	-1.73	3.52	-5.25	0.00154	0.00775
10290	chr9	109023147	109023595	+	0	NA	intron (NR_153430, intron 9 of 13)	MLT1-int|LTR|ERVL-MaLR	-15196	NM_001284332	66940	Mm.196533	NM_025858	ENSMUSG00000025647	Shisa5	2310008D10Rik|6430628I05Rik|Scotin|mShisa5	shisa family member 5	protein-coding	chr9	109023147	109023595	4.12	1.84	4.97	-3.13	0.00024	0.00247
10292	chr9	109876628	109876842	+	0	NA	intron (NM_007658, intron 1 of 14)	intron (NM_007658, intron 1 of 14)	1156	NM_007658	12530	Mm.307103	NM_007658	ENSMUSG00000032477	Cdc25a	D9Ertd393e	cell division cycle 25A	protein-coding	chr9	109876628	109876842	2.74	-1.07	3.68	-4.76	0.00126	0.00686
10295	chr9	111037378	111038009	+	0	NA	intron (NM_008522, intron 14 of 16)	intron (NM_008522, intron 14 of 16)	18401	NM_008522	17002	Mm.282359	NM_008522	ENSMUSG00000032496	Ltf	Csp82|Lf|MMS10R|Ms10r	lactotransferrin	protein-coding	chr9	111037378	111038009	4.43	3.21	5.08	-1.87	0.0111	0.0263
10296	chr9	111046453	111046704	+	0	NA	Intergenic	ORR1E|LTR|ERVL-MaLR	10666	NM_001302377	54199	Mm.7336	NM_017466	ENSMUSG00000043953	Ccrl2	1810047I05Rik|Ackr5|CCR11|Cmkbr1l2|E01|L-CCR	chemokine (C-C motif) receptor-like 2	protein-coding	chr9	111046453	111046704	2.85	0.11	3.73	-3.62	0.00779	0.0211
10297	chr9	111054715	111054996	+	0	NA	TTS (NM_001302377)	TTS (NM_001302377)	2389	NM_001302377	54199	Mm.7336	NM_017466	ENSMUSG00000043953	Ccrl2	1810047I05Rik|Ackr5|CCR11|Cmkbr1l2|E01|L-CCR	chemokine (C-C motif) receptor-like 2	protein-coding	chr9	111054715	111054996	2.46	-0.63	3.37	-4	0.00778	0.0211
10298	chr9	111056700	111057146	+	0	NA	5' UTR (NM_017466, exon 1 of 2)	5' UTR (NM_017466, exon 1 of 2)	321	NM_001302377	54199	Mm.7336	NM_017466	ENSMUSG00000043953	Ccrl2	1810047I05Rik|Ackr5|CCR11|Cmkbr1l2|E01|L-CCR	chemokine (C-C motif) receptor-like 2	protein-coding	chr9	111056700	111057146	3.62	1.82	4.4	-2.57	0.0104	0.0253
10299	chr9	111057202	111057606	+	0	NA	promoter-TSS (NM_001302377)	promoter-TSS (NM_001302377)	114	NM_001302376	54199	Mm.7336	NM_017466	ENSMUSG00000043953	Ccrl2	1810047I05Rik|Ackr5|CCR11|Cmkbr1l2|E01|L-CCR	chemokine (C-C motif) receptor-like 2	protein-coding	chr9	111057202	111057606	4.16	2.87	4.83	-1.96	0.0239	0.0426
103	chr1	53824430	53824671	+	0	NA	intron (NM_001001883, intron 28 of 28)	intron (NM_001001883, intron 28 of 28)	-24874	NR_106149	102465783		NR_106149	ENSMUSG00000098443	Mir7681	Gm27806|mmu-mir-7681	microRNA 7681	ncRNA	chr1	53824430	53824671	2.83	0.79	3.65	-2.86	0.0223	0.0409
1030	chr10	68240860	68241495	+	0	NA	intron (NM_023598, intron 3 of 9)	intron (NM_023598, intron 3 of 9)	37549	NM_023598	71371	Mm.440357	NM_023598	ENSMUSG00000019947	Arid5b	4930580B11|5430435G07Rik|AI467247|Desrt|Mrf2|Mrf2alpha|Mrf2beta	AT rich interactive domain 5B (MRF1-like)	protein-coding	chr10	68240860	68241495	4.49	3.2	5.16	-1.96	0.00958	0.0239
10300	chr9	111057964	111058204	+	0	NA	promoter-TSS (NM_001302377)	promoter-TSS (NM_001302377)	-566	NM_001302376	54199	Mm.7336	NM_017466	ENSMUSG00000043953	Ccrl2	1810047I05Rik|Ackr5|CCR11|Cmkbr1l2|E01|L-CCR	chemokine (C-C motif) receptor-like 2	protein-coding	chr9	111057964	111058204	2.18	-1.07	3.11	-4.18	0.0123	0.0281
10301	chr9	111058967	111059895	+	0	NA	Intergenic	L1_Rod|LINE|L1	-1913	NM_001302376	54199	Mm.7336	NM_017466	ENSMUSG00000043953	Ccrl2	1810047I05Rik|Ackr5|CCR11|Cmkbr1l2|E01|L-CCR	chemokine (C-C motif) receptor-like 2	protein-coding	chr9	111058967	111059895	5.79	3.87	6.58	-2.71	1.35e-06	0.000154
10303	chr9	111062889	111063349	+	0	NA	Intergenic	Intergenic	-5601	NM_001302376	54199	Mm.7336	NM_017466	ENSMUSG00000043953	Ccrl2	1810047I05Rik|Ackr5|CCR11|Cmkbr1l2|E01|L-CCR	chemokine (C-C motif) receptor-like 2	protein-coding	chr9	111062889	111063349	4.21	2.95	4.87	-1.92	0.016	0.0331
10304	chr9	111085291	111085827	+	0	NA	Intergenic	RMER15|LTR|ERVL	-28041	NM_001302376	54199	Mm.7336	NM_017466	ENSMUSG00000043953	Ccrl2	1810047I05Rik|Ackr5|CCR11|Cmkbr1l2|E01|L-CCR	chemokine (C-C motif) receptor-like 2	protein-coding	chr9	111085291	111085827	4.09	2.47	4.84	-2.37	0.0164	0.0336
10305	chr9	111086183	111086474	+	0	NA	Intergenic	Intergenic	-28810	NM_001302376	54199	Mm.7336	NM_017466	ENSMUSG00000043953	Ccrl2	1810047I05Rik|Ackr5|CCR11|Cmkbr1l2|E01|L-CCR	chemokine (C-C motif) receptor-like 2	protein-coding	chr9	111086183	111086474	3.56	1.35	4.39	-3.04	0.00777	0.021
10306	chr9	111094603	111095261	+	0	NA	Intergenic	MIRb|SINE|MIR	-23179	NM_027742	71268	Mm.302287	NM_027742	ENSMUSG00000032497	Lrrfip2	5133400F20Rik|AI850587	leucine rich repeat (in FLII) interacting protein 2	protein-coding	chr9	111094603	111095261	4.47	3.16	5.14	-1.99	0.0173	0.0348
10307	chr9	111118790	111119686	+	0	NA	intron (NM_027742, intron 1 of 13)	intron (NM_027742, intron 1 of 13)	1127	NM_001164838	71268	Mm.302287	NM_027742	ENSMUSG00000032497	Lrrfip2	5133400F20Rik|AI850587	leucine rich repeat (in FLII) interacting protein 2	protein-coding	chr9	111118790	111119686	5.16	4.17	5.74	-1.56	0.0138	0.0301
10310	chr9	111144448	111144710	+	0	NA	intron (NM_027742, intron 3 of 13)	intron (NM_027742, intron 3 of 13)	26468	NM_001164838	71268	Mm.302287	NM_027742	ENSMUSG00000032497	Lrrfip2	5133400F20Rik|AI850587	leucine rich repeat (in FLII) interacting protein 2	protein-coding	chr9	111144448	111144710	2.39	-1.73	3.35	-5.08	0.0032	0.0121
10312	chr9	111145900	111146550	+	0	NA	intron (NM_027742, intron 3 of 13)	intron (NM_027742, intron 3 of 13)	28114	NM_001164838	71268	Mm.302287	NM_027742	ENSMUSG00000032497	Lrrfip2	5133400F20Rik|AI850587	leucine rich repeat (in FLII) interacting protein 2	protein-coding	chr9	111145900	111146550	3.88	-0.08	4.83	-4.91	8.48e-06	0.000372
10315	chr9	113663469	113663807	+	0	NA	intron (NM_001164677, intron 12 of 17)	B4A|SINE|B4	44621	NM_001164678	18571	Mm.29816	NM_011052	ENSMUSG00000032504	Pdcd6ip	AI480591|AW544830|Aip1|Alix|C76364|Eig2|mKIAA1375	programmed cell death 6 interacting protein	protein-coding	chr9	113663469	113663807	3.15	0.75	4.01	-3.25	0.00721	0.0201
10316	chr9	113782564	113782985	+	0	NA	intron (NM_001114347, intron 6 of 39)	L1MB8|LINE|L1	-10556	NM_001286603	76499	Mm.222272	NM_029633	ENSMUSG00000033392	Clasp2	1500004F14Rik|8030404L10Rik|C77448|CLASP2beta|mKIAA0627	CLIP associating protein 2	protein-coding	chr9	113782564	113782985	3.11	-1.21	4.08	-5.29	0.000259	0.0026
10318	chr9	114329311	114329525	+	0	NA	promoter-TSS (NM_007535)	promoter-TSS (NM_007535)	-717	NM_007535	12046	Mm.378887	NM_007535	ENSMUSG00000053820	Bcl2a1c	A1-c	B cell leukemia/lymphoma 2 related protein A1c	protein-coding	chr9	114329311	114329525	2.57	-0.36	3.47	-3.83	0.00759	0.0207
10319	chr9	114730819	114731048	+	0	NA	promoter-TSS (NM_026036)	promoter-TSS (NM_026036)	-270	NM_026036	67213	Mm.28858	NM_026036	ENSMUSG00000032434	Cmtm6	2810051A14Rik|AA536733|Cklfsf6	CKLF-like MARVEL transmembrane domain containing 6	protein-coding	chr9	114730819	114731048	2.05	-1.21	2.97	-4.19	0.0187	0.0366
10322	chr9	114787391	114787511	+	0	NA	Intergenic	URR1B|DNA|hAT-Charlie	-5458	NM_001252479	102545	Mm.35600	NM_133978	ENSMUSG00000032436	Cmtm7	AI481279|Cklfsf7|LNV	CKLF-like MARVEL transmembrane domain containing 7	protein-coding	chr9	114787391	114787511	2.53	-0.29	3.43	-3.72	0.00968	0.0241
10325	chr9	116135788	116136237	+	0	NA	intron (NM_029575, intron 1 of 6)	intron (NM_029575, intron 1 of 6)	39351	NM_009371	21813	Mm.172346	NM_009371	ENSMUSG00000032440	Tgfbr2	1110020H15Rik|AU042018|DNIIR|RIIDN|TBR-II|TbetaR-II|TbetaRII	transforming growth factor, beta receptor II	protein-coding	chr9	116135788	116136237	3.37	-1.73	4.35	-6.07	4.91e-05	0.000982
10327	chr9	116137619	116137833	+	0	NA	intron (NM_029575, intron 1 of 6)	intron (NM_029575, intron 1 of 6)	37637	NM_009371	21813	Mm.172346	NM_009371	ENSMUSG00000032440	Tgfbr2	1110020H15Rik|AU042018|DNIIR|RIIDN|TBR-II|TbetaR-II|TbetaRII	transforming growth factor, beta receptor II	protein-coding	chr9	116137619	116137833	2.37	-1.73	3.33	-5.06	0.00493	0.0158
10329	chr9	116138896	116139155	+	0	NA	intron (NM_029575, intron 1 of 6)	intron (NM_029575, intron 1 of 6)	36338	NM_009371	21813	Mm.172346	NM_009371	ENSMUSG00000032440	Tgfbr2	1110020H15Rik|AU042018|DNIIR|RIIDN|TBR-II|TbetaR-II|TbetaRII	transforming growth factor, beta receptor II	protein-coding	chr9	116138896	116139155	2.86	0.71	3.69	-2.98	0.0228	0.0415
10330	chr9	116160399	116160773	+	0	NA	intron (NM_009371, intron 1 of 7)	intron (NM_009371, intron 1 of 7)	14777	NM_009371	21813	Mm.172346	NM_009371	ENSMUSG00000032440	Tgfbr2	1110020H15Rik|AU042018|DNIIR|RIIDN|TBR-II|TbetaR-II|TbetaRII	transforming growth factor, beta receptor II	protein-coding	chr9	116160399	116160773	3.5	0.86	4.38	-3.53	0.00104	0.00616
10333	chr9	116174049	116174380	+	0	NA	intron (NM_009371, intron 1 of 7)	intron (NM_009371, intron 1 of 7)	1149	NM_009371	21813	Mm.172346	NM_009371	ENSMUSG00000032440	Tgfbr2	1110020H15Rik|AU042018|DNIIR|RIIDN|TBR-II|TbetaR-II|TbetaRII	transforming growth factor, beta receptor II	protein-coding	chr9	116174049	116174380	3.27	-1.73	4.25	-5.97	6.29e-05	0.00112
10334	chr9	116177914	116178558	+	0	NA	Intergenic	Intergenic	-2873	NM_029575	21813	Mm.172346	NM_009371	ENSMUSG00000032440	Tgfbr2	1110020H15Rik|AU042018|DNIIR|RIIDN|TBR-II|TbetaR-II|TbetaRII	transforming growth factor, beta receptor II	protein-coding	chr9	116177914	116178558	4.24	2.69	4.97	-2.28	0.00832	0.0219
10337	chr9	119164141	119165265	+	0	NA	Intergenic	Intergenic	-7610	NM_146230	235674	Mm.379402	NM_146230	ENSMUSG00000010651	Acaa1b	-	acetyl-Coenzyme A acyltransferase 1B	protein-coding	chr9	119164141	119165265	5.61	3.65	6.42	-2.77	3.9e-06	0.00025
10338	chr9	119165318	119166219	+	0	NA	Intergenic	Intergenic	-8675	NM_146230	235674	Mm.379402	NM_146230	ENSMUSG00000010651	Acaa1b	-	acetyl-Coenzyme A acyltransferase 1B	protein-coding	chr9	119165318	119166219	4.48	1.71	5.37	-3.66	0.0224	0.041
10339	chr9	119166940	119167258	+	0	NA	Intergenic	Intergenic	-10006	NM_146230	235674	Mm.379402	NM_146230	ENSMUSG00000010651	Acaa1b	-	acetyl-Coenzyme A acyltransferase 1B	protein-coding	chr9	119166940	119167258	3.45	-0.21	4.39	-4.6	9.28e-05	0.00138
1034	chr10	68281939	68282153	+	0	NA	Intergenic	Intergenic	-3320	NM_023598	71371	Mm.440357	NM_023598	ENSMUSG00000019947	Arid5b	4930580B11|5430435G07Rik|AI467247|Desrt|Mrf2|Mrf2alpha|Mrf2beta	AT rich interactive domain 5B (MRF1-like)	protein-coding	chr10	68281939	68282153	2.51	-0.01	3.38	-3.39	0.0218	0.0403
10340	chr9	119247942	119248650	+	0	NA	intron (NR_045693, intron 13 of 18)	intron (NR_045693, intron 13 of 18)	-16604	NR_033303	109280	Mm.261557	NM_175420	ENSMUSG00000092212	Slc22a13b	9330176C04Rik|Slc22a13b-ps	solute carrier family 22 (organic cation transporter), member 13b	pseudo	chr9	119247942	119248650	4	1.35	4.88	-3.53	0.000109	0.00152
10341	chr9	119265406	119265863	+	0	NA	intron (NR_045693, intron 8 of 18)	B4A|SINE|B4	-33942	NR_033303	109280	Mm.261557	NM_175420	ENSMUSG00000092212	Slc22a13b	9330176C04Rik|Slc22a13b-ps	solute carrier family 22 (organic cation transporter), member 13b	pseudo	chr9	119265406	119265863	3.59	2.1	4.31	-2.21	0.0222	0.0408
10342	chr9	119322660	119323962	+	0	NA	promoter-TSS (NM_001359582)	promoter-TSS (NM_001359582)	-884	NM_133985	108737	Mm.293565	NM_133985	ENSMUSG00000036737	Oxsr1	2210022N24Rik|2810422B09Rik|AI462649|AW209236|Osr1|mKIAA1101	oxidative-stress responsive 1	protein-coding	chr9	119322660	119323962	5.22	4.16	5.83	-1.67	0.0156	0.0327
10346	chr9	120058555	120059068	+	0	NA	intron (NM_009987, intron 1 of 1)	URR1B|DNA|hAT-Charlie	9485	NM_009987	13051	Mm.44065	NM_009987	ENSMUSG00000052336	Cx3cr1	-	chemokine (C-X3-C motif) receptor 1	protein-coding	chr9	120058555	120059068	4.32	3.21	4.94	-1.73	0.0261	0.0452
10347	chr9	120571163	120571401	+	0	NA	promoter-TSS (NM_025974)	promoter-TSS (NM_025974)	-235	NM_025974	67115	Mm.289810	NM_025974	ENSMUSG00000025794	Rpl14	3100001N19Rik|AA407502|AL022816|CAG-ISL-7|CTG-B33|L14	ribosomal protein L14	protein-coding	chr9	120571163	120571401	2.72	0.32	3.57	-3.25	0.0197	0.0377
1035	chr10	71343086	71343558	+	0	NA	intron (NM_134007, intron 1 of 2)	intron (NM_134007, intron 1 of 2)	1527	NM_134007	52637	Mm.254114	NM_134007	ENSMUSG00000037710	Cisd1	AU043990|AW743335|D10Ertd214e|Zcd1|mitoNEET	CDGSH iron sulfur domain 1	protein-coding	chr10	71343086	71343558	4.05	2.48	4.79	-2.31	0.00825	0.0218
10351	chr9	120774526	120774757	+	0	NA	Intergenic	Intergenic	140609	NR_040742	76402	Mm.436588	NR_040742	ENSMUSG00000100146	1700020M21Rik	-	RIKEN cDNA 1700020M21 gene	ncRNA	chr9	120774526	120774757	2.8	-1.73	3.77	-5.49	0.000722	0.00495
10352	chr9	120775446	120775836	+	0	NA	Intergenic	Intergenic	139609	NR_040742	76402	Mm.436588	NR_040742	ENSMUSG00000100146	1700020M21Rik	-	RIKEN cDNA 1700020M21 gene	ncRNA	chr9	120775446	120775836	3.22	0.16	4.13	-3.97	0.00118	0.00665
10353	chr9	120776073	120777204	+	0	NA	Intergenic	Intergenic	138612	NR_040742	76402	Mm.436588	NR_040742	ENSMUSG00000100146	1700020M21Rik	-	RIKEN cDNA 1700020M21 gene	ncRNA	chr9	120776073	120777204	5.53	4.13	6.22	-2.09	0.000171	0.00201
10356	chr9	120866777	120867494	+	0	NA	Intergenic	Intergenic	48115	NR_040742	76402	Mm.436588	NR_040742	ENSMUSG00000100146	1700020M21Rik	-	RIKEN cDNA 1700020M21 gene	ncRNA	chr9	120866777	120867494	4.36	3.07	5.03	-1.96	0.0134	0.0297
10357	chr9	120867760	120867974	+	0	NA	Intergenic	Intergenic	47383	NR_040742	76402	Mm.436588	NR_040742	ENSMUSG00000100146	1700020M21Rik	-	RIKEN cDNA 1700020M21 gene	ncRNA	chr9	120867760	120867974	2.63	0.27	3.49	-3.22	0.029	0.0484
10358	chr9	120868149	120868501	+	0	NA	Intergenic	URR1A|DNA|hAT-Charlie	46925	NR_040742	76402	Mm.436588	NR_040742	ENSMUSG00000100146	1700020M21Rik	-	RIKEN cDNA 1700020M21 gene	ncRNA	chr9	120868149	120868501	3.11	0.22	4.01	-3.79	0.0036	0.0131
10359	chr9	120936334	120936601	+	0	NA	intron (NM_007614, intron 1 of 14)	intron (NM_007614, intron 1 of 14)	2889	NM_001165902	12387	Mm.291928	NM_007614	ENSMUSG00000006932	Ctnnb1	Bfc|Catnb|Mesc	catenin (cadherin associated protein), beta 1	protein-coding	chr9	120936334	120936601	2.67	0.51	3.49	-2.98	0.0264	0.0455
1036	chr10	71349276	71349512	+	0	NA	intron (NM_027184, intron 1 of 5)	intron (NM_027184, intron 1 of 5)	1631	NM_001347191	69718	Mm.245867	NM_027184	ENSMUSG00000060733	Ipmk	2410017C19Rik|AA408208|Impk	inositol polyphosphate multikinase	protein-coding	chr10	71349276	71349512	2.49	-1.73	3.45	-5.18	0.00179	0.00855
10361	chr9	121314763	121315362	+	0	NA	intron (NM_001357972, intron 1 of 13)	intron (NM_001357972, intron 1 of 13)	17560	NR_152160	67095	Mm.491112	NM_175114	ENSMUSG00000032536	Trak1	2310001H13Rik|AI413908|AI467545|hyrt|mKIAA1042	trafficking protein, kinesin binding 1	protein-coding	chr9	121314763	121315362	4.73	2.79	5.53	-2.75	0.000333	0.00304
10363	chr9	121382541	121383177	+	0	NA	promoter-TSS (NM_001357969)	promoter-TSS (NM_001357969)	65	NM_001357969	67095	Mm.491112	NM_175114	ENSMUSG00000032536	Trak1	2310001H13Rik|AI413908|AI467545|hyrt|mKIAA1042	trafficking protein, kinesin binding 1	protein-coding	chr9	121382541	121383177	4.52	3.41	5.13	-1.73	0.0216	0.0402
10366	chr9	122115536	122116088	+	0	NA	Intergenic	RSINE1|SINE|B4	-1454	NM_001164572	20623	Mm.257989	NM_133741	ENSMUSG00000038145	Snrk	2010012F07Rik|AI448042|AW547029|E030034B15|R74830|mKIAA0096	SNF related kinase	protein-coding	chr9	122115536	122116088	4.15	2.43	4.91	-2.48	0.00609	0.0179
10367	chr9	122116670	122117106	+	0	NA	promoter-TSS (NM_001357776)	promoter-TSS (NM_001357776)	-378	NM_001164572	20623	Mm.257989	NM_133741	ENSMUSG00000038145	Snrk	2010012F07Rik|AI448042|AW547029|E030034B15|R74830|mKIAA0096	SNF related kinase	protein-coding	chr9	122116670	122117106	3.24	0.89	4.09	-3.19	0.00864	0.0224
10368	chr9	122124591	122124971	+	0	NA	intron (NM_001357776, intron 1 of 5)	intron (NM_001357776, intron 1 of 5)	7322	NM_001357776	20623	Mm.257989	NM_133741	ENSMUSG00000038145	Snrk	2010012F07Rik|AI448042|AW547029|E030034B15|R74830|mKIAA0096	SNF related kinase	protein-coding	chr9	122124591	122124971	3.04	0.79	3.88	-3.1	0.0115	0.0269
1037	chr10	71369220	71369475	+	0	NA	intron (NM_027184, intron 3 of 5)	intron (NM_027184, intron 3 of 5)	21584	NM_001347191	69718	Mm.245867	NM_027184	ENSMUSG00000060733	Ipmk	2410017C19Rik|AA408208|Impk	inositol polyphosphate multikinase	protein-coding	chr10	71369220	71369475	2.59	-0.54	3.51	-4.04	0.00591	0.0176
10371	chr9	122352207	122352463	+	0	NA	intron (NM_001359207, intron 1 of 4)	B1F2|SINE|Alu	719	NM_026179	67469	Mm.280254	NM_026179	ENSMUSG00000032540	Abhd5	1300003D03Rik|2010002J10Rik|CGI-58|IECN5|NCIE2	abhydrolase domain containing 5	protein-coding	chr9	122352207	122352463	3.15	1.05	3.97	-2.92	0.0128	0.0287
10372	chr9	122356833	122357516	+	0	NA	intron (NM_001359207, intron 1 of 4)	intron (NM_001359207, intron 1 of 4)	5558	NM_026179	67469	Mm.280254	NM_026179	ENSMUSG00000032540	Abhd5	1300003D03Rik|2010002J10Rik|CGI-58|IECN5|NCIE2	abhydrolase domain containing 5	protein-coding	chr9	122356833	122357516	5	3.41	5.74	-2.33	0.000208	0.00228
10373	chr9	122716445	122716659	+	0	NA	Intergenic	Intergenic	-30647	NM_001199736	671232	Mm.296421	NM_001199736	ENSMUSG00000094985	Topaz1	Gm9524	testis and ovary specific PAZ domain containing 1	protein-coding	chr9	122716445	122716659	2.74	-0.07	3.63	-3.71	0.00827	0.0218
10375	chr9	122748946	122749549	+	0	NA	exon (NM_001199736, exon 2 of 20)	exon (NM_001199736, exon 2 of 20)	2048	NM_001199736	671232	Mm.296421	NM_001199736	ENSMUSG00000094985	Topaz1	Gm9524	testis and ovary specific PAZ domain containing 1	protein-coding	chr9	122748946	122749549	4.16	2.42	4.92	-2.5	0.00342	0.0127
10380	chr9	123840024	123840294	+	0	NA	intron (NM_148925, intron 4 of 18)	intron (NM_148925, intron 4 of 18)	11502	NM_148925	17281	Mm.252941	NM_148925	ENSMUSG00000025241	Fyco1	2810409M01Rik|Mem2|RUFY3|ZFYVE7	FYVE and coiled-coil domain containing 1	protein-coding	chr9	123840024	123840294	3.36	0.27	4.27	-4	0.000917	0.00576
10381	chr9	123840401	123840831	+	0	NA	exon (NM_001110253, exon 3 of 18)	exon (NM_001110253, exon 3 of 18)	11045	NM_148925	17281	Mm.252941	NM_148925	ENSMUSG00000025241	Fyco1	2810409M01Rik|Mem2|RUFY3|ZFYVE7	FYVE and coiled-coil domain containing 1	protein-coding	chr9	123840401	123840831	3.93	-0.36	4.89	-5.25	3.91e-06	0.00025
10382	chr9	123850297	123851019	+	0	NA	intron (NM_148925, intron 1 of 18)	intron (NM_148925, intron 1 of 18)	1003	NM_148925	17281	Mm.252941	NM_148925	ENSMUSG00000025241	Fyco1	2810409M01Rik|Mem2|RUFY3|ZFYVE7	FYVE and coiled-coil domain containing 1	protein-coding	chr9	123850297	123851019	3.99	1.81	4.82	-3.01	0.0022	0.00961
10383	chr9	123852836	123853004	+	0	NA	3' UTR (NM_011798, exon 2 of 2)	3' UTR (NM_011798, exon 2 of 2)	-1021	NM_001110253	17281	Mm.252941	NM_148925	ENSMUSG00000025241	Fyco1	2810409M01Rik|Mem2|RUFY3|ZFYVE7	FYVE and coiled-coil domain containing 1	protein-coding	chr9	123852836	123853004	2.39	-0.28	3.27	-3.56	0.0168	0.0341
10385	chr9	123923690	123924281	+	0	NA	Intergenic	B1_Mus2|SINE|Alu	44707	NM_009912	12768	Mm.274927	NM_009912	ENSMUSG00000025804	Ccr1	Cmkbr1|Mip-1a-R	chemokine (C-C motif) receptor 1	protein-coding	chr9	123923690	123924281	4.15	1.71	5.01	-3.3	0.000335	0.00304
10386	chr9	123927614	123927960	+	0	NA	Intergenic	Intergenic	40905	NM_009912	12768	Mm.274927	NM_009912	ENSMUSG00000025804	Ccr1	Cmkbr1|Mip-1a-R	chemokine (C-C motif) receptor 1	protein-coding	chr9	123927614	123927960	2.76	-0.08	3.65	-3.73	0.00836	0.022
10387	chr9	123928031	123928285	+	0	NA	Intergenic	MLT1F|LTR|ERVL-MaLR	40534	NM_009912	12768	Mm.274927	NM_009912	ENSMUSG00000025804	Ccr1	Cmkbr1|Mip-1a-R	chemokine (C-C motif) receptor 1	protein-coding	chr9	123928031	123928285	3.48	-0.29	4.43	-4.72	6.72e-05	0.00116
10388	chr9	123928459	123929206	+	0	NA	Intergenic	ORR1F|LTR|ERVL-MaLR	39860	NM_009912	12768	Mm.274927	NM_009912	ENSMUSG00000025804	Ccr1	Cmkbr1|Mip-1a-R	chemokine (C-C motif) receptor 1	protein-coding	chr9	123928459	123929206	4.94	3.53	5.64	-2.12	0.001	0.00602
1039	chr10	73341949	73342234	+	0	NA	Intergenic	Intergenic	-255386	NR_040646	327768	Mm.417745	NR_040646	ENSMUSG00000111994	A330049N07Rik	-	RIKEN cDNA A330049N07 gene	ncRNA	chr10	73341949	73342234	3.42	1.35	4.23	-2.89	0.0058	0.0174
10390	chr9	123931479	123932292	+	0	NA	Intergenic	Intergenic	36807	NM_009912	12768	Mm.274927	NM_009912	ENSMUSG00000025804	Ccr1	Cmkbr1|Mip-1a-R	chemokine (C-C motif) receptor 1	protein-coding	chr9	123931479	123932292	4.34	2.54	5.12	-2.57	0.00271	0.011
10391	chr9	123936660	123937477	+	0	NA	Intergenic	Intergenic	31624	NM_009912	12768	Mm.274927	NM_009912	ENSMUSG00000025804	Ccr1	Cmkbr1|Mip-1a-R	chemokine (C-C motif) receptor 1	protein-coding	chr9	123936660	123937477	4.8	3.13	5.55	-2.42	0.000353	0.00314
10392	chr9	123937671	123938548	+	0	NA	Intergenic	Intergenic	30583	NM_009912	12768	Mm.274927	NM_009912	ENSMUSG00000025804	Ccr1	Cmkbr1|Mip-1a-R	chemokine (C-C motif) receptor 1	protein-coding	chr9	123937671	123938548	5.26	3.16	6.08	-2.92	7.19e-06	0.000348
10394	chr9	123939487	123939701	+	0	NA	Intergenic	(TCTA)n|Simple_repeat|Simple_repeat	29098	NM_009912	12768	Mm.274927	NM_009912	ENSMUSG00000025804	Ccr1	Cmkbr1|Mip-1a-R	chemokine (C-C motif) receptor 1	protein-coding	chr9	123939487	123939701	2.6	0.11	3.47	-3.36	0.014	0.0304
10395	chr9	123939773	123940673	+	0	NA	Intergenic	Intergenic	28469	NM_009912	12768	Mm.274927	NM_009912	ENSMUSG00000025804	Ccr1	Cmkbr1|Mip-1a-R	chemokine (C-C motif) receptor 1	protein-coding	chr9	123939773	123940673	4.6	2.03	5.47	-3.44	5.13e-05	0.001
10396	chr9	123941442	123941826	+	0	NA	Intergenic	Intergenic	27058	NM_009912	12768	Mm.274927	NM_009912	ENSMUSG00000025804	Ccr1	Cmkbr1|Mip-1a-R	chemokine (C-C motif) receptor 1	protein-coding	chr9	123941442	123941826	3.69	1.25	4.56	-3.31	0.00108	0.00631
10399	chr9	123967512	123967885	+	0	NA	intron (NM_009912, intron 1 of 1)	intron (NM_009912, intron 1 of 1)	994	NM_009912	12768	Mm.274927	NM_009912	ENSMUSG00000025804	Ccr1	Cmkbr1|Mip-1a-R	chemokine (C-C motif) receptor 1	protein-coding	chr9	123967512	123967885	3.14	-1.73	4.11	-5.84	0.000105	0.00149
1040	chr10	75676703	75677285	+	0	NA	intron (NM_172549, intron 29 of 36)	intron (NM_172549, intron 29 of 36)	-32986	NM_027890	71733	Mm.247956	NM_027890	ENSMUSG00000006342	Susd2	1200011D11Rik	sushi domain containing 2	protein-coding	chr10	75676703	75677285	3.81	1.94	4.6	-2.66	0.00926	0.0234
10400	chr9	123968634	123969011	+	0	NA	promoter-TSS (NM_009912)	promoter-TSS (NM_009912)	-130	NM_009912	12768	Mm.274927	NM_009912	ENSMUSG00000025804	Ccr1	Cmkbr1|Mip-1a-R	chemokine (C-C motif) receptor 1	protein-coding	chr9	123968634	123969011	3.55	1.8	4.32	-2.52	0.0187	0.0366
10401	chr9	124056234	124056719	+	0	NA	Intergenic	Intergenic	34505	NM_009914	12771	Mm.57050	NM_009914	ENSMUSG00000035448	Ccr3	CC-CKR3|CKR3|Cmkbr1l2|Cmkbr3	chemokine (C-C motif) receptor 3	protein-coding	chr9	124056234	124056719	3.81	1.55	4.65	-3.09	0.00101	0.00604
10403	chr9	124069064	124069278	+	0	NA	Intergenic	Intergenic	-33012	NM_009915	12772	Mm.6272	NM_009915	ENSMUSG00000049103	Ccr2	Cc-ckr-2|Ccr2a|Ccr2b|Ckr2|Ckr2a|Ckr2b|Cmkbr2|mJe-r	chemokine (C-C motif) receptor 2	protein-coding	chr9	124069064	124069278	2.46	-1.07	3.4	-4.47	0.00604	0.0179
10406	chr9	124146146	124147073	+	0	NA	Intergenic	RMER15|LTR|ERVL	25066	NM_009917	12774	Mm.14302	NM_009917	ENSMUSG00000079227	Ccr5	AM4-7|CD195|Cmkbr5	chemokine (C-C motif) receptor 5	protein-coding	chr9	124146146	124147073	5.51	4.28	6.17	-1.89	0.000631	0.00454
10407	chr9	124312020	124312341	+	0	NA	intron (NM_001243117, intron 1 of 4)	intron (NM_001243117, intron 1 of 4)	514	NM_001243118	630836	Mm.458553	NM_001243117	ENSMUSG00000074829	2010315B03Rik	BC029716	RIKEN cDNA 2010315B03 gene	protein-coding	chr9	124312020	124312341	2.82	0.56	3.67	-3.11	0.0218	0.0403
10408	chr9	124423027	124423315	+	0	NA	promoter-TSS (NR_027950)	promoter-TSS (NR_027950)	-80	NR_027950	75135	Mm.476814	NR_015516		4930526I15Rik	1600027J15Rik	RIKEN cDNA 4930526I15 gene	ncRNA	chr9	124423027	124423315	2.78	0.22	3.65	-3.43	0.0132	0.0292
10409	chr9	124423554	124423898	+	0	NA	promoter-TSS (NR_015516)	promoter-TSS (NR_015516)	-61	NR_102721	75135	Mm.476814	NR_015516		4930526I15Rik	1600027J15Rik	RIKEN cDNA 4930526I15 gene	ncRNA	chr9	124423554	124423898	3.74	2.35	4.44	-2.09	0.0257	0.0447
1041	chr10	77391064	77391531	+	0	NA	intron (NM_001024837, intron 1 of 10)	L1MC3|LINE|L1	26976	NM_130895	110532	Mm.276815	NM_130895	ENSMUSG00000020262	Adarb1	1700057H01Rik|AW124433|AW558573|Adar2|BB220382|D10Bwg0447e|Red1	adenosine deaminase, RNA-specific, B1	protein-coding	chr10	77391064	77391531	4.14	2.66	4.85	-2.19	0.0075	0.0206
10410	chr9	124424878	124425370	+	0	NA	TTS (NR_027950)	TTS (NR_027950)	1337	NR_015516	75135	Mm.476814	NR_015516		4930526I15Rik	1600027J15Rik	RIKEN cDNA 4930526I15 gene	ncRNA	chr9	124424878	124425370	3.88	1.16	4.77	-3.61	0.00125	0.00685
10416	chrX	9462622	9463097	+	0	NA	intron (NM_007807, intron 3 of 12)	intron (NM_007807, intron 3 of 12)	6465	NM_007807	13058	Mm.200362	NM_007807	ENSMUSG00000015340	Cybb	C88302|CGD91-phox|Cgd|Cyd|Nox2|gp91-1|gp91phox	cytochrome b-245, beta polypeptide	protein-coding	chrX	9462622	9463097	3.59	1.93	4.35	-2.42	0.0176	0.0351
10417	chrX	9468029	9468441	+	0	NA	intron (NM_007807, intron 1 of 12)	intron (NM_007807, intron 1 of 12)	1089	NM_007807	13058	Mm.200362	NM_007807	ENSMUSG00000015340	Cybb	C88302|CGD91-phox|Cgd|Cyd|Nox2|gp91-1|gp91phox	cytochrome b-245, beta polypeptide	protein-coding	chrX	9468029	9468441	3.59	1.79	4.36	-2.58	0.0125	0.0284
10418	chrX	9469499	9469806	+	0	NA	promoter-TSS (NM_007807)	promoter-TSS (NM_007807)	-328	NM_007807	13058	Mm.200362	NM_007807	ENSMUSG00000015340	Cybb	C88302|CGD91-phox|Cgd|Cyd|Nox2|gp91-1|gp91phox	cytochrome b-245, beta polypeptide	protein-coding	chrX	9469499	9469806	3.36	0.82	4.23	-3.4	0.00311	0.012
10419	chrX	9471026	9471356	+	0	NA	Intergenic	Intergenic	-1867	NM_007807	13058	Mm.200362	NM_007807	ENSMUSG00000015340	Cybb	C88302|CGD91-phox|Cgd|Cyd|Nox2|gp91-1|gp91phox	cytochrome b-245, beta polypeptide	protein-coding	chrX	9471026	9471356	3.74	2.03	4.5	-2.47	0.0126	0.0284
1042	chr10	77396990	77397716	+	0	NA	intron (NM_001024837, intron 1 of 10)	intron (NM_001024837, intron 1 of 10)	20920	NM_130895	110532	Mm.276815	NM_130895	ENSMUSG00000020262	Adarb1	1700057H01Rik|AW124433|AW558573|Adar2|BB220382|D10Bwg0447e|Red1	adenosine deaminase, RNA-specific, B1	protein-coding	chr10	77396990	77397716	4.51	2.06	5.37	-3.31	7.5e-05	0.00123
10423	chrX	13461741	13462015	+	0	NA	intron (NM_173415, intron 1 of 3)	CpG	788	NM_173415	236690	Mm.90233	NM_173415	ENSMUSG00000051228	Nyx	CLNP|CSNB1|CSNB4|nob	nyctalopin	protein-coding	chrX	13461741	13462015	2.67	0.32	3.52	-3.2	0.0185	0.0364
10424	chrX	20930238	20930653	+	0	NA	intron (NM_008823, intron 2 of 8)	intron (NM_008823, intron 2 of 8)	1110	NM_008823	18636	Mm.3064	NM_008823	ENSMUSG00000001128	Cfp	BCFG|Pfc	complement factor properdin	protein-coding	chrX	20930238	20930653	3.55	1.42	4.38	-2.96	0.00761	0.0208
10425	chrX	41901869	41902116	+	0	NA	intron (NM_001033422, intron 1 of 38)	intron (NM_001033422, intron 1 of 38)	9909	NM_001033422	331401	Mm.259498	NM_001033422	ENSMUSG00000037475	Thoc2	6330441O12Rik|D130005M13Rik|Gm1139|Gm1793|Tho2	THO complex 2	protein-coding	chrX	41901869	41902116	2.77	0.86	3.57	-2.71	0.0272	0.0464
10428	chrX	71285380	71285752	+	0	NA	intron (NM_019926, intron 7 of 14)	intron (NM_019926, intron 7 of 14)	70492	NM_001358113	17772	Mm.274981	NM_019926	ENSMUSG00000031337	Mtm1	AF073996|Mtm|mKIAA4176	X-linked myotubular myopathy gene 1	protein-coding	chrX	71285380	71285752	3.59	2.15	4.29	-2.14	0.0274	0.0467
10429	chrX	74243480	74244452	+	0	NA	intron (NM_001290421, intron 1 of 46)	intron (NM_001290421, intron 1 of 46)	2568	NM_010227	192176	Mm.295533	NM_010227	ENSMUSG00000031328	Flna	ABP-280|Dilp2|F730004A14Rik|Fln1|GENA 379|filamin-1	filamin, alpha	protein-coding	chrX	74243480	74244452	5.59	3.97	6.34	-2.37	1.59e-05	0.000518
1043	chr10	77398117	77398438	+	0	NA	intron (NM_001024837, intron 1 of 10)	intron (NM_001024837, intron 1 of 10)	19996	NM_130895	110532	Mm.276815	NM_130895	ENSMUSG00000020262	Adarb1	1700057H01Rik|AW124433|AW558573|Adar2|BB220382|D10Bwg0447e|Red1	adenosine deaminase, RNA-specific, B1	protein-coding	chr10	77398117	77398438	2.65	0.47	3.48	-3.02	0.0242	0.043
10430	chrX	74245375	74245670	+	0	NA	intron (NM_001290421, intron 1 of 46)	intron (NM_001290421, intron 1 of 46)	1012	NM_010227	192176	Mm.295533	NM_010227	ENSMUSG00000031328	Flna	ABP-280|Dilp2|F730004A14Rik|Fln1|GENA 379|filamin-1	filamin, alpha	protein-coding	chrX	74245375	74245670	2.67	-0.36	3.58	-3.94	0.00715	0.02
10431	chrX	85292864	85293141	+	0	NA	Intergenic	Intergenic	43325	NM_028046	71996	Mm.20201	NM_028046	ENSMUSG00000035491	Fthl17a	1600014K23Rik|AI324104	ferritin, heavy polypeptide-like 17, member A	protein-coding	chrX	85292864	85293141	2.98	-0.63	3.91	-4.54	0.00071	0.0049
10432	chrX	85797070	85797412	+	0	NA	Intergenic	RSINE1|SINE|B4	-20422	NM_001294138	14933	Mm.246682	NM_008194	ENSMUSG00000025059	Gk	D930012N15Rik|Gyk	glycerol kinase	protein-coding	chrX	85797070	85797412	3.36	1.71	4.11	-2.39	0.0281	0.0475
10433	chrX	85797437	85797921	+	0	NA	Intergenic	Intergenic	-20860	NM_001294138	14933	Mm.246682	NM_008194	ENSMUSG00000025059	Gk	D930012N15Rik|Gyk	glycerol kinase	protein-coding	chrX	85797437	85797921	4.16	2.11	4.98	-2.87	0.000565	0.00423
10435	chrX	85870331	85870777	+	0	NA	intron (NM_001163539, intron 1 of 1)	intron (NM_001163539, intron 1 of 1)	281	NM_001163539	71398	Mm.185296	NM_001163539	ENSMUSG00000025058	5430427O19Rik	-	RIKEN cDNA 5430427O19 gene	protein-coding	chrX	85870331	85870777	3.29	0.78	4.16	-3.37	0.00601	0.0178
10436	chrX	93756952	93757668	+	0	NA	Intergenic	Intergenic	74840	NM_145630	236900	Mm.12775	NM_145630	ENSMUSG00000035232	Pdk3	2610001M10Rik|AI035637	pyruvate dehydrogenase kinase, isoenzyme 3	protein-coding	chrX	93756952	93757668	4.23	2.54	4.99	-2.45	0.0046	0.0152
10437	chrX	96239492	96239706	+	0	NA	promoter-TSS (NR_030718)	promoter-TSS (NR_030718)	-327	NR_030718	100038363	Mm.30815	NR_030718	ENSMUSG00000078122	F630028O10Rik	Gm14924|mir-223	RIKEN cDNA F630028O10 gene	ncRNA	chrX	96239492	96239706	2.28	-0.54	3.17	-3.71	0.0209	0.0393
10438	chrX	102036806	102037134	+	0	NA	intron (NM_001163610, intron 1 of 7)	intron (NM_001163610, intron 1 of 7)	34337	NM_001278534	331474	Mm.23297	NM_183318	ENSMUSG00000049191	Rtl5	6430402L03Rik|Mar5|Mart5|Rgag4|mKIAA2001	retrotransposon Gag like 5	protein-coding	chrX	102036806	102037134	3.29	1.35	4.09	-2.74	0.0153	0.0322
1044	chr10	77399104	77399322	+	0	NA	intron (NM_001024837, intron 1 of 10)	intron (NM_001024837, intron 1 of 10)	19060	NM_130895	110532	Mm.276815	NM_130895	ENSMUSG00000020262	Adarb1	1700057H01Rik|AW124433|AW558573|Adar2|BB220382|D10Bwg0447e|Red1	adenosine deaminase, RNA-specific, B1	protein-coding	chr10	77399104	77399322	2.57	-1.73	3.53	-5.26	0.00145	0.0075
10441	chrX	106135796	106136491	+	0	NA	Intergenic	Intergenic	-7132	NM_205820	279572	Mm.336203	NM_205820	ENSMUSG00000033777	Tlr13	AI666735|Gm713	toll-like receptor 13	protein-coding	chrX	106135796	106136491	4.34	2.65	5.1	-2.45	0.00178	0.00852
10442	chrX	106148090	106148304	+	0	NA	intron (NM_205820, intron 2 of 2)	intron (NM_205820, intron 2 of 2)	4922	NM_205820	279572	Mm.336203	NM_205820	ENSMUSG00000033777	Tlr13	AI666735|Gm713	toll-like receptor 13	protein-coding	chrX	106148090	106148304	2.55	-0.84	3.48	-4.32	0.00425	0.0146
10443	chrX	106151681	106152092	+	0	NA	intron (NM_205820, intron 2 of 2)	B1F|SINE|Alu	8611	NM_205820	279572	Mm.336203	NM_205820	ENSMUSG00000033777	Tlr13	AI666735|Gm713	toll-like receptor 13	protein-coding	chrX	106151681	106152092	3.18	-0.01	4.1	-4.11	0.000892	0.00567
10444	chrX	107151411	107152000	+	0	NA	intron (NM_175442, intron 1 of 1)	intron (NM_175442, intron 1 of 1)	2090	NM_175442	213438	Mm.265244	NM_175442	ENSMUSG00000054293	P2ry10b	A630033H20Rik|AI662791|P2ry10	purinergic receptor P2Y, G-protein coupled 10B	protein-coding	chrX	107151411	107152000	3.82	2.09	4.58	-2.49	0.017	0.0344
10446	chrX	109142471	109142685	+	0	NA	intron (NM_019989, intron 1 of 3)	intron (NM_019989, intron 1 of 3)	47171	NM_019989	56726	Mm.260760	NM_019989	ENSMUSG00000031246	Sh3bgrl	1190008F14Rik	SH3-binding domain glutamic acid-rich protein like	protein-coding	chrX	109142471	109142685	1.97	-1.73	2.92	-4.64	0.0149	0.0317
10447	chrX	109185340	109185598	+	0	NA	Intergenic	Intergenic	-11287	NM_001037917	622976	Mm.482747	NM_001037917	ENSMUSG00000048621	Gm6377	EG622976	predicted gene 6377	protein-coding	chrX	109185340	109185598	2.91	-0.29	3.83	-4.12	0.00241	0.0102
10450	chrX	146946558	146947251	+	0	NA	Intergenic	Intergenic	-15609	NM_008312	15560	Mm.439670	NM_008312	ENSMUSG00000041380	Htr2c	5-HT2C|5-HT2cR|5-HTR2C|5HT1c|Htr1c|SR1	5-hydroxytryptamine (serotonin) receptor 2C	protein-coding	chrX	146946558	146947251	4.86	3.75	5.48	-1.74	0.0131	0.0291
10451	chrX	146948323	146948645	+	0	NA	Intergenic	Intergenic	-14029	NM_008312	15560	Mm.439670	NM_008312	ENSMUSG00000041380	Htr2c	5-HT2C|5-HT2cR|5-HTR2C|5HT1c|Htr1c|SR1	5-hydroxytryptamine (serotonin) receptor 2C	protein-coding	chrX	146948323	146948645	3.08	-1.21	4.05	-5.26	0.000616	0.00446
10452	chrX	150477563	150478266	+	0	NA	Intergenic	Intergenic	-18764	NR_152724	382245	Mm.277309	NM_001164683	ENSMUSG00000041353	Tmem29	2700081K05Rik|6330540D07Rik|CXorf44-like	transmembrane protein 29	protein-coding	chrX	150477563	150478266	4.65	3.45	5.29	-1.84	0.017	0.0344
10453	chrX	153664927	153665136	+	0	NA	Intergenic	Intergenic	31249	NM_175429	207474	Mm.271572	NM_175429	ENSMUSG00000041633	Kctd12b	9530071H11Rik|B430319H24Rik	potassium channel tetramerisation domain containing 12b	protein-coding	chrX	153664927	153665136	2.45	-1.07	3.39	-4.46	0.00345	0.0128
10454	chrX	159638546	159638938	+	0	NA	intron (NM_001135727, intron 1 of 17)	intron (NM_001135727, intron 1 of 17)	11470	NM_001135727	58194	Mm.286495	NM_021389	ENSMUSG00000040990	Sh3kbp1	1200007H22Rik|1700125L08Rik|5830464D22Rik|AI447724|Cin85|IN85|Ruk|Seta	SH3-domain kinase binding protein 1	protein-coding	chrX	159638546	159638938	3.15	0.86	4	-3.14	0.0136	0.0299
10456	chrX	159911692	159911950	+	0	NA	intron (NR_110969, intron 8 of 16)	intron (NR_110969, intron 8 of 16)	-30872	NM_001290661	58194	Mm.286495	NM_021389	ENSMUSG00000040990	Sh3kbp1	1200007H22Rik|1700125L08Rik|5830464D22Rik|AI447724|Cin85|IN85|Ruk|Seta	SH3-domain kinase binding protein 1	protein-coding	chrX	159911692	159911950	2.86	0.79	3.67	-2.89	0.0242	0.043
10457	chrX	159912032	159912463	+	0	NA	intron (NR_110969, intron 8 of 16)	intron (NR_110969, intron 8 of 16)	-30446	NM_001290661	58194	Mm.286495	NM_021389	ENSMUSG00000040990	Sh3kbp1	1200007H22Rik|1700125L08Rik|5830464D22Rik|AI447724|Cin85|IN85|Ruk|Seta	SH3-domain kinase binding protein 1	protein-coding	chrX	159912032	159912463	4.24	2.3	5.04	-2.74	0.00124	0.00681
10459	chrX	164979316	164979603	+	0	NA	intron (NM_029730, intron 2 of 14)	intron (NM_029730, intron 2 of 14)	916	NM_001290523	76763	Mm.291758	NM_029730	ENSMUSG00000061778	Mospd2	2410013I23Rik	motile sperm domain containing 2	protein-coding	chrX	164979316	164979603	3.59	1.64	4.39	-2.76	0.00806	0.0215
10460	chrX	166478632	166479226	+	0	NA	intron (NM_019773, intron 1 of 2)	intron (NM_019773, intron 1 of 2)	938	NM_019773	56382	Mm.25306	NM_019773	ENSMUSG00000079316	Rab9	2410064E05Rik|AI195561|Rab9a|Sid6061p	RAB9, member RAS oncogene family	protein-coding	chrX	166478632	166479226	4.42	2.41	5.23	-2.82	0.000919	0.00577
10461	chrX	166945164	166945933	+	0	NA	Intergenic	Intergenic	124822	NM_001101606	667794	Mm.302232	NM_001101606		Gm8817	EG667794	predicted gene 8817	protein-coding	chrX	166945164	166945933	4.58	3.18	5.27	-2.1	0.00269	0.0109
10462	chrX	167092173	167092427	+	0	NA	Intergenic	Intergenic	-21930	NM_001101606	667794	Mm.302232	NM_001101606		Gm8817	EG667794	predicted gene 8817	protein-coding	chrX	167092173	167092427	2.59	-0.08	3.47	-3.55	0.0148	0.0316
10463	chrX	167133030	167133244	+	0	NA	Intergenic	Intergenic	-62767	NM_001101606	667794	Mm.302232	NM_001101606		Gm8817	EG667794	predicted gene 8817	protein-coding	chrX	167133030	167133244	2.32	-1.73	3.27	-5	0.00561	0.0171
10464	chrX	167229455	167229788	+	0	NA	Intergenic	Intergenic	-20403	NM_021278	19241	Mm.142729	NM_021278	ENSMUSG00000049775	Tmsb4x	Ptmb4|Tb4|Tbeta4	thymosin, beta 4, X chromosome	protein-coding	chrX	167229455	167229788	3.84	2.44	4.54	-2.1	0.0219	0.0404
10465	chrX	167330121	167330639	+	0	NA	intron (NM_001290758, intron 1 of 3)	intron (NM_001290758, intron 1 of 3)	191	NM_001290757	170743	Mm.23979	NM_133211	ENSMUSG00000044583	Tlr7	-	toll-like receptor 7	protein-coding	chrX	167330121	167330639	3.52	0.42	4.44	-4.02	0.00115	0.00653
10466	chrX	169123596	169124044	+	0	NA	intron (NM_001287530, intron 1 of 12)	intron (NM_001287530, intron 1 of 12)	10942	NM_001287530	11856	Mm.441810	NM_009707	ENSMUSG00000031355	Arhgap6	AI504284|RhoGAPX-1	Rho GTPase activating protein 6	protein-coding	chrX	169123596	169124044	4.01	2.75	4.67	-1.92	0.0244	0.0432
10467	chrX	169859656	169860150	+	0	NA	intron (NM_001290504, intron 1 of 9)	intron (NM_001290504, intron 1 of 9)	-19716	NM_001290506	17318	Mm.34441	NM_010797	ENSMUSG00000035299	Mid1	61B3-R|DXHXS1141|Fxy|Trim18	midline 1	protein-coding	chrX	169859656	169860150	3.85	2.23	4.6	-2.36	0.00928	0.0234
10468	chrX	169979216	169979608	+	0	NA	promoter-TSS (NR_029457)	promoter-TSS (NR_029457)	-495	NR_029457	654820	Mm.34441	NM_001039559	ENSMUSG00000072844	G530011O06Rik	-	RIKEN cDNA G530011O06 gene	ncRNA	chrX	169979216	169979608	3.38	0.75	4.26	-3.52	0.00249	0.0104
10469	chrX	169980842	169981316	+	0	NA	intron (NM_001290504, intron 4 of 9)	intron (NM_001290504, intron 4 of 9)	-2162	NR_029457	654820	Mm.34441	NM_001039559	ENSMUSG00000072844	G530011O06Rik	-	RIKEN cDNA G530011O06 gene	ncRNA	chrX	169980842	169981316	4	-1.73	4.99	-6.72	5.78e-07	0.000101
1047	chr10	77519583	77519918	+	0	NA	Intergenic	Intergenic	3852	NR_163865	NA	NA	NA	NA	NA	NA	NA	NA	chr10	77519583	77519918	2.96	0.89	3.78	-2.89	0.0295	0.0491
1048	chr10	77520777	77520991	+	0	NA	Intergenic	Intergenic	4986	NR_163865	NA	NA	NA	NA	NA	NA	NA	NA	chr10	77520777	77520991	2.5	-0.01	3.36	-3.37	0.0228	0.0415
105	chr1	53850918	53852159	+	0	NA	intron (NM_001001883, intron 21 of 28)	intron (NM_001001883, intron 21 of 28)	2114	NR_106149	102465783		NR_106149	ENSMUSG00000098443	Mir7681	Gm27806|mmu-mir-7681	microRNA 7681	ncRNA	chr1	53850918	53852159	6.5	5.53	7.08	-1.55	0.00176	0.00846
1050	chr10	77531003	77531549	+	0	NA	intron (NR_157228, intron 1 of 13)	intron (NR_157228, intron 1 of 13)	906	NR_157228	16414	Mm.1137	NM_008404	ENSMUSG00000000290	Itgb2	2E6|AI528527|Cd18|LAD|LCAMB|Lfa1|MF17	integrin beta 2	protein-coding	chr10	77531003	77531549	4.21	2.79	4.91	-2.12	0.0113	0.0266
1051	chr10	77531837	77532189	+	0	NA	intron (NR_157228, intron 1 of 13)	intron (NR_157228, intron 1 of 13)	1643	NR_157228	16414	Mm.1137	NM_008404	ENSMUSG00000000290	Itgb2	2E6|AI528527|Cd18|LAD|LCAMB|Lfa1|MF17	integrin beta 2	protein-coding	chr10	77531837	77532189	3.62	1.88	4.39	-2.52	0.0143	0.0307
1052	chr10	77536461	77537434	+	0	NA	intron (NR_157228, intron 1 of 13)	MTD|LTR|ERVL-MaLR	6577	NR_157228	16414	Mm.1137	NM_008404	ENSMUSG00000000290	Itgb2	2E6|AI528527|Cd18|LAD|LCAMB|Lfa1|MF17	integrin beta 2	protein-coding	chr10	77536461	77537434	4.88	2.6	5.73	-3.12	6.23e-05	0.00112
1053	chr10	77537576	77537815	+	0	NA	intron (NR_157228, intron 1 of 13)	ID_B1|SINE|B4	7325	NR_157228	16414	Mm.1137	NM_008404	ENSMUSG00000000290	Itgb2	2E6|AI528527|Cd18|LAD|LCAMB|Lfa1|MF17	integrin beta 2	protein-coding	chr10	77537576	77537815	2.62	-0.54	3.53	-4.07	0.00568	0.0172
1056	chr10	77547431	77548056	+	0	NA	intron (NR_157228, intron 5 of 13)	intron (NR_157228, intron 5 of 13)	17373	NR_157228	16414	Mm.1137	NM_008404	ENSMUSG00000000290	Itgb2	2E6|AI528527|Cd18|LAD|LCAMB|Lfa1|MF17	integrin beta 2	protein-coding	chr10	77547431	77548056	4.34	2.72	5.09	-2.36	0.00239	0.0102
1057	chr10	77550639	77551407	+	0	NA	non-coding (NR_157229, exon 8 of 15)	non-coding (NR_157229, exon 8 of 15)	20653	NR_157228	16414	Mm.1137	NM_008404	ENSMUSG00000000290	Itgb2	2E6|AI528527|Cd18|LAD|LCAMB|Lfa1|MF17	integrin beta 2	protein-coding	chr10	77550639	77551407	4.36	2.92	5.07	-2.16	0.0135	0.0298
1059	chr10	77662912	77663379	+	0	NA	Intergenic	Intergenic	21921	NR_035451	100316811		NR_035451	ENSMUSG00000089424	Mir1930	mir-1930|mmu-mir-1930	microRNA 1930	ncRNA	chr10	77662912	77663379	4.25	3.09	4.89	-1.8	0.0222	0.0408
106	chr1	53856090	53856357	+	0	NA	intron (NM_001001883, intron 19 of 28)	intron (NM_001001883, intron 19 of 28)	6799	NR_106149	102465783		NR_106149	ENSMUSG00000098443	Mir7681	Gm27806|mmu-mir-7681	microRNA 7681	ncRNA	chr1	53856090	53856357	2.32	-1.73	3.28	-5.01	0.00401	0.014
1060	chr10	77667258	77667557	+	0	NA	Intergenic	Intergenic	-19162	NM_001287074	252974	Mm.221237	NM_145855	ENSMUSG00000069581	Tspear	C330046G03Rik|ORF65|TSP-EAR|Tnep1	thrombospondin type laminin G domain and EAR repeats	protein-coding	chr10	77667258	77667557	2.52	-1.73	3.48	-5.2	0.00255	0.0105
1062	chr10	77963715	77964283	+	0	NA	intron (NM_138301, intron 4 of 33)	intron (NM_138301, intron 4 of 33)	5873	NM_138301	28240	Mm.276762	NM_138301	ENSMUSG00000009292	Trpm2	9830168K16Rik|C79133|LTRPC2|TRPC7|Trp7|Trrp7	transient receptor potential cation channel, subfamily M, member 2	protein-coding	chr10	77963715	77964283	3.71	0.37	4.63	-4.26	4.26e-05	0.000912
1064	chr10	78134854	78136768	+	0	NA	Intergenic	RMER20A|LTR|ERVK	33944	NM_138601	28295	Mm.268691	NM_138601	ENSMUSG00000053329	Gatd3a	C21orf33|D10Jhu81e|ES1	glutamine amidotransferase like class 1 domain containing 3A	protein-coding	chr10	78134854	78136768	6.12	4.16	6.92	-2.76	7.47e-07	0.00011
1067	chr10	78426326	78426561	+	0	NA	intron (NM_007793, intron 1 of 2)	intron (NM_007793, intron 1 of 2)	773	NM_007793	13014	Mm.6095	NM_007793	ENSMUSG00000005054	Cstb	AA960480|Stfb	cystatin B	protein-coding	chr10	78426326	78426561	2.51	-0.84	3.43	-4.27	0.006	0.0178
1069	chr10	78574188	78574501	+	0	NA	promoter-TSS (NM_001359301)	promoter-TSS (NM_001359301)	-156	NM_173751	216136	Mm.2644	NM_173751	ENSMUSG00000032763	Ilvbl	5830463I21|AI415009	ilvB (bacterial acetolactate synthase)-like	protein-coding	chr10	78574188	78574501	2.8	0.89	3.6	-2.71	0.029	0.0485
107	chr1	53900694	53900995	+	0	NA	intron (NM_001001883, intron 14 of 28)	L1MB8|LINE|L1	51420	NR_106149	102465783		NR_106149	ENSMUSG00000098443	Mir7681	Gm27806|mmu-mir-7681	microRNA 7681	ncRNA	chr1	53900694	53900995	2.58	-0.84	3.51	-4.34	0.00376	0.0135
1070	chr10	78574535	78575117	+	0	NA	promoter-TSS (NM_001359302)	promoter-TSS (NM_001359302)	-165	NM_001359302	216136	Mm.2644	NM_173751	ENSMUSG00000032763	Ilvbl	5830463I21|AI415009	ilvB (bacterial acetolactate synthase)-like	protein-coding	chr10	78574535	78575117	4.17	2.95	4.82	-1.87	0.022	0.0406
1077	chr10	80051421	80051635	+	0	NA	intron (NR_110342, intron 2 of 6)	ID_B1|SINE|B4	-2037	NM_008162	625249	Mm.332810	NM_008162	ENSMUSG00000075706	Gpx4	GPx-4|GSHPx-4|PHGPx|mtPHGPx|snGPx	glutathione peroxidase 4	protein-coding	chr10	80051421	80051635	2.35	-1.73	3.3	-5.03	0.00307	0.0118
1079	chr10	80071145	80071395	+	0	NA	intron (NM_001359635, intron 5 of 31)	(T)n|Simple_repeat|Simple_repeat	4169	NM_001359636	216161	Mm.262102	NM_183426	ENSMUSG00000035673	Sbno2	BC019206|F730040C21|Sno|Stno	strawberry notch 2	protein-coding	chr10	80071145	80071395	2.77	-1.73	3.74	-5.47	0.00065	0.00464
108	chr1	54695230	54695678	+	0	NA	intron (NM_001081433, intron 16 of 27)	intron (NM_001081433, intron 16 of 27)	-137770	NM_001163314	241062	Mm.103539	NM_175508	ENSMUSG00000073678	Pgap1	5033403E17Rik|9030223K07Rik|A530084K22|D230012E17Rik|oto	post-GPI attachment to proteins 1	protein-coding	chr1	54695230	54695678	4.07	2.52	4.8	-2.28	0.00808	0.0215
1081	chr10	80148947	80149161	+	0	NA	promoter-TSS (NM_001305799)	promoter-TSS (NM_001305799)	-628	NM_001305799	59090	Mm.143813	NM_021565	ENSMUSG00000035621	Midn	3000003C15Rik	midnolin	protein-coding	chr10	80148947	80149161	2.79	0.63	3.61	-2.98	0.0213	0.0397
1084	chr10	80160455	80161070	+	0	NA	intron (NR_038088, intron 1 of 4)	intron (NR_038088, intron 1 of 4)	-7077	NM_007705	12696	Mm.17898	NM_007705	ENSMUSG00000045193	Cirbp	Cirp|R74941	cold inducible RNA binding protein	protein-coding	chr10	80160455	80161070	4.19	2.93	4.85	-1.92	0.0246	0.0434
1085	chr10	80228101	80228396	+	0	NA	intron (NM_023431, intron 1 of 13)	intron (NM_023431, intron 1 of 13)	1650	NM_023431	68114	Mm.273418	NM_023431	ENSMUSG00000020156	Pwwp3a	2610019J09|9430059D04Rik|Mum1|UBE-1C2	PWWP domain containing 3A, DNA repair factor	protein-coding	chr10	80228101	80228396	3.27	1.49	4.04	-2.56	0.023	0.0416
1086	chr10	80248925	80249451	+	0	NA	promoter-TSS (NM_029272)	promoter-TSS (NM_029272)	-261	NM_001364694	75406	Mm.28712	NM_029272	ENSMUSG00000020153	Ndufs7	1010001M04Rik|CI-20kD	NADH:ubiquinone oxidoreductase core subunit S7	protein-coding	chr10	80248925	80249451	4.09	2.44	4.83	-2.39	0.00938	0.0236
1088	chr10	80676951	80677776	+	0	NA	Intergenic	Intergenic	-1070	NM_021462	17347	Mm.42126	NM_021462	ENSMUSG00000020190	Mknk2	2010016G11Rik|Gprk7|Mnk2	MAP kinase-interacting serine/threonine kinase 2	protein-coding	chr10	80676951	80677776	4.58	3.3	5.25	-1.95	0.00843	0.0221
109	chr1	54910048	54910262	+	0	NA	intron (NM_001081433, intron 1 of 27)	RSINE1|SINE|B4	16232	NM_001081433	329154	Mm.397910	NM_001081433	ENSMUSG00000052331	Ankrd44	4930444A19Rik|A130096K20|E130014H08Rik|PP6-ARS-B	ankyrin repeat domain 44	protein-coding	chr1	54910048	54910262	2.37	-1.73	3.32	-5.05	0.00365	0.0132
1091	chr10	80692331	80692855	+	0	NA	intron (NM_172457, intron 1 of 3)	intron (NM_172457, intron 1 of 3)	9227	NM_172457	208228	Mm.49309	NM_172457	ENSMUSG00000003348	Mob3a	5330417K06Rik|A630029F06|AV218468|Mobkl2a	MOB kinase activator 3A	protein-coding	chr10	80692331	80692855	3.95	1.69	4.79	-3.09	0.00122	0.00674
1092	chr10	80693445	80693773	+	0	NA	intron (NM_172457, intron 1 of 3)	intron (NM_172457, intron 1 of 3)	8211	NM_172457	208228	Mm.49309	NM_172457	ENSMUSG00000003348	Mob3a	5330417K06Rik|A630029F06|AV218468|Mobkl2a	MOB kinase activator 3A	protein-coding	chr10	80693445	80693773	2.66	-1.73	3.63	-5.36	0.000978	0.00597
1093	chr10	80695251	80696065	+	0	NA	intron (NM_172457, intron 1 of 3)	intron (NM_172457, intron 1 of 3)	6162	NM_172457	208228	Mm.49309	NM_172457	ENSMUSG00000003348	Mob3a	5330417K06Rik|A630029F06|AV218468|Mobkl2a	MOB kinase activator 3A	protein-coding	chr10	80695251	80696065	4.8	2.98	5.58	-2.6	0.000576	0.00428
1095	chr10	80763532	80764029	+	0	NA	intron (NM_199322, intron 1 of 27)	intron (NM_199322, intron 1 of 27)	8577	NM_199322	208266	Mm.152371	NM_199322	ENSMUSG00000061589	Dot1l	A630076O07|AW907654|Dot1|KMT4|mDot1	DOT1-like, histone H3 methyltransferase (S. cerevisiae)	protein-coding	chr10	80763532	80764029	4.09	1.46	4.96	-3.5	0.00026	0.0026
1096	chr10	81134710	81134991	+	0	NA	Intergenic	Intergenic	-1421	NM_010731	16969	Mm.20920	NM_010731	ENSMUSG00000035011	Zbtb7a	9030619K07Rik|9130006G12Rik|AI452336|FBI-1|Lrf|Pokemon|Zbtb7	zinc finger and BTB domain containing 7a	protein-coding	chr10	81134710	81134991	2.72	0.11	3.6	-3.49	0.0111	0.0263
1098	chr10	81176306	81176573	+	0	NA	promoter-TSS (NM_007907)	promoter-TSS (NM_007907)	-192	NM_007907	13629	Mm.2903	NM_007907	ENSMUSG00000034994	Eef2	Ef-2	eukaryotic translation elongation factor 2	protein-coding	chr10	81176306	81176573	3.05	0.89	3.88	-2.99	0.0234	0.0421
1099	chr10	81182492	81182706	+	0	NA	promoter-TSS (NM_001190474)	promoter-TSS (NM_001190474)	-408	NM_001190474	13144	Mm.10294	NM_007828	ENSMUSG00000034974	Dapk3	ZIPK|dlk	death-associated protein kinase 3	protein-coding	chr10	81182492	81182706	1.8	-1.73	2.73	-4.46	0.0227	0.0414
11	chr1	23915376	23915751	+	0	NA	intron (NM_028534, intron 1 of 9)	RSINE1|SINE|B4	-5827	NM_001290683	98366	Mm.329963	NM_028534	ENSMUSG00000026155	Smap1	1700056O10Rik|4921514B13Rik|4921525H11Rik|AI462175	small ArfGAP 1	protein-coding	chr1	23915376	23915751	3.63	1.57	4.45	-2.87	0.00451	0.0151
1100	chr10	81291822	81292214	+	0	NA	promoter-TSS (NM_001146687)	promoter-TSS (NM_001146687)	-437	NM_001282095	27375	Mm.27984	NM_013769	ENSMUSG00000034917	Tjp3	-	tight junction protein 3	protein-coding	chr10	81291822	81292214	3.71	1.53	4.54	-3.01	0.002	0.00908
1102	chr10	81298512	81299268	+	0	NA	intron (NM_001293647, intron 1 of 17)	L1MB7|LINE|L1	5927	NM_001146687	18717	Mm.24222	NM_008844	ENSMUSG00000034902	Pip5k1c	AI115456|AI835305|Pip5kIgamma	phosphatidylinositol-4-phosphate 5-kinase, type 1 gamma	protein-coding	chr10	81298512	81299268	4.97	2.86	5.79	-2.93	2.18e-05	0.000625
1103	chr10	81303407	81304059	+	0	NA	intron (NM_001293647, intron 1 of 17)	L3b|LINE|CR1	10770	NM_001146687	18717	Mm.24222	NM_008844	ENSMUSG00000034902	Pip5k1c	AI115456|AI835305|Pip5kIgamma	phosphatidylinositol-4-phosphate 5-kinase, type 1 gamma	protein-coding	chr10	81303407	81304059	3.95	2.26	4.71	-2.45	0.0122	0.0279
1106	chr10	81407571	81408026	+	0	NA	intron (NM_026756, intron 5 of 8)	intron (NM_026756, intron 5 of 8)	-1777	NR_152732	102634174	Mm.392213	NR_152732	ENSMUSG00000085327	Gm16104	-	predicted gene 16104	ncRNA	chr10	81407571	81408026	3.26	0.95	4.11	-3.15	0.00762	0.0208
1107	chr10	81494812	81495033	+	0	NA	intron (NM_134009, intron 1 of 13)	intron (NM_134009, intron 1 of 13)	1441	NM_134009	103425	Mm.302791	NM_134009	ENSMUSG00000020238	Ncln	3100002P13Rik|AW120537	nicalin	protein-coding	chr10	81494812	81495033	2.64	-0.08	3.53	-3.6	0.0155	0.0325
1108	chr10	81496342	81496631	+	0	NA	promoter-TSS (NM_134009)	promoter-TSS (NM_134009)	-123	NM_134009	103425	Mm.302791	NM_134009	ENSMUSG00000020238	Ncln	3100002P13Rik|AW120537	nicalin	protein-coding	chr10	81496342	81496631	3.04	0.71	3.89	-3.18	0.0155	0.0326
1110	chr10	82697329	82697803	+	0	NA	Intergenic	Intergenic	-1441	NM_001081218	67933	Mm.127405	NM_026462	ENSMUSG00000020246	Hcfc2	1700129L13Rik|AU019838|fkls	host cell factor C2	protein-coding	chr10	82697329	82697803	4.03	2.47	4.77	-2.3	0.0108	0.0258
1111	chr10	82859150	82859504	+	0	NA	promoter-TSS (NR_156010)	promoter-TSS (NR_156010)	121	NM_015762	50493	Mm.210155	NM_015762	ENSMUSG00000020250	Txnrd1	TR|TR1|TrxR1	thioredoxin reductase 1	protein-coding	chr10	82859150	82859504	3.25	-1.73	4.23	-5.96	5.82e-05	0.00108
1112	chr10	82859631	82860086	+	0	NA	promoter-TSS (NM_001042514)	promoter-TSS (NM_001042514)	-483	NM_001042514	50493	Mm.210155	NM_015762	ENSMUSG00000020250	Txnrd1	TR|TR1|TrxR1	thioredoxin reductase 1	protein-coding	chr10	82859631	82860086	3.35	1.75	4.09	-2.34	0.0266	0.0458
1113	chr10	82860715	82860980	+	0	NA	intron (NM_001042513, intron 2 of 14)	intron (NM_001042513, intron 2 of 14)	506	NM_001042514	50493	Mm.210155	NM_015762	ENSMUSG00000020250	Txnrd1	TR|TR1|TrxR1	thioredoxin reductase 1	protein-coding	chr10	82860715	82860980	3.06	0.05	3.97	-3.92	0.00186	0.00872
1114	chr10	84338961	84339207	+	0	NA	Intergenic	Intergenic	101584	NM_001004363	77976	Mm.25874	NM_001004363	ENSMUSG00000020032	Nuak1	AU014801|AW494241|B230104P22Rik|Omphk1	NUAK family, SNF1-like kinase, 1	protein-coding	chr10	84338961	84339207	2.72	-0.01	3.61	-3.61	0.0104	0.0253
1115	chr10	84576630	84576844	+	0	NA	promoter-TSS (NM_146008)	promoter-TSS (NM_146008)	-210	NM_146008	216198	Mm.296142	NM_146008	ENSMUSG00000020034	Tcp11l2	E430026E19Rik	t-complex 11 (mouse) like 2	protein-coding	chr10	84576630	84576844	2.58	-0.54	3.5	-4.03	0.0068	0.0193
1116	chr10	84577436	84577754	+	0	NA	intron (NM_146008, intron 1 of 9)	intron (NM_146008, intron 1 of 9)	648	NM_146008	216198	Mm.296142	NM_146008	ENSMUSG00000020034	Tcp11l2	E430026E19Rik	t-complex 11 (mouse) like 2	protein-coding	chr10	84577436	84577754	3.03	-0.36	3.96	-4.32	0.00101	0.00603
1117	chr10	85160910	85161124	+	0	NA	intron (NM_007771, intron 1 of 12)	intron (NM_007771, intron 1 of 12)	24037	NM_007771	12952	Mm.26237	NM_007771	ENSMUSG00000020038	Cry1	AU020726|AU021000|Phll1	cryptochrome 1 (photolyase-like)	protein-coding	chr10	85160910	85161124	2.43	-0.28	3.32	-3.6	0.0163	0.0335
1118	chr10	85161772	85162166	+	0	NA	intron (NM_007771, intron 1 of 12)	intron (NM_007771, intron 1 of 12)	23085	NM_007771	12952	Mm.26237	NM_007771	ENSMUSG00000020038	Cry1	AU020726|AU021000|Phll1	cryptochrome 1 (photolyase-like)	protein-coding	chr10	85161772	85162166	3.88	2.21	4.64	-2.43	0.00789	0.0212
112	chr1	54921307	54921714	+	0	NA	intron (NM_001081433, intron 1 of 27)	RSINE1|SINE|B4	4877	NM_001081433	329154	Mm.397910	NM_001081433	ENSMUSG00000052331	Ankrd44	4930444A19Rik|A130096K20|E130014H08Rik|PP6-ARS-B	ankyrin repeat domain 44	protein-coding	chr1	54921307	54921714	3.08	0.22	3.97	-3.75	0.00572	0.0173
1120	chr10	86705624	86706081	+	0	NA	promoter-TSS (NM_011631)	promoter-TSS (NM_011631)	41	NM_001003939	103220	Mm.440762	NM_153595	ENSMUSG00000044937	Ttc41	AI449705|AU041509|Gnn	tetratricopeptide repeat domain 41	protein-coding	chr10	86705624	86706081	3.43	0.75	4.32	-3.57	0.00206	0.00926
1121	chr10	87687852	87688115	+	0	NA	Intergenic	Intergenic	166188	NM_008777	18478	Mm.263539	NM_008777	ENSMUSG00000020051	Pah	AW106920	phenylalanine hydroxylase	protein-coding	chr10	87687852	87688115	2.75	0.11	3.63	-3.52	0.00789	0.0212
1123	chr10	87805621	87805835	+	0	NA	Intergenic	Intergenic	-52537	NM_001314010	16000	Mm.268521	NM_010512	ENSMUSG00000020053	Igf1	C730016P09Rik|Igf-1|Igf-I	insulin-like growth factor 1	protein-coding	chr10	87805621	87805835	2.25	-0.54	3.14	-3.68	0.0236	0.0424
1125	chr10	87830729	87831288	+	0	NA	Intergenic	Intergenic	-27257	NM_001314010	16000	Mm.268521	NM_010512	ENSMUSG00000020053	Igf1	C730016P09Rik|Igf-1|Igf-I	insulin-like growth factor 1	protein-coding	chr10	87830729	87831288	4.23	2.69	4.96	-2.27	0.00986	0.0243
1127	chr10	87857585	87857837	+	0	NA	promoter-TSS (NM_001314010)	promoter-TSS (NM_001314010)	-554	NM_001314010	16000	Mm.268521	NM_010512	ENSMUSG00000020053	Igf1	C730016P09Rik|Igf-1|Igf-I	insulin-like growth factor 1	protein-coding	chr10	87857585	87857837	2.68	0.37	3.53	-3.15	0.0266	0.0458
1129	chr10	88333894	88334376	+	0	NA	intron (NM_027878, intron 4 of 6)	intron (NM_027878, intron 4 of 6)	22940	NM_027878	71712	Mm.35450	NM_027878	ENSMUSG00000020057	Dram1	1200002N14Rik|Dram	DNA-damage regulated autophagy modulator 1	protein-coding	chr10	88333894	88334376	4.41	2.8	5.16	-2.36	0.00161	0.00795
113	chr1	54923035	54923500	+	0	NA	intron (NM_001081433, intron 1 of 27)	intron (NM_001081433, intron 1 of 27)	3120	NM_001081433	329154	Mm.397910	NM_001081433	ENSMUSG00000052331	Ankrd44	4930444A19Rik|A130096K20|E130014H08Rik|PP6-ARS-B	ankyrin repeat domain 44	protein-coding	chr1	54923035	54923500	4.02	1.37	4.9	-3.53	0.000149	0.00187
1130	chr10	88336357	88336964	+	0	NA	intron (NM_027878, intron 4 of 6)	MER31A|LTR|ERV1	20415	NM_027878	71712	Mm.35450	NM_027878	ENSMUSG00000020057	Dram1	1200002N14Rik|Dram	DNA-damage regulated autophagy modulator 1	protein-coding	chr10	88336357	88336964	4.97	3.63	5.65	-2.02	0.00745	0.0205
1131	chr10	88352623	88352935	+	0	NA	intron (NM_027878, intron 1 of 6)	intron (NM_027878, intron 1 of 6)	4296	NM_027878	71712	Mm.35450	NM_027878	ENSMUSG00000020057	Dram1	1200002N14Rik|Dram	DNA-damage regulated autophagy modulator 1	protein-coding	chr10	88352623	88352935	3.21	0.37	4.11	-3.74	0.00206	0.00925
1134	chr10	88392835	88393124	+	0	NA	intron (NM_001364707, intron 1 of 19)	B3|SINE|B2	13711	NM_001004164	432486	Mm.335190	NM_001004164	ENSMUSG00000035311	Gnptab	EG432486	N-acetylglucosamine-1-phosphate transferase, alpha and beta subunits	protein-coding	chr10	88392835	88393124	2.63	0.05	3.51	-3.46	0.0114	0.0268
1135	chr10	88393156	88393593	+	0	NA	intron (NM_001364707, intron 1 of 19)	intron (NM_001364707, intron 1 of 19)	14106	NM_001004164	432486	Mm.335190	NM_001004164	ENSMUSG00000035311	Gnptab	EG432486	N-acetylglucosamine-1-phosphate transferase, alpha and beta subunits	protein-coding	chr10	88393156	88393593	3.56	1.65	4.36	-2.7	0.00776	0.021
1136	chr10	88402894	88403578	+	0	NA	intron (NM_001004164, intron 2 of 20)	Charlie1a|DNA|hAT-Charlie	23968	NM_001004164	432486	Mm.335190	NM_001004164	ENSMUSG00000035311	Gnptab	EG432486	N-acetylglucosamine-1-phosphate transferase, alpha and beta subunits	protein-coding	chr10	88402894	88403578	5.33	3.44	6.12	-2.69	3.34e-05	0.000794
1137	chr10	88417314	88418298	+	0	NA	intron (NM_001004164, intron 5 of 20)	intron (NM_001004164, intron 5 of 20)	38538	NM_001004164	432486	Mm.335190	NM_001004164	ENSMUSG00000035311	Gnptab	EG432486	N-acetylglucosamine-1-phosphate transferase, alpha and beta subunits	protein-coding	chr10	88417314	88418298	5.02	3.41	5.76	-2.34	0.000463	0.00375
114	chr1	55027485	55027777	+	0	NA	promoter-TSS (NM_031179)	promoter-TSS (NM_031179)	-153	NM_031179	81898	Mm.279736	NM_031179	ENSMUSG00000025982	Sf3b1	155kDa|2810001M05Rik|AA409119|Prp10|SAP155|SF3b155|TA-8|Targ4	splicing factor 3b, subunit 1	protein-coding	chr1	55027485	55027777	2.79	-0.28	3.7	-3.99	0.00387	0.0138
1140	chr10	89745884	89746259	+	0	NA	intron (NM_029166, intron 1 of 20)	intron (NM_029166, intron 1 of 20)	1080	NM_029166	75089	Mm.268922	NM_029166	ENSMUSG00000019951	Uhrf1bp1l	2010319N22Rik|4930506D01Rik|AA589495|C80672|E030041M21Rik|mKIAA0701	UHRF1 (ICBP90) binding protein 1-like	protein-coding	chr10	89745884	89746259	3.21	0.99	4.04	-3.06	0.0126	0.0285
1141	chr10	91180996	91181281	+	0	NA	Intergenic	Intergenic	-9519	NM_011605	21917	Mm.159684	NM_011605	ENSMUSG00000019961	Tmpo	5630400D24Rik|AI195756|AI606875|AW214352|AW547477|LAP2|TP	thymopoietin	protein-coding	chr10	91180996	91181281	2.62	-0.08	3.5	-3.58	0.0199	0.038
1143	chr10	93070573	93071285	+	0	NA	intron (NM_001347060, intron 1 of 67)	L1MC2|LINE|L1	10693	NM_001347060	380654	Mm.34980	NM_001347060	ENSMUSG00000020014	Cfap54	4930485B16Rik|Gm872	cilia and flagella associated protein 54	protein-coding	chr10	93070573	93071285	4.54	2.92	5.29	-2.36	0.00227	0.00982
1144	chr10	93144602	93145135	+	0	NA	Intergenic	RMER17C|LTR|ERVK	-16008	NM_146239	237459	Mm.217404	NM_146239	ENSMUSG00000020015	Cdk17	6430598J10Rik|Pctk2	cyclin-dependent kinase 17	protein-coding	chr10	93144602	93145135	3.56	0.55	4.46	-3.92	0.00103	0.00613
1147	chr10	93260810	93261756	+	0	NA	intron (NM_001282967, intron 2 of 3)	intron (NM_001282967, intron 2 of 3)	49876	NM_013508	13713	Mm.4454	NM_013508	ENSMUSG00000008398	Elk3	D430049E23Rik|Erp|Etrp|Net|Sap-2	ELK3, member of ETS oncogene family	protein-coding	chr10	93260810	93261756	5.18	3.69	5.89	-2.21	0.000261	0.0026
1148	chr10	93444595	93444862	+	0	NA	Intergenic	URR1B|DNA|hAT-Charlie	-8668	NM_001313897	16993	Mm.271071	NM_008517	ENSMUSG00000015889	Lta4h	-	leukotriene A4 hydrolase	protein-coding	chr10	93444595	93444862	2.95	0.64	3.8	-3.16	0.00826	0.0218
1149	chr10	93452726	93453009	+	0	NA	promoter-TSS (NM_001313897)	promoter-TSS (NM_001313897)	-529	NM_001313897	16993	Mm.271071	NM_008517	ENSMUSG00000015889	Lta4h	-	leukotriene A4 hydrolase	protein-coding	chr10	93452726	93453009	3.17	-0.36	4.1	-4.47	0.000413	0.0035
1153	chr10	94354207	94354779	+	0	NA	intron (NM_001359762, intron 1 of 4)	intron (NM_001359762, intron 1 of 4)	42544	NM_001359762	319880	Mm.23047	NM_172051	ENSMUSG00000020023	Tmcc3	A230066D03Rik|AW488095|C630016B22Rik|C88213|Gm1556|Tmcc1	transmembrane and coiled coil domains 3	protein-coding	chr10	94354207	94354779	4.31	2	5.16	-3.15	0.000152	0.00188
1155	chr10	94378299	94378513	+	0	NA	intron (NM_001359762, intron 1 of 4)	L1M5|LINE|L1	66457	NM_001359762	319880	Mm.23047	NM_172051	ENSMUSG00000020023	Tmcc3	A230066D03Rik|AW488095|C630016B22Rik|C88213|Gm1556|Tmcc1	transmembrane and coiled coil domains 3	protein-coding	chr10	94378299	94378513	2.87	0.42	3.73	-3.32	0.0126	0.0285
1157	chr10	94474203	94474754	+	0	NA	intron (NM_001359762, intron 2 of 4)	intron (NM_001359762, intron 2 of 4)	-40379	NM_172051	319880	Mm.23047	NM_172051	ENSMUSG00000020023	Tmcc3	A230066D03Rik|AW488095|C630016B22Rik|C88213|Gm1556|Tmcc1	transmembrane and coiled coil domains 3	protein-coding	chr10	94474203	94474754	4.29	2.61	5.05	-2.43	0.00683	0.0194
1159	chr10	94485927	94486437	+	0	NA	intron (NM_001359762, intron 2 of 4)	MIR3|SINE|MIR	-28675	NM_172051	319880	Mm.23047	NM_172051	ENSMUSG00000020023	Tmcc3	A230066D03Rik|AW488095|C630016B22Rik|C88213|Gm1556|Tmcc1	transmembrane and coiled coil domains 3	protein-coding	chr10	94485927	94486437	3.31	-1.73	4.28	-6.01	9.6e-05	0.00141
1160	chr10	94486744	94487182	+	0	NA	intron (NM_001359762, intron 2 of 4)	MER34|LTR|ERV1	-27894	NM_172051	319880	Mm.23047	NM_172051	ENSMUSG00000020023	Tmcc3	A230066D03Rik|AW488095|C630016B22Rik|C88213|Gm1556|Tmcc1	transmembrane and coiled coil domains 3	protein-coding	chr10	94486744	94487182	3.79	1.08	4.68	-3.6	0.00131	0.00699
1161	chr10	94496628	94496947	+	0	NA	intron (NM_001359762, intron 2 of 4)	intron (NM_001359762, intron 2 of 4)	-18070	NM_172051	319880	Mm.23047	NM_172051	ENSMUSG00000020023	Tmcc3	A230066D03Rik|AW488095|C630016B22Rik|C88213|Gm1556|Tmcc1	transmembrane and coiled coil domains 3	protein-coding	chr10	94496628	94496947	2.91	-0.45	3.84	-4.28	0.00196	0.00897
1162	chr10	94497242	94497456	+	0	NA	intron (NM_001359762, intron 2 of 4)	intron (NM_001359762, intron 2 of 4)	-17508	NM_172051	319880	Mm.23047	NM_172051	ENSMUSG00000020023	Tmcc3	A230066D03Rik|AW488095|C630016B22Rik|C88213|Gm1556|Tmcc1	transmembrane and coiled coil domains 3	protein-coding	chr10	94497242	94497456	2.28	-0.29	3.15	-3.44	0.0263	0.0454
1163	chr10	94504884	94505824	+	0	NA	intron (NM_001359762, intron 2 of 4)	intron (NM_001359762, intron 2 of 4)	-9503	NM_172051	319880	Mm.23047	NM_172051	ENSMUSG00000020023	Tmcc3	A230066D03Rik|AW488095|C630016B22Rik|C88213|Gm1556|Tmcc1	transmembrane and coiled coil domains 3	protein-coding	chr10	94504884	94505824	5.31	4.42	5.85	-1.43	0.0182	0.0359
1165	chr10	94514392	94514606	+	0	NA	promoter-TSS (NM_172051)	promoter-TSS (NM_172051)	-358	NM_172051	319880	Mm.23047	NM_172051	ENSMUSG00000020023	Tmcc3	A230066D03Rik|AW488095|C630016B22Rik|C88213|Gm1556|Tmcc1	transmembrane and coiled coil domains 3	protein-coding	chr10	94514392	94514606	2.22	-1.73	3.17	-4.9	0.00533	0.0166
1166	chr10	94576860	94577198	+	0	NA	intron (NM_177026, intron 1 of 3)	intron (NM_177026, intron 1 of 3)	766	NM_177026	319880	Mm.23047	NM_172051	ENSMUSG00000020023	Tmcc3	A230066D03Rik|AW488095|C630016B22Rik|C88213|Gm1556|Tmcc1	transmembrane and coiled coil domains 3	protein-coding	chr10	94576860	94577198	2.52	-1.21	3.46	-4.68	0.0043	0.0147
1167	chr10	94577977	94578164	+	0	NA	intron (NM_177026, intron 1 of 3)	intron (NM_177026, intron 1 of 3)	1807	NM_177026	319880	Mm.23047	NM_172051	ENSMUSG00000020023	Tmcc3	A230066D03Rik|AW488095|C630016B22Rik|C88213|Gm1556|Tmcc1	transmembrane and coiled coil domains 3	protein-coding	chr10	94577977	94578164	3.02	0.11	3.92	-3.81	0.00288	0.0114
117	chr1	55053900	55054328	+	0	NA	intron (NM_026424, intron 1 of 3)	intron (NM_026424, intron 1 of 3)	1344	NM_001039710	67876	Mm.281019	NM_026424	ENSMUSG00000025981	Coq10b	1500041J02Rik|1700030I21Rik|9530077A17Rik|AV002237|AW742641	coenzyme Q10B	protein-coding	chr1	55053900	55054328	3.28	1.44	4.06	-2.62	0.0241	0.0429
1170	chr10	94849756	94850166	+	0	NA	exon (NM_018797, exon 11 of 31)	exon (NM_018797, exon 11 of 31)	94884	NM_018797	54712	Mm.256712	NM_018797	ENSMUSG00000074785	Plxnc1	2510048K12Rik|AW742158|CD232|Vespr	plexin C1	protein-coding	chr10	94849756	94850166	3.26	-1.73	4.24	-5.96	0.000243	0.00249
1172	chr10	94909540	94910142	+	0	NA	intron (NM_018797, intron 3 of 30)	intron (NM_018797, intron 3 of 30)	35004	NM_018797	54712	Mm.256712	NM_018797	ENSMUSG00000074785	Plxnc1	2510048K12Rik|AW742158|CD232|Vespr	plexin C1	protein-coding	chr10	94909540	94910142	4.11	1.55	4.98	-3.43	0.000142	0.0018
1173	chr10	94919410	94919624	+	0	NA	intron (NM_018797, intron 2 of 30)	L1ME4a|LINE|L1	25328	NM_018797	54712	Mm.256712	NM_018797	ENSMUSG00000074785	Plxnc1	2510048K12Rik|AW742158|CD232|Vespr	plexin C1	protein-coding	chr10	94919410	94919624	2.97	0.79	3.81	-3.02	0.0122	0.0279
1174	chr10	94923148	94923504	+	0	NA	intron (NM_018797, intron 1 of 30)	intron (NM_018797, intron 1 of 30)	21519	NM_018797	54712	Mm.256712	NM_018797	ENSMUSG00000074785	Plxnc1	2510048K12Rik|AW742158|CD232|Vespr	plexin C1	protein-coding	chr10	94923148	94923504	3.21	0.86	4.06	-3.2	0.00455	0.0151
1177	chr10	95075185	95075400	+	0	NA	Intergenic	Intergenic	70533	NR_131146	628062		NR_131146	ENSMUSG00000112481	Gm29684	-	predicted gene, 29684	ncRNA	chr10	95075185	95075400	2.8	-1.73	3.77	-5.49	0.00047	0.00379
1178	chr10	95178751	95179059	+	0	NA	intron (NM_001330175, intron 2 of 2)	L1MB3|LINE|L1	-33080	NR_131146	628062		NR_131146	ENSMUSG00000112481	Gm29684	-	predicted gene, 29684	ncRNA	chr10	95178751	95179059	2.94	0.42	3.81	-3.39	0.0097	0.0241
1179	chr10	95179657	95179881	+	0	NA	intron (NM_001330175, intron 2 of 2)	intron (NM_001330175, intron 2 of 2)	-33944	NR_131146	628062		NR_131146	ENSMUSG00000112481	Gm29684	-	predicted gene, 29684	ncRNA	chr10	95179657	95179881	2.66	0.32	3.51	-3.19	0.0259	0.045
1180	chr10	95180064	95180976	+	0	NA	intron (NM_001330175, intron 2 of 2)	L2a|LINE|L2	-34695	NR_131146	628062		NR_131146	ENSMUSG00000112481	Gm29684	-	predicted gene, 29684	ncRNA	chr10	95180064	95180976	5.46	3.63	6.24	-2.61	1.28e-05	0.000458
1181	chr10	95181109	95181552	+	0	NA	intron (NM_001330175, intron 2 of 2)	intron (NM_001330175, intron 2 of 2)	-35505	NR_131146	628062		NR_131146	ENSMUSG00000112481	Gm29684	-	predicted gene, 29684	ncRNA	chr10	95181109	95181552	3.56	1.16	4.42	-3.26	0.00796	0.0213
1182	chr10	95199513	95199789	+	0	NA	intron (NM_001330175, intron 2 of 2)	intron (NM_001330175, intron 2 of 2)	-53826	NR_131146	628062		NR_131146	ENSMUSG00000112481	Gm29684	-	predicted gene, 29684	ncRNA	chr10	95199513	95199789	2.77	0.42	3.62	-3.2	0.022	0.0406
1184	chr10	95279358	95279767	+	0	NA	intron (NM_001330175, intron 2 of 2)	intron (NM_001330175, intron 2 of 2)	44147	NM_001330138	12905	Mm.473739	NM_009950	ENSMUSG00000045867	Cradd	RAIDD	CASP2 and RIPK1 domain containing adaptor with death domain	protein-coding	chr10	95279358	95279767	3.75	2.37	4.45	-2.08	0.0297	0.0493
1185	chr10	95323002	95323216	+	0	NA	intron (NM_001330175, intron 1 of 2)	intron (NM_001330175, intron 1 of 2)	600	NM_001330138	12905	Mm.473739	NM_009950	ENSMUSG00000045867	Cradd	RAIDD	CASP2 and RIPK1 domain containing adaptor with death domain	protein-coding	chr10	95323002	95323216	2.91	-0.29	3.83	-4.12	0.00263	0.0108
1186	chr10	95361141	95361600	+	0	NA	intron (NR_045337, intron 2 of 2)	intron (NR_045337, intron 2 of 2)	25094	NR_045337	69629	Mm.250542	NR_045337	ENSMUSG00000100550	2310039L15Rik	A53T-syn|G2-3|PrPsynA53T|Tg(Prnp-SNCA*A53T)23Mkle	RIKEN cDNA 2310039L15 gene	ncRNA	chr10	95361141	95361600	4.41	2.86	5.14	-2.28	0.00361	0.0131
1188	chr10	95944907	95945255	+	0	NA	intron (NM_001001932, intron 1 of 28)	intron (NM_001001932, intron 1 of 28)	4418	NM_001001932	216238	Mm.210035	NM_001001932	ENSMUSG00000036499	Eea1	A430109M19Rik|B230358H09Rik|ZFYVE2	early endosome antigen 1	protein-coding	chr10	95944907	95945255	3.11	0.99	3.93	-2.94	0.0244	0.0432
1189	chr10	96015683	96016089	+	0	NA	intron (NM_001001932, intron 13 of 28)	intron (NM_001001932, intron 13 of 28)	75223	NM_001001932	216238	Mm.210035	NM_001001932	ENSMUSG00000036499	Eea1	A430109M19Rik|B230358H09Rik|ZFYVE2	early endosome antigen 1	protein-coding	chr10	96015683	96016089	3.52	-0.01	4.46	-4.46	0.000184	0.00211
1190	chr10	96075605	96075829	+	0	NA	Intergenic	Intergenic	135054	NM_001001932	216238	Mm.210035	NM_001001932	ENSMUSG00000036499	Eea1	A430109M19Rik|B230358H09Rik|ZFYVE2	early endosome antigen 1	protein-coding	chr10	96075605	96075829	3.02	-0.29	3.95	-4.24	0.00147	0.00756
1191	chr10	96181409	96181623	+	0	NA	Intergenic	L2c|LINE|L2	-44691	NR_110448	74881	Mm.410819	NR_110448	ENSMUSG00000112762	4930459C07Rik	-	RIKEN cDNA 4930459C07 gene	ncRNA	chr10	96181409	96181623	2.44	-0.29	3.32	-3.61	0.0196	0.0376
1193	chr10	96185461	96185751	+	0	NA	Intergenic	Intergenic	-40601	NR_110448	74881	Mm.410819	NR_110448	ENSMUSG00000112762	4930459C07Rik	-	RIKEN cDNA 4930459C07 gene	ncRNA	chr10	96185461	96185751	3.45	0.96	4.32	-3.36	0.00277	0.0111
1194	chr10	96185864	96186078	+	0	NA	Intergenic	Intergenic	-40236	NR_110448	74881	Mm.410819	NR_110448	ENSMUSG00000112762	4930459C07Rik	-	RIKEN cDNA 4930459C07 gene	ncRNA	chr10	96185864	96186078	2.53	-0.08	3.41	-3.49	0.0153	0.0322
1195	chr10	96202750	96203371	+	0	NA	Intergenic	Intergenic	-23147	NR_110448	74881	Mm.410819	NR_110448	ENSMUSG00000112762	4930459C07Rik	-	RIKEN cDNA 4930459C07 gene	ncRNA	chr10	96202750	96203371	5	3.87	5.63	-1.75	0.00788	0.0212
1196	chr10	96238286	96239509	+	0	NA	intron (NR_110448, intron 1 of 2)	intron (NR_110448, intron 1 of 2)	12690	NR_110448	74881	Mm.410819	NR_110448	ENSMUSG00000112762	4930459C07Rik	-	RIKEN cDNA 4930459C07 gene	ncRNA	chr10	96238286	96239509	5.55	3.86	6.3	-2.45	2.36e-05	0.000656
1198	chr10	96274014	96274445	+	0	NA	Intergenic	Intergenic	48022	NR_110448	74881	Mm.410819	NR_110448	ENSMUSG00000112762	4930459C07Rik	-	RIKEN cDNA 4930459C07 gene	ncRNA	chr10	96274014	96274445	3.58	1.97	4.32	-2.34	0.0189	0.0368
1199	chr10	96280129	96280343	+	0	NA	Intergenic	Intergenic	54029	NR_110448	74881	Mm.410819	NR_110448	ENSMUSG00000112762	4930459C07Rik	-	RIKEN cDNA 4930459C07 gene	ncRNA	chr10	96280129	96280343	1.7	-1.73	2.64	-4.36	0.0244	0.0432
12	chr1	24678299	24678559	+	0	NA	promoter-TSS (NM_026719)	promoter-TSS (NM_026719)	-115	NM_026719	68421	Mm.336563	NM_026719	ENSMUSG00000073725	Lmbrd1	0910001K20Rik|AV347960	LMBR1 domain containing 1	protein-coding	chr1	24678299	24678559	2.79	0.37	3.65	-3.28	0.0131	0.0291
1201	chr10	96332818	96333585	+	0	NA	Intergenic	Intergenic	106994	NR_110448	74881	Mm.410819	NR_110448	ENSMUSG00000112762	4930459C07Rik	-	RIKEN cDNA 4930459C07 gene	ncRNA	chr10	96332818	96333585	4.5	3	5.22	-2.22	0.00417	0.0144
1205	chr10	96465950	96466220	+	0	NA	Intergenic	L2a|LINE|L2	-150916	NM_007569	12226	Mm.23811	NM_007569	ENSMUSG00000036478	Btg1	AI426953|AW546738	B cell translocation gene 1, anti-proliferative	protein-coding	chr10	96465950	96466220	2.87	-0.01	3.77	-3.79	0.00479	0.0156
1207	chr10	96619801	96620314	+	0	NA	3' UTR (NM_007569, exon 2 of 2)	3' UTR (NM_007569, exon 2 of 2)	3056	NM_007569	12226	Mm.23811	NM_007569	ENSMUSG00000036478	Btg1	AI426953|AW546738	B cell translocation gene 1, anti-proliferative	protein-coding	chr10	96619801	96620314	3.4	1.05	4.25	-3.2	0.00438	0.0149
1208	chr10	96621394	96621864	+	0	NA	3' UTR (NM_007569, exon 2 of 2)	3' UTR (NM_007569, exon 2 of 2)	4628	NM_007569	12226	Mm.23811	NM_007569	ENSMUSG00000036478	Btg1	AI426953|AW546738	B cell translocation gene 1, anti-proliferative	protein-coding	chr10	96621394	96621864	3.67	2.14	4.4	-2.26	0.0225	0.0411
1209	chr10	96686097	96686480	+	0	NA	Intergenic	Intergenic	69287	NM_007569	12226	Mm.23811	NM_007569	ENSMUSG00000036478	Btg1	AI426953|AW546738	B cell translocation gene 1, anti-proliferative	protein-coding	chr10	96686097	96686480	4.43	3.07	5.12	-2.05	0.00532	0.0166
121	chr1	58416023	58416272	+	0	NA	intron (NM_001042634, intron 7 of 12)	intron (NM_001042634, intron 7 of 12)	7941	NR_027854	12747	Mm.1761	NM_009905	ENSMUSG00000026034	Clk1	STY	CDC-like kinase 1	protein-coding	chr1	58416023	58416272	1.97	-1.73	2.92	-4.64	0.0149	0.0317
1210	chr10	96686533	96686776	+	0	NA	Intergenic	Intergenic	69653	NM_007569	12226	Mm.23811	NM_007569	ENSMUSG00000036478	Btg1	AI426953|AW546738	B cell translocation gene 1, anti-proliferative	protein-coding	chr10	96686533	96686776	2.85	-0.54	3.78	-4.31	0.00164	0.00806
1211	chr10	98708158	98709041	+	0	NA	Intergenic	Intergenic	-206043	NM_001359506	67972	Mm.166944	NM_026482	ENSMUSG00000019943	Atp2b1	2810442I22Rik|E130111D10Rik|Pmca1	ATPase, Ca++ transporting, plasma membrane 1	protein-coding	chr10	98708158	98709041	4.88	2.97	5.68	-2.7	9.71e-05	0.00142
1212	chr10	98776443	98776821	+	0	NA	Intergenic	(TC)n|Simple_repeat|Simple_repeat	-138010	NM_001359506	67972	Mm.166944	NM_026482	ENSMUSG00000019943	Atp2b1	2810442I22Rik|E130111D10Rik|Pmca1	ATPase, Ca++ transporting, plasma membrane 1	protein-coding	chr10	98776443	98776821	3.36	1.55	4.14	-2.58	0.0162	0.0334
1213	chr10	98877831	98878654	+	0	NA	Intergenic	Intergenic	-36400	NM_001359506	67972	Mm.166944	NM_026482	ENSMUSG00000019943	Atp2b1	2810442I22Rik|E130111D10Rik|Pmca1	ATPase, Ca++ transporting, plasma membrane 1	protein-coding	chr10	98877831	98878654	5.06	3.33	5.82	-2.48	0.000229	0.0024
1214	chr10	98880151	98881080	+	0	NA	Intergenic	L2a|LINE|L2	-34027	NM_001359506	67972	Mm.166944	NM_026482	ENSMUSG00000019943	Atp2b1	2810442I22Rik|E130111D10Rik|Pmca1	ATPase, Ca++ transporting, plasma membrane 1	protein-coding	chr10	98880151	98881080	5.08	3.53	5.8	-2.28	0.000481	0.00383
1215	chr10	98881412	98881673	+	0	NA	Intergenic	PB1D10|SINE|Alu	-33100	NM_001359506	67972	Mm.166944	NM_026482	ENSMUSG00000019943	Atp2b1	2810442I22Rik|E130111D10Rik|Pmca1	ATPase, Ca++ transporting, plasma membrane 1	protein-coding	chr10	98881412	98881673	2.78	0.55	3.62	-3.07	0.0199	0.038
1217	chr10	98895209	98895623	+	0	NA	Intergenic	MLT1H1|LTR|ERVL-MaLR	-19226	NM_001359506	67972	Mm.166944	NM_026482	ENSMUSG00000019943	Atp2b1	2810442I22Rik|E130111D10Rik|Pmca1	ATPase, Ca++ transporting, plasma membrane 1	protein-coding	chr10	98895209	98895623	3.16	0.9	4.01	-3.11	0.0181	0.0358
1219	chr10	98897681	98898255	+	0	NA	Intergenic	Intergenic	-16674	NM_001359506	67972	Mm.166944	NM_026482	ENSMUSG00000019943	Atp2b1	2810442I22Rik|E130111D10Rik|Pmca1	ATPase, Ca++ transporting, plasma membrane 1	protein-coding	chr10	98897681	98898255	4.4	2.73	5.16	-2.43	0.00469	0.0154
1224	chr10	99182195	99182528	+	0	NA	intron (NR_153333, intron 11 of 12)	intron (NR_153333, intron 11 of 12)	74226	NM_015737	14426	Mm.314	NM_015737	ENSMUSG00000090035	Galnt4	AV011803	polypeptide N-acetylgalactosaminyltransferase 4	protein-coding	chr10	99182195	99182528	3.59	1.64	4.39	-2.75	0.00492	0.0158
1226	chr10	99268526	99269233	+	0	NA	Intergenic	Intergenic	5648	NM_026268	67603	Mm.1791	NM_026268	ENSMUSG00000019960	Dusp6	1300019I03Rik|MKP-3|MKP3|PYST1	dual specificity phosphatase 6	protein-coding	chr10	99268526	99269233	4.63	3.27	5.31	-2.05	0.00836	0.022
1227	chr10	99270100	99270883	+	0	NA	Intergenic	Intergenic	7260	NM_026268	67603	Mm.1791	NM_026268	ENSMUSG00000019960	Dusp6	1300019I03Rik|MKP-3|MKP3|PYST1	dual specificity phosphatase 6	protein-coding	chr10	99270100	99270883	5.24	4.18	5.85	-1.66	0.00599	0.0178
123	chr1	58719786	58720000	+	0	NA	intron (NM_001355056, intron 1 of 8)	intron (NM_001355056, intron 1 of 8)	6607	NM_001355056	12633	Mm.336848	NM_009805	ENSMUSG00000026031	Cflar	2310024N18Rik|A430105C05Rik|CLARP|Cash|Casper|FLAME|FLAME-1|Flip|Gm9845|I-FLICE|MRIT|c-Flip	CASP8 and FADD-like apoptosis regulator	protein-coding	chr1	58719786	58720000	1.79	-1.73	2.73	-4.46	0.0208	0.0392
1234	chr10	99459752	99460310	+	0	NA	Intergenic	Intergenic	-149140	NR_038019	100504202	Mm.403801	NR_038019	ENSMUSG00000111962	Gm20110	-	predicted gene, 20110	ncRNA	chr10	99459752	99460310	4.75	2.54	5.59	-3.05	1.46e-05	0.000494
1235	chr10	99460370	99460697	+	0	NA	Intergenic	Intergenic	-148638	NR_038019	100504202	Mm.403801	NR_038019	ENSMUSG00000111962	Gm20110	-	predicted gene, 20110	ncRNA	chr10	99460370	99460697	3.88	2.15	4.65	-2.5	0.00752	0.0206
1244	chr10	111364762	111364976	+	0	NA	Intergenic	Intergenic	66190	NM_027914	71769	Mm.45256	NM_027914	ENSMUSG00000035759	Bbs10	1300007O09Rik|AI452285	Bardet-Biedl syndrome 10 (human)	protein-coding	chr10	111364762	111364976	2.38	-1.07	3.31	-4.39	0.00494	0.0158
1245	chr10	111365046	111365526	+	0	NA	Intergenic	Intergenic	66607	NM_027914	71769	Mm.45256	NM_027914	ENSMUSG00000035759	Bbs10	1300007O09Rik|AI452285	Bardet-Biedl syndrome 10 (human)	protein-coding	chr10	111365046	111365526	3.98	2.35	4.73	-2.38	0.00616	0.0181
1248	chr10	111540039	111540641	+	0	NA	Intergenic	Intergenic	34054	NM_009344	21664	Mm.3117	NM_009344	ENSMUSG00000020205	Phlda1	DT1P1B11|TDAG51|Tdag	pleckstrin homology like domain, family A, member 1	protein-coding	chr10	111540039	111540641	4.55	2.65	5.34	-2.69	0.000533	0.00408
1249	chr10	111543773	111544491	+	0	NA	Intergenic	Intergenic	37846	NM_009344	21664	Mm.3117	NM_009344	ENSMUSG00000020205	Phlda1	DT1P1B11|TDAG51|Tdag	pleckstrin homology like domain, family A, member 1	protein-coding	chr10	111543773	111544491	4.83	3.64	5.48	-1.83	0.00657	0.0189
1252	chr10	111576080	111576303	+	0	NA	Intergenic	Intergenic	18082	NR_045344	71321	Mm.410785	NR_045344	ENSMUSG00000097082	4933440J02Rik	-	RIKEN cDNA 4933440J02 gene	ncRNA	chr10	111576080	111576303	2.36	-1.73	3.31	-5.04	0.00447	0.015
1253	chr10	111986597	111986830	+	0	NA	3' UTR (NM_178610, exon 10 of 10)	3' UTR (NM_178610, exon 10 of 10)	10551	NM_028608	73690	Mm.173790	NM_028608	ENSMUSG00000056888	Glipr1	2410114O14Rik|RTVP-1|RTVP1|mRTVP-1	GLI pathogenesis-related 1 (glioma)	protein-coding	chr10	111986597	111986830	3.11	0.56	3.98	-3.43	0.00567	0.0172
1255	chr10	111995892	111997158	+	0	NA	intron (NM_028608, intron 1 of 5)	intron (NM_028608, intron 1 of 5)	739	NM_028608	73690	Mm.173790	NM_028608	ENSMUSG00000056888	Glipr1	2410114O14Rik|RTVP-1|RTVP1|mRTVP-1	GLI pathogenesis-related 1 (glioma)	protein-coding	chr10	111995892	111997158	5.15	2.68	6.01	-3.33	8.69e-07	0.000117
1258	chr10	112002387	112002971	+	0	NA	Intergenic	Intergenic	-5415	NM_028608	73690	Mm.173790	NM_028608	ENSMUSG00000056888	Glipr1	2410114O14Rik|RTVP-1|RTVP1|mRTVP-1	GLI pathogenesis-related 1 (glioma)	protein-coding	chr10	112002387	112002971	3.91	2.07	4.7	-2.63	0.0173	0.0348
1261	chr10	117215760	117216354	+	0	NA	intron (NM_026570, intron 6 of 6)	intron (NM_026570, intron 6 of 6)	8450	NM_026570	64050	Mm.233529	NM_026570	ENSMUSG00000020171	Yeats4	4930573H17Rik|B230215M10Rik|GAS41|NuBI-1	YEATS domain containing 4	protein-coding	chr10	117215760	117216354	4.4	1.99	5.26	-3.27	9.51e-05	0.0014
1262	chr10	117301213	117301434	+	0	NA	Intergenic	Intergenic	-8455	NM_013590	17110	Mm.177539	NM_013590	ENSMUSG00000069515	Lyz1	Lyz|Lyzf3|Lzp-s	lysozyme 1	protein-coding	chr10	117301213	117301434	2.46	-1.21	3.4	-4.62	0.00353	0.013
1263	chr10	117301712	117302266	+	0	NA	Intergenic	Intergenic	-9121	NM_013590	17110	Mm.177539	NM_013590	ENSMUSG00000069515	Lyz1	Lyz|Lyzf3|Lzp-s	lysozyme 1	protein-coding	chr10	117301712	117302266	4.4	3	5.1	-2.09	0.00543	0.0167
1264	chr10	117333347	117333626	+	0	NA	Intergenic	Intergenic	-40618	NM_013590	17110	Mm.177539	NM_013590	ENSMUSG00000069515	Lyz1	Lyz|Lyzf3|Lzp-s	lysozyme 1	protein-coding	chr10	117333347	117333626	2.82	-0.63	3.75	-4.37	0.00182	0.00862
1266	chr10	117412501	117413056	+	0	NA	Intergenic	MTE2b|LTR|ERVL-MaLR	34657	NR_152734	102634600	Mm.399106	NR_152734	ENSMUSG00000112344	Gm32141	-	predicted gene, 32141	ncRNA	chr10	117412501	117413056	4.63	3.19	5.34	-2.14	0.00375	0.0135
1267	chr10	117709198	117709684	+	0	NA	intron (NM_001288586, intron 2 of 10)	intron (NM_001288586, intron 2 of 10)	1317	NM_010786	17246	Mm.22670	NM_010786	ENSMUSG00000020184	Mdm2	1700007J15Rik|AA415488|Mdm-2	transformed mouse 3T3 cell double minute 2	protein-coding	chr10	117709198	117709684	3.81	1.08	4.7	-3.62	0.00141	0.00735
1268	chr10	117843476	117843690	+	0	NA	intron (NM_024457, intron 1 of 7)	intron (NM_024457, intron 1 of 7)	2391	NM_024457	215449	Mm.233009	NM_024457	ENSMUSG00000052681	Rap1b	2810443E11Rik	RAS related protein 1b	protein-coding	chr10	117843476	117843690	1.95	-1.73	2.89	-4.62	0.0131	0.0291
1271	chr10	118052891	118053339	+	0	NA	Intergenic	ORR1F|LTR|ERVL-MaLR	-88672	NM_001162905	17245	Mm.101191	NM_010785	ENSMUSG00000020212	Mdm1	Arrd2|Mdm-1	transformed mouse 3T3 cell double minute 1	protein-coding	chr10	118052891	118053339	3.48	1.84	4.23	-2.39	0.0302	0.0498
1272	chr10	118082911	118083462	+	0	NA	Intergenic	Intergenic	-58601	NM_001162905	17245	Mm.101191	NM_010785	ENSMUSG00000020212	Mdm1	Arrd2|Mdm-1	transformed mouse 3T3 cell double minute 1	protein-coding	chr10	118082911	118083462	4.88	2.76	5.71	-2.95	8.39e-06	0.000371
1273	chr10	118084626	118085645	+	0	NA	Intergenic	Intergenic	-56652	NM_001162905	17245	Mm.101191	NM_010785	ENSMUSG00000020212	Mdm1	Arrd2|Mdm-1	transformed mouse 3T3 cell double minute 1	protein-coding	chr10	118084626	118085645	5.67	3.96	6.43	-2.47	1.19e-05	0.000443
1274	chr10	118096197	118096881	+	0	NA	Intergenic	Intergenic	-45248	NM_001162905	17245	Mm.101191	NM_010785	ENSMUSG00000020212	Mdm1	Arrd2|Mdm-1	transformed mouse 3T3 cell double minute 1	protein-coding	chr10	118096197	118096881	4.31	2.46	5.1	-2.64	0.00185	0.0087
1275	chr10	118097682	118098356	+	0	NA	Intergenic	Intergenic	-43768	NM_001162905	17245	Mm.101191	NM_010785	ENSMUSG00000020212	Mdm1	Arrd2|Mdm-1	transformed mouse 3T3 cell double minute 1	protein-coding	chr10	118097682	118098356	4.67	2.61	5.49	-2.88	0.000411	0.00349
1276	chr10	118100645	118101027	+	0	NA	Intergenic	Intergenic	-40951	NM_001162905	17245	Mm.101191	NM_010785	ENSMUSG00000020212	Mdm1	Arrd2|Mdm-1	transformed mouse 3T3 cell double minute 1	protein-coding	chr10	118100645	118101027	3.63	1.95	4.38	-2.43	0.0215	0.04
1277	chr10	118103206	118103451	+	0	NA	Intergenic	Intergenic	-38459	NM_001162905	17245	Mm.101191	NM_010785	ENSMUSG00000020212	Mdm1	Arrd2|Mdm-1	transformed mouse 3T3 cell double minute 1	protein-coding	chr10	118103206	118103451	3.18	1.44	3.94	-2.5	0.0264	0.0455
1279	chr10	118869609	118869926	+	0	NA	promoter-TSS (NM_001014390)	promoter-TSS (NM_001014390)	-864	NM_001014390	69181	Mm.45565	NM_001014390	ENSMUSG00000028630	Dyrk2	1810038L18Rik	dual-specificity tyrosine-(Y)-phosphorylation regulated kinase 2	protein-coding	chr10	118869609	118869926	3.33	1.39	4.13	-2.74	0.0192	0.0371
128	chr1	58797267	58798125	+	0	NA	intron (NM_009812, intron 1 of 8)	intron (NM_009812, intron 1 of 8)	2322	NM_009812	12370	Mm.336851	NM_009812	ENSMUSG00000026029	Casp8	CASP-8|FLICE|MACH|Mch5	caspase 8	protein-coding	chr1	58797267	58798125	5.27	4.19	5.89	-1.7	0.00267	0.0109
1281	chr10	121365775	121366457	+	0	NA	intron (NM_001364695, intron 1 of 13)	intron (NM_001364695, intron 1 of 13)	1026	NM_029364	75612	Mm.207683	NM_029364	ENSMUSG00000034707	Gns	2610016K11Rik|AU042285|C87209|G6S|N28088	glucosamine (N-acetyl)-6-sulfatase	protein-coding	chr10	121365775	121366457	4.71	1.77	5.61	-3.84	2.85e-07	6.63e-05
1282	chr10	121366881	121367095	+	0	NA	intron (NM_001364695, intron 1 of 13)	RSINE1|SINE|B4	1898	NM_029364	75612	Mm.207683	NM_029364	ENSMUSG00000034707	Gns	2610016K11Rik|AU042285|C87209|G6S|N28088	glucosamine (N-acetyl)-6-sulfatase	protein-coding	chr10	121366881	121367095	2.38	-0.28	3.27	-3.55	0.0219	0.0405
1285	chr10	121374554	121375661	+	0	NA	intron (NM_001364695, intron 3 of 13)	intron (NM_001364695, intron 3 of 13)	10017	NM_029364	75612	Mm.207683	NM_029364	ENSMUSG00000034707	Gns	2610016K11Rik|AU042285|C87209|G6S|N28088	glucosamine (N-acetyl)-6-sulfatase	protein-coding	chr10	121374554	121375661	5.5	3.7	6.28	-2.58	9.66e-06	0.000395
1286	chr10	121375799	121376249	+	0	NA	intron (NM_001364695, intron 3 of 13)	intron (NM_001364695, intron 3 of 13)	10934	NM_029364	75612	Mm.207683	NM_029364	ENSMUSG00000034707	Gns	2610016K11Rik|AU042285|C87209|G6S|N28088	glucosamine (N-acetyl)-6-sulfatase	protein-coding	chr10	121375799	121376249	3.88	2.42	4.59	-2.17	0.0252	0.0441
1287	chr10	121376548	121376814	+	0	NA	exon (NM_029364, exon 5 of 14)	exon (NM_029364, exon 5 of 14)	11591	NM_029364	75612	Mm.207683	NM_029364	ENSMUSG00000034707	Gns	2610016K11Rik|AU042285|C87209|G6S|N28088	glucosamine (N-acetyl)-6-sulfatase	protein-coding	chr10	121376548	121376814	2.75	-0.08	3.64	-3.72	0.00814	0.0216
1288	chr10	121470691	121470905	+	0	NA	intron (NM_138956, intron 1 of 4)	RCHARR1|DNA|hAT-Charlie	5452	NM_138956	192678	Mm.41265	NM_138956	ENSMUSG00000025795	Rassf3	AW212023|AW322379	Ras association (RalGDS/AF-6) domain family member 3	protein-coding	chr10	121470691	121470905	1.94	-1.73	2.88	-4.6	0.0153	0.0322
1289	chr10	121473741	121474041	+	0	NA	intron (NM_138956, intron 1 of 4)	intron (NM_138956, intron 1 of 4)	2359	NM_138956	192678	Mm.41265	NM_138956	ENSMUSG00000025795	Rassf3	AW212023|AW322379	Ras association (RalGDS/AF-6) domain family member 3	protein-coding	chr10	121473741	121474041	2.76	0.59	3.59	-3	0.0265	0.0457
1290	chr10	121475013	121475227	+	0	NA	intron (NM_138956, intron 1 of 4)	intron (NM_138956, intron 1 of 4)	1130	NM_138956	192678	Mm.41265	NM_138956	ENSMUSG00000025795	Rassf3	AW212023|AW322379	Ras association (RalGDS/AF-6) domain family member 3	protein-coding	chr10	121475013	121475227	2.46	-1.73	3.42	-5.14	0.00214	0.00948
1291	chr10	121488269	121489048	+	0	NA	Intergenic	Intergenic	-12408	NM_138956	192678	Mm.41265	NM_138956	ENSMUSG00000025795	Rassf3	AW212023|AW322379	Ras association (RalGDS/AF-6) domain family member 3	protein-coding	chr10	121488269	121489048	4.83	3.73	5.45	-1.72	0.0121	0.0278
1292	chr10	121489122	121489429	+	0	NA	Intergenic	ID4_|SINE|ID	-13025	NM_138956	192678	Mm.41265	NM_138956	ENSMUSG00000025795	Rassf3	AW212023|AW322379	Ras association (RalGDS/AF-6) domain family member 3	protein-coding	chr10	121489122	121489429	2.92	-1.21	3.88	-5.1	0.000505	0.00393
1294	chr10	121506234	121506566	+	0	NA	Intergenic	B1_Mus1|SINE|Alu	-30150	NM_138956	192678	Mm.41265	NM_138956	ENSMUSG00000025795	Rassf3	AW212023|AW322379	Ras association (RalGDS/AF-6) domain family member 3	protein-coding	chr10	121506234	121506566	2.9	0.42	3.77	-3.35	0.0181	0.0358
1295	chr10	121506664	121507250	+	0	NA	Intergenic	Intergenic	-30707	NM_138956	192678	Mm.41265	NM_138956	ENSMUSG00000025795	Rassf3	AW212023|AW322379	Ras association (RalGDS/AF-6) domain family member 3	protein-coding	chr10	121506664	121507250	3.66	1.82	4.45	-2.63	0.0182	0.0359
1296	chr10	121507349	121507563	+	0	NA	Intergenic	Intergenic	-31206	NM_138956	192678	Mm.41265	NM_138956	ENSMUSG00000025795	Rassf3	AW212023|AW322379	Ras association (RalGDS/AF-6) domain family member 3	protein-coding	chr10	121507349	121507563	2.74	-0.29	3.65	-3.94	0.00762	0.0208
1297	chr10	121582644	121582985	+	0	NA	intron (NM_019786, intron 2 of 20)	intron (NM_019786, intron 2 of 20)	3980	NM_019786	56480	Mm.34580	NM_019786	ENSMUSG00000020115	Tbk1	1200008B05Rik|AI462036|AW048562	TANK-binding kinase 1	protein-coding	chr10	121582644	121582985	3.38	0.86	4.25	-3.39	0.00303	0.0118
1298	chr10	121587672	121587886	+	0	NA	promoter-TSS (NM_019786)	promoter-TSS (NM_019786)	-985	NM_019786	56480	Mm.34580	NM_019786	ENSMUSG00000020115	Tbk1	1200008B05Rik|AI462036|AW048562	TANK-binding kinase 1	protein-coding	chr10	121587672	121587886	2.2	-1.21	3.14	-4.35	0.0205	0.0388
13	chr1	30920925	30921729	+	0	NA	Intergenic	Intergenic	28383	NR_002688	433406	Mm.389003	NR_002688		Gm13363	-	predicted gene 13363	pseudo	chr1	30920925	30921729	4.54	2.7	5.32	-2.62	0.000807	0.00535
1300	chr10	122736803	122737019	+	0	NA	intron (NM_176919, intron 1 of 8)	intron (NM_176919, intron 1 of 8)	57596	NR_106182	102466884		NR_106182	ENSMUSG00000099225	Mir8104	Gm27380|mmu-mir-8104	microRNA 8104	ncRNA	chr10	122736803	122737019	2.69	0.42	3.53	-3.12	0.0284	0.0478
1301	chr10	125370309	125370716	+	0	NA	Intergenic	RCHARR1|DNA|hAT-Charlie	-41549	NM_001358496	20503	Mm.29161	NM_011391	ENSMUSG00000020102	Slc16a7	4921534N07Rik|9030411M13Rik|D630004K10Rik|Mct2	solute carrier family 16 (monocarboxylic acid transporters), member 7	protein-coding	chr10	125370309	125370716	3.23	-0.14	4.16	-4.31	0.000533	0.00408
1302	chr10	125387487	125388069	+	0	NA	Intergenic	Intergenic	-58815	NM_001358496	20503	Mm.29161	NM_011391	ENSMUSG00000020102	Slc16a7	4921534N07Rik|9030411M13Rik|D630004K10Rik|Mct2	solute carrier family 16 (monocarboxylic acid transporters), member 7	protein-coding	chr10	125387487	125388069	3.93	2.47	4.64	-2.17	0.023	0.0417
1303	chr10	125749025	125749479	+	0	NA	Intergenic	MTD|LTR|ERVL-MaLR	-216967	NM_177152	320398	Mm.275586	NM_177152	ENSMUSG00000020105	Lrig3	9030421L11Rik|9130004I02Rik|9430095K15Rik|mKIAA3016	leucine-rich repeats and immunoglobulin-like domains 3	protein-coding	chr10	125749025	125749479	3.77	2.07	4.53	-2.47	0.00818	0.0217
1304	chr10	126905532	126905908	+	0	NA	Intergenic	Intergenic	-4349	NM_001358969	68876	Mm.276769	NM_026858	ENSMUSG00000025436	Atp23	1110068E08Rik|2410012H02Rik|Xrcc6bp1	ATP23 metallopeptidase and ATP synthase assembly factor homolog	protein-coding	chr10	126905532	126905908	3.23	1.37	4.02	-2.65	0.0278	0.0471
1305	chr10	127062472	127063513	+	0	NA	promoter-TSS (NM_009870)	promoter-TSS (NM_009870)	-543	NM_009870	12567	Mm.6839	NM_009870	ENSMUSG00000006728	Cdk4	Crk3	cyclin-dependent kinase 4	protein-coding	chr10	127062472	127063513	4.75	2.25	5.62	-3.37	2.96e-06	0.00022
1308	chr10	127164322	127165196	+	0	NA	promoter-TSS (NM_001244617)	promoter-TSS (NM_001244617)	-397	NM_001244617	14421	Mm.386762	NM_008080	ENSMUSG00000006731	B4galnt1	4933429D13Rik|Gal-NAc-T|GalNAc-T|GalNAcT|Galgt1|Ggm-2|Ggm2	beta-1,4-N-acetyl-galactosaminyl transferase 1	protein-coding	chr10	127164322	127165196	5.86	4.42	6.56	-2.14	0.000126	0.00165
1309	chr10	127288046	127288609	+	0	NA	intron (NM_001347171, intron 1 of 12)	intron (NM_001347171, intron 1 of 12)	691	NM_001347171	110962	Mm.372826	NM_033072	ENSMUSG00000025409	Mbd6	D10Wsu93e	methyl-CpG binding domain protein 6	protein-coding	chr10	127288046	127288609	3.83	1.02	4.72	-3.7	0.000298	0.00285
131	chr1	59496012	59496472	+	0	NA	Intergenic	Intergenic	14095	NM_008057	14369	Mm.297906	NM_008057	ENSMUSG00000041075	Fzd7	Fz7	frizzled class receptor 7	protein-coding	chr1	59496012	59496472	3.95	1.35	4.83	-3.48	0.000415	0.00351
1310	chr10	127289417	127289793	+	0	NA	promoter-TSS (NM_033072)	promoter-TSS (NM_033072)	-587	NM_033072	110962	Mm.372826	NM_033072	ENSMUSG00000025409	Mbd6	D10Wsu93e	methyl-CpG binding domain protein 6	protein-coding	chr10	127289417	127289793	3.73	2.4	4.41	-2.01	0.0291	0.0486
1311	chr10	127290014	127290357	+	0	NA	promoter-TSS (NM_007837)	promoter-TSS (NM_007837)	-608	NM_007837	13198	Mm.110220	NM_007837	ENSMUSG00000025408	Ddit3	CHOP-10|CHOP10|chop|gadd153	DNA-damage inducible transcript 3	protein-coding	chr10	127290014	127290357	3.03	0.37	3.91	-3.54	0.00386	0.0138
1314	chr10	127312107	127312647	+	0	NA	promoter-TSS (NM_001171582)	promoter-TSS (NM_001171582)	-591	NM_001171582	216443	Mm.28173	NM_001003913	ENSMUSG00000040354	Mars	Metrs|Mtrns	methionine-tRNA synthetase	protein-coding	chr10	127312107	127312647	4.14	2.4	4.91	-2.52	0.00208	0.00932
1318	chr10	127591083	127591297	+	0	NA	intron (NM_008512, intron 11 of 88)	intron (NM_008512, intron 11 of 88)	29958	NM_008512	16971	Mm.271854	NM_008512	ENSMUSG00000040249	Lrp1	A2mr|AI316852|CD91|Lrp|b2b1554Clo	low density lipoprotein receptor-related protein 1	protein-coding	chr10	127591083	127591297	2.8	0.55	3.64	-3.09	0.0257	0.0447
132	chr1	60097504	60097956	+	0	NA	promoter-TSS (NM_001285463)	promoter-TSS (NM_001285463)	177	NM_021312	57750	Mm.281079	NM_021312	ENSMUSG00000026019	Wdr12	4933402C23Rik|Ytm1|Ytm1p	WD repeat domain 12	protein-coding	chr1	60097504	60097956	3.56	1.37	4.39	-3.02	0.00954	0.0239
1321	chr10	127595883	127596273	+	0	NA	intron (NM_008512, intron 6 of 88)	intron (NM_008512, intron 6 of 88)	25070	NM_008512	16971	Mm.271854	NM_008512	ENSMUSG00000040249	Lrp1	A2mr|AI316852|CD91|Lrp|b2b1554Clo	low density lipoprotein receptor-related protein 1	protein-coding	chr10	127595883	127596273	3.93	0.86	4.84	-3.98	4.17e-05	0.000899
1322	chr10	127596380	127597548	+	0	NA	intron (NM_008512, intron 6 of 88)	intron (NM_008512, intron 6 of 88)	24184	NM_008512	16971	Mm.271854	NM_008512	ENSMUSG00000040249	Lrp1	A2mr|AI316852|CD91|Lrp|b2b1554Clo	low density lipoprotein receptor-related protein 1	protein-coding	chr10	127596380	127597548	5.26	3.16	6.08	-2.92	1.5e-05	0.000507
1323	chr10	127597910	127598124	+	0	NA	intron (NM_008512, intron 6 of 88)	intron (NM_008512, intron 6 of 88)	23131	NM_008512	16971	Mm.271854	NM_008512	ENSMUSG00000040249	Lrp1	A2mr|AI316852|CD91|Lrp|b2b1554Clo	low density lipoprotein receptor-related protein 1	protein-coding	chr10	127597910	127598124	1.82	-1.73	2.76	-4.49	0.024	0.0428
1324	chr10	127599636	127599859	+	0	NA	intron (NM_008512, intron 6 of 88)	intron (NM_008512, intron 6 of 88)	21401	NM_008512	16971	Mm.271854	NM_008512	ENSMUSG00000040249	Lrp1	A2mr|AI316852|CD91|Lrp|b2b1554Clo	low density lipoprotein receptor-related protein 1	protein-coding	chr10	127599636	127599859	2.43	-1.73	3.39	-5.12	0.00242	0.0102
1327	chr10	127604411	127605333	+	0	NA	intron (NM_008512, intron 6 of 88)	intron (NM_008512, intron 6 of 88)	16276	NM_008512	16971	Mm.271854	NM_008512	ENSMUSG00000040249	Lrp1	A2mr|AI316852|CD91|Lrp|b2b1554Clo	low density lipoprotein receptor-related protein 1	protein-coding	chr10	127604411	127605333	5.23	3.42	6.01	-2.59	3.72e-05	0.000854
1329	chr10	127631990	127632343	+	0	NA	Intergenic	Intergenic	-10820	NM_009284	20852	Mm.121721	NM_009284	ENSMUSG00000002147	Stat6	-	signal transducer and activator of transcription 6	protein-coding	chr10	127631990	127632343	3.31	-1.73	4.29	-6.02	4.64e-05	0.000944
133	chr1	60899419	60899633	+	0	NA	Intergenic	Intergenic	-9499	NM_009843	12477	Mm.390	NM_009843	ENSMUSG00000026011	Ctla4	Cd152|Ctla-4|Ly-56	cytotoxic T-lymphocyte-associated protein 4	protein-coding	chr1	60899419	60899633	2.27	-1.73	3.22	-4.95	0.00525	0.0165
1330	chr10	127642528	127642996	+	0	NA	promoter-TSS (NM_009284)	promoter-TSS (NM_009284)	-224	NM_009284	20852	Mm.121721	NM_009284	ENSMUSG00000002147	Stat6	-	signal transducer and activator of transcription 6	protein-coding	chr10	127642528	127642996	4.16	2.87	4.83	-1.97	0.0232	0.0419
1333	chr10	128091069	128091595	+	0	NA	TTS (NM_016774)	TTS (NM_016774)	-1451	NM_054078	116848	Mm.252213	NM_054078	ENSMUSG00000040054	Baz2a	AA415431|C030005G16Rik|C78388|Tip5|Walp3|mKIAA0314	bromodomain adjacent to zinc finger domain, 2A	protein-coding	chr10	128091069	128091595	3.7	1.32	4.56	-3.24	0.00184	0.00869
1335	chr10	128302970	128303903	+	0	NA	5' UTR (NM_001358822, exon 1 of 26)	5' UTR (NM_001358822, exon 1 of 26)	101	NM_001252326	103135	Mm.244183	NM_133992	ENSMUSG00000005682	Pan2	1200014O24Rik|AI047843|AW742773|Usp52|mKIAA0710	PAN2 poly(A) specific ribonuclease subunit	protein-coding	chr10	128302970	128303903	5.4	4.26	6.03	-1.77	0.0016	0.0079
1336	chr10	128370739	128370972	+	0	NA	promoter-TSS (NM_001081040)	promoter-TSS (NM_001081040)	-818	NM_001081040	210582	Mm.296876	NM_001081040	ENSMUSG00000039914	Coq10a	Gm1	coenzyme Q10A	protein-coding	chr10	128370739	128370972	3.24	1.14	4.06	-2.92	0.00798	0.0213
1337	chr10	128372814	128373760	+	0	NA	Intergenic	Intergenic	-3250	NM_001081040	210582	Mm.296876	NM_001081040	ENSMUSG00000039914	Coq10a	Gm1	coenzyme Q10A	protein-coding	chr10	128372814	128373760	4.8	1.32	5.74	-4.41	4.78e-09	8.72e-06
1339	chr10	128546613	128546827	+	0	NA	intron (NM_134003, intron 2 of 2)	intron (NM_134003, intron 2 of 2)	1026	NM_134003	103284	Mm.68289	NM_134003	ENSMUSG00000039810	Zc3h10	AI790326	zinc finger CCCH type containing 10	protein-coding	chr10	128546613	128546827	1.84	-1.73	2.78	-4.51	0.0222	0.0408
1340	chr10	128549181	128549397	+	0	NA	promoter-TSS (NM_018860)	promoter-TSS (NM_018860)	-121	NM_018860	67945	Mm.290786	NM_018860	ENSMUSG00000093674	Rpl41	1810055P16Rik|2210411K19Rik	ribosomal protein L41	protein-coding	chr10	128549181	128549397	3.16	0.6	4.03	-3.44	0.00321	0.0122
1341	chr10	128779324	128780920	+	0	NA	Intergenic	Intergenic	-10788	NM_001164197	58223	Mm.131266	NM_021412	ENSMUSG00000025355	Mmp19	-	matrix metallopeptidase 19	protein-coding	chr10	128779324	128780920	5.61	3.48	6.44	-2.96	1.89e-07	5.36e-05
1343	chr11	3105268	3105979	+	0	NA	Intergenic	IAPLTR3-int|LTR|ERVK	-18379	NR_003517	236604	Mm.247625	NM_001004146		Pisd-ps1	-	phosphatidylserine decarboxylase, pseudogene 1	pseudo	chr11	3105268	3105979	4.57	2.56	5.38	-2.82	0.000773	0.00519
1347	chr11	4223987	4224597	+	0	NA	Intergenic	RLTR31D_MM|LTR|ERVK	6067	NM_028022	71962	Mm.7852	NM_028022	ENSMUSG00000020424	Castor1	2410008K03Rik|Gatsl3	cytosolic arginine sensor for mTORC1 subunit 1	protein-coding	chr11	4223987	4224597	3.74	1.46	4.58	-3.12	0.00281	0.0112
1349	chr11	4236488	4236990	+	0	NA	promoter-TSS (NM_001013365)	promoter-TSS (NM_001013365)	-46	NM_001013365	18413	Mm.131422	NM_001013365	ENSMUSG00000058755	Osm	OncoM	oncostatin M	protein-coding	chr11	4236488	4236990	3.95	2.18	4.72	-2.54	0.0068	0.0193
135	chr1	62770740	62770954	+	0	NA	intron (NM_001077403, intron 11 of 16)	intron (NM_001077403, intron 11 of 16)	23885	NR_040601	74992	Mm.401979	NR_040601		4930487H11Rik	-	RIKEN cDNA 4930487H11 gene	ncRNA	chr1	62770740	62770954	2.46	-0.08	3.32	-3.4	0.0268	0.046
1350	chr11	4240057	4240592	+	0	NA	3' UTR (NM_001013365, exon 3 of 3)	3' UTR (NM_001013365, exon 3 of 3)	3539	NM_001013365	18413	Mm.131422	NM_001013365	ENSMUSG00000058755	Osm	OncoM	oncostatin M	protein-coding	chr11	4240057	4240592	3.63	0.67	4.54	-3.86	0.000243	0.00249
1351	chr11	4250286	4251291	+	0	NA	Intergenic	Intergenic	-6780	NM_008501	16878	Mm.4964	NM_008501	ENSMUSG00000034394	Lif	-	leukemia inhibitory factor	protein-coding	chr11	4250286	4251291	4.77	3.32	5.48	-2.15	0.00206	0.00926
1356	chr11	5504966	5505260	+	0	NA	Intergenic	Intergenic	-15528	NM_013842	22433	Mm.469937	NM_013842	ENSMUSG00000020484	Xbp1	D11Ertd39e|TREB-5|TREB5|XBP-1	X-box binding protein 1	protein-coding	chr11	5504966	5505260	2.58	-0.29	3.48	-3.77	0.0205	0.0388
1357	chr11	5505526	5506210	+	0	NA	Intergenic	Intergenic	-14773	NM_013842	22433	Mm.469937	NM_013842	ENSMUSG00000020484	Xbp1	D11Ertd39e|TREB-5|TREB5|XBP-1	X-box binding protein 1	protein-coding	chr11	5505526	5506210	4.37	3.01	5.05	-2.04	0.0123	0.028
1358	chr11	5509726	5510092	+	0	NA	Intergenic	Intergenic	-10732	NM_013842	22433	Mm.469937	NM_013842	ENSMUSG00000020484	Xbp1	D11Ertd39e|TREB-5|TREB5|XBP-1	X-box binding protein 1	protein-coding	chr11	5509726	5510092	3.56	1.71	4.34	-2.63	0.0103	0.025
1359	chr11	5510187	5510519	+	0	NA	Intergenic	MLT1J|LTR|ERVL-MaLR	-10288	NM_013842	22433	Mm.469937	NM_013842	ENSMUSG00000020484	Xbp1	D11Ertd39e|TREB-5|TREB5|XBP-1	X-box binding protein 1	protein-coding	chr11	5510187	5510519	3.09	-0.08	4.01	-4.09	0.0013	0.00698
1361	chr11	6292244	6292813	+	0	NA	promoter-TSS (NM_001361902)	promoter-TSS (NM_001361902)	-30	NM_001252288	18293	Mm.276348	NM_010956	ENSMUSG00000020456	Ogdh	2210403E04Rik|2210412K19Rik|AA409584|d1401|mKIAA4192	oxoglutarate (alpha-ketoglutarate) dehydrogenase (lipoamide)	protein-coding	chr11	6292244	6292813	3.99	0.95	4.9	-3.94	7.51e-05	0.00123
1362	chr11	6522655	6523006	+	0	NA	Intergenic	Intergenic	-1872	NM_178440	246177	Mm.239554	NM_178440	ENSMUSG00000020437	Myo1g	E430002D17Rik	myosin IG	protein-coding	chr11	6522655	6523006	2.76	0.71	3.57	-2.86	0.0286	0.048
1363	chr11	8708675	8708889	+	0	NA	Intergenic	Intergenic	-44247	NM_001083587	319939	Mm.337820	NM_001083587	ENSMUSG00000020422	Tns3	BC023928|F830010I22Rik|TEM6|Tens1	tensin 3	protein-coding	chr11	8708675	8708889	1.86	-1.73	2.8	-4.53	0.0205	0.0388
1364	chr11	8709552	8710068	+	0	NA	Intergenic	Intergenic	-45275	NM_001083587	319939	Mm.337820	NM_001083587	ENSMUSG00000020422	Tns3	BC023928|F830010I22Rik|TEM6|Tens1	tensin 3	protein-coding	chr11	8709552	8710068	3.89	2.44	4.6	-2.15	0.02	0.0381
1366	chr11	11689259	11689585	+	0	NA	promoter-TSS (NM_001301863)	promoter-TSS (NM_001301863)	-755	NM_001301865	22778	Mm.103545	NM_009578	ENSMUSG00000018654	Ikzf1	5832432G11Rik|Ikaros|LyF-1|Zfpn1a1|Znfn1a1|hlk-1|mKIAA4227	IKAROS family zinc finger 1	protein-coding	chr11	11689259	11689585	3.5	1.84	4.26	-2.42	0.0158	0.033
1371	chr11	11763307	11763938	+	0	NA	intron (NM_001301865, intron 6 of 6)	intron (NM_001301865, intron 6 of 6)	45340	NM_021891	60530	Mm.236114	NM_021891	ENSMUSG00000035455	Fignl1	-	fidgetin-like 1	protein-coding	chr11	11763307	11763938	4.43	2.17	5.27	-3.1	0.000151	0.00188
1374	chr11	16981879	16982206	+	0	NA	intron (NM_019549, intron 8 of 9)	intron (NM_019549, intron 8 of 9)	26676	NM_019549	56193	Mm.98232	NM_019549	ENSMUSG00000020120	Plek	2010300B13Rik	pleckstrin	protein-coding	chr11	16981879	16982206	2.73	-1.73	3.69	-5.42	0.00115	0.00653
1376	chr11	16987167	16987450	+	0	NA	intron (NM_019549, intron 6 of 9)	intron (NM_019549, intron 6 of 9)	21410	NM_019549	56193	Mm.98232	NM_019549	ENSMUSG00000020120	Plek	2010300B13Rik	pleckstrin	protein-coding	chr11	16987167	16987450	2.59	-0.63	3.51	-4.14	0.00592	0.0177
1379	chr11	16998935	16999849	+	0	NA	intron (NM_019549, intron 1 of 9)	L1MA4|LINE|L1	9326	NM_019549	56193	Mm.98232	NM_019549	ENSMUSG00000020120	Plek	2010300B13Rik	pleckstrin	protein-coding	chr11	16998935	16999849	4.77	3.29	5.49	-2.2	0.00454	0.0151
138	chr1	64052093	64052222	+	0	NA	intron (NM_033563, intron 2 of 3)	intron (NM_033563, intron 2 of 3)	-9656	NR_105864	102466760		NR_105864	ENSMUSG00000098487	Mir6899	Gm27384|mmu-mir-6899	microRNA 6899	ncRNA	chr1	64052093	64052222	2.26	-1.73	3.22	-4.94	0.00377	0.0135
1380	chr11	16999963	17000646	+	0	NA	intron (NM_019549, intron 1 of 9)	intron (NM_019549, intron 1 of 9)	8414	NM_019549	56193	Mm.98232	NM_019549	ENSMUSG00000020120	Plek	2010300B13Rik	pleckstrin	protein-coding	chr11	16999963	17000646	4.11	2.69	4.81	-2.12	0.0106	0.0256
1382	chr11	17002442	17002900	+	0	NA	intron (NM_019549, intron 1 of 9)	intron (NM_019549, intron 1 of 9)	6047	NM_019549	56193	Mm.98232	NM_019549	ENSMUSG00000020120	Plek	2010300B13Rik	pleckstrin	protein-coding	chr11	17002442	17002900	3.28	0.22	4.19	-3.97	0.00158	0.00788
1384	chr11	17004861	17005845	+	0	NA	intron (NM_019549, intron 1 of 9)	intron (NM_019549, intron 1 of 9)	3365	NM_019549	56193	Mm.98232	NM_019549	ENSMUSG00000020120	Plek	2010300B13Rik	pleckstrin	protein-coding	chr11	17004861	17005845	4.89	3.33	5.62	-2.29	0.00105	0.00622
1387	chr11	17007070	17007455	+	0	NA	intron (NM_019549, intron 1 of 9)	intron (NM_019549, intron 1 of 9)	1456	NM_019549	56193	Mm.98232	NM_019549	ENSMUSG00000020120	Plek	2010300B13Rik	pleckstrin	protein-coding	chr11	17007070	17007455	3.14	-1.73	4.11	-5.84	0.000169	0.002
1389	chr11	17008346	17009027	+	0	NA	promoter-TSS (NM_019549)	promoter-TSS (NM_019549)	32	NM_019549	56193	Mm.98232	NM_019549	ENSMUSG00000020120	Plek	2010300B13Rik	pleckstrin	protein-coding	chr11	17008346	17009027	4.61	3.1	5.33	-2.23	0.00235	0.01
139	chr1	64080421	64080667	+	0	NA	intron (NM_033563, intron 1 of 3)	intron (NM_033563, intron 1 of 3)	-38043	NR_105864	102466760		NR_105864	ENSMUSG00000098487	Mir6899	Gm27384|mmu-mir-6899	microRNA 6899	ncRNA	chr1	64080421	64080667	2.62	-0.84	3.55	-4.38	0.00374	0.0135
1390	chr11	17906916	17907094	+	0	NA	Intergenic	Intergenic	46870	NM_001362970	68145	Mm.178684	NM_026576	ENSMUSG00000016984	Etaa1	5730466H23Rik|AA672646	Ewing tumor-associated antigen 1	protein-coding	chr11	17906916	17907094	2.91	-0.28	3.83	-4.12	0.00183	0.00863
1391	chr11	19920352	19920915	+	0	NA	Intergenic	Intergenic	-3809	NM_033523	114716	Mm.266627	NM_033523	ENSMUSG00000045671	Spred2	C79158	sprouty-related EVH1 domain containing 2	protein-coding	chr11	19920352	19920915	3.93	2.19	4.7	-2.5	0.0155	0.0326
1393	chr11	20543006	20543255	+	0	NA	promoter-TSS (NM_021372)	promoter-TSS (NM_021372)	-36	NM_001362867	58172	Mm.339676	NM_021372	ENSMUSG00000049800	Sertad2	AB041541|AU021878|Kiaa0127|MNCb-1504|SEI-2|Sei2|TRIP-Br2|mKIAA0127	SERTA domain containing 2	protein-coding	chr11	20543006	20543255	2.89	0.16	3.78	-3.62	0.00999	0.0246
1394	chr11	21024567	21024836	+	0	NA	Intergenic	Intergenic	-66623	NM_023324	67245	Mm.28957	NM_023324	ENSMUSG00000020134	Peli1	2810468L03Rik|A930031K15Rik|AA409794|AI586297|D11Ertd676e	pellino 1	protein-coding	chr11	21024567	21024836	2.74	-1.73	3.71	-5.44	0.000777	0.0052
1396	chr11	21222686	21225375	+	0	NA	Intergenic	Intergenic	-15002	NM_139061	245944	Mm.170103	NM_139061	ENSMUSG00000020128	Vps54	Hcc8|Vps54l|mSLP8|wr	VPS54 GARP complex subunit	protein-coding	chr11	21222686	21225375	6.87	5.14	7.64	-2.5	1.41e-05	0.000486
1397	chr11	21239983	21240640	+	0	NA	intron (NM_139061, intron 1 of 22)	intron (NM_139061, intron 1 of 22)	1279	NM_001290628	245944	Mm.170103	NM_139061	ENSMUSG00000020128	Vps54	Hcc8|Vps54l|mSLP8|wr	VPS54 GARP complex subunit	protein-coding	chr11	21239983	21240640	3.93	1.99	4.73	-2.74	0.00476	0.0155
1398	chr11	21250269	21250523	+	0	NA	intron (NM_139061, intron 1 of 22)	intron (NM_139061, intron 1 of 22)	11364	NM_001290628	245944	Mm.170103	NM_139061	ENSMUSG00000020128	Vps54	Hcc8|Vps54l|mSLP8|wr	VPS54 GARP complex subunit	protein-coding	chr11	21250269	21250523	3.4	1.6	4.18	-2.58	0.0157	0.0328
14	chr1	30925581	30925875	+	0	NA	Intergenic	LTRIS_Mus|LTR|ERV1	23982	NR_002688	433406	Mm.389003	NR_002688		Gm13363	-	predicted gene 13363	pseudo	chr1	30925581	30925875	3.01	0.89	3.84	-2.95	0.0236	0.0424
1400	chr11	22370143	22370508	+	0	NA	Intergenic	RMER15-int|LTR|ERVL	-83530	NM_001252515	216565	Mm.491265	NM_153078	ENSMUSG00000042302	Ehbp1	AF424697|Flj21950|NACSIN	EH domain binding protein 1	protein-coding	chr11	22370143	22370508	2.86	0.22	3.74	-3.52	0.0108	0.0259
1402	chr11	22818322	22818687	+	0	NA	Intergenic	Intergenic	41231	NM_016888	53625	Mm.395495	NM_016888	ENSMUSG00000051650	B3gnt2	AA408337|AA409404|AW260308|B3Galt6|B3gnt1|BGnT-1|BGnT-2|BGnT1|BGnT2|Beta3gnt	UDP-GlcNAc:betaGal beta-1,3-N-acetylglucosaminyltransferase 2	protein-coding	chr11	22818322	22818687	3.74	2.26	4.46	-2.19	0.0185	0.0363
1403	chr11	22856642	22856856	+	0	NA	intron (NM_001169114, intron 1 of 1)	intron (NM_001169114, intron 1 of 1)	2986	NM_016888	53625	Mm.395495	NM_016888	ENSMUSG00000051650	B3gnt2	AA408337|AA409404|AW260308|B3Galt6|B3gnt1|BGnT-1|BGnT-2|BGnT1|BGnT2|Beta3gnt	UDP-GlcNAc:betaGal beta-1,3-N-acetylglucosaminyltransferase 2	protein-coding	chr11	22856642	22856856	2.22	-1.21	3.15	-4.37	0.00892	0.0229
1404	chr11	22858136	22858528	+	0	NA	intron (NM_001169114, intron 1 of 1)	intron (NM_001169114, intron 1 of 1)	1403	NM_016888	53625	Mm.395495	NM_016888	ENSMUSG00000051650	B3gnt2	AA408337|AA409404|AW260308|B3Galt6|B3gnt1|BGnT-1|BGnT-2|BGnT1|BGnT2|Beta3gnt	UDP-GlcNAc:betaGal beta-1,3-N-acetylglucosaminyltransferase 2	protein-coding	chr11	22858136	22858528	3.06	-1.73	4.03	-5.76	0.000221	0.00236
1406	chr11	23767917	23768262	+	0	NA	intron (NM_009044, intron 1 of 9)	intron (NM_009044, intron 1 of 9)	2880	NM_009044	19696	Mm.4869	NM_009044	ENSMUSG00000020275	Rel	c-Rel	reticuloendotheliosis oncogene	protein-coding	chr11	23767917	23768262	3.13	0.86	3.97	-3.11	0.0068	0.0193
1407	chr11	23768355	23768638	+	0	NA	intron (NM_009044, intron 1 of 9)	intron (NM_009044, intron 1 of 9)	2473	NM_009044	19696	Mm.4869	NM_009044	ENSMUSG00000020275	Rel	c-Rel	reticuloendotheliosis oncogene	protein-coding	chr11	23768355	23768638	3.25	0.95	4.1	-3.14	0.00796	0.0213
1409	chr11	23769185	23770071	+	0	NA	intron (NM_009044, intron 1 of 9)	intron (NM_009044, intron 1 of 9)	1341	NM_009044	19696	Mm.4869	NM_009044	ENSMUSG00000020275	Rel	c-Rel	reticuloendotheliosis oncogene	protein-coding	chr11	23769185	23770071	4.57	2.92	5.32	-2.4	0.00113	0.00649
141	chr1	64300416	64300630	+	0	NA	Intergenic	Intergenic	-179134	NM_033563	93691	Mm.29466	NM_033563	ENSMUSG00000025959	Klf7	9830124P08Rik	Kruppel-like factor 7 (ubiquitous)	protein-coding	chr1	64300416	64300630	2.58	-1.73	3.55	-5.27	0.0015	0.00764
1412	chr11	29147635	29148483	+	0	NA	intron (NR_157297, intron 17 of 27)	B4A|SINE|B4	17315	NM_027869	71701	Mm.211131	NM_027869	ENSMUSG00000020464	Pnpt1	1200003F12Rik|Old35|PNPase|Pnptl1	polyribonucleotide nucleotidyltransferase 1	protein-coding	chr11	29147635	29148483	5.06	3.44	5.81	-2.37	0.000154	0.0019
1413	chr11	29547962	29548176	+	0	NA	promoter-TSS (NM_024277)	promoter-TSS (NM_024277)	-29	NM_001033865	78294	Mm.180003	NM_024277	ENSMUSG00000020460	Rps27a	0610006J14Rik|Uba52|Ubb|Ubc	ribosomal protein S27A	protein-coding	chr11	29547962	29548176	2.62	-0.08	3.5	-3.58	0.0115	0.0269
1414	chr11	29694290	29694504	+	0	NA	intron (NM_194051, intron 1 of 8)	intron (NM_194051, intron 1 of 8)	623	NM_194051	68585	Mm.192580	NM_024226	ENSMUSG00000020458	Rtn4	1110020G17Rik|AA407876|AA409940|AA960376|ASY|C130026I10Rik|NOGO|NSP-CL|NgA|Nogo-A|Nogo-B|Nogo-C|mKIAA0886|mKIAA4153	reticulon 4	protein-coding	chr11	29694290	29694504	1.99	-1.21	2.91	-4.13	0.0207	0.039
1417	chr11	29808350	29809052	+	0	NA	intron (NM_146016, intron 17 of 41)	intron (NM_146016, intron 17 of 41)	16967	NM_176829	216622	Mm.443260	NM_176829	ENSMUSG00000078157	4931440F15Rik	Fem1ab	RIKEN cDNA 4931440F15 gene	protein-coding	chr11	29808350	29809052	4.97	3.99	5.54	-1.55	0.0198	0.0378
1418	chr11	29986053	29986567	+	0	NA	intron (NM_146016, intron 2 of 41)	intron (NM_146016, intron 2 of 41)	39723	NM_146016	237711	Mm.445271	NM_146016	ENSMUSG00000044072	Eml6	2900083P10Rik|C230094A16Rik|EMAP-6	echinoderm microtubule associated protein like 6	protein-coding	chr11	29986053	29986567	4.11	2.11	4.92	-2.81	0.0014	0.0073
142	chr1	64300977	64302522	+	0	NA	Intergenic	Intergenic	-180360	NM_033563	93691	Mm.29466	NM_033563	ENSMUSG00000025959	Klf7	9830124P08Rik	Kruppel-like factor 7 (ubiquitous)	protein-coding	chr1	64300977	64302522	6.1	4.73	6.79	-2.06	0.000107	0.00151
1422	chr11	32357777	32358759	+	0	NA	intron (NM_177364, intron 1 of 12)	intron (NM_177364, intron 1 of 12)	10428	NM_177364	268396	Mm.227616	NM_177364	ENSMUSG00000040711	Sh3pxd2b	G431001E03Rik|TSK4|fad49	SH3 and PX domains 2B	protein-coding	chr11	32357777	32358759	5.04	3.44	5.78	-2.33	0.000222	0.00236
1423	chr11	32360977	32361231	+	0	NA	intron (NM_177364, intron 1 of 12)	L1MA7|LINE|L1	13264	NM_177364	268396	Mm.227616	NM_177364	ENSMUSG00000040711	Sh3pxd2b	G431001E03Rik|TSK4|fad49	SH3 and PX domains 2B	protein-coding	chr11	32360977	32361231	2.69	-1.07	3.63	-4.71	0.00212	0.00943
1424	chr11	32361642	32361861	+	0	NA	intron (NM_177364, intron 1 of 12)	intron (NM_177364, intron 1 of 12)	13911	NM_177364	268396	Mm.227616	NM_177364	ENSMUSG00000040711	Sh3pxd2b	G431001E03Rik|TSK4|fad49	SH3 and PX domains 2B	protein-coding	chr11	32361642	32361861	2.41	-0.07	3.28	-3.35	0.0245	0.0433
1427	chr11	32534037	32534157	+	0	NA	intron (NM_001359177, intron 1 of 18)	intron (NM_001359177, intron 1 of 18)	831	NM_001359177	20868	Mm.8235	NM_009288	ENSMUSG00000020272	Stk10	Gek1|Lok|mKIAA4026	serine/threonine kinase 10	protein-coding	chr11	32534037	32534157	2.29	-1.21	3.22	-4.44	0.00594	0.0177
1428	chr11	32534170	32534704	+	0	NA	intron (NM_001359177, intron 1 of 18)	intron (NM_001359177, intron 1 of 18)	1171	NM_001359177	20868	Mm.8235	NM_009288	ENSMUSG00000020272	Stk10	Gek1|Lok|mKIAA4026	serine/threonine kinase 10	protein-coding	chr11	32534170	32534704	3.65	0.75	4.55	-3.8	0.00171	0.00832
1430	chr11	32540932	32543163	+	0	NA	intron (NM_001359177, intron 1 of 18)	intron (NM_001359177, intron 1 of 18)	8781	NM_001359177	20868	Mm.8235	NM_009288	ENSMUSG00000020272	Stk10	Gek1|Lok|mKIAA4026	serine/threonine kinase 10	protein-coding	chr11	32540932	32543163	6.43	4.84	7.17	-2.33	2.06e-05	0.000598
1431	chr11	32553947	32555334	+	0	NA	intron (NM_001359177, intron 1 of 18)	intron (NM_001359177, intron 1 of 18)	21374	NM_001359177	20868	Mm.8235	NM_009288	ENSMUSG00000020272	Stk10	Gek1|Lok|mKIAA4026	serine/threonine kinase 10	protein-coding	chr11	32553947	32555334	5.9	4.4	6.62	-2.21	6.95e-05	0.00119
1432	chr11	32557654	32558702	+	0	NA	intron (NM_001359177, intron 2 of 18)	intron (NM_001359177, intron 2 of 18)	24912	NM_001359177	20868	Mm.8235	NM_009288	ENSMUSG00000020272	Stk10	Gek1|Lok|mKIAA4026	serine/threonine kinase 10	protein-coding	chr11	32557654	32558702	4.86	2.93	5.66	-2.72	0.000494	0.00389
1433	chr11	32559023	32559712	+	0	NA	intron (NM_001359177, intron 2 of 18)	intron (NM_001359177, intron 2 of 18)	26101	NM_001359177	20868	Mm.8235	NM_009288	ENSMUSG00000020272	Stk10	Gek1|Lok|mKIAA4026	serine/threonine kinase 10	protein-coding	chr11	32559023	32559712	4.1	0.55	5.04	-4.48	8.67e-06	0.000377
1434	chr11	32560323	32562337	+	0	NA	intron (NM_001359177, intron 2 of 18)	PB1D9|SINE|Alu	28064	NM_001359177	20868	Mm.8235	NM_009288	ENSMUSG00000020272	Stk10	Gek1|Lok|mKIAA4026	serine/threonine kinase 10	protein-coding	chr11	32560323	32562337	6.49	4.38	7.32	-2.94	1.89e-07	5.36e-05
1435	chr11	32562443	32562823	+	0	NA	intron (NM_001359177, intron 2 of 18)	intron (NM_001359177, intron 2 of 18)	29367	NM_001359177	20868	Mm.8235	NM_009288	ENSMUSG00000020272	Stk10	Gek1|Lok|mKIAA4026	serine/threonine kinase 10	protein-coding	chr11	32562443	32562823	3.54	1.65	4.34	-2.68	0.00831	0.0219
1437	chr11	32563684	32564527	+	0	NA	intron (NM_001359177, intron 2 of 18)	intron (NM_001359177, intron 2 of 18)	30839	NM_001359177	20868	Mm.8235	NM_009288	ENSMUSG00000020272	Stk10	Gek1|Lok|mKIAA4026	serine/threonine kinase 10	protein-coding	chr11	32563684	32564527	4.71	2.35	5.56	-3.22	2e-05	0.000589
1438	chr11	32565123	32566080	+	0	NA	intron (NM_001359177, intron 2 of 18)	intron (NM_001359177, intron 2 of 18)	32335	NM_001359177	20868	Mm.8235	NM_009288	ENSMUSG00000020272	Stk10	Gek1|Lok|mKIAA4026	serine/threonine kinase 10	protein-coding	chr11	32565123	32566080	4.83	3.2	5.57	-2.38	0.0017	0.00826
1440	chr11	34009927	34010293	+	0	NA	intron (NR_155520, intron 4 of 4)	intron (NR_155520, intron 4 of 4)	-16917	NM_001190886	70357	Mm.252514	NM_027398	ENSMUSG00000053519	Kcnip1	KCHIP1|Kchip1.2	Kv channel-interacting protein 1	protein-coding	chr11	34009927	34010293	3.69	2	4.45	-2.45	0.0145	0.0311
1443	chr11	34032424	34032680	+	0	NA	intron (NR_155520, intron 4 of 4)	intron (NR_155520, intron 4 of 4)	-14376	NM_010696	16822	Mm.265350	NM_010696	ENSMUSG00000002699	Lcp2	AI323664|BB161688|SLP-76|SLP76|m1Khoe|twm	lymphocyte cytosolic protein 2	protein-coding	chr11	34032424	34032680	2.47	-1.07	3.41	-4.48	0.00441	0.0149
1445	chr11	34036944	34037310	+	0	NA	intron (NR_155520, intron 4 of 4)	(TCTA)n|Simple_repeat|Simple_repeat	-9801	NM_010696	16822	Mm.265350	NM_010696	ENSMUSG00000002699	Lcp2	AI323664|BB161688|SLP-76|SLP76|m1Khoe|twm	lymphocyte cytosolic protein 2	protein-coding	chr11	34036944	34037310	3.01	0.42	3.88	-3.47	0.0101	0.0246
1446	chr11	34048285	34048858	+	0	NA	intron (NM_010696, intron 1 of 20)	intron (NM_010696, intron 1 of 20)	1643	NM_010696	16822	Mm.265350	NM_010696	ENSMUSG00000002699	Lcp2	AI323664|BB161688|SLP-76|SLP76|m1Khoe|twm	lymphocyte cytosolic protein 2	protein-coding	chr11	34048285	34048858	3.65	-1.73	4.64	-6.36	8.12e-06	0.000369
1452	chr11	43184979	43185193	+	0	NA	intron (NM_176999, intron 4 of 22)	intron (NM_176999, intron 4 of 22)	35209	NM_176999	319767	Mm.252339	NM_176999	ENSMUSG00000055415	Atp10b	5930426O13Rik|9030605H24Rik	ATPase, class V, type 10B	protein-coding	chr11	43184979	43185193	2.26	-1.73	3.21	-4.94	0.00644	0.0187
1455	chr11	45852638	45853148	+	0	NA	intron (NM_001045520, intron 1 of 11)	intron (NM_001045520, intron 1 of 11)	924	NM_001045520	216705	Mm.169673	NM_001045520	ENSMUSG00000006169	Clint1	AI642036|AW537616|C530049I24Rik|Enth|Epn4|F630206G17Rik	clathrin interactor 1	protein-coding	chr11	45852638	45853148	4.06	2.48	4.8	-2.32	0.0069	0.0195
1456	chr11	46454665	46455414	+	0	NA	exon (NM_134250, exon 1 of 7)	exon (NM_134250, exon 1 of 7)	108	NM_134250	171285	Mm.72168	NM_134250	ENSMUSG00000020399	Havcr2	TIM-3|Tim3|Timd3	hepatitis A virus cellular receptor 2	protein-coding	chr11	46454665	46455414	4	1.82	4.83	-3.01	0.00252	0.0105
1457	chr11	46461303	46461830	+	0	NA	intron (NM_134250, intron 3 of 6)	ID_B1|SINE|B4	6635	NM_134250	171285	Mm.72168	NM_134250	ENSMUSG00000020399	Havcr2	TIM-3|Tim3|Timd3	hepatitis A virus cellular receptor 2	protein-coding	chr11	46461303	46461830	3.88	2.19	4.64	-2.45	0.00857	0.0223
146	chr1	64374185	64375172	+	0	NA	Intergenic	Intergenic	-158126	NM_009952	12912	Mm.422634	NM_009952	ENSMUSG00000025958	Creb1	2310001E10Rik|3526402H21Rik|AV083133|Creb|Creb-1	cAMP responsive element binding protein 1	protein-coding	chr1	64374185	64375172	4.97	3.23	5.74	-2.51	0.000126	0.00165
1460	chr11	48857773	48858068	+	0	NA	Intergenic	MT2B|LTR|ERVL	13500	NM_001355757	15944	Mm.29938	NM_008326	ENSMUSG00000046879	Irgm1	Ifggd3|Ifi1|Iigp3|Iipg3|Irgm	immunity-related GTPase family M member 1	protein-coding	chr11	48857773	48858068	2.41	-1.73	3.37	-5.1	0.0039	0.0138
1461	chr11	49082971	49083686	+	0	NA	intron (NM_001271677, intron 1 of 2)	intron (NM_001271677, intron 1 of 2)	-3689	NM_001271676	15953	Mm.24769	NM_008330	ENSMUSG00000078920	Ifi47	47kDa|IRG-47|Ifggc1|Igrd|Iigp4|Iipg4|Irgd	interferon gamma inducible protein 47	protein-coding	chr11	49082971	49083686	4.37	3.14	5.03	-1.89	0.0231	0.0417
1462	chr11	49202573	49202833	+	0	NA	promoter-TSS (NM_001362730)	promoter-TSS (NM_001362730)	-589	NM_001362728	22720	Mm.16650	NM_009562	ENSMUSG00000046311	Zfp62	-	zinc finger protein 62	protein-coding	chr11	49202573	49202833	2.58	0.11	3.44	-3.34	0.021	0.0394
1463	chr11	49203048	49203452	+	0	NA	promoter-TSS (NM_001362731)	promoter-TSS (NM_001362731)	-42	NM_001362728	22720	Mm.16650	NM_009562	ENSMUSG00000046311	Zfp62	-	zinc finger protein 62	protein-coding	chr11	49203048	49203452	3.76	2.31	4.47	-2.16	0.0205	0.0387
1465	chr11	49204327	49204474	+	0	NA	promoter-TSS (NM_001362727)	promoter-TSS (NM_001362727)	81	NM_001362727	22720	Mm.16650	NM_009562	ENSMUSG00000046311	Zfp62	-	zinc finger protein 62	protein-coding	chr11	49204327	49204474	2.38	-0.28	3.26	-3.54	0.0171	0.0344
1468	chr11	50154373	50155099	+	0	NA	intron (NM_029745, intron 10 of 20)	intron (NM_029745, intron 10 of 20)	-20115	NM_026543	68067	Mm.40828	NM_026543	ENSMUSG00000020381	Mrnip	2900016G09Rik|3010026O09Rik|AI851514|AW475975	MRN complex interacting protein	protein-coding	chr11	50154373	50155099	4.67	3.21	5.38	-2.17	0.00169	0.00822
147	chr1	64376112	64376873	+	0	NA	Intergenic	Intergenic	-156312	NM_009952	12912	Mm.422634	NM_009952	ENSMUSG00000025958	Creb1	2310001E10Rik|3526402H21Rik|AV083133|Creb|Creb-1	cAMP responsive element binding protein 1	protein-coding	chr1	64376112	64376873	5.01	2.92	5.83	-2.91	3.76e-05	0.000859
1471	chr11	50210877	50211113	+	0	NA	promoter-TSS (NM_011018)	promoter-TSS (NM_011018)	-175	NM_011018	18412	Mm.40828	NM_011018	ENSMUSG00000015837	Sqstm1	A170|OSF-6|Osi|STAP|STONE14|p62	sequestosome 1	protein-coding	chr11	50210877	50211113	2.65	-0.28	3.55	-3.84	0.0107	0.0258
1472	chr11	50211445	50212586	+	0	NA	Intergenic	ID_B1|SINE|B4	-1195	NM_011018	18412	Mm.40828	NM_011018	ENSMUSG00000015837	Sqstm1	A170|OSF-6|Osi|STAP|STONE14|p62	sequestosome 1	protein-coding	chr11	50211445	50212586	5.05	1.46	5.99	-4.53	5.03e-09	8.72e-06
1473	chr11	50212865	50213435	+	0	NA	Intergenic	Intergenic	-2330	NM_011018	18412	Mm.40828	NM_011018	ENSMUSG00000015837	Sqstm1	A170|OSF-6|Osi|STAP|STONE14|p62	sequestosome 1	protein-coding	chr11	50212865	50213435	4.54	3.21	5.22	-2.01	0.00965	0.024
1474	chr11	50223618	50223874	+	0	NA	Intergenic	PB1D9|SINE|Alu	-1589	NM_145926	103534	Mm.86759	NM_145926	ENSMUSG00000036620	Mgat4b	AA407995|GnTIVb	mannoside acetylglucosaminyltransferase 4, isoenzyme B	protein-coding	chr11	50223618	50223874	2.4	-1.73	3.35	-5.08	0.0036	0.0131
1475	chr11	50228823	50229037	+	0	NA	intron (NM_145926, intron 1 of 14)	intron (NM_145926, intron 1 of 14)	-3315	NR_105884	102466765		NR_105884	ENSMUSG00000098474	Mir6919	Gm27889|mmu-mir-6919	microRNA 6919	ncRNA	chr11	50228823	50229037	2.27	-0.84	3.19	-4.02	0.0123	0.028
1477	chr11	50238359	50239799	+	0	NA	promoter-TSS (NR_132732)	promoter-TSS (NR_132732)	-547	NR_132733	17001	Mm.245151	NM_008521	ENSMUSG00000020377	Ltc4s	-	leukotriene C4 synthase	protein-coding	chr11	50238359	50239799	6.11	4.09	6.92	-2.83	5.63e-07	0.000101
148	chr1	64534093	64534326	+	0	NA	intron (NM_001037726, intron 1 of 6)	intron (NM_001037726, intron 1 of 6)	1405	NM_001037726	12912	Mm.422634	NM_009952	ENSMUSG00000025958	Creb1	2310001E10Rik|3526402H21Rik|AV083133|Creb|Creb-1	cAMP responsive element binding protein 1	protein-coding	chr1	64534093	64534326	2.5	-0.54	3.41	-3.94	0.00948	0.0238
1480	chr11	50244639	50245981	+	0	NA	Intergenic	Intergenic	-6778	NR_132733	17001	Mm.245151	NM_008521	ENSMUSG00000020377	Ltc4s	-	leukotriene C4 synthase	protein-coding	chr11	50244639	50245981	5.13	3.18	5.93	-2.75	7.5e-05	0.00123
1481	chr11	50290203	50290467	+	0	NA	intron (NM_175334, intron 1 of 4)	intron (NM_175334, intron 1 of 4)	2001	NM_175334	103806	Mm.51116	NM_175334	ENSMUSG00000050567	Maml1	AI644666|AW743257|D930008C07Rik|Mam-1|Mam1|mKIAA0200	mastermind like transcriptional coactivator 1	protein-coding	chr11	50290203	50290467	2.98	0.79	3.81	-3.02	0.0153	0.0323
1483	chr11	50369297	50369819	+	0	NA	Intergenic	ORR1D1|LTR|ERVL-MaLR	-7432	NM_001362523	59013	Mm.21740	NM_021510	ENSMUSG00000007850	Hnrnph1	AI642080|E430005G16Rik|Hnrnph|Hnrph1	heterogeneous nuclear ribonucleoprotein H1	protein-coding	chr11	50369297	50369819	4.37	2.33	5.18	-2.86	0.000989	0.00599
1484	chr11	50380226	50380542	+	0	NA	intron (NM_001362534, intron 4 of 12)	intron (NM_001362534, intron 4 of 12)	2093	NM_001362530	59013	Mm.21740	NM_021510	ENSMUSG00000007850	Hnrnph1	AI642080|E430005G16Rik|Hnrnph|Hnrph1	heterogeneous nuclear ribonucleoprotein H1	protein-coding	chr11	50380226	50380542	2.71	0.37	3.56	-3.18	0.0208	0.0392
1489	chr11	51921467	51922060	+	0	NA	Intergenic	Intergenic	-45868	NM_029976	52626	Mm.289456	NM_029976	ENSMUSG00000020392	Cdkn2aipnl	A430101B06Rik|AA409260|D11Ertd497e|MNCb-1520	CDKN2A interacting protein N-terminal like	protein-coding	chr11	51921467	51922060	4.64	2.98	5.39	-2.41	0.00169	0.00825
149	chr1	64925771	64926190	+	0	NA	intron (NM_001039493, intron 2 of 7)	intron (NM_001039493, intron 2 of 7)	30844	NM_001039493	241075	Mm.239534	NM_175509	ENSMUSG00000051344	Plekhm3	9430067K14Rik|A230102O09Rik|AI449570|DAPR|Plekhm1l	pleckstrin homology domain containing, family M, member 3	protein-coding	chr1	64925771	64926190	4.09	2.36	4.86	-2.5	0.00554	0.017
1490	chr11	51926236	51926456	+	0	NA	Intergenic	Intergenic	-41285	NM_029976	52626	Mm.289456	NM_029976	ENSMUSG00000020392	Cdkn2aipnl	A430101B06Rik|AA409260|D11Ertd497e|MNCb-1520	CDKN2A interacting protein N-terminal like	protein-coding	chr11	51926236	51926456	2.05	-1.73	3	-4.73	0.00886	0.0228
1491	chr11	51931676	51932351	+	0	NA	Intergenic	Lx8|LINE|L1	-35618	NM_029976	52626	Mm.289456	NM_029976	ENSMUSG00000020392	Cdkn2aipnl	A430101B06Rik|AA409260|D11Ertd497e|MNCb-1520	CDKN2A interacting protein N-terminal like	protein-coding	chr11	51931676	51932351	5.36	3.31	6.18	-2.86	2.99e-05	0.000738
1492	chr11	51938183	51938404	+	0	NA	Intergenic	MLT1J|LTR|ERVL-MaLR	-29338	NM_029976	52626	Mm.289456	NM_029976	ENSMUSG00000020392	Cdkn2aipnl	A430101B06Rik|AA409260|D11Ertd497e|MNCb-1520	CDKN2A interacting protein N-terminal like	protein-coding	chr11	51938183	51938404	2.03	-1.73	2.98	-4.71	0.0175	0.035
1494	chr11	52077886	52078450	+	0	NA	intron (NM_001166654, intron 13 of 13)	intron (NM_001166654, intron 13 of 13)	-20656	NM_019411	19052	Mm.260288	NM_019411	ENSMUSG00000020349	Ppp2ca	PP2A|R75353	protein phosphatase 2 (formerly 2A), catalytic subunit, alpha isoform	protein-coding	chr11	52077886	52078450	4.57	3.43	5.19	-1.76	0.0219	0.0405
1495	chr11	52078683	52078914	+	0	NA	intron (NM_001166654, intron 13 of 13)	L1MC5|LINE|L1	-20026	NM_019411	19052	Mm.260288	NM_019411	ENSMUSG00000020349	Ppp2ca	PP2A|R75353	protein phosphatase 2 (formerly 2A), catalytic subunit, alpha isoform	protein-coding	chr11	52078683	52078914	3.15	0.96	3.98	-3.02	0.00838	0.022
1496	chr11	52079792	52080154	+	0	NA	intron (NM_001166654, intron 13 of 13)	intron (NM_001166654, intron 13 of 13)	-18851	NM_019411	19052	Mm.260288	NM_019411	ENSMUSG00000020349	Ppp2ca	PP2A|R75353	protein phosphatase 2 (formerly 2A), catalytic subunit, alpha isoform	protein-coding	chr11	52079792	52080154	3.67	1.6	4.49	-2.89	0.00741	0.0205
1497	chr11	52094350	52095126	+	0	NA	Intergenic	Intergenic	-4086	NM_019411	19052	Mm.260288	NM_019411	ENSMUSG00000020349	Ppp2ca	PP2A|R75353	protein phosphatase 2 (formerly 2A), catalytic subunit, alpha isoform	protein-coding	chr11	52094350	52095126	4.9	2.97	5.7	-2.73	9.91e-05	0.00143
1500	chr11	52099594	52100231	+	0	NA	intron (NM_019411, intron 1 of 6)	intron (NM_019411, intron 1 of 6)	1088	NM_019411	19052	Mm.260288	NM_019411	ENSMUSG00000020349	Ppp2ca	PP2A|R75353	protein phosphatase 2 (formerly 2A), catalytic subunit, alpha isoform	protein-coding	chr11	52099594	52100231	4.69	3.08	5.43	-2.35	0.00117	0.00661
1509	chr11	54807651	54808532	+	0	NA	Intergenic	RSINE1|SINE|B4	-11828	NR_040284	432562	Mm.406948	NR_040284	ENSMUSG00000086789	Lyrm7os	Gm12228	LYR motif containing 7, opposite strand	ncRNA	chr11	54807651	54808532	4.89	3.49	5.58	-2.09	0.00383	0.0137
151	chr1	64927961	64928481	+	0	NA	intron (NM_001039493, intron 2 of 7)	intron (NM_001039493, intron 2 of 7)	28603	NM_001039493	241075	Mm.239534	NM_175509	ENSMUSG00000051344	Plekhm3	9430067K14Rik|A230102O09Rik|AI449570|DAPR|Plekhm1l	pleckstrin homology domain containing, family M, member 3	protein-coding	chr1	64927961	64928481	3.78	1.61	4.61	-2.99	0.00375	0.0135
1510	chr11	54812727	54813352	+	0	NA	Intergenic	Intergenic	-6880	NR_040284	432562	Mm.406948	NR_040284	ENSMUSG00000086789	Lyrm7os	Gm12228	LYR motif containing 7, opposite strand	ncRNA	chr11	54812727	54813352	3.93	2.05	4.71	-2.66	0.00559	0.0171
1511	chr11	55154914	55155404	+	0	NA	Intergenic	L1_Rod|LINE|L1	-3451	NM_172258	215332	Mm.87054	NM_172258	ENSMUSG00000049491	Slc36a3	PAT3|TRAMD2|tramdorin2	solute carrier family 36 (proton/amino acid symporter), member 3	protein-coding	chr11	55154914	55155404	3.97	2.52	4.68	-2.16	0.0145	0.0311
1514	chr11	59163690	59164322	+	0	NA	promoter-TSS (NM_001270791)	promoter-TSS (NM_001270791)	-261	NM_173785	216792	Mm.266175	NM_173785	ENSMUSG00000049287	Iba57	4930543L23Rik|A230051G13Rik|C1orf69	IBA57 homolog, iron-sulfur cluster assembly	protein-coding	chr11	59163690	59164322	4.39	3.08	5.07	-1.99	0.0151	0.032
1515	chr11	59226746	59227118	+	0	NA	intron (NM_007476, intron 1 of 4)	intron (NM_007476, intron 1 of 4)	1230	NM_001130408	11840	Mm.371546	NM_007476	ENSMUSG00000048076	Arf1	-	ADP-ribosylation factor 1	protein-coding	chr11	59226746	59227118	3.15	-0.01	4.07	-4.08	0.00185	0.0087
1519	chr11	59540087	59540535	+	0	NA	Intergenic	Intergenic	-1258	NM_001359638	216799	Mm.54174	NM_145827	ENSMUSG00000032691	Nlrp3	AGTAVPRL|AII/AVP|Cias1|FCAS|FCU|MWS|Mmig1|NALP3|Pypaf1	NLR family, pyrin domain containing 3	protein-coding	chr11	59540087	59540535	3.6	0.27	4.52	-4.25	0.000324	0.00299
152	chr1	64928712	64929223	+	0	NA	intron (NM_001039493, intron 2 of 7)	RMER1B|Other|Other	27857	NM_001039493	241075	Mm.239534	NM_175509	ENSMUSG00000051344	Plekhm3	9430067K14Rik|A230102O09Rik|AI449570|DAPR|Plekhm1l	pleckstrin homology domain containing, family M, member 3	protein-coding	chr1	64928712	64929223	3.65	1.44	4.48	-3.04	0.00459	0.0152
1520	chr11	59541075	59541976	+	0	NA	promoter-TSS (NM_001359638)	promoter-TSS (NM_001359638)	-44	NM_001359638	216799	Mm.54174	NM_145827	ENSMUSG00000032691	Nlrp3	AGTAVPRL|AII/AVP|Cias1|FCAS|FCU|MWS|Mmig1|NALP3|Pypaf1	NLR family, pyrin domain containing 3	protein-coding	chr11	59541075	59541976	4.87	3.62	5.53	-1.91	0.00502	0.016
1521	chr11	59542148	59543024	+	0	NA	promoter-TSS (NM_145827)	promoter-TSS (NM_145827)	-100	NM_145827	216799	Mm.54174	NM_145827	ENSMUSG00000032691	Nlrp3	AGTAVPRL|AII/AVP|Cias1|FCAS|FCU|MWS|Mmig1|NALP3|Pypaf1	NLR family, pyrin domain containing 3	protein-coding	chr11	59542148	59543024	5.32	3.87	6.02	-2.16	0.001	0.00602
1523	chr11	59554160	59554508	+	0	NA	intron (NR_153314, intron 5 of 9)	RSINE1|SINE|B4	11648	NR_153314	216799	Mm.54174	NM_145827	ENSMUSG00000032691	Nlrp3	AGTAVPRL|AII/AVP|Cias1|FCAS|FCU|MWS|Mmig1|NALP3|Pypaf1	NLR family, pyrin domain containing 3	protein-coding	chr11	59554160	59554508	3.7	1.25	4.56	-3.32	0.00103	0.00613
1524	chr11	59554702	59555001	+	0	NA	intron (NR_153314, intron 5 of 9)	intron (NR_153314, intron 5 of 9)	12165	NR_153314	216799	Mm.54174	NM_145827	ENSMUSG00000032691	Nlrp3	AGTAVPRL|AII/AVP|Cias1|FCAS|FCU|MWS|Mmig1|NALP3|Pypaf1	NLR family, pyrin domain containing 3	protein-coding	chr11	59554702	59555001	2.9	-0.54	3.83	-4.37	0.00166	0.00812
1527	chr11	60352954	60353382	+	0	NA	promoter-TSS (NM_029044)	promoter-TSS (NM_029044)	-212	NM_029044	74665	Mm.133570	NM_029044	ENSMUSG00000056598	Drc3	4930449E07Rik|Lrrc48|m6Bei	dynein regulatory complex subunit 3	protein-coding	chr11	60352954	60353382	4.24	2.95	4.91	-1.96	0.0203	0.0384
1529	chr11	60834300	60835063	+	0	NA	intron (NM_001172112, intron 1 of 6)	intron (NM_001172112, intron 1 of 6)	4050	NM_145428	216820	Mm.21475	NM_145428	ENSMUSG00000042569	Dhrs7b	BC003479|C79874|C80074|PexRAP	dehydrogenase/reductase (SDR family) member 7B	protein-coding	chr11	60834300	60835063	4.7	0.11	5.67	-5.56	2.48e-09	6.5e-06
1530	chr11	60835282	60835558	+	0	NA	intron (NM_001172112, intron 1 of 6)	ORR1C1|LTR|ERVL-MaLR	4789	NM_145428	216820	Mm.21475	NM_145428	ENSMUSG00000042569	Dhrs7b	BC003479|C79874|C80074|PexRAP	dehydrogenase/reductase (SDR family) member 7B	protein-coding	chr11	60835282	60835558	3.27	1.51	4.04	-2.53	0.0182	0.0359
1531	chr11	60836378	60836920	+	0	NA	intron (NM_001172112, intron 1 of 6)	ORR1C1-int|LTR|ERVL-MaLR	6018	NM_145428	216820	Mm.21475	NM_145428	ENSMUSG00000042569	Dhrs7b	BC003479|C79874|C80074|PexRAP	dehydrogenase/reductase (SDR family) member 7B	protein-coding	chr11	60836378	60836920	4.26	0.71	5.19	-4.48	6.9e-06	0.000342
1532	chr11	60837820	60838777	+	0	NA	intron (NM_001172112, intron 1 of 6)	B1_Mus1|SINE|Alu	7667	NM_145428	216820	Mm.21475	NM_145428	ENSMUSG00000042569	Dhrs7b	BC003479|C79874|C80074|PexRAP	dehydrogenase/reductase (SDR family) member 7B	protein-coding	chr11	60837820	60838777	5.12	3.55	5.86	-2.3	0.000513	0.00397
1533	chr11	60840134	60840516	+	0	NA	intron (NM_001172112, intron 1 of 6)	intron (NM_001172112, intron 1 of 6)	9694	NM_145428	216820	Mm.21475	NM_145428	ENSMUSG00000042569	Dhrs7b	BC003479|C79874|C80074|PexRAP	dehydrogenase/reductase (SDR family) member 7B	protein-coding	chr11	60840134	60840516	3.15	1.37	3.92	-2.55	0.0211	0.0395
1534	chr11	60841176	60841475	+	0	NA	intron (NM_001172112, intron 1 of 6)	ORR1D1-int|LTR|ERVL-MaLR	10694	NM_145428	216820	Mm.21475	NM_145428	ENSMUSG00000042569	Dhrs7b	BC003479|C79874|C80074|PexRAP	dehydrogenase/reductase (SDR family) member 7B	protein-coding	chr11	60841176	60841475	3.36	1.35	4.17	-2.83	0.00894	0.0229
1535	chr11	60844442	60845001	+	0	NA	intron (NM_001172112, intron 2 of 6)	B2_Mm2|SINE|B2	14090	NM_145428	216820	Mm.21475	NM_145428	ENSMUSG00000042569	Dhrs7b	BC003479|C79874|C80074|PexRAP	dehydrogenase/reductase (SDR family) member 7B	protein-coding	chr11	60844442	60845001	4.29	3.04	4.94	-1.9	0.0176	0.035
1536	chr11	61175484	61175698	+	0	NA	promoter-TSS (NM_001004143)	promoter-TSS (NM_001004143)	-532	NM_001004143	216825	Mm.30602	NM_001004143	ENSMUSG00000042506	Usp22	AI427806	ubiquitin specific peptidase 22	protein-coding	chr11	61175484	61175698	2.47	-0.29	3.36	-3.65	0.0136	0.0299
1537	chr11	61175850	61176716	+	0	NA	Intergenic	Intergenic	-1224	NM_001004143	216825	Mm.30602	NM_001004143	ENSMUSG00000042506	Usp22	AI427806	ubiquitin specific peptidase 22	protein-coding	chr11	61175850	61176716	4.78	2.84	5.58	-2.74	0.000554	0.00417
1538	chr11	61469064	61469889	+	0	NA	Intergenic	Intergenic	-15471	NM_001359130	22671	Mm.89201	NM_009548	ENSMUSG00000010086	Rnf112	ZNF179|Zfp179|bfp|neurolastin	ring finger protein 112	protein-coding	chr11	61469064	61469889	5.32	3.88	6.02	-2.15	0.000616	0.00446
1542	chr11	62494815	62495134	+	0	NA	intron (NM_001039536, intron 2 of 6)	intron (NM_001039536, intron 2 of 6)	36533	NM_001039536	327942	Mm.390358	NM_199026	ENSMUSG00000014245	Pigl	Gm737	phosphatidylinositol glycan anchor biosynthesis, class L	protein-coding	chr11	62494815	62495134	3.45	0.42	4.36	-3.94	0.000708	0.00489
1544	chr11	62550251	62550683	+	0	NA	promoter-TSS (NM_011664)	promoter-TSS (NM_011664)	-704	NM_011664	22187	Mm.371592	NM_011664	ENSMUSG00000019505	Ubb	AL033289|Rps27a|Uba52|Ubb2|Ubc	ubiquitin B	protein-coding	chr11	62550251	62550683	4	2.45	4.74	-2.28	0.0142	0.0307
1545	chr11	62550975	62551619	+	0	NA	promoter-TSS (NM_001313984)	promoter-TSS (NM_001313984)	126	NM_011664	22187	Mm.371592	NM_011664	ENSMUSG00000019505	Ubb	AL033289|Rps27a|Uba52|Ubb2|Ubc	ubiquitin B	protein-coding	chr11	62550975	62551619	4.44	2.85	5.18	-2.33	0.00355	0.013
1547	chr11	62576421	62576799	+	0	NA	intron (NM_011706, intron 2 of 15)	intron (NM_011706, intron 2 of 15)	2124	NM_011706	22368	Mm.288064	NM_011706	ENSMUSG00000018507	Trpv2	GRC|OTRPC2|VRL-1|Vrl1	transient receptor potential cation channel, subfamily V, member 2	protein-coding	chr11	62576421	62576799	3.48	1.88	4.22	-2.35	0.0194	0.0373
155	chr1	65112283	65114164	+	0	NA	intron (NM_175293, intron 5 of 7)	intron (NM_175293, intron 5 of 7)	-9860	NM_007774	12964	Mm.26904	NM_007774	ENSMUSG00000044429	Cryga	Cryg-4|DGcry-4|Secc	crystallin, gamma A	protein-coding	chr1	65112283	65114164	6.46	5.05	7.16	-2.11	5.86e-05	0.00108
1552	chr11	63417959	63418336	+	0	NA	Intergenic	RMER20C_Mm|LTR|ERVK	285344	NM_001302260	18858	Mm.1237	NM_008885	ENSMUSG00000018217	Pmp22	22kDa|Gas-3|HNPP|TRE002|Tr|trembler	peripheral myelin protein 22	protein-coding	chr11	63417959	63418336	3.43	1.35	4.25	-2.9	0.00632	0.0184
1553	chr11	65740863	65741077	+	0	NA	intron (NM_001316367, intron 3 of 11)	intron (NM_001316367, intron 3 of 11)	4886	NM_001362739	26398	Mm.412922	NM_009157	ENSMUSG00000033352	Map2k4	JNKK1|MAPKK 4|MEK4|MKK4|PRKMK4|Sek1|Serk1	mitogen-activated protein kinase kinase 4	protein-coding	chr11	65740863	65741077	2.08	-1.73	3.03	-4.75	0.0109	0.0261
1556	chr11	67579198	67579519	+	0	NA	intron (NM_008088, intron 1 of 13)	intron (NM_008088, intron 1 of 13)	-7142	NM_001109657	14457	Mm.40338	NM_008088	ENSMUSG00000033066	Gas7	AW124766|B230343A10Rik|Gas7-cb	growth arrest specific 7	protein-coding	chr11	67579198	67579519	3.27	1.05	4.11	-3.06	0.00528	0.0165
1557	chr11	67586558	67586815	+	0	NA	5' UTR (NM_001109657, exon 1 of 14)	5' UTR (NM_001109657, exon 1 of 14)	186	NM_001109657	14457	Mm.40338	NM_008088	ENSMUSG00000033066	Gas7	AW124766|B230343A10Rik|Gas7-cb	growth arrest specific 7	protein-coding	chr11	67586558	67586815	2.47	-1.73	3.43	-5.16	0.0024	0.0102
1559	chr11	68432045	68432344	+	0	NA	promoter-TSS (NM_177320)	promoter-TSS (NM_177320)	69	NM_177320	320207	Mm.244960	NM_177320	ENSMUSG00000020901	Pik3r5	AV230647|F730038I15Rik|Foap2|p101	phosphoinositide-3-kinase regulatory subunit 5	protein-coding	chr11	68432045	68432344	2.43	-1.21	3.37	-4.58	0.00528	0.0165
156	chr1	65114258	65114506	+	0	NA	intron (NM_175293, intron 5 of 7)	B2_Mm1t|SINE|B2	8832	NM_175293	98303	Mm.348057	NM_175293	ENSMUSG00000044816	D630023F18Rik	AI314969	RIKEN cDNA D630023F18 gene	protein-coding	chr1	65114258	65114506	2.24	-1.73	3.19	-4.92	0.00603	0.0178
1560	chr11	68443273	68443754	+	0	NA	intron (NM_177320, intron 1 of 18)	intron (NM_177320, intron 1 of 18)	11388	NM_177320	320207	Mm.244960	NM_177320	ENSMUSG00000020901	Pik3r5	AV230647|F730038I15Rik|Foap2|p101	phosphoinositide-3-kinase regulatory subunit 5	protein-coding	chr11	68443273	68443754	3.96	-0.63	4.93	-5.55	7.69e-07	0.00011
1561	chr11	68445588	68445834	+	0	NA	intron (NM_177320, intron 1 of 18)	intron (NM_177320, intron 1 of 18)	13586	NM_177320	320207	Mm.244960	NM_177320	ENSMUSG00000020901	Pik3r5	AV230647|F730038I15Rik|Foap2|p101	phosphoinositide-3-kinase regulatory subunit 5	protein-coding	chr11	68445588	68445834	2.19	-1.73	3.15	-4.87	0.00748	0.0205
1562	chr11	68445956	68446593	+	0	NA	intron (NM_177320, intron 1 of 18)	intron (NM_177320, intron 1 of 18)	14149	NM_177320	320207	Mm.244960	NM_177320	ENSMUSG00000020901	Pik3r5	AV230647|F730038I15Rik|Foap2|p101	phosphoinositide-3-kinase regulatory subunit 5	protein-coding	chr11	68445956	68446593	3.83	0.55	4.76	-4.21	0.000201	0.00223
1563	chr11	68447005	68447646	+	0	NA	intron (NM_177320, intron 1 of 18)	intron (NM_177320, intron 1 of 18)	15200	NM_177320	320207	Mm.244960	NM_177320	ENSMUSG00000020901	Pik3r5	AV230647|F730038I15Rik|Foap2|p101	phosphoinositide-3-kinase regulatory subunit 5	protein-coding	chr11	68447005	68447646	3.87	1.02	4.77	-3.75	0.000795	0.00531
1564	chr11	68453379	68453593	+	0	NA	intron (NM_177320, intron 1 of 18)	MTE2b|LTR|ERVL-MaLR	21361	NM_177320	320207	Mm.244960	NM_177320	ENSMUSG00000020901	Pik3r5	AV230647|F730038I15Rik|Foap2|p101	phosphoinositide-3-kinase regulatory subunit 5	protein-coding	chr11	68453379	68453593	2.01	-1.73	2.95	-4.68	0.0129	0.0288
1565	chr11	68457956	68458776	+	0	NA	intron (NM_177320, intron 1 of 18)	intron (NM_177320, intron 1 of 18)	26241	NM_177320	320207	Mm.244960	NM_177320	ENSMUSG00000020901	Pik3r5	AV230647|F730038I15Rik|Foap2|p101	phosphoinositide-3-kinase regulatory subunit 5	protein-coding	chr11	68457956	68458776	4.5	1.88	5.38	-3.5	1.19e-05	0.000443
1566	chr11	68459003	68460227	+	0	NA	intron (NM_177320, intron 1 of 18)	L1ME2|LINE|L1	27490	NM_177320	320207	Mm.244960	NM_177320	ENSMUSG00000020901	Pik3r5	AV230647|F730038I15Rik|Foap2|p101	phosphoinositide-3-kinase regulatory subunit 5	protein-coding	chr11	68459003	68460227	6.21	4.93	6.88	-1.94	0.000372	0.00327
1567	chr11	68460355	68460641	+	0	NA	intron (NM_177320, intron 1 of 18)	L1MDa|LINE|L1	28373	NM_177320	320207	Mm.244960	NM_177320	ENSMUSG00000020901	Pik3r5	AV230647|F730038I15Rik|Foap2|p101	phosphoinositide-3-kinase regulatory subunit 5	protein-coding	chr11	68460355	68460641	1.9	-1.73	2.84	-4.57	0.0177	0.0352
157	chr1	65114669	65114883	+	0	NA	intron (NM_175293, intron 5 of 7)	B2_Mm1a|SINE|B2	8438	NM_175293	98303	Mm.348057	NM_175293	ENSMUSG00000044816	D630023F18Rik	AI314969	RIKEN cDNA D630023F18 gene	protein-coding	chr1	65114669	65114883	1.98	-1.73	2.92	-4.65	0.0179	0.0355
1570	chr11	68502859	68503175	+	0	NA	promoter-TSS (NM_001081566)	promoter-TSS (NM_001081566)	-2	NM_001004435	104709	Mm.234573	NM_001004435	ENSMUSG00000046207	Pik3r6	BB220380|p84|p84 PIKAP|p87(PIKAP)|p87PIKAP	phosphoinositide-3-kinase regulatory subunit 5	protein-coding	chr11	68502859	68503175	2.19	-0.84	3.09	-3.93	0.0197	0.0377
1572	chr11	68513557	68514355	+	0	NA	intron (NM_001004435, intron 1 of 19)	MurERV4-int|LTR|ERVK	10937	NR_126154	104709	Mm.234573	NM_001004435	ENSMUSG00000046207	Pik3r6	BB220380|p84|p84 PIKAP|p87(PIKAP)|p87PIKAP	phosphoinositide-3-kinase regulatory subunit 5	protein-coding	chr11	68513557	68514355	4.6	2.9	5.36	-2.46	0.000817	0.00539
1573	chr11	68865165	68865407	+	0	NA	Intergenic	MIRb|SINE|MIR	-12151	NM_001363304	83431	Mm.31979	NM_023668	ENSMUSG00000018736	Ndel1	2600006O07Rik|MITAP1|NUDEL|mNudE-L|mNudel	nudE neurodevelopment protein 1 like 1	protein-coding	chr11	68865165	68865407	2.9	-0.21	3.82	-4.03	0.00205	0.00924
1574	chr11	69037465	69037818	+	0	NA	Intergenic	Intergenic	-7996	NM_011496	20877	Mm.3488	NM_011496	ENSMUSG00000020897	Aurkb	AIM-1|AIRK2|AL022959|Aik2|Aim1|Ark2|AurB|IPL1|STK-1|Stk12|Stk5	aurora kinase B	protein-coding	chr11	69037465	69037818	3.34	-0.28	4.28	-4.57	0.000404	0.00346
1575	chr11	69041327	69041901	+	0	NA	Intergenic	Intergenic	-4023	NM_011496	20877	Mm.3488	NM_011496	ENSMUSG00000020897	Aurkb	AIM-1|AIRK2|AL022959|Aik2|Aim1|Ark2|AurB|IPL1|STK-1|Stk12|Stk5	aurora kinase B	protein-coding	chr11	69041327	69041901	4.29	3.13	4.93	-1.8	0.0248	0.0437
1577	chr11	69061818	69062594	+	0	NA	TTS (NM_028005)	TTS (NM_028005)	2431	NM_028005	71923	Mm.340257	NM_028005	ENSMUSG00000045176	Borcs6	2310047M10Rik	BLOC-1 related complex subunit 6	protein-coding	chr11	69061818	69062594	4.48	1.42	5.39	-3.97	1.19e-06	0.000149
158	chr1	65177285	65178437	+	0	NA	intron (NM_001111320, intron 1 of 8)	intron (NM_001111320, intron 1 of 8)	1281	NM_010497	15926	Mm.9925	NM_010497	ENSMUSG00000025950	Idh1	AI314845|AI788952|E030024J03Rik|Id-1|Idh-1|Idpc	isocitrate dehydrogenase 1 (NADP+), soluble	protein-coding	chr1	65177285	65178437	6.07	4.87	6.72	-1.84	0.000153	0.00189
1580	chr11	69073297	69073888	+	0	NA	TTS (NM_028336)	TTS (NM_028336)	166	NR_028566	100216530	Mm.453052	NR_028566	ENSMUSG00000064899	Snord118	MBI-34	small nucleolar RNA, C/D box 118	snoRNA	chr11	69073297	69073888	4.21	2.96	4.87	-1.91	0.0177	0.0352
1581	chr11	69094337	69094705	+	0	NA	Intergenic	Intergenic	-4428	NM_011065	18626	Mm.7373	NM_011065	ENSMUSG00000020893	Per1	Hftm|Per|m-rigui|mPer1	period circadian clock 1	protein-coding	chr11	69094337	69094705	3.22	1.27	4.02	-2.75	0.0301	0.0497
1582	chr11	69095073	69095697	+	0	NA	Intergenic	Intergenic	-3564	NM_011065	18626	Mm.7373	NM_011065	ENSMUSG00000020893	Per1	Hftm|Per|m-rigui|mPer1	period circadian clock 1	protein-coding	chr11	69095073	69095697	4.36	2.8	5.09	-2.29	0.00546	0.0168
1584	chr11	69096218	69096719	+	0	NA	Intergenic	Intergenic	-2481	NM_011065	18626	Mm.7373	NM_011065	ENSMUSG00000020893	Per1	Hftm|Per|m-rigui|mPer1	period circadian clock 1	protein-coding	chr11	69096218	69096719	3.91	2.33	4.65	-2.32	0.0275	0.0468
1585	chr11	69097124	69097434	+	0	NA	Intergenic	Intergenic	-1670	NM_011065	18626	Mm.7373	NM_011065	ENSMUSG00000020893	Per1	Hftm|Per|m-rigui|mPer1	period circadian clock 1	protein-coding	chr11	69097124	69097434	3.18	-0.84	4.13	-4.97	0.000162	0.00194
1586	chr11	69098233	69098558	+	0	NA	promoter-TSS (NM_011065)	promoter-TSS (NM_011065)	-554	NM_011065	18626	Mm.7373	NM_011065	ENSMUSG00000020893	Per1	Hftm|Per|m-rigui|mPer1	period circadian clock 1	protein-coding	chr11	69098233	69098558	2.92	0.86	3.73	-2.88	0.0263	0.0454
1587	chr11	69113660	69113883	+	0	NA	Intergenic	Intergenic	-6682	NM_033041	84653	Mm.98505	NM_033041	ENSMUSG00000023781	Hes7	bHLHb37	hes family bHLH transcription factor 7	protein-coding	chr11	69113660	69113883	2.26	-1.73	3.21	-4.94	0.00783	0.0211
1588	chr11	69114206	69114551	+	0	NA	Intergenic	ID_B1|SINE|B4	-6075	NM_033041	84653	Mm.98505	NM_033041	ENSMUSG00000023781	Hes7	bHLHb37	hes family bHLH transcription factor 7	protein-coding	chr11	69114206	69114551	4.01	2.53	4.73	-2.2	0.0114	0.0268
1589	chr11	69114603	69114869	+	0	NA	Intergenic	B1_Mur4|SINE|Alu	-5717	NM_033041	84653	Mm.98505	NM_033041	ENSMUSG00000023781	Hes7	bHLHb37	hes family bHLH transcription factor 7	protein-coding	chr11	69114603	69114869	3.71	2.34	4.4	-2.06	0.0299	0.0495
1591	chr11	69123153	69123644	+	0	NA	TTS (NM_033041)	TTS (NM_033041)	2945	NM_033041	84653	Mm.98505	NM_033041	ENSMUSG00000023781	Hes7	bHLHb37	hes family bHLH transcription factor 7	protein-coding	chr11	69123153	69123644	3.86	2.27	4.6	-2.33	0.0115	0.027
1592	chr11	69123987	69124285	+	0	NA	TTS (NM_033041)	TTS (NM_033041)	-2241	NM_011786	23801	Mm.41989	NM_011786	ENSMUSG00000020892	Aloxe3	e-LOX-3|eLOX-3	arachidonate lipoxygenase 3	protein-coding	chr11	69123987	69124285	3.07	1.14	3.86	-2.73	0.0288	0.0483
1593	chr11	69124358	69125318	+	0	NA	Intergenic	Intergenic	-1539	NM_011786	23801	Mm.41989	NM_011786	ENSMUSG00000020892	Aloxe3	e-LOX-3|eLOX-3	arachidonate lipoxygenase 3	protein-coding	chr11	69124358	69125318	4.73	3.21	5.45	-2.23	0.00163	0.00803
1594	chr11	69125524	69125811	+	0	NA	promoter-TSS (NM_011786)	promoter-TSS (NM_011786)	-710	NM_011786	23801	Mm.41989	NM_011786	ENSMUSG00000020892	Aloxe3	e-LOX-3|eLOX-3	arachidonate lipoxygenase 3	protein-coding	chr11	69125524	69125811	2.85	0.46	3.7	-3.24	0.0174	0.0349
1595	chr11	69323798	69324012	+	0	NA	promoter-TSS (NM_172560)	promoter-TSS (NM_172560)	-32	NM_172560	216846	Mm.28774	NM_172560	ENSMUSG00000032782	Cntrob	9830165K03Rik|Lip8|Nip2	centrobin, centrosomal BRCA2 interacting protein	protein-coding	chr11	69323798	69324012	2.43	-1.21	3.37	-4.58	0.00528	0.0165
1596	chr11	69408735	69409844	+	0	NA	intron (NM_001017426, intron 2 of 23)	intron (NM_001017426, intron 2 of 23)	6905	NM_001017426	216850	Mm.261201	NM_001017426	ENSMUSG00000018476	Kdm6b	1700064E03Rik|BC038313|Jmjd3	KDM1 lysine (K)-specific demethylase 6B	protein-coding	chr11	69408735	69409844	5.28	4.03	5.94	-1.91	0.0038	0.0136
1597	chr11	69410207	69410784	+	0	NA	intron (NM_001017426, intron 2 of 23)	CpG	5699	NM_001017426	216850	Mm.261201	NM_001017426	ENSMUSG00000018476	Kdm6b	1700064E03Rik|BC038313|Jmjd3	KDM1 lysine (K)-specific demethylase 6B	protein-coding	chr11	69410207	69410784	4.37	1.93	5.24	-3.31	0.000261	0.0026
160	chr1	66816064	66816328	+	0	NA	intron (NM_001357156, intron 1 of 14)	MIR|SINE|MIR	1399	NM_001368830	68691	Mm.240912	NM_177645	ENSMUSG00000026004	Kansl1l	1110028C15Rik|1190030G24|AI427598|C430010P07Rik|mKIAA4189	KAT8 regulatory NSL complex subunit 1-like	protein-coding	chr1	66816064	66816328	2.89	0.86	3.7	-2.85	0.0207	0.039
1601	chr11	69664026	69664287	+	0	NA	TTS (NM_001291058)	TTS (NM_001291058)	1113	NR_035455	100316840		NR_035455	ENSMUSG00000088752	Mir1934	mir-1934|mmu-mir-1934	microRNA 1934	ncRNA	chr11	69664026	69664287	2.74	0.42	3.58	-3.17	0.0252	0.0442
1602	chr11	69666118	69666486	+	0	NA	promoter-TSS (NM_001291058)	promoter-TSS (NM_001291058)	-132	NR_110993	12514	Mm.15819	NM_009853	ENSMUSG00000018774	Cd68	Lamp4|Scard1|gp110	CD68 antigen	protein-coding	chr11	69666118	69666486	3.58	0.89	4.46	-3.57	0.000678	0.00475
1604	chr11	69672342	69672656	+	0	NA	promoter-TSS (NM_001159375)	promoter-TSS (NM_001159375)	-76	NM_001159375	13681	Mm.26680	NM_144958	ENSMUSG00000059796	Eif4a1	BM-010|Ddx2a|Eif4	eukaryotic translation initiation factor 4A1	protein-coding	chr11	69672342	69672656	3.18	1.32	3.96	-2.64	0.0269	0.0461
1605	chr11	69692223	69692504	+	0	NA	intron (NM_001034097, intron 5 of 12)	L2|LINE|L2	3735	NM_011614	21944	Mm.8983	NM_011614	ENSMUSG00000097328	Tnfsf12	Apo3l|Dr3l|Dr3lg|Tweak	tumor necrosis factor (ligand) superfamily, member 12	protein-coding	chr11	69692223	69692504	3.21	1.37	3.99	-2.62	0.0249	0.0438
1607	chr11	69758931	69759310	+	0	NA	promoter-TSS (NM_001291068)	promoter-TSS (NM_001291068)	-487	NM_001291068	20020	Mm.16533	NM_009089	ENSMUSG00000005198	Polr2a	220kDa|Rpb1|Rpo2-1	polymerase (RNA) II (DNA directed) polypeptide A	protein-coding	chr11	69758931	69759310	2.9	0.71	3.74	-3.02	0.0235	0.0423
1608	chr11	69761630	69762007	+	0	NA	promoter-TSS (NM_019871)	promoter-TSS (NM_019871)	26	NM_019871	56293	Mm.6211	NM_019871	ENSMUSG00000018776	Slc35g3	Amac1	solute carrier family 35, member G3	protein-coding	chr11	69761630	69762007	3.2	0.75	4.06	-3.31	0.00498	0.0159
1609	chr11	69901217	69901585	+	0	NA	promoter-TSS (NM_001316698)	promoter-TSS (NM_001316698)	-414	NM_027419	70419	Mm.272859	NM_027419	ENSMUSG00000018570	2810408A11Rik	1700019L01Rik|4930470J18Rik	RIKEN cDNA 2810408A11 gene	protein-coding	chr11	69901217	69901585	3.28	1.35	4.07	-2.73	0.0173	0.0348
1610	chr11	69930750	69931545	+	0	NA	Intergenic	Intergenic	-4752	NM_016875	53422	Mm.29286	NM_016875	ENSMUSG00000018554	Ybx2	Msy2	Y box protein 2	protein-coding	chr11	69930750	69931545	5.3	3.76	6.02	-2.26	0.000201	0.00223
1613	chr11	69997974	69998267	+	0	NA	intron (NM_001291125, intron 3 of 4)	intron (NM_001291125, intron 3 of 4)	658	NM_001291127	78246	Mm.20805	NM_030064	ENSMUSG00000018572	Phf23	2023-06-01	PHD finger protein 23	protein-coding	chr11	69997974	69998267	3.14	0.75	3.99	-3.24	0.00625	0.0183
1615	chr11	70198273	70198752	+	0	NA	Intergenic	RLTR19B|LTR|ERVK	-15398	NM_153081	216867	Mm.289238	NM_153081	ENSMUSG00000040938	Slc16a11	AB041591|MCT 11|MNCb-2717	solute carrier family 16 (monocarboxylic acid transporters), member 11	protein-coding	chr11	70198273	70198752	4.63	2.86	5.41	-2.55	0.0012	0.0067
1616	chr11	70437209	70437535	+	0	NA	promoter-TSS (NR_106064)	promoter-TSS (NR_106064)	-883	NR_106064	102465670		NR_106064	ENSMUSG00000099109	Mir7115	Gm27902|mmu-mir-7115	microRNA 7115	ncRNA	chr11	70437209	70437535	3.48	0.95	4.35	-3.39	0.00267	0.0109
1618	chr11	70453036	70453671	+	0	NA	3' UTR (NM_025397, exon 3 of 3)	3' UTR (NM_025397, exon 3 of 3)	1435	NM_025397	66172	Mm.46424	NM_025397	ENSMUSG00000018923	Med11	1110030J09Rik|AI465144|AW545069	mediator complex subunit 11	protein-coding	chr11	70453036	70453671	4.73	2.95	5.5	-2.55	0.00051	0.00396
1619	chr11	70489643	70490088	+	0	NA	Intergenic	Intergenic	-15409	NM_029360	75604	Mm.24400	NM_029360	ENSMUSG00000018919	Tm4sf5	2010003F10Rik|AI323987	transmembrane 4 superfamily member 5	protein-coding	chr11	70489643	70490088	4.02	2.75	4.69	-1.94	0.0225	0.0411
162	chr1	66863508	66864046	+	0	NA	promoter-TSS (NM_007381)	promoter-TSS (NM_007381)	-468	NM_007381	11363	Mm.2445	NM_007381	ENSMUSG00000026003	Acadl	AA960361|AU018452|C79855|LCAD	acyl-Coenzyme A dehydrogenase, long-chain	protein-coding	chr1	66863508	66864046	3.84	1.75	4.66	-2.91	0.00374	0.0135
1624	chr11	70679981	70680261	+	0	NA	intron (NM_001364103, intron 8 of 21)	intron (NM_001364103, intron 8 of 21)	7409	NM_001364103	216874	Mm.473726	NM_178116	ENSMUSG00000040712	Camta2	Kiaa0909-hp|mKIAA0909	calmodulin binding transcription activator 2	protein-coding	chr11	70679981	70680261	2.87	0.42	3.73	-3.31	0.0126	0.0285
1626	chr11	70786903	70787181	+	0	NA	Intergenic	ORR1F|LTR|ERVL-MaLR	22595	NM_177565	193043	Mm.40966	NM_177565	ENSMUSG00000043602	Zfp3	AI854635|B230309J24|Fnp-1|Zfp-3	zinc finger protein 3	protein-coding	chr11	70786903	70787181	2.9	0.79	3.72	-2.93	0.0201	0.0382
1627	chr11	71019317	71019531	+	0	NA	promoter-TSS (NM_025993)	promoter-TSS (NM_025993)	-121	NM_033562	116891	Mm.28131	NM_033562	ENSMUSG00000018442	Derl2	CGI-101|Derlin-2|F-lana|Flana	Der1-like domain family, member 2	protein-coding	chr11	71019317	71019531	2.42	-0.21	3.3	-3.51	0.0209	0.0393
1629	chr11	71230518	71231025	+	0	NA	promoter-TSS (NM_001040696)	promoter-TSS (NM_001040696)	-38	NM_001040696	637515	Mm.390402	NM_001039680	ENSMUSG00000070390	Nlrp1b	Nalp1b	NLR family, pyrin domain containing 1B	protein-coding	chr11	71230518	71231025	4.12	2.78	4.81	-2.03	0.0299	0.0495
163	chr1	71722401	71722516	+	0	NA	Intergenic	Intergenic	69123	NR_040308	100042814	Mm.405775	NR_040308	ENSMUSG00000073652	Apol7d	Gm15456	apolipoprotein L 7d	ncRNA	chr1	71722401	71722516	2.34	-1.07	3.27	-4.34	0.00562	0.0171
1630	chr11	71251641	71251858	+	0	NA	intron (NR_027858, intron 8 of 12)	RMER21A|LTR|ERV1	-21016	NM_001040696	637515	Mm.390402	NM_001039680	ENSMUSG00000070390	Nlrp1b	Nalp1b	NLR family, pyrin domain containing 1B	protein-coding	chr11	71251641	71251858	2.53	0.11	3.39	-3.29	0.0272	0.0465
1631	chr11	72214108	72214334	+	0	NA	promoter-TSS (NM_001163728)	promoter-TSS (NM_001163728)	-917	NM_001163728	75304	Mm.340776	NM_001163728		4930563E22Rik	-	RIKEN cDNA 4930563E22 gene	protein-coding	chr11	72214108	72214334	2.87	0.47	3.73	-3.26	0.0201	0.0383
1636	chr11	74648034	74648425	+	0	NA	Intergenic	Intergenic	-1275	NM_001368711	74148	Mm.214574	NM_001081158	ENSMUSG00000020741	Cluh	1300001I01Rik|Kiaa0664|mKIAA0664	clustered mitochondria (cluA/CLU1) homolog	protein-coding	chr11	74648034	74648425	3.68	1.87	4.46	-2.59	0.0109	0.0261
1637	chr11	74648554	74649502	+	0	NA	promoter-TSS (NM_001081158)	promoter-TSS (NM_001081158)	-476	NM_001368711	74148	Mm.214574	NM_001081158	ENSMUSG00000020741	Cluh	1300001I01Rik|Kiaa0664|mKIAA0664	clustered mitochondria (cluA/CLU1) homolog	protein-coding	chr11	74648554	74649502	4.51	1.86	5.4	-3.54	3.85e-05	0.000872
1639	chr11	74828469	74828814	+	0	NA	Intergenic	Intergenic	-2283	NM_010813	17428	Mm.3759	NM_010813	ENSMUSG00000000282	Mnt	Rox|bHLHd3	max binding protein	protein-coding	chr11	74828469	74828814	3.12	0.67	3.98	-3.31	0.0057	0.0173
1640	chr11	74829963	74831070	+	0	NA	promoter-TSS (NM_010813)	promoter-TSS (NM_010813)	-408	NM_010813	17428	Mm.3759	NM_010813	ENSMUSG00000000282	Mnt	Rox|bHLHd3	max binding protein	protein-coding	chr11	74829963	74831070	4.71	3.3	5.41	-2.11	0.00578	0.0174
1641	chr11	74831483	74831794	+	0	NA	intron (NM_010813, intron 1 of 5)	CpG-2219	714	NM_010813	17428	Mm.3759	NM_010813	ENSMUSG00000000282	Mnt	Rox|bHLHd3	max binding protein	protein-coding	chr11	74831483	74831794	3.31	1.46	4.09	-2.63	0.016	0.0331
1642	chr11	74832251	74832582	+	0	NA	intron (NM_010813, intron 1 of 5)	intron (NM_010813, intron 1 of 5)	1492	NM_010813	17428	Mm.3759	NM_010813	ENSMUSG00000000282	Mnt	Rox|bHLHd3	max binding protein	protein-coding	chr11	74832251	74832582	3.67	0.59	4.58	-3.99	0.000425	0.00355
1645	chr11	74838515	74839365	+	0	NA	intron (NM_010813, intron 4 of 5)	intron (NM_010813, intron 4 of 5)	8016	NM_010813	17428	Mm.3759	NM_010813	ENSMUSG00000000282	Mnt	Rox|bHLHd3	max binding protein	protein-coding	chr11	74838515	74839365	4.58	2.85	5.34	-2.49	0.00138	0.0072
1646	chr11	75136951	75137370	+	0	NA	intron (NM_001002764, intron 13 of 18)	intron (NM_001002764, intron 13 of 18)	30992	NM_001098203	15248	Mm.57250	NM_010430	ENSMUSG00000043099	Hic1	AA408311|HIC-1	hypermethylated in cancer 1	protein-coding	chr11	75136951	75137370	4.34	3.14	4.99	-1.84	0.0193	0.0373
1647	chr11	75141019	75141350	+	0	NA	intron (NM_001002764, intron 14 of 18)	intron (NM_001002764, intron 14 of 18)	26968	NM_001098203	15248	Mm.57250	NM_010430	ENSMUSG00000043099	Hic1	AA408311|HIC-1	hypermethylated in cancer 1	protein-coding	chr11	75141019	75141350	3.48	-0.84	4.44	-5.28	3.88e-05	0.000877
1648	chr11	75458975	75459359	+	0	NA	Intergenic	Intergenic	-2372	NR_030711	100042498	Mm.482242	NR_030711	ENSMUSG00000085148	Mir22hg	2210403K04Rik|mir-22	Mir22 host gene (non-protein coding)	ncRNA	chr11	75458975	75459359	2.77	-1.73	3.73	-5.46	0.000876	0.00562
1649	chr11	75460018	75460886	+	0	NA	Intergenic	Intergenic	-1087	NR_030711	100042498	Mm.482242	NR_030711	ENSMUSG00000085148	Mir22hg	2210403K04Rik|mir-22	Mir22 host gene (non-protein coding)	ncRNA	chr11	75460018	75460886	4.83	2.95	5.62	-2.67	0.000132	0.0017
165	chr1	71729054	71729339	+	0	NA	Intergenic	Intergenic	75861	NR_040308	100042814	Mm.405775	NR_040308	ENSMUSG00000073652	Apol7d	Gm15456	apolipoprotein L 7d	ncRNA	chr1	71729054	71729339	3.24	1.14	4.06	-2.92	0.0217	0.0402
1650	chr11	75461058	75461536	+	0	NA	promoter-TSS (NR_030711)	promoter-TSS (NR_030711)	-242	NR_030711	100042498	Mm.482242	NR_030711	ENSMUSG00000085148	Mir22hg	2210403K04Rik|mir-22	Mir22 host gene (non-protein coding)	ncRNA	chr11	75461058	75461536	4.16	2.48	4.92	-2.44	0.00601	0.0178
1652	chr11	75566300	75566825	+	0	NA	intron (NM_001199284, intron 9 of 13)	intron (NM_001199284, intron 9 of 13)	15133	NR_039553	100628624		NR_039553	ENSMUSG00000093100	Mir3971	mmu-mir-3971|mu-mir-3971	microRNA 3971	ncRNA	chr11	75566300	75566825	3.98	1.91	4.8	-2.89	0.00127	0.00689
1653	chr11	75571129	75571591	+	0	NA	intron (NM_001199284, intron 12 of 13)	intron (NM_001199284, intron 12 of 13)	-16719	NM_008850	18738	Mm.3128	NM_008850	ENSMUSG00000017781	Pitpna	Pitpn|vb|vibrator	phosphatidylinositol transfer protein, alpha	protein-coding	chr11	75571129	75571591	4.02	2.72	4.7	-1.97	0.0207	0.0391
1654	chr11	75573138	75573518	+	0	NA	3' UTR (NM_001199283, exon 14 of 14)	3' UTR (NM_001199283, exon 14 of 14)	-14751	NM_008850	18738	Mm.3128	NM_008850	ENSMUSG00000017781	Pitpna	Pitpn|vb|vibrator	phosphatidylinositol transfer protein, alpha	protein-coding	chr11	75573138	75573518	3.57	1.02	4.44	-3.43	0.000896	0.00569
1657	chr11	76415204	76415498	+	0	NA	non-coding (NR_111896, exon 4 of 4)	non-coding (NR_111896, exon 4 of 4)	8208	NM_019818	56322	Mm.18803	NM_019818	ENSMUSG00000020843	Timm22	Tim22	translocase of inner mitochondrial membrane 22	protein-coding	chr11	76415204	76415498	2.97	-0.63	3.91	-4.53	0.00126	0.00688
1658	chr11	76479797	76480058	+	0	NA	intron (NM_198894, intron 3 of 22)	intron (NM_198894, intron 3 of 22)	-11462	NM_001291186	109934	Mm.258939	NM_198018	ENSMUSG00000017631	Abr	-	active BCR-related gene	protein-coding	chr11	76479797	76480058	3.12	1.19	3.92	-2.73	0.0151	0.0319
1659	chr11	76482176	76482890	+	0	NA	intron (NM_198894, intron 3 of 22)	intron (NM_198894, intron 3 of 22)	11962	NM_001346670	109934	Mm.258939	NM_198018	ENSMUSG00000017631	Abr	-	active BCR-related gene	protein-coding	chr11	76482176	76482890	3.98	2.06	4.78	-2.71	0.00497	0.0159
166	chr1	71730947	71731399	+	0	NA	Intergenic	Intergenic	77838	NR_040308	100042814	Mm.405775	NR_040308	ENSMUSG00000073652	Apol7d	Gm15456	apolipoprotein L 7d	ncRNA	chr1	71730947	71731399	4.25	2.5	5.02	-2.52	0.00226	0.00979
1660	chr11	76496552	76496864	+	0	NA	intron (NM_198894, intron 2 of 22)	intron (NM_198894, intron 2 of 22)	-2213	NM_001346670	109934	Mm.258939	NM_198018	ENSMUSG00000017631	Abr	-	active BCR-related gene	protein-coding	chr11	76496552	76496864	3.07	1.02	3.89	-2.86	0.0274	0.0467
1661	chr11	76587227	76588826	+	0	NA	Intergenic	Intergenic	-10287	NM_198894	109934	Mm.258939	NM_198018	ENSMUSG00000017631	Abr	-	active BCR-related gene	protein-coding	chr11	76587227	76588826	5.96	3.76	6.8	-3.03	1.85e-07	5.36e-05
1663	chr11	76589772	76590170	+	0	NA	Intergenic	Intergenic	-12232	NM_198894	109934	Mm.258939	NM_198018	ENSMUSG00000017631	Abr	-	active BCR-related gene	protein-coding	chr11	76589772	76590170	2.9	0.22	3.79	-3.56	0.00721	0.0201
1664	chr11	77028029	77028995	+	0	NA	intron (NM_010484, intron 13 of 13)	intron (NM_010484, intron 13 of 13)	29915	NM_010484	15567	Mm.300318	NM_010484	ENSMUSG00000020838	Slc6a4	5-HTT|AI323329|Htt|Sert	solute carrier family 6 (neurotransmitter transporter, serotonin), member 4	protein-coding	chr11	77028029	77028995	4.72	3.4	5.4	-2	0.00388	0.0138
1666	chr11	77239558	77239878	+	0	NA	intron (NM_177710, intron 1 of 14)	MLT1A0|LTR|ERVL-MaLR	23293	NM_177710	237860	Mm.440381	NM_177710	ENSMUSG00000037926	Ssh2	SSH-2|SSH-2L|mSSH-2L	slingshot protein phosphatase 2	protein-coding	chr11	77239558	77239878	3.35	1.77	4.09	-2.32	0.0277	0.0469
1667	chr11	77371825	77372092	+	0	NA	intron (NM_001291190, intron 1 of 13)	B3|SINE|B2	23678	NM_001291190	237860	Mm.440381	NM_177710	ENSMUSG00000037926	Ssh2	SSH-2|SSH-2L|mSSH-2L	slingshot protein phosphatase 2	protein-coding	chr11	77371825	77372092	2.37	-1.21	3.31	-4.52	0.00615	0.0181
1668	chr11	77372375	77372792	+	0	NA	intron (NM_001291190, intron 1 of 13)	intron (NM_001291190, intron 1 of 13)	24303	NM_001291190	237860	Mm.440381	NM_177710	ENSMUSG00000037926	Ssh2	SSH-2|SSH-2L|mSSH-2L	slingshot protein phosphatase 2	protein-coding	chr11	77372375	77372792	3.62	2.05	4.36	-2.31	0.0165	0.0338
167	chr1	71912316	71912467	+	0	NA	Intergenic	Intergenic	24279	NR_027658	667931	Mm.214128	NR_027658	ENSMUSG00000099707	Gm8883	EG667931|Gm554	predicted gene 8883	ncRNA	chr1	71912316	71912467	2.18	-0.63	3.08	-3.7	0.0189	0.0368
1670	chr11	77442086	77443552	+	0	NA	intron (NM_001291190, intron 12 of 13)	intron (NM_001291190, intron 12 of 13)	-19761	NM_001368670	216961	Mm.33477	NM_139128	ENSMUSG00000020836	Coro6	-	coronin 6	protein-coding	chr11	77442086	77443552	6.01	4.59	6.71	-2.12	6.81e-05	0.00117
1671	chr11	77443612	77443982	+	0	NA	intron (NM_001291190, intron 12 of 13)	intron (NM_001291190, intron 12 of 13)	-18783	NM_001368670	216961	Mm.33477	NM_139128	ENSMUSG00000020836	Coro6	-	coronin 6	protein-coding	chr11	77443612	77443982	3.31	1.35	4.11	-2.76	0.0194	0.0374
1672	chr11	77444581	77445648	+	0	NA	intron (NM_001291190, intron 12 of 13)	intron (NM_001291190, intron 12 of 13)	-17466	NM_001368670	216961	Mm.33477	NM_139128	ENSMUSG00000020836	Coro6	-	coronin 6	protein-coding	chr11	77444581	77445648	6.09	4.8	6.76	-1.96	7.35e-05	0.00122
1673	chr11	77446576	77447204	+	0	NA	intron (NM_001291190, intron 12 of 13)	intron (NM_001291190, intron 12 of 13)	-15690	NM_001368670	216961	Mm.33477	NM_139128	ENSMUSG00000020836	Coro6	-	coronin 6	protein-coding	chr11	77446576	77447204	3.7	0.42	4.63	-4.2	0.000428	0.00356
1674	chr11	77685319	77685765	+	0	NA	promoter-TSS (NM_001024205)	promoter-TSS (NM_001024205)	-597	NM_001024205	68564	Mm.428996	NM_001024205	ENSMUSG00000037857	Nufip2	1110001M19Rik|9530056D24Rik|AI256692|AI461731|PIG1|mKIAA1321	nuclear fragile X mental retardation protein interacting protein 2	protein-coding	chr11	77685319	77685765	3.23	0.55	4.11	-3.56	0.0022	0.00961
1676	chr11	77793537	77793774	+	0	NA	intron (NM_011586, intron 1 of 39)	intron (NM_011586, intron 1 of 39)	-7643	NM_001291214	360013	Mm.341248	NM_011586	ENSMUSG00000000631	Myo18a	MAJN|MyoPDZ|MysPDZ|SP-R210	myosin XVIIIA	protein-coding	chr11	77793537	77793774	2.56	0.22	3.41	-3.19	0.0285	0.0479
1677	chr11	77981715	77982453	+	0	NA	promoter-TSS (NM_174852)	promoter-TSS (NM_174852)	-732	NM_174852	268448	Mm.274329	NM_174852	ENSMUSG00000037791	Phf12	2410142K10Rik|F630045O13|PF1|mKIAA1523	PHD finger protein 12	protein-coding	chr11	77981715	77982453	4.32	2.25	5.13	-2.89	0.000626	0.00452
1681	chr11	78344712	78345664	+	0	NA	promoter-TSS (NM_001313988)	promoter-TSS (NM_001313988)	-396	NM_001313988	22248	Mm.284811	NM_011676	ENSMUSG00000002058	Unc119	D11Bhm52|HRG4|MRG4|Rg4|Rtg4|Unc119h	unc-119 lipid binding chaperone	protein-coding	chr11	78344712	78345664	4.77	3.38	5.46	-2.08	0.00414	0.0143
1683	chr11	78982681	78983071	+	0	NA	intron (NM_001159301, intron 1 of 9)	intron (NM_001159301, intron 1 of 9)	2048	NM_001159301	16859	Mm.341434	NM_010708	ENSMUSG00000001123	Lgals9	AA407335|AI194909|AI265545|LGALS35|Lgals5|gal-9|galectin-9	lectin, galactose binding, soluble 9	protein-coding	chr11	78982681	78983071	3.56	1.57	4.37	-2.8	0.0126	0.0285
1686	chr11	79118716	79119579	+	0	NA	intron (NM_013571, intron 1 of 17)	intron (NM_013571, intron 1 of 17)	27326	NM_013571	16706	Mm.4745	NM_013571	ENSMUSG00000018334	Ksr1	AW492498|B-KSR1|D11Bhm183e|D11Bhm184e|Ksr|RSU2|hb|mKSR1	kinase suppressor of ras 1	protein-coding	chr11	79118716	79119579	5.16	3.77	5.85	-2.08	0.000571	0.00426
1687	chr11	79119644	79120545	+	0	NA	intron (NM_013571, intron 1 of 17)	intron (NM_013571, intron 1 of 17)	26379	NM_013571	16706	Mm.4745	NM_013571	ENSMUSG00000018334	Ksr1	AW492498|B-KSR1|D11Bhm183e|D11Bhm184e|Ksr|RSU2|hb|mKSR1	kinase suppressor of ras 1	protein-coding	chr11	79119644	79120545	4.53	1.92	5.41	-3.48	1.29e-05	0.00046
1688	chr11	79305719	79306012	+	0	NA	Intergenic	L3|LINE|CR1	-34027	NM_010897	18015	Mm.255596	NM_010897	ENSMUSG00000020716	Nf1	AW494271|Dsk9|E030030H24Rik|Mhdadsk9|Nf-1	neurofibromin 1	protein-coding	chr11	79305719	79306012	2.7	-0.01	3.59	-3.59	0.0127	0.0286
1691	chr11	79520552	79520766	+	0	NA	intron (NM_001077496, intron 1 of 1)	intron (NM_001077496, intron 1 of 1)	3103	NM_001077496	216984	Mm.439665	NM_001077496	ENSMUSG00000093938	Evi2b	Evi-2|Evi2	ecotropic viral integration site 2b	protein-coding	chr11	79520552	79520766	3.08	1.35	3.84	-2.49	0.0302	0.0498
1693	chr11	79528109	79528436	+	0	NA	5' UTR (NM_001033711, exon 2 of 2)	5' UTR (NM_001033711, exon 2 of 2)	2337	NM_146023	101488212	Mm.439665	NM_146023	ENSMUSG00000070354	Evi2	Evi2a-evi2b|Gm21975	ecotropic viral integration site 2	protein-coding	chr11	79528109	79528436	2.92	-1.21	3.88	-5.09	0.000457	0.00372
1697	chr11	79719171	79719646	+	0	NA	Intergenic	Intergenic	-6992	NR_029959	723853		NR_029959	ENSMUSG00000065489	Mir365-2	Mirn365-2|mir-365-2	microRNA 365-2	ncRNA	chr11	79719171	79719646	3.25	0.64	4.13	-3.49	0.00236	0.0101
1699	chr11	80168420	80169729	+	0	NA	intron (NM_172133, intron 6 of 10)	intron (NM_172133, intron 6 of 10)	-14795	NR_157298	71956	Mm.22985	NM_028019	ENSMUSG00000020707	Rnf135	0610037N03Rik|2410006N06Rik|Riplet|U 2-3-0	ring finger protein 135	protein-coding	chr11	80168420	80169729	5.91	3.59	6.76	-3.17	6.66e-09	8.72e-06
17	chr1	30948320	30948867	+	0	NA	intron (NM_011200, intron 1 of 5)	intron (NM_011200, intron 1 of 5)	1117	NR_002688	433406	Mm.389003	NR_002688		Gm13363	-	predicted gene 13363	pseudo	chr1	30948320	30948867	3.83	1.71	4.65	-2.94	0.00282	0.0112
170	chr1	71974701	71975240	+	0	NA	intron (NR_040454, intron 1 of 2)	intron (NR_040454, intron 1 of 2)	30225	NR_040454	71134	Mm.370574	NR_040454	ENSMUSG00000101848	4933417E11Rik	-	RIKEN cDNA 4933417E11 gene	ncRNA	chr1	71974701	71975240	4.1	2.76	4.78	-2.02	0.0202	0.0384
1700	chr11	80383052	80383302	+	0	NA	promoter-TSS (NM_001130171)	promoter-TSS (NM_001130171)	-102	NM_001130169	22680	Mm.401332	NM_011751	ENSMUSG00000017421	Zfp207	8430401D15Rik|BuGZ|Zep|Znf207	zinc finger protein 207	protein-coding	chr11	80383052	80383302	2.7	0.11	3.58	-3.47	0.0137	0.0301
1701	chr11	80383603	80384006	+	0	NA	intron (NR_156118, intron 1 of 16)	intron (NR_156118, intron 1 of 16)	525	NR_156119	22680	Mm.401332	NM_011751	ENSMUSG00000017421	Zfp207	8430401D15Rik|BuGZ|Zep|Znf207	zinc finger protein 207	protein-coding	chr11	80383603	80384006	3.49	1.37	4.32	-2.94	0.00693	0.0195
1702	chr11	81454427	81455366	+	0	NA	intron (NM_001034013, intron 1 of 9)	intron (NM_001034013, intron 1 of 9)	118643	NM_001033765	237880	Mm.435528	NM_001033765		1700071K01Rik	-	RIKEN cDNA 1700071K01 gene	protein-coding	chr11	81454427	81455366	5.34	3.69	6.09	-2.4	8.43e-05	0.00131
1705	chr11	82014796	82015010	+	0	NA	Intergenic	Intergenic	-20674	NM_011333	20296	Mm.290320	NM_011333	ENSMUSG00000035385	Ccl2	AI323594|HC11|JE|MCAF|MCP-1|MCP1|SMC-CF|Scya2|Sigje	chemokine (C-C motif) ligand 2	protein-coding	chr11	82014796	82015010	2.64	-1.21	3.59	-4.81	0.00487	0.0157
1707	chr11	82016459	82016939	+	0	NA	Intergenic	Intergenic	-18878	NM_011333	20296	Mm.290320	NM_011333	ENSMUSG00000035385	Ccl2	AI323594|HC11|JE|MCAF|MCP-1|MCP1|SMC-CF|Scya2|Sigje	chemokine (C-C motif) ligand 2	protein-coding	chr11	82016459	82016939	3.85	2.28	4.58	-2.3	0.0135	0.0298
171	chr1	72103877	72104370	+	0	NA	Intergenic	Intergenic	-98928	NR_040454	71134	Mm.370574	NR_040454	ENSMUSG00000101848	4933417E11Rik	-	RIKEN cDNA 4933417E11 gene	ncRNA	chr1	72103877	72104370	4.1	2.87	4.75	-1.89	0.027	0.0461
1711	chr11	82101512	82101726	+	0	NA	promoter-TSS (NM_011331)	promoter-TSS (NM_011331)	-226	NM_011331	20293	Mm.867	NM_011331	ENSMUSG00000035352	Ccl12	MCP-5|Scya12	chemokine (C-C motif) ligand 12	protein-coding	chr11	82101512	82101726	2.53	-0.08	3.4	-3.48	0.0181	0.0357
1712	chr11	82139431	82140170	+	0	NA	Intergenic	Intergenic	24615	NM_021443	20307	Mm.42029	NM_021443	ENSMUSG00000009185	Ccl8	1810063B20Rik|AB023418|HC14|MCP-2|Mcp2|Scya8	chemokine (C-C motif) ligand 8	protein-coding	chr11	82139431	82140170	5.5	4.48	6.09	-1.61	0.00342	0.0127
1715	chr11	83063957	83064607	+	0	NA	promoter-TSS (NM_011408)	promoter-TSS (NM_011408)	-830	NM_011408	20556	Mm.278689	NM_011408	ENSMUSG00000072620	Slfn2	Shlf2	schlafen 2	protein-coding	chr11	83063957	83064607	4.74	3.28	5.45	-2.17	0.00403	0.0141
1716	chr11	83082866	83083647	+	0	NA	Intergenic	LTRIS4A|LTR|ERV1	18144	NM_011408	20556	Mm.278689	NM_011408	ENSMUSG00000072620	Slfn2	Shlf2	schlafen 2	protein-coding	chr11	83082866	83083647	4.99	4.02	5.56	-1.54	0.0164	0.0336
1717	chr11	83271175	83271772	+	0	NA	Intergenic	Intergenic	15253	NM_001166028	237890	Mm.297670	NM_001166028	ENSMUSG00000082101	Slfn14	Gm20|Slfn14-ps	schlafen 14	protein-coding	chr11	83271175	83271772	4.2	2.81	4.89	-2.08	0.0144	0.0309
1719	chr11	83571815	83572184	+	0	NA	TTS (NM_011338)	TTS (NM_011338)	6637	NM_011338	20308	Mm.416125	NM_011338	ENSMUSG00000019122	Ccl9	CCF18|MRP-2|Scya10|Scya9	chemokine (C-C motif) ligand 9	protein-coding	chr11	83571815	83572184	2.61	-1.21	3.56	-4.77	0.00216	0.00954
172	chr1	72105634	72106209	+	0	NA	Intergenic	MIR|SINE|MIR	-100726	NR_040454	71134	Mm.370574	NR_040454	ENSMUSG00000101848	4933417E11Rik	-	RIKEN cDNA 4933417E11 gene	ncRNA	chr1	72105634	72106209	3.58	0.67	4.48	-3.81	0.000553	0.00416
1721	chr11	83577311	83577525	+	0	NA	intron (NM_011338, intron 1 of 3)	MER74B|LTR|ERVL	1218	NM_011338	20308	Mm.416125	NM_011338	ENSMUSG00000019122	Ccl9	CCF18|MRP-2|Scya10|Scya9	chemokine (C-C motif) ligand 9	protein-coding	chr11	83577311	83577525	2.98	0.82	3.81	-2.99	0.0131	0.0291
1722	chr11	83577613	83577827	+	0	NA	intron (NM_011338, intron 1 of 3)	MER74B|LTR|ERVL	916	NM_011338	20308	Mm.416125	NM_011338	ENSMUSG00000019122	Ccl9	CCF18|MRP-2|Scya10|Scya9	chemokine (C-C motif) ligand 9	protein-coding	chr11	83577613	83577827	2.67	-1.07	3.62	-4.69	0.00201	0.0091
1723	chr11	83583202	83583715	+	0	NA	intron (NR_036452, intron 1 of 8)	intron (NR_036452, intron 1 of 8)	1397	NR_036452	100504464	Mm.341706	NR_036452	ENSMUSG00000051832	E230016K23Rik	-	RIKEN cDNA E230016K23 gene	ncRNA	chr11	83583202	83583715	4.15	2.02	4.97	-2.95	0.000575	0.00428
1724	chr11	83586108	83586554	+	0	NA	intron (NR_036452, intron 1 of 8)	intron (NR_036452, intron 1 of 8)	4270	NR_036452	100504464	Mm.341706	NR_036452	ENSMUSG00000051832	E230016K23Rik	-	RIKEN cDNA E230016K23 gene	ncRNA	chr11	83586108	83586554	3.52	1.54	4.33	-2.8	0.0209	0.0393
1726	chr11	83589640	83589877	+	0	NA	exon (NM_009139, exon 2 of 4)	exon (NM_009139, exon 2 of 4)	3329	NM_009139	20305	Mm.137	NM_009139	ENSMUSG00000018927	Ccl6	MRP-1|Scya6|c10	chemokine (C-C motif) ligand 6	protein-coding	chr11	83589640	83589877	2.12	-1.73	3.07	-4.8	0.00729	0.0202
1727	chr11	83591273	83593935	+	0	NA	intron (NM_009139, intron 1 of 3)	intron (NM_009139, intron 1 of 3)	483	NM_009139	20305	Mm.137	NM_009139	ENSMUSG00000018927	Ccl6	MRP-1|Scya6|c10	chemokine (C-C motif) ligand 6	protein-coding	chr11	83591273	83593935	7.18	5.65	7.91	-2.26	0.00013	0.00168
1728	chr11	83600020	83601254	+	0	NA	intron (NR_036452, intron 1 of 8)	intron (NR_036452, intron 1 of 8)	-7550	NM_009139	20305	Mm.137	NM_009139	ENSMUSG00000018927	Ccl6	MRP-1|Scya6|c10	chemokine (C-C motif) ligand 6	protein-coding	chr11	83600020	83601254	5.32	3.33	6.12	-2.8	2.53e-06	0.00021
173	chr1	72106330	72107481	+	0	NA	Intergenic	Intergenic	-101710	NR_040454	71134	Mm.370574	NR_040454	ENSMUSG00000101848	4933417E11Rik	-	RIKEN cDNA 4933417E11 gene	ncRNA	chr1	72106330	72107481	5.88	4.15	6.64	-2.49	2.67e-06	0.000211
1730	chr11	83603089	83606266	+	0	NA	intron (NR_036453, intron 2 of 8)	intron (NR_036453, intron 2 of 8)	-11590	NM_009139	20305	Mm.137	NM_009139	ENSMUSG00000018927	Ccl6	MRP-1|Scya6|c10	chemokine (C-C motif) ligand 6	protein-coding	chr11	83603089	83606266	7.07	5.13	7.87	-2.74	2.98e-06	0.00022
1731	chr11	83607062	83607439	+	0	NA	intron (NR_036453, intron 2 of 8)	ORR1F|LTR|ERVL-MaLR	-14163	NM_009139	20305	Mm.137	NM_009139	ENSMUSG00000018927	Ccl6	MRP-1|Scya6|c10	chemokine (C-C motif) ligand 6	protein-coding	chr11	83607062	83607439	2.82	-0.01	3.71	-3.72	0.0095	0.0238
1732	chr11	83616394	83617128	+	0	NA	intron (NR_036452, intron 5 of 8)	intron (NR_036452, intron 5 of 8)	-23674	NM_009139	20305	Mm.137	NM_009139	ENSMUSG00000018927	Ccl6	MRP-1|Scya6|c10	chemokine (C-C motif) ligand 6	protein-coding	chr11	83616394	83617128	4.99	3.48	5.71	-2.22	0.000345	0.0031
1733	chr11	83617142	83617464	+	0	NA	intron (NR_036452, intron 5 of 8)	intron (NR_036452, intron 5 of 8)	-24216	NM_009139	20305	Mm.137	NM_009139	ENSMUSG00000018927	Ccl6	MRP-1|Scya6|c10	chemokine (C-C motif) ligand 6	protein-coding	chr11	83617142	83617464	2.83	-1.21	3.79	-5	0.000652	0.00464
1734	chr11	83617883	83618586	+	0	NA	intron (NR_036452, intron 5 of 8)	L1M4|LINE|L1	-25147	NM_009139	20305	Mm.137	NM_009139	ENSMUSG00000018927	Ccl6	MRP-1|Scya6|c10	chemokine (C-C motif) ligand 6	protein-coding	chr11	83617883	83618586	4.65	2.31	5.5	-3.19	4.28e-05	0.000913
1735	chr11	83618644	83619045	+	0	NA	intron (NR_036452, intron 5 of 8)	intron (NR_036452, intron 5 of 8)	-25757	NM_009139	20305	Mm.137	NM_009139	ENSMUSG00000018927	Ccl6	MRP-1|Scya6|c10	chemokine (C-C motif) ligand 6	protein-coding	chr11	83618644	83619045	4.31	2.77	5.04	-2.28	0.00749	0.0206
1738	chr11	83631256	83631749	+	0	NA	Intergenic	Intergenic	17876	NM_011337	20302	Mm.1282	NM_011337	ENSMUSG00000000982	Ccl3	AI323804|G0S19-1|LD78alpha|MIP-1alpha|MIP1-(a)|MIP1-alpha|Mip1a|Scya3	chemokine (C-C motif) ligand 3	protein-coding	chr11	83631256	83631749	3.73	1.85	4.52	-2.67	0.0128	0.0287
1739	chr11	83640267	83641140	+	0	NA	Intergenic	Intergenic	8675	NM_011337	20302	Mm.1282	NM_011337	ENSMUSG00000000982	Ccl3	AI323804|G0S19-1|LD78alpha|MIP-1alpha|MIP1-(a)|MIP1-alpha|Mip1a|Scya3	chemokine (C-C motif) ligand 3	protein-coding	chr11	83640267	83641140	4.59	2.59	5.39	-2.8	0.000192	0.00216
174	chr1	72196191	72196515	+	0	NA	5' UTR (NM_001357488, exon 2 of 6)	5' UTR (NM_001357488, exon 2 of 6)	15954	NM_001005423	381269	Mm.422636	NM_001005423	ENSMUSG00000039395	Mreg	Gm974|Wdt2|dsu	melanoregulin	protein-coding	chr1	72196191	72196515	2.93	-0.28	3.85	-4.13	0.00196	0.00899
1742	chr11	84870865	84871644	+	0	NA	promoter-TSS (NM_153144)	promoter-TSS (NM_153144)	331	NR_131197	102635561	Mm.341797	NR_131197		Ggnbp2os	-	gametogenetin binding protein 2, opposite strand	ncRNA	chr11	84870865	84871644	4.81	3.51	5.48	-1.96	0.00233	0.00999
1743	chr11	84871735	84872039	+	0	NA	TTS (NR_131197)	TTS (NR_131197)	964	NR_131197	102635561	Mm.341797	NR_131197		Ggnbp2os	-	gametogenetin binding protein 2, opposite strand	ncRNA	chr11	84871735	84872039	3.09	0.89	3.92	-3.03	0.0137	0.0301
1744	chr11	84918876	84919353	+	0	NA	Intergenic	URR1B|DNA|hAT-Charlie	-2748	NM_001005223	448850	Mm.379733	NM_001005223	ENSMUSG00000020526	Znhit3	Myohd1|TRIP-3|Trip3	zinc finger, HIT type 3	protein-coding	chr11	84918876	84919353	3.09	0.32	3.98	-3.66	0.00301	0.0117
1745	chr11	85003284	85004030	+	0	NA	intron (NM_001029934, intron 29 of 33)	intron (NM_001029934, intron 29 of 33)	45903	NM_007607	12351	Mm.1641	NM_007607	ENSMUSG00000000805	Car4	AW456718|Ca4	carbonic anhydrase 4	protein-coding	chr11	85003284	85004030	4.89	3.42	5.6	-2.18	0.000695	0.00485
1746	chr11	85123530	85124042	+	0	NA	intron (NM_001029934, intron 1 of 33)	intron (NM_001029934, intron 1 of 33)	16169	NM_001029934	237898	Mm.178524	NM_001029934	ENSMUSG00000000804	Usp32	2900074J03Rik|6430526O11Rik|AW045245	ubiquitin specific peptidase 32	protein-coding	chr11	85123530	85124042	3.79	1.97	4.57	-2.59	0.00502	0.016
1749	chr11	85692342	85692556	+	0	NA	intron (NM_138681, intron 24 of 25)	intron (NM_138681, intron 24 of 25)	27295	NR_045875	71489	Mm.442482	NR_045875	ENSMUSG00000086199	Bcas3os1	8430403D17Rik	breast carcinoma amplified sequence 3, opposite strand 1	ncRNA	chr11	85692342	85692556	2.15	-1.73	3.1	-4.83	0.0185	0.0363
175	chr1	72197013	72197227	+	0	NA	intron (NM_001357488, intron 1 of 5)	intron (NM_001357488, intron 1 of 5)	15187	NM_001005423	381269	Mm.422636	NM_001005423	ENSMUSG00000039395	Mreg	Gm974|Wdt2|dsu	melanoregulin	protein-coding	chr1	72197013	72197227	2.59	-0.01	3.46	-3.47	0.02	0.0381
1750	chr11	85713374	85713704	+	0	NA	intron (NR_045875, intron 1 of 5)	intron (NR_045875, intron 1 of 5)	6205	NR_045875	71489	Mm.442482	NR_045875	ENSMUSG00000086199	Bcas3os1	8430403D17Rik	breast carcinoma amplified sequence 3, opposite strand 1	ncRNA	chr11	85713374	85713704	3.38	1.3	4.2	-2.91	0.00873	0.0226
1751	chr11	86544969	86545289	+	0	NA	promoter-TSS (NM_028259)	promoter-TSS (NM_028259)	138	NM_001199046	56427	Mm.383207	NM_019756	ENSMUSG00000020513	Tubd1	4930550G19Rik|Tubd	tubulin, delta 1	protein-coding	chr11	86544969	86545289	3.01	1.05	3.82	-2.77	0.0247	0.0435
1752	chr11	86570177	86570587	+	0	NA	Intergenic	Intergenic	13776	NR_029738	387140		NR_029738	ENSMUSG00000065455	Mir21a	Mir21|Mirn21|mmu-mir-21|mmu-mir-21a	microRNA 21a	ncRNA	chr11	86570177	86570587	3.37	1.66	4.13	-2.47	0.0223	0.041
1753	chr11	86577252	86577571	+	0	NA	Intergenic	Intergenic	6747	NR_029738	387140		NR_029738	ENSMUSG00000065455	Mir21a	Mir21|Mirn21|mmu-mir-21|mmu-mir-21a	microRNA 21a	ncRNA	chr11	86577252	86577571	3.4	1.27	4.22	-2.95	0.00692	0.0195
1754	chr11	86577624	86578069	+	0	NA	Intergenic	B4A|SINE|B4	6312	NR_029738	387140		NR_029738	ENSMUSG00000065455	Mir21a	Mir21|Mirn21|mmu-mir-21|mmu-mir-21a	microRNA 21a	ncRNA	chr11	86577624	86578069	3.6	1.37	4.43	-3.06	0.00425	0.0146
1755	chr11	86578154	86579548	+	0	NA	Intergenic	Intergenic	5307	NR_029738	387140		NR_029738	ENSMUSG00000065455	Mir21a	Mir21|Mirn21|mmu-mir-21|mmu-mir-21a	microRNA 21a	ncRNA	chr11	86578154	86579548	6.15	4.64	6.87	-2.24	4.92e-05	0.000982
1758	chr11	86582093	86583436	+	0	NA	Intergenic	URR1B|DNA|hAT-Charlie	1394	NR_029738	387140		NR_029738	ENSMUSG00000065455	Mir21a	Mir21|Mirn21|mmu-mir-21|mmu-mir-21a	microRNA 21a	ncRNA	chr11	86582093	86583436	5.2	3.72	5.92	-2.2	0.000581	0.00431
1759	chr11	86584305	86585017	+	0	NA	promoter-TSS (NR_029738)	promoter-TSS (NR_029738)	-503	NR_029738	387140		NR_029738	ENSMUSG00000065455	Mir21a	Mir21|Mirn21|mmu-mir-21|mmu-mir-21a	microRNA 21a	ncRNA	chr11	86584305	86585017	3.75	0.17	4.69	-4.52	4.75e-05	0.000959
1760	chr11	86586652	86587313	+	0	NA	intron (NM_029478, intron 10 of 11)	intron (NM_029478, intron 10 of 11)	-2824	NR_029738	387140		NR_029738	ENSMUSG00000065455	Mir21a	Mir21|Mirn21|mmu-mir-21|mmu-mir-21a	microRNA 21a	ncRNA	chr11	86586652	86587313	4.38	2.82	5.11	-2.28	0.00279	0.0112
1762	chr11	86613912	86614448	+	0	NA	intron (NM_029478, intron 7 of 11)	intron (NM_029478, intron 7 of 11)	-30022	NR_029738	387140		NR_029738	ENSMUSG00000065455	Mir21a	Mir21|Mirn21|mmu-mir-21|mmu-mir-21a	microRNA 21a	ncRNA	chr11	86613912	86614448	4.5	2.08	5.36	-3.28	4.07e-05	0.000897
1763	chr11	86652678	86653086	+	0	NA	intron (NM_029478, intron 5 of 11)	intron (NM_029478, intron 5 of 11)	18393	NM_001356531	75909	Mm.390398	NM_029478	ENSMUSG00000018171	Vmp1	3110098I04Rik|4930579A11Rik|AI787464|Tango5|Tmem49|mir-21a|ni-2	vacuole membrane protein 1	protein-coding	chr11	86652678	86653086	3.37	1.17	4.2	-3.04	0.00621	0.0182
1768	chr11	87422241	87423514	+	0	NA	intron (NM_031386, intron 1 of 30)	U1|snRNA|snRNA	-4714	NM_001199293	83560	Mm.440758	NM_031386	ENSMUSG00000010342	Tex14	C85585	testis expressed gene 14	protein-coding	chr11	87422241	87423514	6.4	4.76	7.15	-2.39	1.38e-05	0.000482
177	chr1	72255095	72255796	+	0	NA	intron (NR_155355, intron 1 of 3)	intron (NR_155355, intron 1 of 3)	11452	NR_155355	320933	Mm.440953	NR_155355		D230017M19Rik	B930094L07Rik	RIKEN cDNA D230017M19 gene	ncRNA	chr1	72255095	72255796	4.82	3.27	5.55	-2.28	0.00116	0.00656
1770	chr11	87426022	87427393	+	0	NA	promoter-TSS (NM_001199293)	promoter-TSS (NM_001199293)	-884	NM_001199293	83560	Mm.440758	NM_031386	ENSMUSG00000010342	Tex14	C85585	testis expressed gene 14	protein-coding	chr11	87426022	87427393	6.12	4.73	6.82	-2.09	9.22e-05	0.00138
1771	chr11	87443344	87443956	+	0	NA	intron (NM_031386, intron 2 of 30)	intron (NM_031386, intron 2 of 30)	16059	NM_001199293	83560	Mm.440758	NM_031386	ENSMUSG00000010342	Tex14	C85585	testis expressed gene 14	protein-coding	chr11	87443344	87443956	4.75	3.49	5.41	-1.92	0.00502	0.016
1772	chr11	87448663	87449365	+	0	NA	intron (NM_031386, intron 2 of 30)	intron (NM_031386, intron 2 of 30)	21423	NM_001199293	83560	Mm.440758	NM_031386	ENSMUSG00000010342	Tex14	C85585	testis expressed gene 14	protein-coding	chr11	87448663	87449365	5.22	3.74	5.94	-2.2	0.000234	0.00243
1774	chr11	87462442	87462732	+	0	NA	intron (NM_031386, intron 2 of 30)	intron (NM_031386, intron 2 of 30)	34996	NM_001199293	83560	Mm.440758	NM_031386	ENSMUSG00000010342	Tex14	C85585	testis expressed gene 14	protein-coding	chr11	87462442	87462732	3.96	2.37	4.7	-2.33	0.00843	0.0221
1775	chr11	87466093	87466307	+	0	NA	intron (NM_031386, intron 2 of 30)	ORR1B1|LTR|ERVL-MaLR	38609	NM_001199293	83560	Mm.440758	NM_031386	ENSMUSG00000010342	Tex14	C85585	testis expressed gene 14	protein-coding	chr11	87466093	87466307	2.05	-1.21	2.98	-4.19	0.0215	0.04
1776	chr11	87471480	87471824	+	0	NA	intron (NM_031386, intron 2 of 30)	intron (NM_031386, intron 2 of 30)	44061	NM_001199293	83560	Mm.440758	NM_031386	ENSMUSG00000010342	Tex14	C85585	testis expressed gene 14	protein-coding	chr11	87471480	87471824	3.89	2.44	4.6	-2.16	0.0233	0.042
1777	chr11	87748875	87749199	+	0	NA	Intergenic	Intergenic	-7827	NR_029555	387160		NR_029555	ENSMUSG00000105196	Mir142	Mirn142|miR-142|mir-142a|mmu-mir-142|mmu-mir-142a	microRNA 142	ncRNA	chr11	87748875	87749199	3.15	0.55	4.02	-3.47	0.00788	0.0212
178	chr1	72390305	72391080	+	0	NA	intron (NM_001357519, intron 19 of 20)	ID_B1|SINE|B4	83271	NM_001357519	22596	Mm.246952	NM_009533	ENSMUSG00000026187	Xrcc5	AI314015|CTC85|CTCBF|Ku80|Ku86	X-ray repair complementing defective repair in Chinese hamster cells 5	protein-coding	chr1	72390305	72391080	5.05	4.01	5.65	-1.64	0.0107	0.0257
1780	chr11	88993764	88993982	+	0	NA	Intergenic	RLTR9D2|LTR|ERVK	-5530	NM_009546	217069	Mm.248445	NM_009546	ENSMUSG00000000275	Trim25	AA960166|AL022677|EFP|Zfp147	tripartite motif-containing 25	protein-coding	chr11	88993764	88993982	2.36	-1.73	3.32	-5.04	0.00289	0.0114
1781	chr11	88994309	88994686	+	0	NA	Intergenic	ID_B1|SINE|B4	-4906	NM_009546	217069	Mm.248445	NM_009546	ENSMUSG00000000275	Trim25	AA960166|AL022677|EFP|Zfp147	tripartite motif-containing 25	protein-coding	chr11	88994309	88994686	3.64	-0.28	4.59	-4.88	4.56e-05	0.000939
1782	chr11	88995594	88996232	+	0	NA	Intergenic	Intergenic	-3490	NM_009546	217069	Mm.248445	NM_009546	ENSMUSG00000000275	Trim25	AA960166|AL022677|EFP|Zfp147	tripartite motif-containing 25	protein-coding	chr11	88995594	88996232	4.08	1.32	4.97	-3.64	0.000155	0.0019
1783	chr11	88996354	88996880	+	0	NA	Intergenic	Intergenic	-2786	NM_009546	217069	Mm.248445	NM_009546	ENSMUSG00000000275	Trim25	AA960166|AL022677|EFP|Zfp147	tripartite motif-containing 25	protein-coding	chr11	88996354	88996880	4.16	1.11	5.07	-3.95	7.2e-05	0.00121
1784	chr11	88997554	88997768	+	0	NA	Intergenic	B2_Mm2|SINE|B2	-1742	NM_009546	217069	Mm.248445	NM_009546	ENSMUSG00000000275	Trim25	AA960166|AL022677|EFP|Zfp147	tripartite motif-containing 25	protein-coding	chr11	88997554	88997768	2.5	-1.73	3.46	-5.19	0.00211	0.00938
1786	chr11	89000439	89000653	+	0	NA	intron (NM_009546, intron 1 of 8)	intron (NM_009546, intron 1 of 8)	1143	NM_009546	217069	Mm.248445	NM_009546	ENSMUSG00000000275	Trim25	AA960166|AL022677|EFP|Zfp147	tripartite motif-containing 25	protein-coding	chr11	89000439	89000653	2.47	-0.63	3.39	-4.01	0.0138	0.0301
1788	chr11	89001645	89002270	+	0	NA	intron (NM_009546, intron 1 of 8)	B2_Mm1a|SINE|B2	2554	NM_009546	217069	Mm.248445	NM_009546	ENSMUSG00000000275	Trim25	AA960166|AL022677|EFP|Zfp147	tripartite motif-containing 25	protein-coding	chr11	89001645	89002270	3.93	1.96	4.73	-2.77	0.00278	0.0112
1789	chr11	89003164	89003887	+	0	NA	intron (NM_009546, intron 1 of 8)	intron (NM_009546, intron 1 of 8)	4122	NM_009546	217069	Mm.248445	NM_009546	ENSMUSG00000000275	Trim25	AA960166|AL022677|EFP|Zfp147	tripartite motif-containing 25	protein-coding	chr11	89003164	89003887	4.41	2.04	5.26	-3.23	5.76e-05	0.00107
1790	chr11	89004433	89004685	+	0	NA	intron (NM_009546, intron 1 of 8)	B1_Mus2|SINE|Alu	5156	NM_009546	217069	Mm.248445	NM_009546	ENSMUSG00000000275	Trim25	AA960166|AL022677|EFP|Zfp147	tripartite motif-containing 25	protein-coding	chr11	89004433	89004685	2.64	-1.73	3.61	-5.33	0.00277	0.0111
1791	chr11	89005882	89006948	+	0	NA	intron (NM_009546, intron 2 of 8)	intron (NM_009546, intron 2 of 8)	7012	NM_009546	217069	Mm.248445	NM_009546	ENSMUSG00000000275	Trim25	AA960166|AL022677|EFP|Zfp147	tripartite motif-containing 25	protein-coding	chr11	89005882	89006948	5.04	2.35	5.93	-3.58	9.56e-08	3.74e-05
1792	chr11	89017339	89017553	+	0	NA	3' UTR (NM_009546, exon 9 of 9)	3' UTR (NM_009546, exon 9 of 9)	18043	NM_009546	217069	Mm.248445	NM_009546	ENSMUSG00000000275	Trim25	AA960166|AL022677|EFP|Zfp147	tripartite motif-containing 25	protein-coding	chr11	89017339	89017553	2.85	-1.07	3.8	-4.87	0.00118	0.00663
1794	chr11	89020697	89021219	+	0	NA	TTS (NM_009546)	TTS (NM_009546)	21555	NM_009546	217069	Mm.248445	NM_009546	ENSMUSG00000000275	Trim25	AA960166|AL022677|EFP|Zfp147	tripartite motif-containing 25	protein-coding	chr11	89020697	89021219	4.53	3.03	5.25	-2.22	0.0036	0.0131
1797	chr11	89023506	89023796	+	0	NA	Intergenic	Intergenic	24248	NM_009546	217069	Mm.248445	NM_009546	ENSMUSG00000000275	Trim25	AA960166|AL022677|EFP|Zfp147	tripartite motif-containing 25	protein-coding	chr11	89023506	89023796	3.09	-0.73	4.04	-4.76	0.000708	0.00489
1798	chr11	89023868	89025012	+	0	NA	Intergenic	Intergenic	25037	NM_009546	217069	Mm.248445	NM_009546	ENSMUSG00000000275	Trim25	AA960166|AL022677|EFP|Zfp147	tripartite motif-containing 25	protein-coding	chr11	89023868	89025012	6.78	5.95	7.3	-1.35	0.00684	0.0194
1799	chr11	89027203	89027673	+	0	NA	Intergenic	Intergenic	28035	NM_009546	217069	Mm.248445	NM_009546	ENSMUSG00000000275	Trim25	AA960166|AL022677|EFP|Zfp147	tripartite motif-containing 25	protein-coding	chr11	89027203	89027673	3.54	1.17	4.39	-3.23	0.00326	0.0123
18	chr1	31049815	31050970	+	0	NA	intron (NR_136907, intron 1 of 3)	intron (NR_136907, intron 1 of 3)	46062	NR_136907	102634473	Mm.484482	NR_136907	ENSMUSG00000086727	Gm29669	-	predicted gene 29669	ncRNA	chr1	31049815	31050970	5.67	4.23	6.37	-2.14	8.96e-05	0.00135
180	chr1	72428447	72429761	+	0	NA	intron (NM_001045533, intron 3 of 3)	intron (NM_001045533, intron 3 of 3)	108055	NM_001045533	381270	Mm.337023	NM_001045533	ENSMUSG00000039372	2023-03-04	BC056494|mKIAA1399	membrane-associated ring finger (C3HC4) 4	protein-coding	chr1	72428447	72429761	5.77	4.02	6.54	-2.52	2.78e-05	0.000706
1800	chr11	89027748	89028266	+	0	NA	Intergenic	MLT1L|LTR|ERVL-MaLR	28604	NM_009546	217069	Mm.248445	NM_009546	ENSMUSG00000000275	Trim25	AA960166|AL022677|EFP|Zfp147	tripartite motif-containing 25	protein-coding	chr11	89027748	89028266	3.78	1.92	4.57	-2.65	0.00658	0.0189
1801	chr11	89029473	89029687	+	0	NA	Intergenic	ID_B1|SINE|B4	30177	NM_009546	217069	Mm.248445	NM_009546	ENSMUSG00000000275	Trim25	AA960166|AL022677|EFP|Zfp147	tripartite motif-containing 25	protein-coding	chr11	89029473	89029687	2.56	0.27	3.4	-3.13	0.0229	0.0415
1802	chr11	89032859	89033448	+	0	NA	Intergenic	Intergenic	27595	NM_019505	56077	Mm.153695	NM_019505	ENSMUSG00000000276	Dgke	C87606|DAGK6|DGK|DGK-epsilon	diacylglycerol kinase, epsilon	protein-coding	chr11	89032859	89033448	4.3	2.74	5.03	-2.28	0.0052	0.0164
1803	chr11	89035616	89036081	+	0	NA	non-coding (NR_156181, exon 11 of 11)	non-coding (NR_156181, exon 11 of 11)	24900	NM_019505	56077	Mm.153695	NM_019505	ENSMUSG00000000276	Dgke	C87606|DAGK6|DGK|DGK-epsilon	diacylglycerol kinase, epsilon	protein-coding	chr11	89035616	89036081	3.93	1.86	4.75	-2.89	0.00159	0.0079
1804	chr11	89039513	89039957	+	0	NA	non-coding (NR_156181, exon 11 of 11)	non-coding (NR_156181, exon 11 of 11)	21013	NM_019505	56077	Mm.153695	NM_019505	ENSMUSG00000000276	Dgke	C87606|DAGK6|DGK|DGK-epsilon	diacylglycerol kinase, epsilon	protein-coding	chr11	89039513	89039957	3.11	-1.73	4.09	-5.81	0.000239	0.00247
1807	chr11	90240660	90241211	+	0	NA	Intergenic	Intergenic	-8541	NM_026178	67468	Mm.277518	NM_026178	ENSMUSG00000003948	Mmd	1200017E07Rik|1810073C06Rik|AA690185	monocyte to macrophage differentiation-associated	protein-coding	chr11	90240660	90241211	4.17	2.89	4.83	-1.94	0.0282	0.0476
1809	chr11	90250386	90250650	+	0	NA	intron (NM_026178, intron 1 of 6)	intron (NM_026178, intron 1 of 6)	1042	NM_026178	67468	Mm.277518	NM_026178	ENSMUSG00000003948	Mmd	1200017E07Rik|1810073C06Rik|AA690185	monocyte to macrophage differentiation-associated	protein-coding	chr11	90250386	90250650	2.96	0.6	3.81	-3.21	0.016	0.0331
181	chr1	72464884	72465150	+	0	NA	intron (NM_001045533, intron 1 of 3)	URR1A|DNA|hAT-Charlie	72142	NM_001045533	381270	Mm.337023	NM_001045533	ENSMUSG00000039372	2023-03-04	BC056494|mKIAA1399	membrane-associated ring finger (C3HC4) 4	protein-coding	chr1	72464884	72465150	3.27	1.11	4.1	-2.99	0.0233	0.042
1810	chr11	90259004	90259443	+	0	NA	intron (NM_026178, intron 2 of 6)	intron (NM_026178, intron 2 of 6)	9747	NM_026178	67468	Mm.277518	NM_026178	ENSMUSG00000003948	Mmd	1200017E07Rik|1810073C06Rik|AA690185	monocyte to macrophage differentiation-associated	protein-coding	chr11	90259004	90259443	3.7	2.25	4.4	-2.16	0.0297	0.0493
1811	chr11	93821474	93821979	+	0	NA	Intergenic	ORR1F|LTR|ERVL-MaLR	64040	NM_001013375	217109	Mm.379350	NM_001013375	ENSMUSG00000054079	Utp18	6230425C22Rik|6430513M13|Wdr50	UTP18 small subunit processome component	protein-coding	chr11	93821474	93821979	3.96	2.48	4.68	-2.2	0.0141	0.0306
1818	chr11	94158299	94158781	+	0	NA	Intergenic	Intergenic	-52914	NM_009427	22057	Mm.259673	NM_009427	ENSMUSG00000037573	Tob1	Tob|Trob	transducer of ErbB-2.1	protein-coding	chr11	94158299	94158781	4	2.52	4.71	-2.19	0.0149	0.0317
1819	chr11	94158904	94159358	+	0	NA	Intergenic	Intergenic	-52323	NM_009427	22057	Mm.259673	NM_009427	ENSMUSG00000037573	Tob1	Tob|Trob	transducer of ErbB-2.1	protein-coding	chr11	94158904	94159358	3.83	2.14	4.59	-2.45	0.00742	0.0205
182	chr1	72508862	72509309	+	0	NA	intron (NM_001045533, intron 1 of 3)	intron (NM_001045533, intron 1 of 3)	28074	NM_001045533	381270	Mm.337023	NM_001045533	ENSMUSG00000039372	2023-03-04	BC056494|mKIAA1399	membrane-associated ring finger (C3HC4) 4	protein-coding	chr1	72508862	72509309	3.8	1.79	4.61	-2.82	0.00279	0.0112
1821	chr11	94159701	94160135	+	0	NA	Intergenic	Intergenic	-51536	NM_009427	22057	Mm.259673	NM_009427	ENSMUSG00000037573	Tob1	Tob|Trob	transducer of ErbB-2.1	protein-coding	chr11	94159701	94160135	3.37	-0.28	4.31	-4.59	0.00025	0.00253
1824	chr11	94161110	94161494	+	0	NA	Intergenic	Intergenic	-50152	NM_009427	22057	Mm.259673	NM_009427	ENSMUSG00000037573	Tob1	Tob|Trob	transducer of ErbB-2.1	protein-coding	chr11	94161110	94161494	3.68	1.08	4.56	-3.48	0.00292	0.0115
1827	chr11	94993247	94993679	+	0	NA	intron (NM_172261, intron 1 of 9)	intron (NM_172261, intron 1 of 9)	2251	NM_172261	217124	Mm.229087	NM_172261	ENSMUSG00000038976	Ppp1r9b	SPL|Spn	protein phosphatase 1, regulatory subunit 9B	protein-coding	chr11	94993247	94993679	3.68	0.99	4.56	-3.57	0.000491	0.00389
1830	chr11	95666650	95666929	+	0	NA	promoter-TSS (NM_008831)	promoter-TSS (NM_008831)	-168	NM_008831	18673	Mm.263862	NM_008831	ENSMUSG00000038845	Phb	Bap32	prohibitin	protein-coding	chr11	95666650	95666929	2.74	0.32	3.6	-3.28	0.024	0.0427
1832	chr11	95778890	95779104	+	0	NA	Intergenic	Intergenic	29930	NM_201609	268469	Mm.389038	NM_201609	ENSMUSG00000075595	Zfp652	9530033F24Rik|ZNF652	zinc finger protein 652	protein-coding	chr11	95778890	95779104	2.65	-1.73	3.61	-5.34	0.0009	0.0057
1833	chr11	95827040	95828344	+	0	NA	intron (NM_153104, intron 1 of 2)	intron (NM_153104, intron 1 of 2)	3192	NM_153104	237928	Mm.133075	NM_153104	ENSMUSG00000050860	Phospho1	D11Moh36|Phospo1	phosphatase, orphan 1	protein-coding	chr11	95827040	95828344	5.47	3.64	6.25	-2.61	5.8e-06	0.000321
1834	chr11	95834551	95834902	+	0	NA	intron (NM_001163464, intron 3 of 7)	intron (NM_001163464, intron 3 of 7)	-7569	NM_023121	14710	Mm.46299	NM_023121	ENSMUSG00000038811	Gngt2	AV096488	guanine nucleotide binding protein (G protein), gamma transducing activity polypeptide 2	protein-coding	chr11	95834551	95834902	3.44	1.8	4.19	-2.38	0.0253	0.0443
1835	chr11	95834954	95835548	+	0	NA	intron (NM_001163464, intron 3 of 7)	intron (NM_001163464, intron 3 of 7)	-7044	NM_023121	14710	Mm.46299	NM_023121	ENSMUSG00000038811	Gngt2	AV096488	guanine nucleotide binding protein (G protein), gamma transducing activity polypeptide 2	protein-coding	chr11	95834954	95835548	4.25	2.87	4.94	-2.07	0.0112	0.0266
1836	chr11	95850436	95850813	+	0	NA	Intergenic	L1MEd|LINE|L1	7379	NM_001284397	14710	Mm.46299	NM_023121	ENSMUSG00000038811	Gngt2	AV096488	guanine nucleotide binding protein (G protein), gamma transducing activity polypeptide 2	protein-coding	chr11	95850436	95850813	3.07	0.89	3.9	-3.01	0.0164	0.0336
1839	chr11	95869206	95869990	+	0	NA	intron (NM_008081, intron 7 of 10)	intron (NM_008081, intron 7 of 10)	10781	NR_045187	73906	Mm.399894	NR_045187	ENSMUSG00000086015	4833417C18Rik	-	RIKEN cDNA 4833417C18 gene	ncRNA	chr11	95869206	95869990	5.28	4.21	5.89	-1.68	0.00537	0.0167
184	chr1	74082377	74083228	+	0	NA	intron (NM_027884, intron 1 of 34)	intron (NM_027884, intron 1 of 34)	41746	NM_027884	21961	Mm.309975	NM_027884	ENSMUSG00000055322	Tns1	1110018I21Rik|1200014E20Rik|AI648117|E030018G17Rik|E030037J05Rik|Tns	tensin 1	protein-coding	chr1	74082377	74083228	4.43	2.26	5.26	-3.01	0.000115	0.00157
1840	chr11	96075625	96076102	+	0	NA	promoter-TSS (NM_007506)	promoter-TSS (NM_007506)	-169	NM_007506	11951	Mm.258	NM_007506	ENSMUSG00000006057	Atp5g1	Atp5mc1	ATP synthase, H+ transporting, mitochondrial F0 complex, subunit C1 (subunit 9)	protein-coding	chr11	96075625	96076102	3.54	0.89	4.42	-3.53	0.00247	0.0103
1841	chr11	96076735	96077256	+	0	NA	Intergenic	Intergenic	-1301	NM_007506	11951	Mm.258	NM_007506	ENSMUSG00000006057	Atp5g1	Atp5mc1	ATP synthase, H+ transporting, mitochondrial F0 complex, subunit C1 (subunit 9)	protein-coding	chr11	96076735	96077256	3.64	2.02	4.39	-2.37	0.0163	0.0334
1843	chr11	96966825	96967639	+	0	NA	intron (NM_001363225, intron 2 of 7)	URR1A|DNA|hAT-Charlie	1433	NM_001363226	78912	Mm.491183	NM_030220	ENSMUSG00000018678	Sp2	4930480I16Rik|mKIAA0048	Sp2 transcription factor	protein-coding	chr11	96966825	96967639	5.34	3.76	6.07	-2.31	6.46e-05	0.00114
1846	chr11	97309547	97310327	+	0	NA	Intergenic	Intergenic	-5779	NM_025927	67036	Mm.5381	NM_025927	ENSMUSG00000018882	Mrpl45	2600005P05Rik|AU043542|R75241	mitochondrial ribosomal protein L45	protein-coding	chr11	97309547	97310327	4.65	3.27	5.34	-2.08	0.00478	0.0155
1847	chr11	97315062	97315688	+	0	NA	promoter-TSS (NM_025927)	promoter-TSS (NM_025927)	-341	NM_025927	67036	Mm.5381	NM_025927	ENSMUSG00000018882	Mrpl45	2600005P05Rik|AU043542|R75241	mitochondrial ribosomal protein L45	protein-coding	chr11	97315062	97315688	4.2	2.61	4.94	-2.32	0.00754	0.0207
1848	chr11	97434903	97435396	+	0	NA	Intergenic	Intergenic	-15011	NM_021493	58996	Mm.394118	NM_021493	ENSMUSG00000049807	Arhgap23	A330041B18Rik	Rho GTPase activating protein 23	protein-coding	chr11	97434903	97435396	3.74	0.42	4.66	-4.25	0.000182	0.00209
1849	chr11	97435619	97436294	+	0	NA	Intergenic	Intergenic	-14204	NM_021493	58996	Mm.394118	NM_021493	ENSMUSG00000049807	Arhgap23	A330041B18Rik	Rho GTPase activating protein 23	protein-coding	chr11	97435619	97436294	4.36	1.97	5.22	-3.25	7.27e-05	0.00121
185	chr1	74085416	74085630	+	0	NA	intron (NM_027884, intron 1 of 34)	B3|SINE|B2	39025	NM_027884	21961	Mm.309975	NM_027884	ENSMUSG00000055322	Tns1	1110018I21Rik|1200014E20Rik|AI648117|E030018G17Rik|E030037J05Rik|Tns	tensin 1	protein-coding	chr1	74085416	74085630	2.43	-1.73	3.38	-5.11	0.00362	0.0131
1850	chr11	97659032	97659843	+	0	NA	Intergenic	Intergenic	-3975	NM_139311	246198	Mm.23685	NM_139311	ENSMUSG00000038437	Mllt6	AI315037|Af17	myeloid/lymphoid or mixed-lineage leukemia; translocated to, 6	protein-coding	chr11	97659032	97659843	4.65	2.14	5.52	-3.38	1.79e-05	0.000551
1852	chr11	97703210	97703429	+	0	NA	promoter-TSS (NM_011971)	promoter-TSS (NM_011971)	-115	NM_011971	26446	Mm.21874	NM_011971	ENSMUSG00000069744	Psmb3	AL033320|C10-II	proteasome (prosome, macropain) subunit, beta type 3	protein-coding	chr11	97703210	97703429	2.91	-0.01	3.81	-3.82	0.00491	0.0158
1853	chr11	97745121	97745369	+	0	NA	promoter-TSS (NM_054051)	promoter-TSS (NM_054051)	348	NR_106180	102466256		NR_106180	ENSMUSG00000098919	Mir8102	Gm27795|mmu-mir-8102	microRNA 8102	ncRNA	chr11	97745121	97745369	2	-1.73	2.94	-4.67	0.0163	0.0335
1854	chr11	97826445	97826837	+	0	NA	intron (NM_010688, intron 4 of 6)	intron (NM_010688, intron 4 of 6)	-14465	NR_160860	68127	Mm.110270	NM_001080935	ENSMUSG00000050538	B230217C12Rik	AI840637	RIKEN cDNA B230217C12 gene	ncRNA	chr11	97826445	97826837	3.48	-0.84	4.44	-5.28	2.32e-05	0.000649
1857	chr11	97987948	97988353	+	0	NA	Intergenic	Intergenic	-1704	NM_001163608	72324	Mm.39617	NM_028199	ENSMUSG00000017417	Plxdc1	2410003I07Rik|AI848450|Tem7	plexin domain containing 1	protein-coding	chr11	97987948	97988353	3.97	2.36	4.71	-2.35	0.00792	0.0213
1858	chr11	98708782	98709155	+	0	NA	intron (NM_001361995, intron 19 of 25)	L1MB2|LINE|L1	7655	NM_009971	12985	Mm.1238	NM_009971	ENSMUSG00000038067	Csf3	Csfg|G-CSF|MGI-IG	colony stimulating factor 3 (granulocyte)	protein-coding	chr11	98708782	98709155	2.89	-0.84	3.83	-4.67	0.00092	0.00577
1859	chr11	98772927	98774341	+	0	NA	intron (NM_145434, intron 1 of 7)	intron (NM_145434, intron 1 of 7)	1743	NM_145434	217166	Mm.390397	NM_145434	ENSMUSG00000020889	Nr1d1	A530070C09Rik|R75201	nuclear receptor subfamily 1, group D, member 1	protein-coding	chr11	98772927	98774341	5.47	3.63	6.26	-2.63	4.63e-05	0.000944
1860	chr11	98775892	98776208	+	0	NA	promoter-TSS (NM_145434)	promoter-TSS (NM_145434)	-673	NM_145434	217166	Mm.390397	NM_145434	ENSMUSG00000020889	Nr1d1	A530070C09Rik|R75201	nuclear receptor subfamily 1, group D, member 1	protein-coding	chr11	98775892	98776208	2.93	-0.08	3.84	-3.92	0.00557	0.017
1862	chr11	98786278	98786597	+	0	NA	Intergenic	Intergenic	-9079	NM_001361931	74026	Mm.258352	NM_028722	ENSMUSG00000052915	Msl1	2810017F12Rik|4121402D02Rik|4930463F05Rik|AA682082|Msl-1	male specific lethal 1	protein-coding	chr11	98786278	98786597	3.1	1.05	3.92	-2.87	0.0188	0.0367
1865	chr11	98939869	98940528	+	0	NA	intron (NM_001177303, intron 1 of 8)	intron (NM_001177303, intron 1 of 8)	487	NM_001177303	19401	Mm.439744	NM_009024	ENSMUSG00000037992	Rara	Nr1b1|RAR|RARalpha1	retinoic acid receptor, alpha	protein-coding	chr11	98939869	98940528	4.12	2.45	4.87	-2.41	0.00457	0.0152
1866	chr11	98941130	98941416	+	0	NA	intron (NM_001177303, intron 1 of 8)	intron (NM_001177303, intron 1 of 8)	1562	NM_001177303	19401	Mm.439744	NM_009024	ENSMUSG00000037992	Rara	Nr1b1|RAR|RARalpha1	retinoic acid receptor, alpha	protein-coding	chr11	98941130	98941416	2.23	-1.73	3.19	-4.91	0.0154	0.0324
1867	chr11	98941678	98942688	+	0	NA	intron (NM_001177303, intron 1 of 8)	intron (NM_001177303, intron 1 of 8)	2472	NM_001177303	19401	Mm.439744	NM_009024	ENSMUSG00000037992	Rara	Nr1b1|RAR|RARalpha1	retinoic acid receptor, alpha	protein-coding	chr11	98941678	98942688	5.33	3.29	6.15	-2.85	2.02e-06	0.000186
1868	chr11	98943339	98944559	+	0	NA	intron (NM_001177303, intron 1 of 8)	intron (NM_001177303, intron 1 of 8)	4238	NM_001177303	19401	Mm.439744	NM_009024	ENSMUSG00000037992	Rara	Nr1b1|RAR|RARalpha1	retinoic acid receptor, alpha	protein-coding	chr11	98943339	98944559	5.3	3.85	6	-2.15	0.00114	0.00652
187	chr1	74108198	74108616	+	0	NA	intron (NM_027884, intron 1 of 34)	intron (NM_027884, intron 1 of 34)	16141	NM_027884	21961	Mm.309975	NM_027884	ENSMUSG00000055322	Tns1	1110018I21Rik|1200014E20Rik|AI648117|E030018G17Rik|E030037J05Rik|Tns	tensin 1	protein-coding	chr1	74108198	74108616	3.6	1.02	4.48	-3.46	0.00133	0.0071
1870	chr11	98948058	98948849	+	0	NA	intron (NM_001177302, intron 2 of 9)	L1MB8|LINE|L1	8742	NM_001177303	19401	Mm.439744	NM_009024	ENSMUSG00000037992	Rara	Nr1b1|RAR|RARalpha1	retinoic acid receptor, alpha	protein-coding	chr11	98948058	98948849	4.2	1.77	5.05	-3.28	0.000509	0.00395
1874	chr11	98957774	98958055	+	0	NA	intron (NM_009024, intron 2 of 8)	intron (NM_009024, intron 2 of 8)	-2557	NM_001176528	19401	Mm.439744	NM_009024	ENSMUSG00000037992	Rara	Nr1b1|RAR|RARalpha1	retinoic acid receptor, alpha	protein-coding	chr11	98957774	98958055	2.05	-1.73	3	-4.72	0.0158	0.033
1875	chr11	98959482	98959877	+	0	NA	promoter-TSS (NM_001176528)	promoter-TSS (NM_001176528)	-792	NM_001176528	19401	Mm.439744	NM_009024	ENSMUSG00000037992	Rara	Nr1b1|RAR|RARalpha1	retinoic acid receptor, alpha	protein-coding	chr11	98959482	98959877	3.64	0.99	4.52	-3.52	0.00142	0.00737
1877	chr11	98962092	98962393	+	0	NA	intron (NM_001176528, intron 1 of 7)	URR1A|DNA|hAT-Charlie	1771	NM_001176528	19401	Mm.439744	NM_009024	ENSMUSG00000037992	Rara	Nr1b1|RAR|RARalpha1	retinoic acid receptor, alpha	protein-coding	chr11	98962092	98962393	2.61	-1.73	3.58	-5.3	0.00169	0.00822
1878	chr11	99081400	99081731	+	0	NA	intron (NM_172564, intron 2 of 12)	ID_B1|SINE|B4	7741	NM_172564	217169	Mm.262067	NM_172564	ENSMUSG00000017607	Tns4	9930017A07Rik|AA589547|AU016405|Cten	tensin 4	protein-coding	chr11	99081400	99081731	3.06	0.99	3.88	-2.89	0.015	0.0318
1879	chr11	100145905	100146205	+	0	NA	promoter-TSS (NM_008471)	promoter-TSS (NM_008471)	-129	NM_008471	16669	Mm.439699	NM_008471	ENSMUSG00000020911	Krt19	AI663979|CK-19|EndoC|K19|Krt-1.19|Krt1-19	keratin 19	protein-coding	chr11	100145905	100146205	3.14	-0.21	4.07	-4.28	0.00092	0.00577
188	chr1	74190390	74191003	+	0	NA	Intergenic	Intergenic	3935	NM_178241	227288	Mm.337035	NM_178241	ENSMUSG00000048480	Cxcr1	Il8ra	chemokine (C-X-C motif) receptor 1	protein-coding	chr1	74190390	74191003	4.72	2.91	5.5	-2.59	0.000305	0.0029
1880	chr11	100148723	100149916	+	0	NA	Intergenic	Intergenic	-3393	NM_008471	16669	Mm.439699	NM_008471	ENSMUSG00000020911	Krt19	AI663979|CK-19|EndoC|K19|Krt-1.19|Krt1-19	keratin 19	protein-coding	chr11	100148723	100149916	5.34	3.23	6.16	-2.94	5.37e-06	0.000313
1881	chr11	100167102	100167634	+	0	NA	Intergenic	RLTR14|LTR|ERV1	-21442	NM_008471	16669	Mm.439699	NM_008471	ENSMUSG00000020911	Krt19	AI663979|CK-19|EndoC|K19|Krt-1.19|Krt1-19	keratin 19	protein-coding	chr11	100167102	100167634	3.59	0.82	4.48	-3.66	0.000923	0.00577
1882	chr11	100167987	100168583	+	0	NA	Intergenic	Intergenic	-22359	NM_008471	16669	Mm.439699	NM_008471	ENSMUSG00000020911	Krt19	AI663979|CK-19|EndoC|K19|Krt-1.19|Krt1-19	keratin 19	protein-coding	chr11	100167987	100168583	3.57	-1.73	4.55	-6.28	2.73e-05	0.000702
1885	chr11	100397247	100397461	+	0	NA	promoter-TSS (NR_132425)	promoter-TSS (NR_132425)	436	NM_010593	16480	Mm.299774	NM_010593	ENSMUSG00000001552	Jup	Ctnng|D930025P04Rik|PG	junction plakoglobin	protein-coding	chr11	100397247	100397461	1.98	-1.73	2.92	-4.65	0.0179	0.0355
1886	chr11	100400838	100401180	+	0	NA	intron (NR_132425, intron 1 of 3)	intron (NR_132425, intron 1 of 3)	2893	NR_132425	102635937	Mm.421398	NR_132425		Gm12348	-	predicted gene 12348	ncRNA	chr11	100400838	100401180	3.63	-0.01	4.57	-4.58	4.31e-05	0.000913
1887	chr11	100571279	100571553	+	0	NA	intron (NM_028918, intron 11 of 11)	intron (NM_028918, intron 11 of 11)	-3523	NM_009923	12799	Mm.15711	NM_009923	ENSMUSG00000006782	Cnp	CNPase|Cnp-1|Cnp1	2',3'-cyclic nucleotide 3' phosphodiesterase	protein-coding	chr11	100571279	100571553	2.52	-1.73	3.48	-5.2	0.00255	0.0105
189	chr1	74197846	74198542	+	0	NA	Intergenic	Intergenic	-3563	NM_178241	227288	Mm.337035	NM_178241	ENSMUSG00000048480	Cxcr1	Il8ra	chemokine (C-X-C motif) receptor 1	protein-coding	chr1	74197846	74198542	4.56	1.9	5.44	-3.55	0.0208	0.0391
1890	chr11	100626219	100627041	+	0	NA	3' UTR (NM_177790, exon 8 of 8)	3' UTR (NM_177790, exon 8 of 8)	3675	NM_028024	71966	Mm.274734	NM_028024	ENSMUSG00000017837	Nkiras2	2410003M04Rik|4930527H08Rik|D630018G21Rik|KBRAS2	NFKB inhibitor interacting Ras-like protein 2	protein-coding	chr11	100626219	100627041	4.87	3.59	5.53	-1.94	0.00642	0.0187
1893	chr11	100939267	100939660	+	0	NA	promoter-TSS (NM_213660)	promoter-TSS (NM_213660)	77	NM_213660	20848	Mm.249934	NM_011486	ENSMUSG00000004040	Stat3	1110034C02Rik|AW109958|Aprf	signal transducer and activator of transcription 3	protein-coding	chr11	100939267	100939660	2.92	-1.21	3.87	-5.09	0.000537	0.00409
1894	chr11	101001754	101002370	+	0	NA	Intergenic	MLTR12|LTR|ERV1	-7379	NM_016920	11975	Mm.340818	NM_016920	ENSMUSG00000019302	Atp6v0a1	AA959968|ATP6a1|Atp6n1|Atp6n1a|Atpv0a1|Vpp-1|Vpp1	ATPase, H+ transporting, lysosomal V0 subunit A1	protein-coding	chr11	101001754	101002370	4.86	2.81	5.67	-2.86	3.1e-05	0.000755
1895	chr11	101002768	101003621	+	0	NA	Intergenic	Intergenic	-6247	NM_016920	11975	Mm.340818	NM_016920	ENSMUSG00000019302	Atp6v0a1	AA959968|ATP6a1|Atp6n1|Atp6n1a|Atpv0a1|Vpp-1|Vpp1	ATPase, H+ transporting, lysosomal V0 subunit A1	protein-coding	chr11	101002768	101003621	5.68	4.12	6.41	-2.29	3.39e-05	0.000801
1896	chr11	101005540	101005863	+	0	NA	Intergenic	MLT1C|LTR|ERVL-MaLR	-3740	NM_016920	11975	Mm.340818	NM_016920	ENSMUSG00000019302	Atp6v0a1	AA959968|ATP6a1|Atp6n1|Atp6n1a|Atpv0a1|Vpp-1|Vpp1	ATPase, H+ transporting, lysosomal V0 subunit A1	protein-coding	chr11	101005540	101005863	2.85	0.59	3.69	-3.1	0.0294	0.0489
1897	chr11	101007949	101009224	+	0	NA	promoter-TSS (NM_001362641)	promoter-TSS (NM_001362641)	-855	NM_016920	11975	Mm.340818	NM_016920	ENSMUSG00000019302	Atp6v0a1	AA959968|ATP6a1|Atp6n1|Atp6n1a|Atpv0a1|Vpp-1|Vpp1	ATPase, H+ transporting, lysosomal V0 subunit A1	protein-coding	chr11	101007949	101009224	5.87	3.87	6.67	-2.8	1.37e-06	0.000154
1899	chr11	101462898	101463260	+	0	NA	exon (NM_012037, exon 2 of 6)	exon (NM_012037, exon 2 of 6)	3120	NM_012037	26949	Mm.29210	NM_012037	ENSMUSG00000034993	Vat1	VAT-1	vesicle amine transport 1	protein-coding	chr11	101462898	101463260	3.73	1.99	4.5	-2.51	0.00792	0.0213
190	chr1	74237670	74238584	+	0	NA	intron (NM_029711, intron 1 of 9)	L3|LINE|CR1	1610	NM_029711	76709	Mm.337038	NM_029711	ENSMUSG00000006304	Arpc2	2210023N03Rik|34kDa|p34-Arc	actin related protein 2/3 complex, subunit 2	protein-coding	chr1	74237670	74238584	4.69	1.42	5.62	-4.2	0.000656	0.00466
1903	chr11	101581429	101581769	+	0	NA	promoter-TSS (NM_144830)	promoter-TSS (NM_144830)	-643	NM_001359326	217203	Mm.280559	NM_144830	ENSMUSG00000034947	Tmem106a	0610008L10Rik|AI043106|BC022145	transmembrane protein 106A	protein-coding	chr11	101581429	101581769	3.1	0.11	4	-3.9	0.00519	0.0164
1906	chr11	101643401	101643621	+	0	NA	Intergenic	Intergenic	15562	NM_025654	66599	Mm.41449	NM_025654	ENSMUSG00000010362	Rdm1	2410008M22Rik|AW212028|Rad52b	RAD52 motif 1	protein-coding	chr11	101643401	101643621	2.25	-1.73	3.2	-4.93	0.0126	0.0285
1908	chr11	101644949	101645314	+	0	NA	Intergenic	Intergenic	17182	NM_025654	66599	Mm.41449	NM_025654	ENSMUSG00000010362	Rdm1	2410008M22Rik|AW212028|Rad52b	RAD52 motif 1	protein-coding	chr11	101644949	101645314	3.57	1.73	4.36	-2.63	0.013	0.0291
191	chr1	74239323	74239603	+	0	NA	intron (NM_029711, intron 1 of 9)	intron (NM_029711, intron 1 of 9)	2946	NM_029711	76709	Mm.337038	NM_029711	ENSMUSG00000006304	Arpc2	2210023N03Rik|34kDa|p34-Arc	actin related protein 2/3 complex, subunit 2	protein-coding	chr1	74239323	74239603	2.33	-1.73	3.29	-5.02	0.00637	0.0185
1910	chr11	101658263	101658780	+	0	NA	Intergenic	Intergenic	-7020	NM_025404	80981	Mm.266840	NM_025404	ENSMUSG00000034936	Arl4d	1110036H21Rik|ARL6|AW456149|Arf4l|Arfl4|Arl5	ADP-ribosylation factor-like 4D	protein-coding	chr11	101658263	101658780	4.46	2.86	5.2	-2.34	0.00447	0.015
1912	chr11	101972103	101973229	+	0	NA	3' UTR (NM_028207, exon 3 of 3)	3' UTR (NM_028207, exon 3 of 3)	-5651	NM_024449	74499	Mm.265602	NM_024449	ENSMUSG00000001494	Sost	5430411E23Rik	sclerostin	protein-coding	chr11	101972103	101973229	5.61	4.06	6.34	-2.28	0.000129	0.00167
1914	chr11	101983638	101984413	+	0	NA	intron (NM_028207, intron 1 of 2)	intron (NM_028207, intron 1 of 2)	766	NM_028207	72349	Mm.196295	NM_028207	ENSMUSG00000003518	Dusp3	2210015O03Rik|5031436O03Rik|T-DSP11|VHR	dual specificity phosphatase 3 (vaccinia virus phosphatase VH1-related)	protein-coding	chr11	101983638	101984413	4.36	2.35	5.17	-2.82	0.00092	0.00577
1916	chr11	102407840	102408449	+	0	NA	promoter-TSS (NM_026542)	promoter-TSS (NM_026542)	-627	NM_026542	68066	Mm.44226	NM_026542	ENSMUSG00000018677	Slc25a39	3010027G13Rik|D11Ertd333e	solute carrier family 25, member 39	protein-coding	chr11	102407840	102408449	4.17	2.53	4.91	-2.38	0.00746	0.0205
1917	chr11	102428891	102429105	+	0	NA	Intergenic	Intergenic	-1509	NM_008175	14824	Mm.1568	NM_008175	ENSMUSG00000034708	Grn	GP88|PCDGF|PEPI|Pgrn|epithelin	granulin	protein-coding	chr11	102428891	102429105	2.78	0.46	3.62	-3.16	0.0162	0.0334
1919	chr11	102430189	102430592	+	0	NA	promoter-TSS (NM_008175)	promoter-TSS (NM_008175)	-117	NM_008175	14824	Mm.1568	NM_008175	ENSMUSG00000034708	Grn	GP88|PCDGF|PEPI|Pgrn|epithelin	granulin	protein-coding	chr11	102430189	102430592	3.57	1.88	4.33	-2.45	0.0184	0.0361
1922	chr11	103006835	103007086	+	0	NA	intron (NM_026551, intron 1 of 4)	intron (NM_026551, intron 1 of 4)	-7039	NR_105896	102466988		NR_105896	ENSMUSG00000098613	Mir6931	Gm27303|mmu-mir-6931	microRNA 6931	ncRNA	chr11	103006835	103007086	3.06	0.78	3.9	-3.11	0.0165	0.0337
1924	chr11	103026508	103027625	+	0	NA	Intergenic	Intergenic	-1477	NM_008707	18107	Mm.10265	NM_008707	ENSMUSG00000020936	Nmt1	AW536594	N-myristoyltransferase 1	protein-coding	chr11	103026508	103027625	5.7	4.3	6.39	-2.1	0.000229	0.0024
1925	chr11	103027706	103027989	+	0	NA	promoter-TSS (NM_008707)	promoter-TSS (NM_008707)	-696	NM_008707	18107	Mm.10265	NM_008707	ENSMUSG00000020936	Nmt1	AW536594	N-myristoyltransferase 1	protein-coding	chr11	103027706	103027989	3.43	1.77	4.18	-2.41	0.0242	0.043
1927	chr11	103028619	103028924	+	0	NA	intron (NM_008707, intron 1 of 11)	intron (NM_008707, intron 1 of 11)	228	NM_008707	18107	Mm.10265	NM_008707	ENSMUSG00000020936	Nmt1	AW536594	N-myristoyltransferase 1	protein-coding	chr11	103028619	103028924	3.07	0.82	3.91	-3.09	0.0176	0.035
1932	chr11	103132871	103133132	+	0	NA	promoter-TSS (NM_027658)	promoter-TSS (NM_027658)	-338	NM_001130516	71059	Mm.273871	NM_027658	ENSMUSG00000043372	Hexim2	4933402L21Rik	hexamethylene bis-acetamide inducible 2	protein-coding	chr11	103132871	103133132	3.38	1.61	4.15	-2.54	0.0238	0.0426
1936	chr11	103178074	103178288	+	0	NA	intron (NM_001077698, intron 1 of 25)	intron (NM_001077698, intron 1 of 25)	7043	NM_019679	57778	Mm.138913	NM_019679	ENSMUSG00000055805	Fmnl1	8030453N10Rik|AI553564|Fmnl|Fnrl|Frls	formin-like 1	protein-coding	chr11	103178074	103178288	2.85	0.89	3.65	-2.76	0.0237	0.0425
194	chr1	74295202	74295751	+	0	NA	intron (NM_027154, intron 1 of 11)	intron (NM_027154, intron 1 of 11)	8860	NM_027154	69660	Mm.261182	NM_027154	ENSMUSG00000006301	Tmbim1	2310061B02Rik|AA960455|AU024746|C78899|RECS1|Tmbib1|mKIAA4161	transmembrane BAX inhibitor motif containing 1	protein-coding	chr1	74295202	74295751	4.45	2.74	5.21	-2.47	0.00135	0.00714
1941	chr11	103269538	103269755	+	0	NA	Intergenic	AmnSINE2|SINE|Deu	-2245	NM_016896	53859	Mm.158981	NM_016896	ENSMUSG00000020941	Map3k14	Nik|aly	mitogen-activated protein kinase kinase kinase 14	protein-coding	chr11	103269538	103269755	2.43	-0.07	3.29	-3.37	0.0231	0.0418
1942	chr11	103269871	103270716	+	0	NA	Intergenic	ID_B1|SINE|B4	-2892	NM_016896	53859	Mm.158981	NM_016896	ENSMUSG00000020941	Map3k14	Nik|aly	mitogen-activated protein kinase kinase kinase 14	protein-coding	chr11	103269871	103270716	4.54	2.18	5.39	-3.22	0.000168	0.00199
1943	chr11	103320213	103320626	+	0	NA	Intergenic	X7B_LINE|LINE|CR1	24283	NM_133715	544817	Mm.259113	NM_133715	ENSMUSG00000034255	Arhgap27	2310069I04Rik|5730442P18Rik|Gm21552|Sh3d20	Rho GTPase activating protein 27	protein-coding	chr11	103320213	103320626	3.51	-0.29	4.46	-4.75	0.000101	0.00146
1946	chr11	103965984	103966596	+	0	NA	promoter-TSS (NM_007477)	promoter-TSS (NM_007477)	-435	NM_001304574	11841	Mm.5061	NM_007477	ENSMUSG00000062421	Arf2	-	ADP-ribosylation factor 2	protein-coding	chr11	103965984	103966596	4.14	1.25	5.04	-3.79	0.000145	0.00183
1952	chr11	104440272	104441457	+	0	NA	intron (NM_001359634, intron 2 of 14)	intron (NM_001359634, intron 2 of 14)	1427	NM_001081045	76719	Mm.136418	NM_001081045	ENSMUSG00000018412	Kansl1	1700081L11Rik|9430041J06Rik|mKIAA1267	KAT8 regulatory NSL complex subunit 1	protein-coding	chr11	104440272	104441457	5.16	3.67	5.88	-2.22	0.000676	0.00475
1954	chr11	105464511	105465197	+	0	NA	Intergenic	Intergenic	-8119	NM_001039242	632687	Mm.121570	NM_172568	ENSMUSG00000078627	2023-03-10	4933417C16Rik|AV039223|Rnf190	membrane-associated ring finger (C3HC4) 10	protein-coding	chr11	105464511	105465197	4.16	1.02	5.07	-4.06	0.000101	0.00146
1956	chr11	105890017	105890333	+	0	NA	intron (NM_181071, intron 14 of 25)	intron (NM_181071, intron 14 of 25)	54312	NM_007805	13056	Mm.149403	NM_007805	ENSMUSG00000019590	Cyb561	-	cytochrome b-561	protein-coding	chr11	105890017	105890333	3.46	1.11	4.31	-3.19	0.00503	0.016
1957	chr11	105990044	105990927	+	0	NA	TTS (NM_207624)	TTS (NM_207624)	-4164	NM_001101453	217246	Mm.296699	NM_001101453	ENSMUSG00000101605	Ace3	EG217246	angiotensin I converting enzyme (peptidyl-dipeptidase A) 3	protein-coding	chr11	105990044	105990927	5.44	4.2	6.1	-1.9	0.00115	0.00654
1958	chr11	106122582	106122978	+	0	NA	intron (NM_011947, intron 5 of 15)	intron (NM_011947, intron 5 of 15)	37147	NM_001356459	67803	Mm.21687	NM_172397	ENSMUSG00000040699	Limd2	0610025L06Rik|AI413966	LIM domain containing 2	protein-coding	chr11	106122582	106122978	4.01	2.08	4.8	-2.72	0.00335	0.0125
1962	chr11	106675127	106675667	+	0	NA	intron (NM_008816, intron 13 of 14)	intron (NM_008816, intron 13 of 14)	39884	NM_001305158	18613	Mm.343951	NM_008816	ENSMUSG00000020717	Pecam1	C85791|Cd31|PECAM-1|Pecam	platelet/endothelial cell adhesion molecule 1	protein-coding	chr11	106675127	106675667	3.93	1.92	4.73	-2.81	0.00253	0.0105
1963	chr11	106741354	106741660	+	0	NA	Intergenic	RLTR51B_Mm|LTR|ERVK?	-9719	NM_001271375	380732	Mm.343952	NM_001033435	ENSMUSG00000040528	Milr1	Allergin-1|Gm885|Mca32	mast cell immunoglobulin like receptor 1	protein-coding	chr11	106741354	106741660	3.91	1.96	4.72	-2.76	0.00483	0.0156
1965	chr11	106750956	106751218	+	0	NA	promoter-TSS (NM_001271375)	promoter-TSS (NM_001271375)	-139	NM_001271375	380732	Mm.343952	NM_001033435	ENSMUSG00000040528	Milr1	Allergin-1|Gm885|Mca32	mast cell immunoglobulin like receptor 1	protein-coding	chr11	106750956	106751218	3	-0.54	3.94	-4.47	0.000883	0.00564
1966	chr11	106779694	106780065	+	0	NA	promoter-TSS (NM_001353435)	promoter-TSS (NM_001353435)	-342	NM_015810	50776	Mm.859	NM_015810	ENSMUSG00000020718	Polg2	mtPolB|p55|polG-beta	polymerase (DNA directed), gamma 2, accessory subunit	protein-coding	chr11	106779694	106780065	3	-1.73	3.97	-5.7	0.00019	0.00214
1968	chr11	106788436	106789191	+	0	NA	promoter-TSS (NM_007840)	promoter-TSS (NM_007840)	94	NM_001355676	13207	Mm.491096	NM_007840	ENSMUSG00000020719	Ddx5	2600009A06Rik|G17P1|HUMP68|Hlr1|p68	DEAD (Asp-Glu-Ala-Asp) box polypeptide 5	protein-coding	chr11	106788436	106789191	4.64	3.26	5.33	-2.07	0.00675	0.0193
1969	chr11	106819505	106819821	+	0	NA	TTS (NM_001166685)	TTS (NM_001166685)	30411	NM_001166685	320162	Mm.30524	NM_177088	ENSMUSG00000018372	Cep95	4732496G21Rik|AI118346|AI448335|Ccdc45|D330027A14Rik|F630025I20Rik	centrosomal protein 95	protein-coding	chr11	106819505	106819821	3.72	2.08	4.46	-2.38	0.0175	0.035
197	chr1	74304253	74305418	+	0	NA	promoter-TSS (NM_027154)	promoter-TSS (NM_027154)	-499	NM_027154	69660	Mm.261182	NM_027154	ENSMUSG00000006301	Tmbim1	2310061B02Rik|AA960455|AU024746|C78899|RECS1|Tmbib1|mKIAA4161	transmembrane BAX inhibitor motif containing 1	protein-coding	chr1	74304253	74305418	5.36	3.51	6.15	-2.64	2.6e-05	0.000689
1970	chr11	106994294	106994575	+	0	NA	intron (NM_010655, intron 3 of 10)	Lx8|LINE|L1	5091	NM_010655	16647	Mm.12508	NM_010655	ENSMUSG00000018362	Kpna2	2410044B12Rik|IPOA1|PTAC58|Rch1	karyopherin (importin) alpha 2	protein-coding	chr11	106994294	106994575	3.12	-0.84	4.07	-4.91	0.000294	0.00283
1971	chr11	107012663	107013013	+	0	NA	Intergenic	Intergenic	-13313	NM_010655	16647	Mm.12508	NM_010655	ENSMUSG00000018362	Kpna2	2410044B12Rik|IPOA1|PTAC58|Rch1	karyopherin (importin) alpha 2	protein-coding	chr11	107012663	107013013	3.38	1.42	4.18	-2.76	0.0124	0.0282
1974	chr11	109361986	109362255	+	0	NA	promoter-TSS (NM_010303)	promoter-TSS (NM_010303)	-674	NM_010303	14674	Mm.193925	NM_010303	ENSMUSG00000020611	Gna13	AU024132|AU043124|Galpha13	guanine nucleotide binding protein, alpha 13	protein-coding	chr11	109361986	109362255	2.77	0.27	3.64	-3.36	0.00902	0.0231
1975	chr11	109368110	109368355	+	0	NA	intron (NM_010303, intron 2 of 3)	intron (NM_010303, intron 2 of 3)	-4578	NR_038097	100036768	Mm.467767	NR_038097	ENSMUSG00000056687	Gm11696	-	predicted gene 11696	ncRNA	chr11	109368110	109368355	1.94	-1.73	2.88	-4.61	0.0174	0.0349
1976	chr11	109368547	109369282	+	0	NA	intron (NM_010303, intron 2 of 3)	intron (NM_010303, intron 2 of 3)	-5260	NR_038097	100036768	Mm.467767	NR_038097	ENSMUSG00000056687	Gm11696	-	predicted gene 11696	ncRNA	chr11	109368547	109369282	4.03	0.89	4.95	-4.06	0.00019	0.00214
1977	chr11	109369371	109369599	+	0	NA	intron (NM_010303, intron 2 of 3)	intron (NM_010303, intron 2 of 3)	-5831	NR_038097	100036768	Mm.467767	NR_038097	ENSMUSG00000056687	Gm11696	-	predicted gene 11696	ncRNA	chr11	109369371	109369599	2.8	0.67	3.62	-2.95	0.0303	0.0499
1982	chr11	109425312	109425985	+	0	NA	promoter-TSS (NM_001252193)	promoter-TSS (NM_001252193)	-298	NM_025275	13929	Mm.211850	NM_025275	ENSMUSG00000020610	Amz2	AA408420|ESTM12|X83328	archaelysin family metallopeptidase 2	protein-coding	chr11	109425312	109425985	4.21	2.79	4.92	-2.13	0.0142	0.0307
1983	chr11	109473513	109473945	+	0	NA	promoter-TSS (NM_134038)	promoter-TSS (NM_134038)	-131	NM_001029842	104681	Mm.265874	NM_134038	ENSMUSG00000041920	Slc16a6	AW743111|ESTM12|MCT 6|MCT 7|MCT6	solute carrier family 16 (monocarboxylic acid transporters), member 6	protein-coding	chr11	109473513	109473945	3.39	1.77	4.14	-2.37	0.0275	0.0468
1986	chr11	109485219	109485768	+	0	NA	promoter-TSS (NM_001361975)	promoter-TSS (NM_001361975)	-399	NM_001361975	74008	Mm.482224	NM_028710	ENSMUSG00000020604	Arsg	6330406P08Rik|AI846872|ASG	arylsulfatase G	protein-coding	chr11	109485219	109485768	3.96	2.53	4.66	-2.13	0.0188	0.0366
1989	chr11	110692949	110693262	+	0	NA	Intergenic	Intergenic	213765	NM_001356346	26399	Mm.14487	NM_011943	ENSMUSG00000020623	Map2k6	MAPKK 6|MAPKK6|MEK6|MKK6|Prkmk6|SAPKK3	mitogen-activated protein kinase kinase 6	protein-coding	chr11	110692949	110693262	2.98	-0.84	3.93	-4.77	0.000774	0.00519
199	chr1	74308607	74308868	+	0	NA	intron (NM_001039509, intron 2 of 9)	RMER2|LTR|ERV1	-4401	NM_027154	69660	Mm.261182	NM_027154	ENSMUSG00000006301	Tmbim1	2310061B02Rik|AA960455|AU024746|C78899|RECS1|Tmbib1|mKIAA4161	transmembrane BAX inhibitor motif containing 1	protein-coding	chr1	74308607	74308868	3.05	0.59	3.91	-3.32	0.00674	0.0192
1990	chr11	111289980	111290194	+	0	NA	Intergenic	Intergenic	223923	NM_008425	16518	Mm.4951	NM_008425	ENSMUSG00000041695	Kcnj2	IRK1|Kcnf1|Kir2.1	potassium inwardly-rectifying channel, subfamily J, member 2	protein-coding	chr11	111289980	111290194	2.18	-1.73	3.13	-4.86	0.00805	0.0215
1991	chr11	111290474	111290940	+	0	NA	Intergenic	Lx9|LINE|L1	224543	NM_008425	16518	Mm.4951	NM_008425	ENSMUSG00000041695	Kcnj2	IRK1|Kcnf1|Kir2.1	potassium inwardly-rectifying channel, subfamily J, member 2	protein-coding	chr11	111290474	111290940	4.22	2.67	4.95	-2.27	0.00587	0.0176
1992	chr11	113537897	113538139	+	0	NA	intron (NM_001362943, intron 1 of 7)	B3|SINE|B2	27797	NM_001362940	69806	Mm.341021	NM_027216	ENSMUSG00000041654	Slc39a11	1810074D23Rik|ZIP-11	solute carrier family 39 (metal ion transporter), member 11	protein-coding	chr11	113537897	113538139	2.49	-1.73	3.45	-5.18	0.00295	0.0115
1996	chr11	114668154	114668501	+	0	NA	promoter-TSS (NM_023372)	promoter-TSS (NM_023372)	-253	NM_023372	67671	Mm.238817	NM_023372	ENSMUSG00000057322	Rpl38	0610025G13Rik|Rbt|Ts|Tss	ribosomal protein L38	protein-coding	chr11	114668154	114668501	3.23	1.19	4.04	-2.85	0.011	0.0261
1997	chr11	114676195	114676747	+	0	NA	intron (NM_053273, intron 1 of 13)	intron (NM_053273, intron 1 of 13)	1003	NM_053273	117160	Mm.271934	NM_053273	ENSMUSG00000034714	Ttyh2	1110001A03Rik	tweety family member 2	protein-coding	chr11	114676195	114676747	4.35	2.59	5.12	-2.53	0.003	0.0117
1999	chr11	114818229	114818443	+	0	NA	Intergenic	Intergenic	19412	NM_181749	217302	Mm.269127	NM_181749	ENSMUSG00000034677	Gpr142	PGR2	G protein-coupled receptor 142	protein-coding	chr11	114818229	114818443	2.62	-0.08	3.5	-3.58	0.012	0.0276
2	chr1	9982779	9983045	+	0	NA	intron (NM_145692, intron 6 of 8)	intron (NM_145692, intron 6 of 8)	-15102	NM_001285425	100039596	Mm.412928	NM_001285425	ENSMUSG00000099032	Tcf24	Gm10567|Gm2330	transcription factor 24	protein-coding	chr1	9982779	9983045	2.65	0.11	3.52	-3.42	0.0176	0.0351
20	chr1	31139907	31140279	+	0	NA	TTS (NR_033445)	TTS (NR_033445)	-36342	NM_153601	266744	Mm.389093	NM_153601	ENSMUSG00000050217	Lgsn	Gluld1|Lgs|lengsin	lengsin, lens protein with glutamine synthetase domain	protein-coding	chr1	31139907	31140279	3.29	-0.54	4.24	-4.77	0.000131	0.00169
200	chr1	74373401	74373823	+	0	NA	Intergenic	L1MD1|LINE|L1	-1591	NM_013612	18173	Mm.2913	NM_013612	ENSMUSG00000026177	Slc11a1	Bcg|Ity|Ity1|Lsh|Nramp|Nramp1|ity	solute carrier family 11 (proton-coupled divalent metal ion transporters), member 1	protein-coding	chr1	74373401	74373823	3.93	2.12	4.71	-2.58	0.0039	0.0138
2000	chr11	114884731	114885469	+	0	NA	Intergenic	Intergenic	-4941	NM_001347654	217303	Mm.294439	NM_170758	ENSMUSG00000034652	Cd300a	B230315M08Rik|Clm8|LMIR1|MAIR-1|MAIR-I|MAIR-Ia|MMAC8|Pigr4|mcpir1	CD300A molecule	protein-coding	chr11	114884731	114885469	4.76	2.68	5.58	-2.89	4.14e-05	0.000897
2001	chr11	114898106	114898660	+	0	NA	intron (NM_001359812, intron 5 of 7)	intron (NM_001359812, intron 5 of 7)	8342	NM_170758	217303	Mm.294439	NM_170758	ENSMUSG00000034652	Cd300a	B230315M08Rik|Clm8|LMIR1|MAIR-1|MAIR-I|MAIR-Ia|MMAC8|Pigr4|mcpir1	CD300A molecule	protein-coding	chr11	114898106	114898660	4.64	3.64	5.23	-1.59	0.0222	0.0408
2002	chr11	114906723	114907229	+	0	NA	Intergenic	RMER1B|Other|Other	16935	NM_170758	217303	Mm.294439	NM_170758	ENSMUSG00000034652	Cd300a	B230315M08Rik|Clm8|LMIR1|MAIR-1|MAIR-I|MAIR-Ia|MMAC8|Pigr4|mcpir1	CD300A molecule	protein-coding	chr11	114906723	114907229	3.62	1.02	4.5	-3.48	0.00425	0.0146
2003	chr11	114907376	114908509	+	0	NA	Intergenic	Intergenic	17901	NM_170758	217303	Mm.294439	NM_170758	ENSMUSG00000034652	Cd300a	B230315M08Rik|Clm8|LMIR1|MAIR-1|MAIR-I|MAIR-Ia|MMAC8|Pigr4|mcpir1	CD300A molecule	protein-coding	chr11	114907376	114908509	5.73	3.9	6.51	-2.62	4.63e-06	0.000277
2006	chr11	115058939	115059220	+	0	NA	intron (NM_172050, intron 1 of 3)	intron (NM_172050, intron 1 of 3)	2960	NM_172050	217306	Mm.222667	NM_172050	ENSMUSG00000048498	Cd300e	BC034097|CLM2|Cd300le|TREM5	CD300E molecule	protein-coding	chr11	115058939	115059220	2.99	-0.29	3.92	-4.21	0.0016	0.0079
2007	chr11	115059799	115060140	+	0	NA	intron (NM_172050, intron 1 of 3)	intron (NM_172050, intron 1 of 3)	2070	NM_172050	217306	Mm.222667	NM_172050	ENSMUSG00000048498	Cd300e	BC034097|CLM2|Cd300le|TREM5	CD300E molecule	protein-coding	chr11	115059799	115060140	3.4	1.32	4.21	-2.89	0.00909	0.0232
2008	chr11	115066727	115067149	+	0	NA	Intergenic	Intergenic	-4899	NM_172050	217306	Mm.222667	NM_172050	ENSMUSG00000048498	Cd300e	BC034097|CLM2|Cd300le|TREM5	CD300E molecule	protein-coding	chr11	115066727	115067149	4.02	2.15	4.8	-2.65	0.00446	0.015
2009	chr11	115071800	115072382	+	0	NA	Intergenic	Intergenic	-10052	NM_172050	217306	Mm.222667	NM_172050	ENSMUSG00000048498	Cd300e	BC034097|CLM2|Cd300le|TREM5	CD300E molecule	protein-coding	chr11	115071800	115072382	4.5	3.27	5.16	-1.89	0.0113	0.0267
201	chr1	74373975	74375398	+	0	NA	promoter-TSS (NM_013612)	promoter-TSS (NM_013612)	-517	NM_013612	18173	Mm.2913	NM_013612	ENSMUSG00000026177	Slc11a1	Bcg|Ity|Ity1|Lsh|Nramp|Nramp1|ity	solute carrier family 11 (proton-coupled divalent metal ion transporters), member 1	protein-coding	chr1	74373975	74375398	5.39	3.78	6.13	-2.35	0.000125	0.00165
2010	chr11	115105036	115105600	+	0	NA	intron (NM_001163753, intron 1 of 8)	intron (NM_001163753, intron 1 of 8)	13887	NM_001163753	58222	Mm.143789	NM_021411	ENSMUSG00000020732	Rab37	B230331O03Rik|B230354I04Rik	RAB37, member RAS oncogene family	protein-coding	chr11	115105036	115105600	4.25	0.99	5.17	-4.18	0.00408	0.0142
2012	chr11	115109436	115109727	+	0	NA	intron (NM_001163753, intron 1 of 8)	RSINE1|SINE|B4	18150	NM_001163753	58222	Mm.143789	NM_021411	ENSMUSG00000020732	Rab37	B230331O03Rik|B230354I04Rik	RAB37, member RAS oncogene family	protein-coding	chr11	115109436	115109727	2.59	-0.01	3.46	-3.47	0.0224	0.0411
2013	chr11	115119445	115119781	+	0	NA	intron (NM_001347648, intron 3 of 5)	intron (NM_001347648, intron 3 of 5)	14379	NM_001347648	246746	Mm.277387	NM_145634	ENSMUSG00000047798	Cd300lf	CLIM1|CLM-1|CLM1|Digr2|F730004D16Rik|IREM1|IgSF13|LMIR3|Pigr3	CD300 molecule like family member F	protein-coding	chr11	115119445	115119781	3.34	0.78	4.21	-3.43	0.00747	0.0205
2014	chr11	115133495	115134311	+	0	NA	promoter-TSS (NM_001169153)	promoter-TSS (NM_001169153)	89	NM_001347648	246746	Mm.277387	NM_145634	ENSMUSG00000047798	Cd300lf	CLIM1|CLM-1|CLM1|Digr2|F730004D16Rik|IREM1|IgSF13|LMIR3|Pigr3	CD300 molecule like family member F	protein-coding	chr11	115133495	115134311	4.44	2.28	5.27	-2.99	0.000568	0.00425
2016	chr11	115188055	115188269	+	0	NA	promoter-TSS (NM_001362890)	promoter-TSS (NM_001362890)	-306	NM_001362889	66176	Mm.86823	NM_025400	ENSMUSG00000015542	Nat9	1110028N05Rik	N-acetyltransferase 9 (GCN5-related, putative)	protein-coding	chr11	115188055	115188269	2.44	-1.73	3.4	-5.13	0.00228	0.00984
2017	chr11	115188443	115191166	+	0	NA	intron (NM_001033393, intron 2 of 9)	intron (NM_001033393, intron 2 of 9)	-1948	NM_001362889	66176	Mm.86823	NM_025400	ENSMUSG00000015542	Nat9	1110028N05Rik	N-acetyltransferase 9 (GCN5-related, putative)	protein-coding	chr11	115188443	115191166	7	5.4	7.74	-2.34	4.76e-05	0.000961
2018	chr11	115192443	115192673	+	0	NA	intron (NM_001033393, intron 2 of 9)	intron (NM_001033393, intron 2 of 9)	-4702	NM_001362889	66176	Mm.86823	NM_025400	ENSMUSG00000015542	Nat9	1110028N05Rik	N-acetyltransferase 9 (GCN5-related, putative)	protein-coding	chr11	115192443	115192673	2.96	0.67	3.81	-3.13	0.0137	0.0301
2019	chr11	115376726	115377519	+	0	NA	Intergenic	RSINE1|SINE|B4	-4794	NM_001080929	237988	Mm.102872	NM_001080929	ENSMUSG00000050910	Cdr2l	D030068L24Rik|Gm21	cerebellar degeneration-related protein 2-like	protein-coding	chr11	115376726	115377519	5.4	3.67	6.16	-2.49	2.74e-05	0.000704
202	chr1	74381462	74381891	+	0	NA	intron (NM_013612, intron 8 of 14)	intron (NM_013612, intron 8 of 14)	6473	NM_013612	18173	Mm.2913	NM_013612	ENSMUSG00000026177	Slc11a1	Bcg|Ity|Ity1|Lsh|Nramp|Nramp1|ity	solute carrier family 11 (proton-coupled divalent metal ion transporters), member 1	protein-coding	chr1	74381462	74381891	3.91	1.78	4.73	-2.95	0.00285	0.0113
2020	chr11	115512576	115513323	+	0	NA	intron (NM_008258, intron 1 of 4)	intron (NM_008258, intron 1 of 4)	1444	NM_008258	15374	Mm.1775	NM_008258	ENSMUSG00000020737	Jpt1	Hn1	Jupiter microtubule associated homolog 1	protein-coding	chr11	115512576	115513323	4.04	0.79	4.96	-4.18	2.66e-05	0.000697
2021	chr11	115564066	115564416	+	0	NA	promoter-TSS (NM_001002929)	promoter-TSS (NM_001002929)	-203	NM_001002929	445007	Mm.4379	NM_001002929	ENSMUSG00000020739	Nup85	Pcnt1|frount	nucleoporin 85	protein-coding	chr11	115564066	115564416	3.83	2.36	4.54	-2.18	0.0283	0.0477
2024	chr11	115692734	115693266	+	0	NA	intron (NM_008163, intron 2 of 5)	intron (NM_008163, intron 2 of 5)	6534	NM_001313937	14784	Mm.439649	NM_008163	ENSMUSG00000059923	Grb2	AA408164|Ash	growth factor receptor bound protein 2	protein-coding	chr11	115692734	115693266	4.04	2.26	4.81	-2.55	0.00321	0.0122
2025	chr11	115707433	115707730	+	0	NA	intron (NM_008163, intron 1 of 5)	(CAAAAA)n|Simple_repeat|Simple_repeat	1016	NM_008163	14784	Mm.439649	NM_008163	ENSMUSG00000059923	Grb2	AA408164|Ash	growth factor receptor bound protein 2	protein-coding	chr11	115707433	115707730	2.73	0.56	3.56	-3	0.0286	0.048
2027	chr11	116022118	116022440	+	0	NA	3' UTR (NM_008211, exon 4 of 4)	3' UTR (NM_008211, exon 4 of 4)	2225	NM_008211	15081	Mm.18516	NM_008211	ENSMUSG00000016559	H3f3b	9430068D06Rik|H3.3B	H3 histone, family 3B	protein-coding	chr11	116022118	116022440	3.16	0.9	4	-3.1	0.0148	0.0316
2028	chr11	116024530	116024831	+	0	NA	promoter-TSS (NM_008211)	promoter-TSS (NM_008211)	-176	NM_008211	15081	Mm.18516	NM_008211	ENSMUSG00000016559	H3f3b	9430068D06Rik|H3.3B	H3 histone, family 3B	protein-coding	chr11	116024530	116024831	3.07	1.14	3.87	-2.73	0.0252	0.0442
2029	chr11	116030522	116031282	+	0	NA	intron (NM_172569, intron 1 of 15)	intron (NM_172569, intron 1 of 15)	586	NM_172569	217331	Mm.297706	NM_172569	ENSMUSG00000020770	Unk	B230379M23Rik|Unkh|Zc3h5|Zc3hdc5|mKIAA1753	unkempt family zinc finger	protein-coding	chr11	116030522	116031282	3.56	0.55	4.47	-3.92	0.00233	0.00999
2030	chr11	116031346	116031586	+	0	NA	intron (NM_172569, intron 1 of 15)	intron (NM_172569, intron 1 of 15)	1150	NM_172569	217331	Mm.297706	NM_172569	ENSMUSG00000020770	Unk	B230379M23Rik|Unkh|Zc3h5|Zc3hdc5|mKIAA1753	unkempt family zinc finger	protein-coding	chr11	116031346	116031586	2.32	-1.21	3.25	-4.47	0.00815	0.0216
2032	chr11	116110670	116111200	+	0	NA	promoter-TSS (NM_001205081)	promoter-TSS (NM_001205081)	-700	NM_172570	217333	Mm.347770	NM_172570	ENSMUSG00000020773	Trim47	2210023F24Rik	tripartite motif-containing 47	protein-coding	chr11	116110670	116111200	3.57	-1.21	4.55	-5.76	2.85e-05	0.000714
2033	chr11	116194038	116194252	+	0	NA	intron (NM_001271898, intron 2 of 13)	intron (NM_001271898, intron 2 of 13)	-4710	NM_027107	69535	Mm.390347	NM_027107	ENSMUSG00000020778	Ten1	2310004N24Rik	TEN1 telomerase capping complex subunit	protein-coding	chr11	116194038	116194252	2.07	-1.73	3.02	-4.74	0.0223	0.0409
2034	chr11	116195597	116196051	+	0	NA	intron (NM_001271898, intron 2 of 13)	ID_B1|SINE|B4	-3031	NM_027107	69535	Mm.390347	NM_027107	ENSMUSG00000020778	Ten1	2310004N24Rik	TEN1 telomerase capping complex subunit	protein-coding	chr11	116195597	116196051	3.33	0.16	4.25	-4.08	0.0013	0.00699
2035	chr11	116196400	116197830	+	0	NA	intron (NM_001271898, intron 2 of 13)	intron (NM_001271898, intron 2 of 13)	-1740	NM_027107	69535	Mm.390347	NM_027107	ENSMUSG00000020778	Ten1	2310004N24Rik	TEN1 telomerase capping complex subunit	protein-coding	chr11	116196400	116197830	5.3	2.93	6.15	-3.22	5.52e-06	0.000316
2036	chr11	116198665	116199548	+	0	NA	promoter-TSS (NM_001271898)	promoter-TSS (NM_001271898)	-61	NM_015729	11430	Mm.356689	NM_015729	ENSMUSG00000020777	Acox1	AOX|Acox|D130055E20Rik|Paox	acyl-Coenzyme A oxidase 1, palmitoyl	protein-coding	chr11	116198665	116199548	5.23	3.7	5.96	-2.26	0.000436	0.00359
2038	chr11	116433833	116434070	+	0	NA	promoter-TSS (NM_176902)	promoter-TSS (NM_176902)	-143	NM_176902	319370	Mm.258466	NM_176902	ENSMUSG00000050628	Ubald2	1110014K08Rik|D030012E24Rik|Fam100b	UBA-like domain containing 2	protein-coding	chr11	116433833	116434070	2.75	0.6	3.58	-2.99	0.0226	0.0412
2039	chr11	116615745	116616125	+	0	NA	intron (NM_172572, intron 1 of 18)	intron (NM_172572, intron 1 of 18)	8317	NM_001167680	217344	Mm.89695	NM_172572	ENSMUSG00000020806	Rhbdf2	4732465I17Rik|Rhbdl6|cub	rhomboid 5 homolog 2	protein-coding	chr11	116615745	116616125	4.03	2.31	4.79	-2.48	0.01	0.0246
2043	chr11	117086302	117086437	+	0	NA	Intergenic	MER67C|LTR|ERV1	9021	NR_105853	102465258		NR_105853	ENSMUSG00000104740	Mir6516	mmu-mir-6516	microRNA 6516	ncRNA	chr11	117086302	117086437	2.15	-0.63	3.04	-3.66	0.0212	0.0396
2044	chr11	117086743	117087185	+	0	NA	Intergenic	B2_Mm1a|SINE|B2	9616	NR_105853	102465258		NR_105853	ENSMUSG00000104740	Mir6516	mmu-mir-6516	microRNA 6516	ncRNA	chr11	117086743	117087185	3.7	1.92	4.48	-2.56	0.0144	0.0309
2045	chr11	117087401	117087765	+	0	NA	Intergenic	ID_B1|SINE|B4	10235	NR_105853	102465258		NR_105853	ENSMUSG00000104740	Mir6516	mmu-mir-6516	microRNA 6516	ncRNA	chr11	117087401	117087765	3.53	1.99	4.26	-2.27	0.0275	0.0468
2046	chr11	117087980	117088900	+	0	NA	Intergenic	B3A|SINE|B2	11092	NR_105853	102465258		NR_105853	ENSMUSG00000104740	Mir6516	mmu-mir-6516	microRNA 6516	ncRNA	chr11	117087980	117088900	5.07	3.38	5.83	-2.45	0.000175	0.00205
2048	chr11	117319904	117320436	+	0	NA	intron (NM_001113486, intron 3 of 11)	intron (NM_001113486, intron 3 of 11)	-11545	NM_017380	53860	Mm.38450	NM_017380	ENSMUSG00000059248	2023-09-09	MSF1|Msf|PNUTL4|Sint1	septin 9	protein-coding	chr11	117319904	117320436	3.73	0.86	4.63	-3.77	0.000321	0.00297
2049	chr11	117325570	117325784	+	0	NA	intron (NM_001113486, intron 3 of 11)	intron (NM_001113486, intron 3 of 11)	-6038	NM_017380	53860	Mm.38450	NM_017380	ENSMUSG00000059248	2023-09-09	MSF1|Msf|PNUTL4|Sint1	septin 9	protein-coding	chr11	117325570	117325784	2.62	-0.21	3.52	-3.73	0.0127	0.0286
2051	chr11	117333746	117334825	+	0	NA	intron (NM_001113488, intron 1 of 9)	intron (NM_001113488, intron 1 of 9)	1972	NM_001113488	53860	Mm.38450	NM_017380	ENSMUSG00000059248	2023-09-09	MSF1|Msf|PNUTL4|Sint1	septin 9	protein-coding	chr11	117333746	117334825	5.32	4.08	5.97	-1.9	0.00199	0.00904
2052	chr11	117337954	117339039	+	0	NA	intron (NM_001113488, intron 1 of 9)	B4A|SINE|B4	6183	NM_001113488	53860	Mm.38450	NM_017380	ENSMUSG00000059248	2023-09-09	MSF1|Msf|PNUTL4|Sint1	septin 9	protein-coding	chr11	117337954	117339039	4.84	2.88	5.64	-2.76	0.000108	0.00151
2053	chr11	117339472	117339686	+	0	NA	intron (NM_001113488, intron 1 of 9)	intron (NM_001113488, intron 1 of 9)	7266	NM_001113488	53860	Mm.38450	NM_017380	ENSMUSG00000059248	2023-09-09	MSF1|Msf|PNUTL4|Sint1	septin 9	protein-coding	chr11	117339472	117339686	1.97	-1.73	2.91	-4.64	0.0133	0.0294
2054	chr11	117343307	117345076	+	0	NA	intron (NM_001113488, intron 1 of 9)	intron (NM_001113488, intron 1 of 9)	11878	NM_001113488	53860	Mm.38450	NM_017380	ENSMUSG00000059248	2023-09-09	MSF1|Msf|PNUTL4|Sint1	septin 9	protein-coding	chr11	117343307	117345076	6.51	4.7	7.29	-2.59	2.63e-06	0.00021
2055	chr11	117345761	117346008	+	0	NA	intron (NM_001113488, intron 1 of 9)	intron (NM_001113488, intron 1 of 9)	13571	NM_001113488	53860	Mm.38450	NM_017380	ENSMUSG00000059248	2023-09-09	MSF1|Msf|PNUTL4|Sint1	septin 9	protein-coding	chr11	117345761	117346008	2.8	0.67	3.62	-2.95	0.0191	0.037
2056	chr11	117346095	117346356	+	0	NA	intron (NM_001113488, intron 1 of 9)	(TG)n|Simple_repeat|Simple_repeat	13912	NM_001113488	53860	Mm.38450	NM_017380	ENSMUSG00000059248	2023-09-09	MSF1|Msf|PNUTL4|Sint1	septin 9	protein-coding	chr11	117346095	117346356	2.39	-1.07	3.33	-4.4	0.00746	0.0205
2057	chr11	117346505	117346719	+	0	NA	intron (NM_001113488, intron 1 of 9)	intron (NM_001113488, intron 1 of 9)	14299	NM_001113488	53860	Mm.38450	NM_017380	ENSMUSG00000059248	2023-09-09	MSF1|Msf|PNUTL4|Sint1	septin 9	protein-coding	chr11	117346505	117346719	2.04	-1.73	2.99	-4.71	0.0101	0.0247
206	chr1	74437828	74438430	+	0	NA	3' UTR (NM_176972, exon 26 of 26)	3' UTR (NM_176972, exon 26 of 26)	28745	NM_009509	22349	Mm.471601	NM_009509	ENSMUSG00000026175	Vil1	Vil	villin 1	protein-coding	chr1	74437828	74438430	3.88	1.86	4.7	-2.84	0.00296	0.0116
2060	chr11	117663589	117663848	+	0	NA	intron (NM_198022, intron 1 of 21)	intron (NM_198022, intron 1 of 21)	9429	NM_198022	217351	Mm.40272	NM_198022	ENSMUSG00000025571	Tnrc6c	9930033H14Rik|mKIAA1582	trinucleotide repeat containing 6C	protein-coding	chr11	117663589	117663848	2.27	-0.63	3.17	-3.8	0.0179	0.0355
2063	chr11	117706927	117707197	+	0	NA	intron (NM_198022, intron 3 of 21)	MTC|LTR|ERVL-MaLR	52773	NM_198022	217351	Mm.40272	NM_198022	ENSMUSG00000025571	Tnrc6c	9930033H14Rik|mKIAA1582	trinucleotide repeat containing 6C	protein-coding	chr11	117706927	117707197	3.22	0.92	4.06	-3.14	0.00783	0.0211
2064	chr11	117779213	117779808	+	0	NA	intron (NM_145439, intron 1 of 19)	intron (NM_145439, intron 1 of 19)	138	NR_154387	217353	Mm.286963	NM_145439	ENSMUSG00000025572	Tmc6	D11Ertd204e|EVER1	transmembrane channel-like gene family 6	protein-coding	chr11	117779213	117779808	4.15	2.47	4.91	-2.43	0.00685	0.0194
2065	chr11	117780602	117781267	+	0	NA	promoter-TSS (NM_145439)	promoter-TSS (NM_145439)	-242	NM_145439	217353	Mm.286963	NM_145439	ENSMUSG00000025572	Tmc6	D11Ertd204e|EVER1	transmembrane channel-like gene family 6	protein-coding	chr11	117780602	117781267	4.75	2.22	5.62	-3.41	2.23e-05	0.000632
2067	chr11	117828463	117829291	+	0	NA	intron (NM_027827, intron 2 of 10)	ID_B1|SINE|B4	-2863	NM_009387	21877	Mm.2661	NM_009387	ENSMUSG00000025574	Tk1	D530002A18Rik|Tk-1|Tk1a|Tk1b	thymidine kinase 1	protein-coding	chr11	117828463	117829291	4.65	3.29	5.34	-2.05	0.00532	0.0166
2068	chr11	117829658	117830356	+	0	NA	intron (NM_027827, intron 2 of 10)	intron (NM_027827, intron 2 of 10)	-2097	NM_001363158	71562	Mm.273958	NM_027827	ENSMUSG00000017718	Afmid	9030621K19Rik|Ammd|FKF|KFA|Kf|formylase	arylformamidase	protein-coding	chr11	117829658	117830356	4.2	2.08	5.03	-2.95	0.000603	0.0044
207	chr1	74439058	74439316	+	0	NA	3' UTR (NM_176972, exon 26 of 26)	3' UTR (NM_176972, exon 26 of 26)	29803	NM_009509	22349	Mm.471601	NM_009509	ENSMUSG00000026175	Vil1	Vil	villin 1	protein-coding	chr1	74439058	74439316	2.53	-1.07	3.47	-4.54	0.00299	0.0116
2070	chr11	117847745	117847970	+	0	NA	Intergenic	Intergenic	-1380	NM_001012273	11799	Mm.8552	NM_009689	ENSMUSG00000017716	Birc5	AAC-11|Api4|TIAP|survivin40	baculoviral IAP repeat-containing 5	protein-coding	chr11	117847745	117847970	2.58	-0.28	3.48	-3.76	0.00903	0.0231
2072	chr11	117989868	117990135	+	0	NA	intron (NR_151726, intron 1 of 9)	intron (NR_151726, intron 1 of 9)	3144	NR_151726	74451	Mm.28864	NM_133757	ENSMUSG00000017715	Pgs1	2610019F11Rik|4933424M23Rik|SAF	phosphatidylglycerophosphate synthase 1	protein-coding	chr11	117989868	117990135	2.92	-0.84	3.87	-4.7	0.00122	0.00675
2073	chr11	117991887	117992101	+	0	NA	intron (NR_151726, intron 1 of 9)	intron (NR_151726, intron 1 of 9)	5137	NR_151726	74451	Mm.28864	NM_133757	ENSMUSG00000017715	Pgs1	2610019F11Rik|4933424M23Rik|SAF	phosphatidylglycerophosphate synthase 1	protein-coding	chr11	117991887	117992101	2.72	0.64	3.54	-2.91	0.0253	0.0442
2076	chr11	118211567	118212516	+	0	NA	intron (NM_001112699, intron 1 of 12)	intron (NM_001112699, intron 1 of 12)	701	NM_001112700	19157	Mm.86413	NM_011180	ENSMUSG00000017132	Cyth1	CLM1|CTH-1|CYTIP|Pscd1	cytohesin 1	protein-coding	chr11	118211567	118212516	4.45	2.45	5.26	-2.81	0.000676	0.00475
2077	chr11	118227686	118228387	+	0	NA	intron (NM_001112699, intron 1 of 12)	intron (NM_001112699, intron 1 of 12)	-15294	NM_001112700	19157	Mm.86413	NM_011180	ENSMUSG00000017132	Cyth1	CLM1|CTH-1|CYTIP|Pscd1	cytohesin 1	protein-coding	chr11	118227686	118228387	4.28	2.35	5.08	-2.73	0.00185	0.0087
2078	chr11	118234841	118235185	+	0	NA	intron (NM_001112699, intron 1 of 12)	intron (NM_001112699, intron 1 of 12)	13579	NM_001112699	19157	Mm.86413	NM_011180	ENSMUSG00000017132	Cyth1	CLM1|CTH-1|CYTIP|Pscd1	cytohesin 1	protein-coding	chr11	118234841	118235185	3.13	-0.45	4.07	-4.51	0.000597	0.00438
2079	chr11	118236402	118236616	+	0	NA	intron (NM_001112699, intron 1 of 12)	intron (NM_001112699, intron 1 of 12)	12083	NM_001112699	19157	Mm.86413	NM_011180	ENSMUSG00000017132	Cyth1	CLM1|CTH-1|CYTIP|Pscd1	cytohesin 1	protein-coding	chr11	118236402	118236616	2.5	-0.01	3.37	-3.38	0.0231	0.0418
208	chr1	74439512	74439780	+	0	NA	intron (NM_001310662, intron 23 of 23)	intron (NM_001310662, intron 23 of 23)	30262	NM_009509	22349	Mm.471601	NM_009509	ENSMUSG00000026175	Vil1	Vil	villin 1	protein-coding	chr1	74439512	74439780	2.75	-0.08	3.64	-3.72	0.0097	0.0241
2080	chr11	118236970	118237267	+	0	NA	intron (NM_001112699, intron 1 of 12)	intron (NM_001112699, intron 1 of 12)	11474	NM_001112699	19157	Mm.86413	NM_011180	ENSMUSG00000017132	Cyth1	CLM1|CTH-1|CYTIP|Pscd1	cytohesin 1	protein-coding	chr11	118236970	118237267	2.36	-0.45	3.26	-3.7	0.0215	0.04
2087	chr11	120768345	120768658	+	0	NA	Intergenic	MTC|LTR|ERVL-MaLR	15703	NM_009053	19719	Mm.871	NM_009053	ENSMUSG00000025158	Rfng	-	RFNG O-fucosylpeptide 3-beta-N-acetylglucosaminyltransferase	protein-coding	chr11	120768345	120768658	3.07	1.14	3.87	-2.73	0.0205	0.0388
2088	chr11	120938938	120939420	+	0	NA	Intergenic	Intergenic	-6307	NM_027745	71276	Mm.275751	NM_027745	ENSMUSG00000048445	Ccdc57	4933434G05Rik	coiled-coil domain containing 57	protein-coding	chr11	120938938	120939420	3.35	0.16	4.27	-4.11	0.00128	0.00694
2090	chr11	121706407	121707069	+	0	NA	intron (NM_144797, intron 1 of 3)	intron (NM_144797, intron 1 of 3)	4311	NM_144797	210029	Mm.153566	NM_144797	ENSMUSG00000039208	Metrnl	9430048M07Rik|BC019776	meteorin, glial cell differentiation regulator-like	protein-coding	chr11	121706407	121707069	4.73	2.89	5.51	-2.62	0.000275	0.00269
2092	chr11	121741011	121741786	+	0	NA	Intergenic	Intergenic	38971	NM_144797	210029	Mm.153566	NM_144797	ENSMUSG00000039208	Metrnl	9430048M07Rik|BC019776	meteorin, glial cell differentiation regulator-like	protein-coding	chr11	121741011	121741786	4.89	3.06	5.67	-2.6	0.000445	0.00365
2094	chr11	121743142	121743460	+	0	NA	Intergenic	Intergenic	40874	NM_144797	210029	Mm.153566	NM_144797	ENSMUSG00000039208	Metrnl	9430048M07Rik|BC019776	meteorin, glial cell differentiation regulator-like	protein-coding	chr11	121743142	121743460	3.51	1.08	4.37	-3.29	0.00674	0.0192
2095	chr11	121743548	121743901	+	0	NA	Intergenic	Intergenic	41297	NM_144797	210029	Mm.153566	NM_144797	ENSMUSG00000039208	Metrnl	9430048M07Rik|BC019776	meteorin, glial cell differentiation regulator-like	protein-coding	chr11	121743548	121743901	2.98	-1.73	3.95	-5.67	0.00024	0.00247
2096	chr11	121747993	121748394	+	0	NA	Intergenic	MTEb|LTR|ERVL-MaLR	45766	NM_144797	210029	Mm.153566	NM_144797	ENSMUSG00000039208	Metrnl	9430048M07Rik|BC019776	meteorin, glial cell differentiation regulator-like	protein-coding	chr11	121747993	121748394	3.38	1.33	4.2	-2.87	0.0188	0.0367
2097	chr11	121795423	121795637	+	0	NA	Intergenic	Intergenic	-34688	NM_029049	74675	Mm.61213	NM_029049	ENSMUSG00000039198	Ptchd3	4930451E13Rik|4933440L20Rik|RNDEu-3	patched domain containing 3	protein-coding	chr11	121795423	121795637	1.86	-1.73	2.8	-4.53	0.0246	0.0434
2098	chr11	121795946	121796563	+	0	NA	Intergenic	Intergenic	-33964	NM_029049	74675	Mm.61213	NM_029049	ENSMUSG00000039198	Ptchd3	4930451E13Rik|4933440L20Rik|RNDEu-3	patched domain containing 3	protein-coding	chr11	121795946	121796563	4.4	2.42	5.2	-2.78	0.00131	0.00701
21	chr1	31142557	31143262	+	0	NA	intron (NR_033445, intron 2 of 2)	intron (NR_033445, intron 2 of 2)	-33526	NM_153601	266744	Mm.389093	NM_153601	ENSMUSG00000050217	Lgsn	Gluld1|Lgs|lengsin	lengsin, lens protein with glutamine synthetase domain	protein-coding	chr1	31142557	31143262	3.94	0.22	4.88	-4.66	1.57e-05	0.000516
210	chr1	75192733	75193056	+	0	NA	promoter-TSS (NM_001288612)	promoter-TSS (NM_001288612)	734	NR_051998	52231	Mm.259326	NM_026187	ENSMUSG00000026199	Ankzf1	1300008P06Rik|2810025E10Rik|D1Ertd161e	ankyrin repeat and zinc finger domain containing 1	protein-coding	chr1	75192733	75193056	3.02	0.27	3.91	-3.64	0.00643	0.0187
2100	chr12	3235246	3236448	+	0	NA	promoter-TSS (NR_015551)	promoter-TSS (NR_015551)	56	NR_015551	74173	Mm.309774	NM_028796	ENSMUSG00000079179	Rab10os	1700012B15Rik|1810036A22Rik	RAB10, member RAS oncogene family, opposite strand	ncRNA	chr12	3235246	3236448	4.79	3.45	5.47	-2.02	0.00641	0.0186
2101	chr12	3282873	3283280	+	0	NA	intron (NM_016676, intron 1 of 5)	Charlie1a|DNA|hAT-Charlie	26893	NM_016676	19325	Mm.378993	NM_016676	ENSMUSG00000020671	Rab10	AW107754	RAB10, member RAS oncogene family	protein-coding	chr12	3282873	3283280	3.74	1.94	4.52	-2.58	0.0108	0.0259
2102	chr12	3587082	3587502	+	0	NA	intron (NM_007886, intron 1 of 18)	Charlie29a|DNA|hAT-Charlie	14308	NM_007886	13528	Mm.286202	NM_007886	ENSMUSG00000071454	Dtnb	-	dystrobrevin, beta	protein-coding	chr12	3587082	3587502	3.41	0.37	4.32	-3.95	0.000678	0.00475
2103	chr12	3776088	3776372	+	0	NA	intron (NR_027869, intron 19 of 20)	intron (NR_027869, intron 19 of 20)	-30750	NM_007872	13435	Mm.5001	NM_007872	ENSMUSG00000020661	Dnmt3a	MmuIIIA	DNA methyltransferase 3A	protein-coding	chr12	3776088	3776372	3.6	2.11	4.32	-2.21	0.0217	0.0402
2104	chr12	4198485	4199431	+	0	NA	intron (NM_001159537, intron 8 of 21)	intron (NM_001159537, intron 8 of 21)	35007	NM_134046	52504	Mm.70546	NM_134046	ENSMUSG00000020652	Cenpo	2810429O05Rik|8430427C03Rik|D12Ertd482e	centromere protein O	protein-coding	chr12	4198485	4199431	5.53	4.61	6.09	-1.48	0.016	0.0331
2105	chr12	4536392	4536653	+	0	NA	Intergenic	Intergenic	12409	NR_136891	102634330	Mm.402324	NR_136891	ENSMUSG00000112422	Gm31938	-	predicted gene, 31938	ncRNA	chr12	4536392	4536653	3.19	1.39	3.97	-2.58	0.0254	0.0444
2107	chr12	8495541	8495940	+	0	NA	Intergenic	Intergenic	4269	NM_007483	11852	Mm.687	NM_007483	ENSMUSG00000054364	Rhob	AA017882|Arh6|Arhb	ras homolog family member B	protein-coding	chr12	8495541	8495940	3.46	1.75	4.22	-2.48	0.0268	0.046
2108	chr12	8496030	8496540	+	0	NA	Intergenic	Intergenic	3724	NM_007483	11852	Mm.687	NM_007483	ENSMUSG00000054364	Rhob	AA017882|Arh6|Arhb	ras homolog family member B	protein-coding	chr12	8496030	8496540	3.96	1.96	4.77	-2.81	0.00292	0.0114
2109	chr12	8496996	8497830	+	0	NA	TTS (NM_007483)	TTS (NM_007483)	2596	NM_007483	11852	Mm.687	NM_007483	ENSMUSG00000054364	Rhob	AA017882|Arh6|Arhb	ras homolog family member B	protein-coding	chr12	8496996	8497830	4.66	3.31	5.34	-2.03	0.00277	0.0111
211	chr1	80452279	80452591	+	0	NA	intron (NR_040460, intron 2 of 2)	intron (NR_040460, intron 2 of 2)	6503	NR_040460	72208	Mm.396181	NR_040460	ENSMUSG00000101483	1700016L21Rik	CD11c-DTR|DCKO|DTR-GFP|DTR-GRP|Jr3|Tg(Itgax-DTR/EGFP)57Lan	RIKEN cDNA 1700016L21 gene	ncRNA	chr1	80452279	80452591	2.92	0.05	3.82	-3.77	0.00303	0.0118
2110	chr12	8497866	8498271	+	0	NA	3' UTR (NM_007483, exon 1 of 1)	3' UTR (NM_007483, exon 1 of 1)	1941	NM_007483	11852	Mm.687	NM_007483	ENSMUSG00000054364	Rhob	AA017882|Arh6|Arhb	ras homolog family member B	protein-coding	chr12	8497866	8498271	4.1	2.17	4.9	-2.73	0.0018	0.00856
2112	chr12	8507345	8507908	+	0	NA	Intergenic	Intergenic	-7617	NM_007483	11852	Mm.687	NM_007483	ENSMUSG00000054364	Rhob	AA017882|Arh6|Arhb	ras homolog family member B	protein-coding	chr12	8507345	8507908	3.91	1.99	4.71	-2.72	0.00921	0.0234
2113	chr12	8508274	8508553	+	0	NA	Intergenic	RLTR28|LTR|ERVL	-8404	NM_007483	11852	Mm.687	NM_007483	ENSMUSG00000054364	Rhob	AA017882|Arh6|Arhb	ras homolog family member B	protein-coding	chr12	8508274	8508553	2.47	-1.73	3.43	-5.16	0.00431	0.0147
2114	chr12	8509322	8510025	+	0	NA	Intergenic	Intergenic	-9664	NM_007483	11852	Mm.687	NM_007483	ENSMUSG00000054364	Rhob	AA017882|Arh6|Arhb	ras homolog family member B	protein-coding	chr12	8509322	8510025	4.3	2.71	5.04	-2.32	0.00542	0.0167
2119	chr12	8922950	8923271	+	0	NA	intron (NM_008640, intron 1 of 6)	intron (NM_008640, intron 1 of 6)	1803	NM_008640	17775	Mm.30071	NM_008640	ENSMUSG00000020585	Laptm4a	AA286466|LAPTM4|MTP|Mtrp|mKIAA0108	lysosomal-associated protein transmembrane 4A	protein-coding	chr12	8922950	8923271	2.88	-0.28	3.8	-4.09	0.00275	0.0111
212	chr1	80609482	80609776	+	0	NA	intron (NM_175291, intron 4 of 55)	intron (NM_175291, intron 4 of 55)	55723	NM_001285927	210293	Mm.133473	NM_175291	ENSMUSG00000038608	Dock10	9330153B10Rik|A630054M16Rik|Jr4|Jr5|R75174|ZIZ3|Zizimin3|mKIAA0694	dedicator of cytokinesis 10	protein-coding	chr1	80609482	80609776	2.97	0.6	3.82	-3.23	0.0162	0.0334
2120	chr12	9029792	9030237	+	0	NA	promoter-TSS (NM_029321)	promoter-TSS (NM_029321)	17	NM_029321	75516	Mm.37581	NM_029321	ENSMUSG00000066637	Ttc32	1700013G20Rik	tetratricopeptide repeat domain 32	protein-coding	chr12	9029792	9030237	3.67	2.27	4.37	-2.1	0.0298	0.0494
2122	chr12	11329425	11329656	+	0	NA	intron (NM_012038, intron 3 of 3)	MER90a|LTR|ERV1	29653	NR_106136	102465775		NR_106136	ENSMUSG00000098879	Mir7675	Gm27965|mmu-mir-7675	microRNA 7675	ncRNA	chr12	11329425	11329656	3.37	1.22	4.19	-2.97	0.00737	0.0204
2123	chr12	16042390	16042604	+	0	NA	Intergenic	Intergenic	-225712	NM_144551	217410	Mm.491136	NM_144551	ENSMUSG00000020601	Trib2	AW319517|TRB-2|TRB2	tribbles pseudokinase 2	protein-coding	chr12	16042390	16042604	1.98	-1.73	2.92	-4.65	0.0179	0.0355
2124	chr12	16525802	16526499	+	0	NA	Intergenic	Intergenic	63620	NM_015763	14245	Mm.153625	NM_015763	ENSMUSG00000020593	Lpin1	Lipin1|fld	lipin 1	protein-coding	chr12	16525802	16526499	4.5	2.97	5.23	-2.26	0.00413	0.0143
2128	chr12	16619396	16619676	+	0	NA	Intergenic	Intergenic	-8570	NM_001355598	14245	Mm.153625	NM_015763	ENSMUSG00000020593	Lpin1	Lipin1|fld	lipin 1	protein-coding	chr12	16619396	16619676	3.15	1.4	3.92	-2.52	0.0289	0.0483
2129	chr12	16619989	16620943	+	0	NA	Intergenic	Intergenic	-9500	NM_001355598	14245	Mm.153625	NM_015763	ENSMUSG00000020593	Lpin1	Lipin1|fld	lipin 1	protein-coding	chr12	16619989	16620943	5.66	4.5	6.29	-1.79	0.00296	0.0116
2130	chr12	16634170	16634384	+	0	NA	Intergenic	Intergenic	-19193	NM_001361702	18217	Mm.281715	NM_008747	ENSMUSG00000020591	Ntsr2	NT-R-2|NT2R|NTR2|NTRL	neurotensin receptor 2	protein-coding	chr12	16634170	16634384	2.03	-1.73	2.98	-4.71	0.0175	0.035
2132	chr12	16895800	16896183	+	0	NA	intron (NM_009072, intron 1 of 32)	intron (NM_009072, intron 1 of 32)	1013	NM_009072	19878	Mm.276024	NM_009072	ENSMUSG00000020580	Rock2	B230113H15Rik|ROKalpha|Rho-kinase|Rock-II|Rock2m|mKIAA0619	Rho-associated coiled-coil containing protein kinase 2	protein-coding	chr12	16895800	16896183	2.93	-0.84	3.88	-4.72	0.00164	0.00805
2134	chr12	16992318	16992670	+	0	NA	intron (NM_172574, intron 5 of 6)	intron (NM_172574, intron 5 of 6)	7624	NM_172574	217430	Mm.379451	NM_172574	ENSMUSG00000045679	Pqlc3	C78076|E030024M05Rik	PQ loop repeat containing	protein-coding	chr12	16992318	16992670	3.52	1.44	4.34	-2.89	0.00479	0.0156
2135	chr12	16996401	16996632	+	0	NA	intron (NM_172574, intron 3 of 6)	intron (NM_172574, intron 3 of 6)	3602	NM_172574	217430	Mm.379451	NM_172574	ENSMUSG00000045679	Pqlc3	C78076|E030024M05Rik	PQ loop repeat containing	protein-coding	chr12	16996401	16996632	2.94	0.86	3.76	-2.9	0.0248	0.0436
2137	chr12	17682090	17682660	+	0	NA	Intergenic	Intergenic	-8434	NM_001361645	53602	Mm.313619	NM_016677	ENSMUSG00000071379	Hpcal1	NVL-3|NVP-3|Nvp3|VILIP3|Vnsl3|Vsnl3	hippocalcin-like 1	protein-coding	chr12	17682090	17682660	4.4	2.7	5.16	-2.45	0.00116	0.00657
2138	chr12	17748114	17748327	+	0	NA	intron (NM_016677, intron 1 of 3)	intron (NM_016677, intron 1 of 3)	57411	NM_016677	53602	Mm.313619	NM_016677	ENSMUSG00000071379	Hpcal1	NVL-3|NVP-3|Nvp3|VILIP3|Vnsl3|Vsnl3	hippocalcin-like 1	protein-coding	chr12	17748114	17748327	3.28	1.25	4.09	-2.85	0.00956	0.0239
2139	chr12	17748413	17748865	+	0	NA	intron (NM_016677, intron 1 of 3)	intron (NM_016677, intron 1 of 3)	57830	NM_016677	53602	Mm.313619	NM_016677	ENSMUSG00000071379	Hpcal1	NVL-3|NVP-3|Nvp3|VILIP3|Vnsl3|Vsnl3	hippocalcin-like 1	protein-coding	chr12	17748413	17748865	3.66	1.53	4.49	-2.96	0.00398	0.014
2142	chr12	17765387	17765617	+	0	NA	intron (NM_016677, intron 1 of 3)	intron (NM_016677, intron 1 of 3)	74693	NM_016677	53602	Mm.313619	NM_016677	ENSMUSG00000071379	Hpcal1	NVL-3|NVP-3|Nvp3|VILIP3|Vnsl3|Vsnl3	hippocalcin-like 1	protein-coding	chr12	17765387	17765617	2.36	-0.84	3.28	-4.12	0.0111	0.0263
2143	chr12	17765882	17766130	+	0	NA	intron (NM_016677, intron 1 of 3)	intron (NM_016677, intron 1 of 3)	75197	NM_016677	53602	Mm.313619	NM_016677	ENSMUSG00000071379	Hpcal1	NVL-3|NVP-3|Nvp3|VILIP3|Vnsl3|Vsnl3	hippocalcin-like 1	protein-coding	chr12	17765882	17766130	2.99	0.93	3.8	-2.87	0.0197	0.0377
2144	chr12	17770441	17771280	+	0	NA	intron (NM_001361645, intron 2 of 4)	intron (NM_001361645, intron 2 of 4)	80051	NM_016677	53602	Mm.313619	NM_016677	ENSMUSG00000071379	Hpcal1	NVL-3|NVP-3|Nvp3|VILIP3|Vnsl3|Vsnl3	hippocalcin-like 1	protein-coding	chr12	17770441	17771280	5.03	3.9	5.65	-1.75	0.00598	0.0178
2145	chr12	20885300	20885675	+	0	NA	Intergenic	Intergenic	-69708	NR_015521	69513	Mm.273972	NR_015521	ENSMUSG00000099759	1700030C10Rik	-	RIKEN cDNA 1700030C10 gene	ncRNA	chr12	20885300	20885675	3.16	0.82	4.01	-3.19	0.0128	0.0287
2146	chr12	21369029	21369460	+	0	NA	intron (NR_120376, intron 1 of 18)	intron (NR_120376, intron 1 of 18)	4388	NR_102380	11491	Mm.27681	NM_009615	ENSMUSG00000052593	Adam17	CD156b|Tace	a disintegrin and metallopeptidase domain 17	protein-coding	chr12	21369029	21369460	3.39	1.63	4.16	-2.52	0.0189	0.0368
215	chr1	80636446	80636703	+	0	NA	intron (NM_175291, intron 2 of 55)	intron (NM_175291, intron 2 of 55)	28778	NM_001285927	210293	Mm.133473	NM_175291	ENSMUSG00000038608	Dock10	9330153B10Rik|A630054M16Rik|Jr4|Jr5|R75174|ZIZ3|Zizimin3|mKIAA0694	dedicator of cytokinesis 10	protein-coding	chr1	80636446	80636703	2.96	0.86	3.78	-2.92	0.0274	0.0467
2150	chr12	25207866	25208037	+	0	NA	Intergenic	Intergenic	78777	NR_045844	432641	Mm.112955	NR_045844		Gm17746	-	predicted gene, 17746	ncRNA	chr12	25207866	25208037	3.05	1.22	3.83	-2.61	0.0226	0.0412
2151	chr12	29696991	29697270	+	0	NA	intron (NM_001361657, intron 3 of 24)	intron (NM_001361657, intron 3 of 24)	-10685	NR_046080	328075	Mm.447832	NR_046080	ENSMUSG00000112663	C630031E19Rik	C630031E19	RIKEN cDNA C630031E19 gene	ncRNA	chr12	29696991	29697270	2.62	0.32	3.46	-3.14	0.03	0.0496
2152	chr12	29697601	29697913	+	0	NA	intron (NM_001361657, intron 3 of 24)	intron (NM_001361657, intron 3 of 24)	-11312	NR_046080	328075	Mm.447832	NR_046080	ENSMUSG00000112663	C630031E19Rik	C630031E19	RIKEN cDNA C630031E19 gene	ncRNA	chr12	29697601	29697913	2.13	-1.73	3.07	-4.8	0.00788	0.0212
2153	chr12	31950275	31950654	+	0	NA	promoter-TSS (NM_153198)	promoter-TSS (NM_153198)	-219	NM_001361928	73389	Mm.390461	NM_153198	ENSMUSG00000002996	Hbp1	1700058O05Rik|BE629963|C330012F01Rik|C86454	high mobility group box transcription factor 1	protein-coding	chr12	31950275	31950654	3.52	1.08	4.38	-3.3	0.00491	0.0158
2154	chr12	31996961	31997318	+	0	NA	intron (NM_001364408, intron 2 of 10)	intron (NM_001364408, intron 2 of 10)	-46894	NM_001361928	73389	Mm.390461	NM_153198	ENSMUSG00000002996	Hbp1	1700058O05Rik|BE629963|C330012F01Rik|C86454	high mobility group box transcription factor 1	protein-coding	chr12	31996961	31997318	3.56	1.83	4.33	-2.51	0.0176	0.0351
2158	chr12	32104484	32105005	+	0	NA	Intergenic	Intergenic	-43467	NM_011158	19088	Mm.25594	NM_011158	ENSMUSG00000002997	Prkar2b	AI451071|AW061005|PKARIIbeta|Pkarb2|RII(beta)	protein kinase, cAMP dependent regulatory, type II beta	protein-coding	chr12	32104484	32105005	4.3	2.68	5.04	-2.36	0.00468	0.0154
2159	chr12	32108864	32109850	+	0	NA	Intergenic	Intergenic	-48080	NM_011158	19088	Mm.25594	NM_011158	ENSMUSG00000002997	Prkar2b	AI451071|AW061005|PKARIIbeta|Pkarb2|RII(beta)	protein kinase, cAMP dependent regulatory, type II beta	protein-coding	chr12	32108864	32109850	5.52	4.13	6.22	-2.09	0.000499	0.00391
2160	chr12	32111720	32111851	+	0	NA	Intergenic	Intergenic	-50508	NM_011158	19088	Mm.25594	NM_011158	ENSMUSG00000002997	Prkar2b	AI451071|AW061005|PKARIIbeta|Pkarb2|RII(beta)	protein kinase, cAMP dependent regulatory, type II beta	protein-coding	chr12	32111720	32111851	1.99	-1.21	2.91	-4.12	0.0163	0.0335
2161	chr12	32190927	32191201	+	0	NA	intron (NR_157094, intron 10 of 11)	intron (NR_157094, intron 10 of 11)	17406	NM_020272	30955	Mm.101369	NM_020272	ENSMUSG00000020573	Pik3cg	5830428L06Rik|PI3Kgamma|p110gamma|p120-PI3K	phosphatidylinositol-4,5-bisphosphate 3-kinase catalytic subunit gamma	protein-coding	chr12	32190927	32191201	2.58	-1.07	3.53	-4.6	0.00343	0.0127
2162	chr12	32306254	32307115	+	0	NA	Intergenic	MTD|LTR|ERVL-MaLR	-72105	NM_001162903	72123	Mm.341352	NM_028111	ENSMUSG00000090946	Ccdc71l	2010109K11Rik|AV375874	coiled-coil domain containing 71 like	protein-coding	chr12	32306254	32307115	4.54	1.79	5.43	-3.64	2.9e-06	0.000219
2163	chr12	32307561	32307817	+	0	NA	Intergenic	B4A|SINE|B4	-71100	NM_001162903	72123	Mm.341352	NM_028111	ENSMUSG00000090946	Ccdc71l	2010109K11Rik|AV375874	coiled-coil domain containing 71 like	protein-coding	chr12	32307561	32307817	2.84	-0.63	3.77	-4.4	0.0013	0.00699
2164	chr12	32735220	32735515	+	0	NA	Intergenic	FordPrefect|DNA|hAT-Tip100	-84968	NM_021524	59027	Mm.202727	NM_021524	ENSMUSG00000020572	Nampt	1110035O14Rik|AI314458|AI480535|NAmPRTase|Pbef|Pbef1|Visfatin	nicotinamide phosphoribosyltransferase	protein-coding	chr12	32735220	32735515	3.15	0.82	4	-3.18	0.00795	0.0213
2166	chr12	32822472	32822686	+	0	NA	intron (NM_021524, intron 1 of 10)	intron (NM_021524, intron 1 of 10)	-1537	NR_045032	100504486	Mm.440246	NR_045032		Gdap10	Gdap-ps	ganglioside-induced differentiation-associated-protein 10	ncRNA	chr12	32822472	32822686	2.77	0.51	3.61	-3.1	0.019	0.0369
2170	chr12	32919172	32919632	+	0	NA	TTS (NR_044986)	TTS (NR_044986)	34387	NR_044986	74076	Mm.50114	NR_044986	ENSMUSG00000097494	4933406C10Rik	-	RIKEN cDNA 4933406C10 gene	ncRNA	chr12	32919172	32919632	4.35	2.7	5.1	-2.4	0.00558	0.017
2171	chr12	32953462	32953819	+	0	NA	promoter-TSS (NM_013635)	promoter-TSS (NM_013635)	149	NR_044986	74076	Mm.50114	NR_044986	ENSMUSG00000097494	4933406C10Rik	-	RIKEN cDNA 4933406C10 gene	ncRNA	chr12	32953462	32953819	2.8	-1.73	3.77	-5.49	0.000832	0.00546
2172	chr12	33040734	33041170	+	0	NA	intron (NM_001024478, intron 15 of 19)	intron (NM_001024478, intron 15 of 19)	51923	NM_001024478	68764	Mm.60083	NM_001024478	ENSMUSG00000035860	Cdhr3	1110049B09Rik|BB172694|Cdh28	cadherin-related family member 3	protein-coding	chr12	33040734	33041170	3.21	0.71	4.08	-3.37	0.00601	0.0178
2174	chr12	33129530	33129805	+	0	NA	intron (NR_015602, intron 4 of 5)	intron (NR_015602, intron 4 of 5)	17919	NR_015602	320046	Mm.208337	NR_015602	ENSMUSG00000052125	F730043M19Rik	-	RIKEN cDNA F730043M19 gene	ncRNA	chr12	33129530	33129805	2.5	-0.54	3.41	-3.94	0.00948	0.0238
2175	chr12	33145856	33146100	+	0	NA	intron (NR_015602, intron 1 of 5)	intron (NR_015602, intron 1 of 5)	1608	NR_015602	320046	Mm.208337	NR_015602	ENSMUSG00000052125	F730043M19Rik	-	RIKEN cDNA F730043M19 gene	ncRNA	chr12	33145856	33146100	2.86	0.27	3.74	-3.47	0.0164	0.0336
2176	chr12	33170029	33170545	+	0	NA	intron (NM_028139, intron 2 of 3)	L1MB7|LINE|L1	22601	NM_028139	380753	Mm.41540	NM_028139	ENSMUSG00000020564	Atxn7l1	2810423G08Rik|Atxn7l4	ataxin 7-like 1	protein-coding	chr12	33170029	33170545	4.24	2.41	5.02	-2.61	0.00194	0.00892
2177	chr12	33172395	33172876	+	0	NA	intron (NM_028139, intron 2 of 3)	L1MB7|LINE|L1	24949	NM_028139	380753	Mm.41540	NM_028139	ENSMUSG00000020564	Atxn7l1	2810423G08Rik|Atxn7l4	ataxin 7-like 1	protein-coding	chr12	33172395	33172876	4.33	2.4	5.13	-2.73	0.000954	0.00588
2180	chr12	36155208	36155527	+	0	NA	intron (NM_025840, intron 1 of 11)	intron (NM_025840, intron 1 of 11)	1458	NM_025840	66912	Mm.288669	NM_025840	ENSMUSG00000020547	Bzw2	1110001I24Rik|Bdm2|HSPC028	basic leucine zipper and W2 domains 2	protein-coding	chr12	36155208	36155527	3.57	1.71	4.36	-2.65	0.0144	0.031
2181	chr12	36187080	36187493	+	0	NA	intron (NM_146033, intron 6 of 9)	intron (NM_146033, intron 6 of 9)	30162	NM_146033	217473	Mm.130422	NM_146033	ENSMUSG00000036188	Ankmy2	AI035571|ZMYND20	ankyrin repeat and MYND domain containing 2	protein-coding	chr12	36187080	36187493	3.87	1.65	4.71	-3.06	0.00539	0.0167
2182	chr12	36214433	36214734	+	0	NA	intron (NM_001361098, intron 5 of 8)	intron (NM_001361098, intron 5 of 8)	3635	NM_027699	71156	Mm.250837	NM_027699	ENSMUSG00000020545	Lrrc72	1700108M19Rik|4933421E18Rik	leucine rich repeat containing 72	protein-coding	chr12	36214433	36214734	3.43	1.35	4.25	-2.9	0.00635	0.0185
2183	chr12	37241344	37241748	+	0	NA	promoter-TSS (NM_178767)	promoter-TSS (NM_178767)	-93	NM_178767	319660	Mm.485540	NM_178767	ENSMUSG00000050103	Agmo	A530016O06Rik|AI790538|Tmem195	alkylglycerol monooxygenase	protein-coding	chr12	37241344	37241748	3.63	2.19	4.33	-2.14	0.027	0.0462
2185	chr12	40203365	40203790	+	0	NA	intron (NM_013562, intron 11 of 11)	intron (NM_013562, intron 11 of 11)	-4262	NM_001033437	380755	Mm.390463	NM_001033437	ENSMUSG00000071342	Lsmem1	Gm889	leucine-rich single-pass membrane protein 1	protein-coding	chr12	40203365	40203790	3.48	0.86	4.36	-3.5	0.00236	0.0101
2187	chr12	40206381	40206595	+	0	NA	intron (NM_013562, intron 9 of 11)	intron (NM_013562, intron 9 of 11)	-7173	NM_001033437	380755	Mm.390463	NM_001033437	ENSMUSG00000071342	Lsmem1	Gm889	leucine-rich single-pass membrane protein 1	protein-coding	chr12	40206381	40206595	2.29	-1.73	3.25	-4.97	0.0039	0.0138
2188	chr12	40207964	40208266	+	0	NA	intron (NM_013562, intron 8 of 11)	MER20|DNA|hAT-Charlie	-8800	NM_001033437	380755	Mm.390463	NM_001033437	ENSMUSG00000071342	Lsmem1	Gm889	leucine-rich single-pass membrane protein 1	protein-coding	chr12	40207964	40208266	2.85	0.46	3.71	-3.24	0.0139	0.0303
219	chr1	80716087	80716758	+	0	NA	intron (NM_175291, intron 1 of 55)	intron (NM_175291, intron 1 of 55)	42131	NM_175291	210293	Mm.133473	NM_175291	ENSMUSG00000038608	Dock10	9330153B10Rik|A630054M16Rik|Jr4|Jr5|R75174|ZIZ3|Zizimin3|mKIAA0694	dedicator of cytokinesis 10	protein-coding	chr1	80716087	80716758	4.16	2.37	4.94	-2.56	0.00475	0.0155
2191	chr12	40218489	40218758	+	0	NA	intron (NM_013562, intron 1 of 11)	intron (NM_013562, intron 1 of 11)	4188	NR_035459	100316693		NR_035459	ENSMUSG00000089371	Mir1938	mir-1938|mmu-mir-1938	microRNA 1938	ncRNA	chr12	40218489	40218758	2.98	0.42	3.85	-3.44	0.00991	0.0244
2192	chr12	40218875	40219671	+	0	NA	intron (NM_013562, intron 1 of 11)	intron (NM_013562, intron 1 of 11)	3538	NR_035459	100316693		NR_035459	ENSMUSG00000089371	Mir1938	mir-1938|mmu-mir-1938	microRNA 1938	ncRNA	chr12	40218875	40219671	4.81	2.84	5.61	-2.77	6.57e-05	0.00115
2193	chr12	40220023	40220312	+	0	NA	intron (NM_013562, intron 1 of 11)	intron (NM_013562, intron 1 of 11)	2644	NR_035459	100316693		NR_035459	ENSMUSG00000089371	Mir1938	mir-1938|mmu-mir-1938	microRNA 1938	ncRNA	chr12	40220023	40220312	3.23	0.99	4.07	-3.08	0.00733	0.0203
2194	chr12	40220615	40222208	+	0	NA	intron (NM_013562, intron 1 of 11)	intron (NM_013562, intron 1 of 11)	1400	NR_035459	100316693		NR_035459	ENSMUSG00000089371	Mir1938	mir-1938|mmu-mir-1938	microRNA 1938	ncRNA	chr12	40220615	40222208	5.66	3.72	6.46	-2.74	1.79e-06	0.000172
2195	chr12	40223077	40224188	+	0	NA	promoter-TSS (NR_035459)	promoter-TSS (NR_035459)	268	NR_045157	629820	Mm.435540	NR_045157	ENSMUSG00000035983	Gm7008	EG629820	predicted gene 7008	ncRNA	chr12	40223077	40224188	5.35	4.3	5.95	-1.64	0.00987	0.0243
2196	chr12	40248764	40249034	+	0	NA	Intergenic	Intergenic	25535	NR_045157	629820	Mm.435540	NR_045157	ENSMUSG00000035983	Gm7008	EG629820	predicted gene 7008	ncRNA	chr12	40248764	40249034	2.93	0.42	3.8	-3.38	0.00517	0.0163
2197	chr12	40522404	40522752	+	0	NA	intron (NM_172803, intron 1 of 52)	intron (NM_172803, intron 1 of 52)	76525	NM_172803	238130	Mm.341423	NM_172803	ENSMUSG00000035954	Dock4	5330406C03|6330411N01Rik|AF263288|C030023J22|mKIAA0716	dedicator of cytokinesis 4	protein-coding	chr12	40522404	40522752	3.5	1.67	4.29	-2.61	0.012	0.0276
2199	chr12	40550588	40551495	+	0	NA	intron (NM_172803, intron 1 of 52)	intron (NM_172803, intron 1 of 52)	104988	NM_172803	238130	Mm.341423	NM_172803	ENSMUSG00000035954	Dock4	5330406C03|6330411N01Rik|AF263288|C030023J22|mKIAA0716	dedicator of cytokinesis 4	protein-coding	chr12	40550588	40551495	4.82	2.17	5.7	-3.53	0.00605	0.0179
22	chr1	31143572	31144344	+	0	NA	intron (NR_033445, intron 2 of 2)	intron (NR_033445, intron 2 of 2)	-32477	NM_153601	266744	Mm.389093	NM_153601	ENSMUSG00000050217	Lgsn	Gluld1|Lgs|lengsin	lengsin, lens protein with glutamine synthetase domain	protein-coding	chr1	31143572	31144344	4.48	3	5.19	-2.2	0.00384	0.0137
220	chr1	80722685	80722968	+	0	NA	intron (NM_175291, intron 1 of 55)	intron (NM_175291, intron 1 of 55)	35727	NM_175291	210293	Mm.133473	NM_175291	ENSMUSG00000038608	Dock10	9330153B10Rik|A630054M16Rik|Jr4|Jr5|R75174|ZIZ3|Zizimin3|mKIAA0694	dedicator of cytokinesis 10	protein-coding	chr1	80722685	80722968	2.9	0.68	3.74	-3.06	0.0173	0.0348
2201	chr12	40558661	40559639	+	0	NA	intron (NM_172803, intron 1 of 52)	intron (NM_172803, intron 1 of 52)	113097	NM_172803	238130	Mm.341423	NM_172803	ENSMUSG00000035954	Dock4	5330406C03|6330411N01Rik|AF263288|C030023J22|mKIAA0716	dedicator of cytokinesis 4	protein-coding	chr12	40558661	40559639	5.07	3.1	5.87	-2.77	3.2e-05	0.000771
2202	chr12	40584409	40585232	+	0	NA	intron (NM_172803, intron 1 of 52)	L1MEc|LINE|L1	138767	NM_172803	238130	Mm.341423	NM_172803	ENSMUSG00000035954	Dock4	5330406C03|6330411N01Rik|AF263288|C030023J22|mKIAA0716	dedicator of cytokinesis 4	protein-coding	chr12	40584409	40585232	4.73	2.74	5.53	-2.79	9.19e-05	0.00137
2203	chr12	40585296	40585767	+	0	NA	intron (NM_172803, intron 1 of 52)	intron (NM_172803, intron 1 of 52)	139478	NM_172803	238130	Mm.341423	NM_172803	ENSMUSG00000035954	Dock4	5330406C03|6330411N01Rik|AF263288|C030023J22|mKIAA0716	dedicator of cytokinesis 4	protein-coding	chr12	40585296	40585767	4.13	2.21	4.92	-2.71	0.00228	0.00984
2205	chr12	44265998	44266312	+	0	NA	Intergenic	MLT1E2|LTR|ERVL-MaLR	-2999	NM_026164	67452	Mm.54126	NM_026164	ENSMUSG00000036257	Pnpla8	1200006O19Rik|AI467579|Ipla2(gamma)	patatin-like phospholipase domain containing 8	protein-coding	chr12	44265998	44266312	3.69	1.75	4.49	-2.74	0.0054	0.0167
2206	chr12	44266725	44268084	+	0	NA	Intergenic	Intergenic	-1750	NM_026164	67452	Mm.54126	NM_026164	ENSMUSG00000036257	Pnpla8	1200006O19Rik|AI467579|Ipla2(gamma)	patatin-like phospholipase domain containing 8	protein-coding	chr12	44266725	44268084	5.7	3.94	6.46	-2.52	2.92e-06	0.000219
2207	chr12	44268494	44269232	+	0	NA	promoter-TSS (NM_026164)	promoter-TSS (NM_026164)	-291	NM_026164	67452	Mm.54126	NM_026164	ENSMUSG00000036257	Pnpla8	1200006O19Rik|AI467579|Ipla2(gamma)	patatin-like phospholipase domain containing 8	protein-coding	chr12	44268494	44269232	4.68	3.06	5.42	-2.36	0.00228	0.00984
2208	chr12	44269669	44270535	+	0	NA	intron (NM_026164, intron 1 of 9)	intron (NM_026164, intron 1 of 9)	948	NM_026164	67452	Mm.54126	NM_026164	ENSMUSG00000036257	Pnpla8	1200006O19Rik|AI467579|Ipla2(gamma)	patatin-like phospholipase domain containing 8	protein-coding	chr12	44269669	44270535	4.51	2.82	5.26	-2.44	0.00241	0.0102
2209	chr12	44273792	44274875	+	0	NA	intron (NM_026164, intron 1 of 9)	intron (NM_026164, intron 1 of 9)	5179	NM_026164	67452	Mm.54126	NM_026164	ENSMUSG00000036257	Pnpla8	1200006O19Rik|AI467579|Ipla2(gamma)	patatin-like phospholipase domain containing 8	protein-coding	chr12	44273792	44274875	5.18	3.65	5.91	-2.26	0.000877	0.00562
2211	chr12	44275706	44275990	+	0	NA	intron (NM_026164, intron 1 of 9)	L1MCa|LINE|L1	6694	NM_026164	67452	Mm.54126	NM_026164	ENSMUSG00000036257	Pnpla8	1200006O19Rik|AI467579|Ipla2(gamma)	patatin-like phospholipase domain containing 8	protein-coding	chr12	44275706	44275990	2.92	-1.73	3.89	-5.62	0.000517	0.00398
2213	chr12	44283946	44284340	+	0	NA	intron (NM_026164, intron 3 of 9)	intron (NM_026164, intron 3 of 9)	14989	NM_026164	67452	Mm.54126	NM_026164	ENSMUSG00000036257	Pnpla8	1200006O19Rik|AI467579|Ipla2(gamma)	patatin-like phospholipase domain containing 8	protein-coding	chr12	44283946	44284340	3.32	0.75	4.19	-3.44	0.00245	0.0103
2214	chr12	44284703	44285199	+	0	NA	intron (NM_026164, intron 3 of 9)	intron (NM_026164, intron 3 of 9)	15797	NM_026164	67452	Mm.54126	NM_026164	ENSMUSG00000036257	Pnpla8	1200006O19Rik|AI467579|Ipla2(gamma)	patatin-like phospholipase domain containing 8	protein-coding	chr12	44284703	44285199	4.06	1.97	4.88	-2.91	0.00195	0.00895
2215	chr12	44285434	44287094	+	0	NA	intron (NM_026164, intron 3 of 9)	B1F1|SINE|Alu	17110	NM_026164	67452	Mm.54126	NM_026164	ENSMUSG00000036257	Pnpla8	1200006O19Rik|AI467579|Ipla2(gamma)	patatin-like phospholipase domain containing 8	protein-coding	chr12	44285434	44287094	5.88	4.11	6.65	-2.54	2.76e-06	0.000213
2219	chr12	51865755	51866520	+	0	NA	Intergenic	Intergenic	-36601	NM_144788	207304	Mm.249391	NM_144788	ENSMUSG00000035247	Hectd1	A630086P08Rik|AI844876|b2b327Clo|opm	HECT domain E3 ubiquitin protein ligase 1	protein-coding	chr12	51865755	51866520	4.62	2.78	5.4	-2.62	0.000223	0.00237
2220	chr12	52017774	52018178	+	0	NA	Intergenic	MLTR11A|LTR|ERVK	10087	NM_008159	14762	Mm.12890	NM_008159	ENSMUSG00000035148	Gpr33	-	G protein-coupled receptor 33	protein-coding	chr12	52017774	52018178	3.43	1.8	4.18	-2.37	0.0248	0.0436
2221	chr12	52024598	52024829	+	0	NA	intron (NM_008159, intron 1 of 1)	intron (NM_008159, intron 1 of 1)	3350	NM_008159	14762	Mm.12890	NM_008159	ENSMUSG00000035148	Gpr33	-	G protein-coupled receptor 33	protein-coding	chr12	52024598	52024829	2.19	-1.73	3.14	-4.87	0.00663	0.019
2222	chr12	52049265	52049611	+	0	NA	Intergenic	Intergenic	-21375	NM_008159	14762	Mm.12890	NM_008159	ENSMUSG00000035148	Gpr33	-	G protein-coupled receptor 33	protein-coding	chr12	52049265	52049611	3.26	0.6	4.14	-3.54	0.0048	0.0156
2223	chr12	52604065	52604679	+	0	NA	Intergenic	Intergenic	-2050	NR_045910	73278	Mm.396209	NR_045910	ENSMUSG00000100315	1700031P21Rik	-	RIKEN cDNA 1700031P21 gene	ncRNA	chr12	52604065	52604679	4.07	2.08	4.88	-2.8	0.00464	0.0153
2224	chr12	54164081	54164250	+	0	NA	Intergenic	Intergenic	39709	NM_028133	112407	Mm.133037	NM_028133	ENSMUSG00000035105	Egln3	2610021G09Rik|AI505553|AI648162|Hif-p4h-3|Phd3|SM-20	egl-9 family hypoxia-inducible factor 3	protein-coding	chr12	54164081	54164250	1.72	-1.73	2.65	-4.38	0.0256	0.0447
2226	chr12	54696295	54697472	+	0	NA	promoter-TSS (NM_025456)	promoter-TSS (NM_025456)	-989	NM_025456	66266	Mm.156440	NM_025456	ENSMUSG00000054302	Eapp	1810011O16Rik	E2F-associated phosphoprotein	protein-coding	chr12	54696295	54697472	6.07	4.66	6.77	-2.11	5.55e-05	0.00105
2227	chr12	54899179	54899393	+	0	NA	intron (NM_013815, intron 23 of 26)	intron (NM_013815, intron 23 of 26)	-36409	NM_007688	12632	Mm.276826	NM_007688	ENSMUSG00000062929	Cfl2	-	cofilin 2, muscle	protein-coding	chr12	54899179	54899393	1.97	-1.73	2.92	-4.64	0.0149	0.0317
2228	chr12	54959407	54960318	+	0	NA	intron (NM_013815, intron 3 of 26)	L1MB4|LINE|L1	26474	NM_013815	217578	Mm.479583	NM_013815	ENSMUSG00000035021	Baz1a	Acf1|B930060C03|BC065123|Gtl5|Wcrf180|cbp146	bromodomain adjacent to zinc finger domain 1A	protein-coding	chr12	54959407	54960318	5.61	3.81	6.39	-2.58	5.74e-06	0.00032
2229	chr12	54960418	54960963	+	0	NA	intron (NM_013815, intron 3 of 26)	intron (NM_013815, intron 3 of 26)	25646	NM_013815	217578	Mm.479583	NM_013815	ENSMUSG00000035021	Baz1a	Acf1|B930060C03|BC065123|Gtl5|Wcrf180|cbp146	bromodomain adjacent to zinc finger domain 1A	protein-coding	chr12	54960418	54960963	4.83	3.46	5.52	-2.06	0.0016	0.0079
2230	chr12	54981128	54981488	+	0	NA	intron (NM_013815, intron 2 of 26)	intron (NM_013815, intron 2 of 26)	5028	NM_013815	217578	Mm.479583	NM_013815	ENSMUSG00000035021	Baz1a	Acf1|B930060C03|BC065123|Gtl5|Wcrf180|cbp146	bromodomain adjacent to zinc finger domain 1A	protein-coding	chr12	54981128	54981488	3.54	2.05	4.26	-2.21	0.0243	0.0431
2232	chr12	54991595	54991825	+	0	NA	Intergenic	Intergenic	-5374	NM_013815	217578	Mm.479583	NM_013815	ENSMUSG00000035021	Baz1a	Acf1|B930060C03|BC065123|Gtl5|Wcrf180|cbp146	bromodomain adjacent to zinc finger domain 1A	protein-coding	chr12	54991595	54991825	2.73	0.22	3.6	-3.38	0.0198	0.0379
2233	chr12	54992226	54992563	+	0	NA	Intergenic	B3|SINE|B2	-6058	NM_013815	217578	Mm.479583	NM_013815	ENSMUSG00000035021	Baz1a	Acf1|B930060C03|BC065123|Gtl5|Wcrf180|cbp146	bromodomain adjacent to zinc finger domain 1A	protein-coding	chr12	54992226	54992563	2.87	0.22	3.75	-3.53	0.016	0.0331
2234	chr12	54992640	54993977	+	0	NA	Intergenic	Intergenic	-6972	NM_013815	217578	Mm.479583	NM_013815	ENSMUSG00000035021	Baz1a	Acf1|B930060C03|BC065123|Gtl5|Wcrf180|cbp146	bromodomain adjacent to zinc finger domain 1A	protein-coding	chr12	54992640	54993977	6.3	5.53	6.8	-1.27	0.012	0.0276
2235	chr12	54998794	54999061	+	0	NA	Intergenic	Intergenic	-12591	NM_013815	217578	Mm.479583	NM_013815	ENSMUSG00000035021	Baz1a	Acf1|B930060C03|BC065123|Gtl5|Wcrf180|cbp146	bromodomain adjacent to zinc finger domain 1A	protein-coding	chr12	54998794	54999061	3.44	1.82	4.19	-2.36	0.0227	0.0413
2236	chr12	54999131	54999302	+	0	NA	Intergenic	Intergenic	-12880	NM_013815	217578	Mm.479583	NM_013815	ENSMUSG00000035021	Baz1a	Acf1|B930060C03|BC065123|Gtl5|Wcrf180|cbp146	bromodomain adjacent to zinc finger domain 1A	protein-coding	chr12	54999131	54999302	2.72	0.37	3.57	-3.2	0.0129	0.0288
2237	chr12	55387422	55388238	+	0	NA	intron (NM_001310583, intron 1 of 6)	intron (NM_001310583, intron 1 of 6)	3608	NM_001310583	26443	Mm.30210	NM_011968	ENSMUSG00000021024	Psma6	IOTA	proteasome (prosome, macropain) subunit, alpha type 6	protein-coding	chr12	55387422	55388238	5.3	4	5.98	-1.98	0.000718	0.00493
2238	chr12	55389318	55389532	+	0	NA	intron (NM_001310583, intron 1 of 6)	intron (NM_001310583, intron 1 of 6)	5203	NM_001310583	26443	Mm.30210	NM_011968	ENSMUSG00000021024	Psma6	IOTA	proteasome (prosome, macropain) subunit, alpha type 6	protein-coding	chr12	55389318	55389532	1.81	-1.73	2.75	-4.48	0.0195	0.0375
224	chr1	80757313	80757683	+	0	NA	intron (NM_175291, intron 1 of 55)	intron (NM_175291, intron 1 of 55)	1055	NM_175291	210293	Mm.133473	NM_175291	ENSMUSG00000038608	Dock10	9330153B10Rik|A630054M16Rik|Jr4|Jr5|R75174|ZIZ3|Zizimin3|mKIAA0694	dedicator of cytokinesis 10	protein-coding	chr1	80757313	80757683	3.85	2.39	4.56	-2.18	0.0175	0.0349
2240	chr12	55398609	55398899	+	0	NA	promoter-TSS (NM_011968)	promoter-TSS (NM_011968)	-71	NM_011968	26443	Mm.30210	NM_011968	ENSMUSG00000021024	Psma6	IOTA	proteasome (prosome, macropain) subunit, alpha type 6	protein-coding	chr12	55398609	55398899	3.21	0.79	4.07	-3.28	0.00697	0.0196
2241	chr12	55416157	55416589	+	0	NA	intron (NM_001310583, intron 6 of 6)	PB1D11|SINE|Alu	17548	NM_011968	26443	Mm.30210	NM_011968	ENSMUSG00000021024	Psma6	IOTA	proteasome (prosome, macropain) subunit, alpha type 6	protein-coding	chr12	55416157	55416589	3.91	2.23	4.66	-2.43	0.00723	0.0201
2245	chr12	55466186	55466518	+	0	NA	Intergenic	Intergenic	26295	NM_010907	18035	Mm.170515	NM_010907	ENSMUSG00000021025	Nfkbia	AI462015|Nfkbi	nuclear factor of kappa light polypeptide gene enhancer in B cells inhibitor, alpha	protein-coding	chr12	55466186	55466518	3.13	0.42	4.01	-3.6	0.00616	0.0181
2247	chr12	55488374	55489155	+	0	NA	TTS (NM_010907)	TTS (NM_010907)	3883	NM_010907	18035	Mm.170515	NM_010907	ENSMUSG00000021025	Nfkbia	AI462015|Nfkbi	nuclear factor of kappa light polypeptide gene enhancer in B cells inhibitor, alpha	protein-coding	chr12	55488374	55489155	4.84	3.15	5.6	-2.45	0.000313	0.00293
2255	chr12	69159508	69159940	+	0	NA	promoter-TSS (NM_009093)	promoter-TSS (NM_009093)	-538	NM_009093	20090	Mm.379006	NM_009093	ENSMUSG00000034892	Rps29	-	ribosomal protein S29	protein-coding	chr12	69159508	69159940	3.69	1.6	4.51	-2.92	0.0026	0.0107
2257	chr12	69447281	69448070	+	0	NA	Intergenic	Intergenic	27875	NR_038060	76062	Mm.380755	NR_038060	ENSMUSG00000113035	5830428M24Rik	100040862|Gm3007	RIKEN cDNA 5830428M24 gene	ncRNA	chr12	69447281	69448070	4.8	2.98	5.58	-2.6	0.000183	0.0021
2259	chr12	69680753	69681123	+	0	NA	intron (NM_001135559, intron 1 of 22)	intron (NM_001135559, intron 1 of 22)	914	NM_001135559	20663	Mm.3770	NM_001135559	ENSMUSG00000034801	Sos2	SOS-2|mSOS-2	SOS Ras/Rho guanine nucleotide exchange factor 2	protein-coding	chr12	69680753	69681123	3.44	1.51	4.24	-2.73	0.0172	0.0347
2260	chr12	69985620	69986108	+	0	NA	intron (NM_022028, intron 1 of 4)	intron (NM_022028, intron 1 of 4)	1138	NM_022028	64010	Mm.390480	NM_022028	ENSMUSG00000021067	Sav1	1700040G09Rik|Salv|Sav|WW45|Wwp3|Wwp4	salvador family WW domain containing 1	protein-coding	chr12	69985620	69986108	3.91	2.49	4.61	-2.12	0.0247	0.0435
2263	chr12	70968941	70969212	+	0	NA	Intergenic	Intergenic	-5547	NM_001310595	19167	Mm.296338	NM_011184	ENSMUSG00000060073	Psma3	Lmpc8	proteasome (prosome, macropain) subunit, alpha type 3	protein-coding	chr12	70968941	70969212	3.11	1.24	3.9	-2.65	0.0245	0.0433
2266	chr12	71113780	71114205	+	0	NA	intron (NM_029227, intron 2 of 4)	intron (NM_029227, intron 2 of 4)	2564	NM_029227	75266	Mm.402075	NM_029227	ENSMUSG00000021078	Tomm20l	4930553D19Rik	translocase of outer mitochondrial membrane 20-like	protein-coding	chr12	71113780	71114205	3.84	2.47	4.54	-2.07	0.0281	0.0475
2267	chr12	71135838	71136285	+	0	NA	promoter-TSS (NM_001163378)	promoter-TSS (NM_001163378)	614	NM_001024853	30056	Mm.207767	NM_013896	ENSMUSG00000021079	Timm9	2810011L15Rik|Tim10a|Timm10	translocase of inner mitochondrial membrane 9	protein-coding	chr12	71135838	71136285	3.45	0.59	4.35	-3.75	0.000996	0.00601
2269	chr12	71887129	71887371	+	0	NA	intron (NM_026102, intron 1 of 25)	intron (NM_026102, intron 1 of 25)	-2293	NM_001286452	208846	Mm.87417	NM_026102	ENSMUSG00000034574	Daam1	-	dishevelled associated activator of morphogenesis 1	protein-coding	chr12	71887129	71887371	2.83	0.11	3.71	-3.61	0.0108	0.0259
2270	chr12	72085541	72085755	+	0	NA	promoter-TSS (NM_024205)	promoter-TSS (NM_024205)	-191	NM_001205067	104771	Mm.258935	NM_024205	ENSMUSG00000005078	Jkamp	1200003C05Rik|2310047L11Rik|Jamp	JNK1/MAPK8-associated membrane protein	protein-coding	chr12	72085541	72085755	2.85	0.67	3.68	-3.01	0.016	0.0331
2271	chr12	72535867	72536199	+	0	NA	promoter-TSS (NM_026327)	promoter-TSS (NM_026327)	-324	NM_026327	67708	Mm.11233	NM_026327	ENSMUSG00000034501	Pcnx4	1810048J11Rik|4932413O10|AU017192|Pcnxl4	pecanex homolog 4	protein-coding	chr12	72535867	72536199	3.64	2.08	4.37	-2.29	0.0242	0.043
2275	chr12	73481031	73481600	+	0	NA	Intergenic	L2c|LINE|L2	65080	NM_178715	238257	Mm.251196	NM_178715	ENSMUSG00000034435	Tmem30b	9130011B11Rik	transmembrane protein 30B	protein-coding	chr12	73481031	73481600	4.05	2.41	4.8	-2.39	0.017	0.0344
2279	chr12	73593414	73593822	+	0	NA	intron (NM_008856, intron 1 of 13)	intron (NM_008856, intron 1 of 13)	8822	NM_008856	18755	Mm.341677	NM_008856	ENSMUSG00000021108	Prkch	Pkch	protein kinase C, eta	protein-coding	chr12	73593414	73593822	3.56	0.22	4.49	-4.27	0.000244	0.00249
2280	chr12	73594124	73594653	+	0	NA	intron (NM_001313977, intron 2 of 14)	intron (NM_001313977, intron 2 of 14)	9592	NM_008856	18755	Mm.341677	NM_008856	ENSMUSG00000021108	Prkch	Pkch	protein kinase C, eta	protein-coding	chr12	73594124	73594653	3.74	-1.73	4.72	-6.45	6.92e-06	0.000342
2281	chr12	73603563	73603807	+	0	NA	intron (NM_001313977, intron 2 of 14)	intron (NM_001313977, intron 2 of 14)	18889	NM_008856	18755	Mm.341677	NM_008856	ENSMUSG00000021108	Prkch	Pkch	protein kinase C, eta	protein-coding	chr12	73603563	73603807	2.83	-1.73	3.8	-5.53	0.000461	0.00374
2283	chr12	73610641	73610887	+	0	NA	intron (NM_001313977, intron 2 of 14)	intron (NM_001313977, intron 2 of 14)	25968	NM_008856	18755	Mm.341677	NM_008856	ENSMUSG00000021108	Prkch	Pkch	protein kinase C, eta	protein-coding	chr12	73610641	73610887	3.11	1.32	3.89	-2.56	0.0238	0.0426
2284	chr12	73617775	73618040	+	0	NA	intron (NM_001313977, intron 2 of 14)	intron (NM_001313977, intron 2 of 14)	33111	NM_008856	18755	Mm.341677	NM_008856	ENSMUSG00000021108	Prkch	Pkch	protein kinase C, eta	protein-coding	chr12	73617775	73618040	2.95	0.93	3.76	-2.83	0.0235	0.0422
2285	chr12	73627497	73629618	+	0	NA	intron (NM_001313977, intron 2 of 14)	intron (NM_001313977, intron 2 of 14)	43761	NM_008856	18755	Mm.341677	NM_008856	ENSMUSG00000021108	Prkch	Pkch	protein kinase C, eta	protein-coding	chr12	73627497	73629618	6.57	5.05	7.29	-2.24	6.4e-05	0.00114
2286	chr12	73629736	73631363	+	0	NA	intron (NM_001313977, intron 2 of 14)	intron (NM_001313977, intron 2 of 14)	45753	NM_008856	18755	Mm.341677	NM_008856	ENSMUSG00000021108	Prkch	Pkch	protein kinase C, eta	protein-coding	chr12	73629736	73631363	5.92	3.47	6.79	-3.32	5.69e-08	2.71e-05
2289	chr12	73656226	73656518	+	0	NA	intron (NM_008856, intron 2 of 13)	intron (NM_008856, intron 2 of 13)	71576	NM_008856	18755	Mm.341677	NM_008856	ENSMUSG00000021108	Prkch	Pkch	protein kinase C, eta	protein-coding	chr12	73656226	73656518	3.13	0.86	3.98	-3.12	0.0128	0.0287
229	chr1	82831888	82832355	+	0	NA	Intergenic	Intergenic	-7339	NM_010472	15463	Mm.392569	NM_010472	ENSMUSG00000026159	Agfg1	AU045498|C130049H11Rik|C85612|D730048C23Rik|Hrb|RAB|Rip	ArfGAP with FG repeats 1	protein-coding	chr1	82831888	82832355	3.9	2.06	4.69	-2.63	0.0137	0.0301
2290	chr12	73657050	73657464	+	0	NA	intron (NM_008856, intron 2 of 13)	intron (NM_008856, intron 2 of 13)	72461	NM_008856	18755	Mm.341677	NM_008856	ENSMUSG00000021108	Prkch	Pkch	protein kinase C, eta	protein-coding	chr12	73657050	73657464	3.2	-1.73	4.18	-5.91	9.11e-05	0.00137
2292	chr12	73663275	73663604	+	0	NA	intron (NM_008856, intron 2 of 13)	intron (NM_008856, intron 2 of 13)	78643	NM_008856	18755	Mm.341677	NM_008856	ENSMUSG00000021108	Prkch	Pkch	protein kinase C, eta	protein-coding	chr12	73663275	73663604	3.03	0.55	3.9	-3.35	0.0137	0.0301
2294	chr12	73667388	73667803	+	0	NA	intron (NM_008856, intron 2 of 13)	intron (NM_008856, intron 2 of 13)	82799	NM_008856	18755	Mm.341677	NM_008856	ENSMUSG00000021108	Prkch	Pkch	protein kinase C, eta	protein-coding	chr12	73667388	73667803	3.37	1.05	4.21	-3.16	0.00692	0.0195
2295	chr12	73680712	73681509	+	0	NA	intron (NM_008856, intron 2 of 13)	intron (NM_008856, intron 2 of 13)	96314	NM_008856	18755	Mm.341677	NM_008856	ENSMUSG00000021108	Prkch	Pkch	protein kinase C, eta	protein-coding	chr12	73680712	73681509	4.43	2.88	5.16	-2.27	0.00379	0.0136
2296	chr12	73682576	73682830	+	0	NA	intron (NM_008856, intron 2 of 13)	(GAA)n|Simple_repeat|Simple_repeat	97907	NM_008856	18755	Mm.341677	NM_008856	ENSMUSG00000021108	Prkch	Pkch	protein kinase C, eta	protein-coding	chr12	73682576	73682830	2.69	-0.21	3.59	-3.8	0.00848	0.0222
2297	chr12	73686900	73687727	+	0	NA	intron (NM_008856, intron 2 of 13)	intron (NM_008856, intron 2 of 13)	102517	NM_008856	18755	Mm.341677	NM_008856	ENSMUSG00000021108	Prkch	Pkch	protein kinase C, eta	protein-coding	chr12	73686900	73687727	4.38	1.75	5.26	-3.51	1.52e-05	0.000508
2298	chr12	73715641	73716322	+	0	NA	intron (NM_008856, intron 9 of 13)	intron (NM_008856, intron 9 of 13)	131185	NM_008856	18755	Mm.341677	NM_008856	ENSMUSG00000021108	Prkch	Pkch	protein kinase C, eta	protein-coding	chr12	73715641	73716322	5.21	3.41	5.98	-2.57	5.68e-05	0.00106
2299	chr12	73779195	73780125	+	0	NA	Intergenic	Intergenic	-121664	NM_001313920	15251	Mm.3879	NM_010431	ENSMUSG00000021109	Hif1a	AA959795|HIF-1-alpha|HIF1-alpha|HIF1alpha|MOP1|bHLHe78	hypoxia inducible factor 1, alpha subunit	protein-coding	chr12	73779195	73780125	5.01	3.58	5.71	-2.13	0.00138	0.00721
23	chr1	33876145	33877004	+	0	NA	intron (NM_177235, intron 3 of 6)	MIRb|SINE|MIR	31047	NM_177235	320705	Mm.336619	NM_177235	ENSMUSG00000042182	Bend6	B230209C24Rik	BEN domain containing 6	protein-coding	chr1	33876145	33877004	5	3.44	5.74	-2.3	0.000291	0.00281
230	chr1	84363270	84363623	+	0	NA	Intergenic	Intergenic	-78801	NM_001003948	98496	Mm.187470	NM_001003948	ENSMUSG00000045658	Pid1	5033414K04Rik|NYGGF4|P-CLI1	phosphotyrosine interaction domain containing 1	protein-coding	chr1	84363270	84363623	3.72	1.8	4.51	-2.71	0.00537	0.0167
2302	chr12	75851325	75852215	+	0	NA	intron (NM_001005510, intron 1 of 115)	intron (NM_001005510, intron 1 of 115)	33452	NM_001005510	319565	Mm.26652	NM_001005510	ENSMUSG00000063450	Syne2	6820443O06Rik|AW546258|Cpfl8|D12Ertd777e|KASH2|NUA|Nesp2g|dice|mKIAA1011	spectrin repeat containing, nuclear envelope 2	protein-coding	chr12	75851325	75852215	5.36	3.66	6.12	-2.46	4.98e-05	0.000984
2303	chr12	75852866	75853080	+	0	NA	intron (NM_001005510, intron 1 of 115)	intron (NM_001005510, intron 1 of 115)	34655	NM_001005510	319565	Mm.26652	NM_001005510	ENSMUSG00000063450	Syne2	6820443O06Rik|AW546258|Cpfl8|D12Ertd777e|KASH2|NUA|Nesp2g|dice|mKIAA1011	spectrin repeat containing, nuclear envelope 2	protein-coding	chr12	75852866	75853080	2.18	-1.73	3.13	-4.86	0.00805	0.0215
2305	chr12	76311258	76311772	+	0	NA	intron (NM_138745, intron 23 of 27)	MIR|SINE|MIR	-13376	NM_001101471	238276	Mm.311452	NM_001101471	ENSMUSG00000021057	Akap5	3526401B18Rik|AKAP 150|AKAP-5|AKAP150|BB098886|Gm258|P150	A kinase (PRKA) anchor protein 5	protein-coding	chr12	76311258	76311772	4.13	2.92	4.78	-1.87	0.0271	0.0463
2306	chr12	76312062	76312568	+	0	NA	intron (NM_138745, intron 24 of 27)	intron (NM_138745, intron 24 of 27)	-12576	NM_001101471	238276	Mm.311452	NM_001101471	ENSMUSG00000021057	Akap5	3526401B18Rik|AKAP 150|AKAP-5|AKAP150|BB098886|Gm258|P150	A kinase (PRKA) anchor protein 5	protein-coding	chr12	76312062	76312568	4.16	1.78	5.01	-3.23	0.000405	0.00346
2309	chr12	76527971	76528317	+	0	NA	Intergenic	PB1D7|SINE|Alu	5068	NR_039597	100628604		NR_039597	ENSMUSG00000092738	Mir5135	mir-5135|mmu-mir-5135|mu-mir-5135	microRNA 5135	ncRNA	chr12	76527971	76528317	2.94	0.63	3.78	-3.15	0.0139	0.0303
2310	chr12	76537461	76537769	+	0	NA	intron (NM_153804, intron 1 of 18)	intron (NM_153804, intron 1 of 18)	4055	NM_153804	263406	Mm.291854	NM_153804	ENSMUSG00000052609	Plekhg3	BC030417	pleckstrin homology domain containing, family G (with RhoGef domain) member 3	protein-coding	chr12	76537461	76537769	3.45	1.14	4.3	-3.17	0.00285	0.0113
2312	chr12	76552871	76553565	+	0	NA	intron (NM_153804, intron 1 of 18)	MLT1D|LTR|ERVL-MaLR	-5293	NR_046044	100504549	Mm.440349	NR_046044	ENSMUSG00000112388	AI463170	-	expressed sequence AI463170	ncRNA	chr12	76552871	76553565	4.63	2.54	5.45	-2.91	4.64e-05	0.000944
2314	chr12	78980544	78980929	+	0	NA	5' UTR (NM_001364891, exon 1 of 3)	5' UTR (NM_001364891, exon 1 of 3)	289	NM_001364891	268567	Mm.341747	NM_178745	ENSMUSG00000046157	Tmem229b	6330442E10Rik|9830138K24|AU019070	transmembrane protein 229B	protein-coding	chr12	78980544	78980929	3.46	1.83	4.21	-2.38	0.029	0.0485
2315	chr12	79141025	79141143	+	0	NA	intron (NM_009705, intron 2 of 7)	intron (NM_009705, intron 2 of 7)	10296	NM_009705	11847	Mm.3506	NM_009705	ENSMUSG00000021125	Arg2	AII|AU022422	arginase type II	protein-coding	chr12	79141025	79141143	2.21	-0.36	3.09	-3.45	0.0228	0.0415
2317	chr12	79296547	79296761	+	0	NA	promoter-TSS (NM_001252562)	promoter-TSS (NM_001252562)	-372	NM_001008550	211978	Mm.297919	NM_001008550	ENSMUSG00000066440	Zfyve26	4930465A13|9330197E15Rik|A630028O16Rik|Gm893|mKIAA0321	zinc finger, FYVE domain containing 26	protein-coding	chr12	79296547	79296761	2.65	0.27	3.51	-3.24	0.0173	0.0347
2318	chr12	79298163	79298377	+	0	NA	intron (NM_001252562, intron 1 of 7)	intron (NM_001252562, intron 1 of 7)	919	NM_001252562	19363	Mm.341756	NM_009014	ENSMUSG00000059060	Rad51b	AI553500|R51H2|Rad51l1|mREC2	RAD51 paralog B	protein-coding	chr12	79298163	79298377	1.82	-1.73	2.75	-4.48	0.0212	0.0395
2319	chr12	79613542	79614167	+	0	NA	intron (NM_009014, intron 7 of 10)	intron (NM_009014, intron 7 of 10)	310879	NR_131075	77290	Mm.395042	NR_131073	ENSMUSG00000112765	9430078K24Rik	-	RIKEN cDNA 9430078K24 gene	ncRNA	chr12	79613542	79614167	4.16	2.48	4.92	-2.45	0.0047	0.0154
2322	chr12	80114430	80114644	+	0	NA	Intergenic	CpG	-1524	NM_007564	12192	Mm.235132	NM_007564	ENSMUSG00000021127	Zfp36l1	AW742437|AW743212|Berg36|Brf1|D530020L18Rik|ERF1|TIS11b|cMG1	zinc finger protein 36, C3H type-like 1	protein-coding	chr12	80114430	80114644	2.65	0.27	3.51	-3.24	0.023	0.0416
2323	chr12	80127112	80127549	+	0	NA	intron (NR_033514, intron 2 of 2)	intron (NR_033514, intron 2 of 2)	5514	NR_033514	69548	Mm.269712	NR_033514		2310015A10Rik	5330419I17Rik	RIKEN cDNA 2310015A10 gene	ncRNA	chr12	80127112	80127549	3.59	1.11	4.46	-3.35	0.00184	0.00867
2325	chr12	80132249	80132648	+	0	NA	intron (NR_033514, intron 1 of 2)	CpG	396	NR_033514	69548	Mm.269712	NR_033514		2310015A10Rik	5330419I17Rik	RIKEN cDNA 2310015A10 gene	ncRNA	chr12	80132249	80132648	3.6	1.65	4.4	-2.75	0.0238	0.0426
2327	chr12	80326041	80326369	+	0	NA	Intergenic	Intergenic	65472	NR_037207	100526530		NR_037207	ENSMUSG00000105972	Mir1843a	Mir1843|mir-1843a|mmu-mir-1843|mmu-mir-1843a	microRNA 1843a	ncRNA	chr12	80326041	80326369	3.3	1.68	4.04	-2.36	0.0267	0.0459
2328	chr12	80383441	80383962	+	0	NA	intron (NM_001364324, intron 5 of 8)	Lx8|LINE|L1	7976	NR_037207	100526530		NR_037207	ENSMUSG00000105972	Mir1843a	Mir1843|mir-1843a|mmu-mir-1843|mmu-mir-1843a	microRNA 1843a	ncRNA	chr12	80383441	80383962	4.07	0.89	4.98	-4.1	0.00656	0.0189
233	chr1	85703645	85703964	+	0	NA	intron (NM_013673, intron 17 of 19)	intron (NM_013673, intron 17 of 19)	32802	NM_177055	319997	Mm.116691	NM_177055	ENSMUSG00000052760	A630001G21Rik	-	RIKEN cDNA A630001G21 gene	protein-coding	chr1	85703645	85703964	3.24	1.08	4.07	-2.99	0.00863	0.0224
2330	chr12	80792792	80793006	+	0	NA	intron (NM_178682, intron 1 of 5)	intron (NM_178682, intron 1 of 5)	2367	NM_001242419	217684	Mm.341776	NM_178682	ENSMUSG00000021133	Susd6	4933426M11Rik|mKIAA0247	sushi domain containing 6	protein-coding	chr12	80792792	80793006	2.52	-0.54	3.43	-3.97	0.0158	0.033
2334	chr12	82177291	82177461	+	0	NA	intron (NM_001167983, intron 1 of 23)	intron (NM_001167983, intron 1 of 23)	7360	NM_001167983	217692	Mm.261333	NM_172579	ENSMUSG00000042700	Sipa1l1	4931426N11Rik|AW213287|Spar|mKIAA0440	signal-induced proliferation-associated 1 like 1	protein-coding	chr12	82177291	82177461	2.64	-1.73	3.61	-5.33	0.000832	0.00546
2335	chr12	82225861	82226380	+	0	NA	intron (NM_001167983, intron 1 of 23)	intron (NM_001167983, intron 1 of 23)	56104	NM_001167983	217692	Mm.261333	NM_172579	ENSMUSG00000042700	Sipa1l1	4931426N11Rik|AW213287|Spar|mKIAA0440	signal-induced proliferation-associated 1 like 1	protein-coding	chr12	82225861	82226380	3.96	2.26	4.72	-2.46	0.0134	0.0296
2337	chr12	83854335	83854871	+	0	NA	intron (NR_073563, intron 3 of 10)	intron (NR_073563, intron 3 of 10)	-12245	NM_010949	18222	Mm.4390	NM_010949	ENSMUSG00000021224	Numb	Nb	NUMB endocytic adaptor protein	protein-coding	chr12	83854335	83854871	3.7	1.87	4.49	-2.61	0.0112	0.0264
2338	chr12	83861944	83862118	+	0	NA	intron (NR_073563, intron 2 of 10)	intron (NR_073563, intron 2 of 10)	14781	NM_001272056	18222	Mm.4390	NM_010949	ENSMUSG00000021224	Numb	Nb	NUMB endocytic adaptor protein	protein-coding	chr12	83861944	83862118	2.31	-0.45	3.2	-3.65	0.0141	0.0306
234	chr1	85960251	85960593	+	0	NA	intron (NM_001033290, intron 1 of 1)	MIRc|SINE|MIR	633	NM_001033290	227326	Mm.244158	NM_001033290	ENSMUSG00000049608	Gpr55	CTFL|Gm218|Lpir1	G protein-coupled receptor 55	protein-coding	chr1	85960251	85960593	3.56	1.91	4.31	-2.4	0.0161	0.0332
2345	chr12	84038044	84038458	+	0	NA	promoter-TSS (NM_134247)	promoter-TSS (NM_134247)	-128	NM_134247	171282	Mm.482217	NM_134247	ENSMUSG00000052392	Acot4	B430212I04Rik|PTE-Ib|Pte1b|Pte2b	acyl-CoA thioesterase 4	protein-coding	chr12	84038044	84038458	3.19	0.27	4.09	-3.82	0.00158	0.00788
2348	chr12	84175537	84176049	+	0	NA	intron (NM_001163501, intron 1 of 12)	intron (NM_001163501, intron 1 of 12)	18222	NM_001163502	238317	Mm.31256	NM_001163501	ENSMUSG00000042507	Elmsan1	9430029N19Rik|C130039O16Rik|Gm260	ELM2 and Myb/SANT-like domain containing 1	protein-coding	chr12	84175537	84176049	3.84	1.75	4.66	-2.91	0.00465	0.0153
235	chr1	85977787	85978696	+	0	NA	Intergenic	Intergenic	-17186	NM_001033290	227326	Mm.244158	NM_001033290	ENSMUSG00000049608	Gpr55	CTFL|Gm218|Lpir1	G protein-coupled receptor 55	protein-coding	chr1	85977787	85978696	5.07	3.12	5.87	-2.76	1.39e-05	0.000483
2350	chr12	84243203	84243492	+	0	NA	Intergenic	Intergenic	-24466	NM_001163501	238317	Mm.31256	NM_001163501	ENSMUSG00000042507	Elmsan1	9430029N19Rik|C130039O16Rik|Gm260	ELM2 and Myb/SANT-like domain containing 1	protein-coding	chr12	84243203	84243492	2.89	0.82	3.71	-2.89	0.0296	0.0491
2351	chr12	84284938	84285315	+	0	NA	promoter-TSS (NM_001252626)	promoter-TSS (NM_001252626)	-170	NM_029880	77219	Mm.246127	NM_029880	ENSMUSG00000072946	Ptgr2	1810016I24Rik|9130222H03Rik|9630002F03Rik|AI838763|B830026H24Rik|PGR-2|PRG-2|Zadh1	prostaglandin reductase 2	protein-coding	chr12	84284938	84285315	3.34	1.4	4.14	-2.74	0.0197	0.0377
2352	chr12	84285416	84285829	+	0	NA	intron (NM_001252625, intron 1 of 9)	intron (NM_001252625, intron 1 of 9)	326	NM_001252626	77219	Mm.246127	NM_029880	ENSMUSG00000072946	Ptgr2	1810016I24Rik|9130222H03Rik|9630002F03Rik|AI838763|B830026H24Rik|PGR-2|PRG-2|Zadh1	prostaglandin reductase 2	protein-coding	chr12	84285416	84285829	3.48	1.65	4.27	-2.61	0.0229	0.0415
2353	chr12	84450911	84451380	+	0	NA	promoter-TSS (NM_134042)	promoter-TSS (NM_134042)	-121	NM_134042	104776	Mm.247510	NM_134042	ENSMUSG00000021238	Aldh6a1	1110038I05Rik|Mmsdh	aldehyde dehydrogenase family 6, subfamily A1	protein-coding	chr12	84450911	84451380	3.54	1.35	4.38	-3.03	0.00652	0.0188
2354	chr12	84751970	84752346	+	0	NA	Intergenic	Intergenic	20954	NM_023409	67963	Mm.282556	NM_023409	ENSMUSG00000021242	Npc2	2700012J19Rik|AA408070|AU045843|HE1	NPC intracellular cholesterol transporter 2	protein-coding	chr12	84751970	84752346	3.2	0.79	4.06	-3.27	0.00445	0.015
2355	chr12	84761307	84762168	+	0	NA	intron (NM_023409, intron 2 of 3)	intron (NM_023409, intron 2 of 3)	11375	NM_023409	67963	Mm.282556	NM_023409	ENSMUSG00000021242	Npc2	2700012J19Rik|AA408070|AU045843|HE1	NPC intracellular cholesterol transporter 2	protein-coding	chr12	84761307	84762168	4.96	3	5.77	-2.76	4.19e-05	0.0009
2356	chr12	84767538	84767828	+	0	NA	intron (NM_023409, intron 1 of 3)	intron (NM_023409, intron 1 of 3)	5429	NM_023409	67963	Mm.282556	NM_023409	ENSMUSG00000021242	Npc2	2700012J19Rik|AA408070|AU045843|HE1	NPC intracellular cholesterol transporter 2	protein-coding	chr12	84767538	84767828	2.63	-1.73	3.6	-5.32	0.0013	0.00698
2357	chr12	84969018	84969232	+	0	NA	intron (NM_001364189, intron 1 of 19)	intron (NM_001364189, intron 1 of 19)	1724	NR_157097	68497	Mm.24446	NM_178065	ENSMUSG00000042350	Arel1	1110018G07Rik|AI649076|AW610792	apoptosis resistant E3 ubiquitin protein ligase 1	protein-coding	chr12	84969018	84969232	2.28	-0.54	3.18	-3.71	0.0231	0.0418
2358	chr12	85129698	85129921	+	0	NA	exon (NM_030225, exon 12 of 15)	exon (NM_030225, exon 12 of 15)	18976	NM_030225	78920	Mm.296221	NM_030225	ENSMUSG00000004789	Dlst	1600017E01Rik|4632413C10Rik|4930529O08Rik|DLTS	dihydrolipoamide S-succinyltransferase (E2 component of 2-oxo-glutarate complex)	protein-coding	chr12	85129698	85129921	2.85	-0.21	3.76	-3.97	0.00288	0.0114
2360	chr12	85281002	85281421	+	0	NA	promoter-TSS (NM_001364361)	promoter-TSS (NM_001364361)	-776	NM_025421	66204	Mm.311985	NM_025421	ENSMUSG00000008822	Acyp1	1110039O14Rik|AI325944	acylphosphatase 1, erythrocyte (common) type	protein-coding	chr12	85281002	85281421	3.3	-0.54	4.25	-4.78	0.000407	0.00347
2362	chr12	85340440	85340854	+	0	NA	TTS (NM_026775)	TTS (NM_026775)	-1285	NM_145138	217718	Mm.29071	NM_145138	ENSMUSG00000034290	Nek9	C130021H08Rik	NIMA (never in mitosis gene a)-related expressed kinase 9	protein-coding	chr12	85340440	85340854	3.06	0.11	3.96	-3.86	0.00488	0.0157
2364	chr12	85348423	85349022	+	0	NA	intron (NM_026775, intron 3 of 4)	intron (NM_026775, intron 3 of 4)	-9360	NM_145138	217718	Mm.29071	NM_145138	ENSMUSG00000034290	Nek9	C130021H08Rik	NIMA (never in mitosis gene a)-related expressed kinase 9	protein-coding	chr12	85348423	85349022	4.22	2.11	5.04	-2.93	0.00104	0.00615
2368	chr12	85366534	85367151	+	0	NA	intron (NM_026775, intron 1 of 4)	intron (NM_026775, intron 1 of 4)	7875	NM_026775	68581	Mm.379159	NM_026775	ENSMUSG00000021248	Tmed10	1110014C03Rik|Tmp21|p23|p24delta1	transmembrane p24 trafficking protein 10	protein-coding	chr12	85366534	85367151	4.45	2.17	5.3	-3.13	0.0168	0.0341
2371	chr12	85378405	85378667	+	0	NA	Intergenic	B1_Mur2|SINE|Alu	-3819	NM_026775	68581	Mm.379159	NM_026775	ENSMUSG00000021248	Tmed10	1110014C03Rik|Tmp21|p23|p24delta1	transmembrane p24 trafficking protein 10	protein-coding	chr12	85378405	85378667	2.24	-1.73	3.19	-4.92	0.00542	0.0167
2372	chr12	85380187	85381265	+	0	NA	Intergenic	Intergenic	-6009	NM_026775	68581	Mm.379159	NM_026775	ENSMUSG00000021248	Tmed10	1110014C03Rik|Tmp21|p23|p24delta1	transmembrane p24 trafficking protein 10	protein-coding	chr12	85380187	85381265	4.9	2.2	5.78	-3.59	0.00457	0.0152
2373	chr12	85381673	85382505	+	0	NA	Intergenic	Intergenic	-7372	NM_026775	68581	Mm.379159	NM_026775	ENSMUSG00000021248	Tmed10	1110014C03Rik|Tmp21|p23|p24delta1	transmembrane p24 trafficking protein 10	protein-coding	chr12	85381673	85382505	4.43	2.5	5.23	-2.73	0.00135	0.00714
2374	chr12	85384173	85384387	+	0	NA	Intergenic	Intergenic	-9563	NM_026775	68581	Mm.379159	NM_026775	ENSMUSG00000021248	Tmed10	1110014C03Rik|Tmp21|p23|p24delta1	transmembrane p24 trafficking protein 10	protein-coding	chr12	85384173	85384387	2.26	-1.07	3.18	-4.26	0.0167	0.034
2375	chr12	85384660	85384962	+	0	NA	Intergenic	Intergenic	-10094	NM_026775	68581	Mm.379159	NM_026775	ENSMUSG00000021248	Tmed10	1110014C03Rik|Tmp21|p23|p24delta1	transmembrane p24 trafficking protein 10	protein-coding	chr12	85384660	85384962	2.7	-0.28	3.61	-3.89	0.00784	0.0211
2376	chr12	85385178	85386254	+	0	NA	Intergenic	Intergenic	-10999	NM_026775	68581	Mm.379159	NM_026775	ENSMUSG00000021248	Tmed10	1110014C03Rik|Tmp21|p23|p24delta1	transmembrane p24 trafficking protein 10	protein-coding	chr12	85385178	85386254	5.89	4.48	6.59	-2.11	8.08e-05	0.00127
2377	chr12	85393303	85393517	+	0	NA	Intergenic	B3|SINE|B2	-18693	NM_026775	68581	Mm.379159	NM_026775	ENSMUSG00000021248	Tmed10	1110014C03Rik|Tmp21|p23|p24delta1	transmembrane p24 trafficking protein 10	protein-coding	chr12	85393303	85393517	1.83	-1.73	2.77	-4.49	0.0173	0.0348
2378	chr12	85393598	85394432	+	0	NA	Intergenic	Intergenic	-19298	NM_026775	68581	Mm.379159	NM_026775	ENSMUSG00000021248	Tmed10	1110014C03Rik|Tmp21|p23|p24delta1	transmembrane p24 trafficking protein 10	protein-coding	chr12	85393598	85394432	5.32	3.73	6.06	-2.33	0.000337	0.00306
238	chr1	85988769	85989084	+	0	NA	Intergenic	Intergenic	-27871	NM_001033290	227326	Mm.244158	NM_001033290	ENSMUSG00000049608	Gpr55	CTFL|Gm218|Lpir1	G protein-coupled receptor 55	protein-coding	chr1	85988769	85989084	3.02	-0.01	3.93	-3.94	0.00226	0.00979
2380	chr12	85450681	85451095	+	0	NA	Intergenic	Intergenic	-23002	NM_010234	14281	Mm.246513	NM_010234	ENSMUSG00000021250	Fos	D12Rfj1|c-fos|cFos	FBJ osteosarcoma oncogene	protein-coding	chr12	85450681	85451095	3.04	0.37	3.92	-3.54	0.0086	0.0223
2381	chr12	85451267	85451841	+	0	NA	Intergenic	Intergenic	-22336	NM_010234	14281	Mm.246513	NM_010234	ENSMUSG00000021250	Fos	D12Rfj1|c-fos|cFos	FBJ osteosarcoma oncogene	protein-coding	chr12	85451267	85451841	3.81	2	4.58	-2.58	0.00959	0.0239
2382	chr12	85454781	85455630	+	0	NA	Intergenic	Intergenic	-18685	NM_010234	14281	Mm.246513	NM_010234	ENSMUSG00000021250	Fos	D12Rfj1|c-fos|cFos	FBJ osteosarcoma oncogene	protein-coding	chr12	85454781	85455630	4.88	3.37	5.6	-2.23	0.00387	0.0138
2383	chr12	85456035	85457207	+	0	NA	Intergenic	Intergenic	-17269	NM_010234	14281	Mm.246513	NM_010234	ENSMUSG00000021250	Fos	D12Rfj1|c-fos|cFos	FBJ osteosarcoma oncogene	protein-coding	chr12	85456035	85457207	5.69	3.97	6.45	-2.48	1.64e-05	0.000524
2386	chr12	85467556	85467903	+	0	NA	Intergenic	Intergenic	-6161	NM_010234	14281	Mm.246513	NM_010234	ENSMUSG00000021250	Fos	D12Rfj1|c-fos|cFos	FBJ osteosarcoma oncogene	protein-coding	chr12	85467556	85467903	2.62	-1.73	3.59	-5.31	0.00157	0.00787
2387	chr12	85468590	85469367	+	0	NA	Intergenic	Intergenic	-4912	NM_010234	14281	Mm.246513	NM_010234	ENSMUSG00000021250	Fos	D12Rfj1|c-fos|cFos	FBJ osteosarcoma oncogene	protein-coding	chr12	85468590	85469367	5.21	3.78	5.92	-2.14	0.00185	0.0087
2388	chr12	85471803	85472180	+	0	NA	Intergenic	Intergenic	-1899	NM_010234	14281	Mm.246513	NM_010234	ENSMUSG00000021250	Fos	D12Rfj1|c-fos|cFos	FBJ osteosarcoma oncogene	protein-coding	chr12	85471803	85472180	3.57	1.24	4.42	-3.17	0.00377	0.0135
2389	chr12	85473437	85474021	+	0	NA	promoter-TSS (NM_010234)	promoter-TSS (NM_010234)	-161	NM_010234	14281	Mm.246513	NM_010234	ENSMUSG00000021250	Fos	D12Rfj1|c-fos|cFos	FBJ osteosarcoma oncogene	protein-coding	chr12	85473437	85474021	4.31	2.81	5.03	-2.22	0.0091	0.0232
2391	chr12	85475227	85475808	+	0	NA	intron (NM_010234, intron 2 of 3)	intron (NM_010234, intron 2 of 3)	1627	NM_010234	14281	Mm.246513	NM_010234	ENSMUSG00000021250	Fos	D12Rfj1|c-fos|cFos	FBJ osteosarcoma oncogene	protein-coding	chr12	85475227	85475808	4.27	2.53	5.04	-2.51	0.00694	0.0196
2392	chr12	85476768	85479525	+	0	NA	TTS (NM_010234)	TTS (NM_010234)	4256	NM_010234	14281	Mm.246513	NM_010234	ENSMUSG00000021250	Fos	D12Rfj1|c-fos|cFos	FBJ osteosarcoma oncogene	protein-coding	chr12	85476768	85479525	6.95	5.25	7.7	-2.46	9.34e-06	0.000389
2393	chr12	85479577	85479791	+	0	NA	Intergenic	Intergenic	5794	NM_010234	14281	Mm.246513	NM_010234	ENSMUSG00000021250	Fos	D12Rfj1|c-fos|cFos	FBJ osteosarcoma oncogene	protein-coding	chr12	85479577	85479791	2.47	-1.73	3.43	-5.16	0.00218	0.00956
2395	chr12	85488898	85489502	+	0	NA	Intergenic	Intergenic	15310	NM_010234	14281	Mm.246513	NM_010234	ENSMUSG00000021250	Fos	D12Rfj1|c-fos|cFos	FBJ osteosarcoma oncogene	protein-coding	chr12	85488898	85489502	3.87	1.75	4.69	-2.94	0.00292	0.0114
2396	chr12	85497320	85497661	+	0	NA	Intergenic	Intergenic	23600	NM_010234	14281	Mm.246513	NM_010234	ENSMUSG00000021250	Fos	D12Rfj1|c-fos|cFos	FBJ osteosarcoma oncogene	protein-coding	chr12	85497320	85497661	3.69	0.75	4.59	-3.84	0.000981	0.00597
2397	chr12	85497755	85497969	+	0	NA	Intergenic	Intergenic	23972	NM_010234	14281	Mm.246513	NM_010234	ENSMUSG00000021250	Fos	D12Rfj1|c-fos|cFos	FBJ osteosarcoma oncogene	protein-coding	chr12	85497755	85497969	2.32	-1.21	3.26	-4.47	0.00574	0.0173
2398	chr12	85532664	85532920	+	0	NA	Intergenic	Intergenic	58902	NM_010234	14281	Mm.246513	NM_010234	ENSMUSG00000021250	Fos	D12Rfj1|c-fos|cFos	FBJ osteosarcoma oncogene	protein-coding	chr12	85532664	85532920	3.07	-0.08	3.99	-4.07	0.00281	0.0112
24	chr1	33877103	33877402	+	0	NA	intron (NM_177235, intron 3 of 6)	Lx8|LINE|L1	30369	NM_177235	320705	Mm.336619	NM_177235	ENSMUSG00000042182	Bend6	B230209C24Rik	BEN domain containing 6	protein-coding	chr1	33877103	33877402	2.43	-0.54	3.34	-3.87	0.0118	0.0273
240	chr1	86185127	86185397	+	0	NA	intron (NM_030184, intron 9 of 24)	intron (NM_030184, intron 9 of 24)	30482	NM_001310702	78795	Mm.379264	NM_027456	ENSMUSG00000062590	Armc9	3830422A13Rik|4831423D23Rik|4930438O05Rik|5730415N24Rik	armadillo repeat containing 9	protein-coding	chr1	86185127	86185397	2.36	-1.73	3.31	-5.04	0.00447	0.015
2401	chr12	85593005	85593257	+	0	NA	Intergenic	MLT1K|LTR|ERVL-MaLR	-5974	NM_001205052	81703	Mm.103560	NM_030887	ENSMUSG00000034271	Jdp2	Jundm2|Jundp2|TIF	Jun dimerization protein 2	protein-coding	chr12	85593005	85593257	3.01	0.67	3.86	-3.18	0.0117	0.0273
2402	chr12	85598048	85598535	+	0	NA	promoter-TSS (NM_001205052)	promoter-TSS (NM_001205052)	-814	NM_001205052	81703	Mm.103560	NM_030887	ENSMUSG00000034271	Jdp2	Jundm2|Jundp2|TIF	Jun dimerization protein 2	protein-coding	chr12	85598048	85598535	4.55	3.41	5.18	-1.76	0.0182	0.036
2405	chr12	85705333	85705547	+	0	NA	intron (NM_016767, intron 2 of 2)	intron (NM_016767, intron 2 of 2)	18720	NM_016767	53314	Mm.6672	NM_016767	ENSMUSG00000034266	Batf	B-ATF|SFA-2	basic leucine zipper transcription factor, ATF-like	protein-coding	chr12	85705333	85705547	2.75	-0.01	3.64	-3.65	0.00966	0.024
2406	chr12	85710432	85711035	+	0	NA	Intergenic	Intergenic	24013	NM_016767	53314	Mm.6672	NM_016767	ENSMUSG00000034266	Batf	B-ATF|SFA-2	basic leucine zipper transcription factor, ATF-like	protein-coding	chr12	85710432	85711035	4.41	2.67	5.17	-2.5	0.00379	0.0136
2407	chr12	85712519	85713073	+	0	NA	Intergenic	Intergenic	26076	NM_016767	53314	Mm.6672	NM_016767	ENSMUSG00000034266	Batf	B-ATF|SFA-2	basic leucine zipper transcription factor, ATF-like	protein-coding	chr12	85712519	85713073	4.31	2.09	5.14	-3.05	0.000249	0.00252
2408	chr12	85746428	85746804	+	0	NA	promoter-TSS (NM_145447)	promoter-TSS (NM_145447)	77	NM_145447	217721	Mm.301076	NM_145447	ENSMUSG00000034258	Flvcr2	CCT|Mfsd7c	feline leukemia virus subgroup C cellular receptor 2	protein-coding	chr12	85746428	85746804	2.72	0.11	3.59	-3.49	0.0234	0.0421
2409	chr12	85747511	85747882	+	0	NA	intron (NM_145447, intron 1 of 9)	intron (NM_145447, intron 1 of 9)	1157	NM_145447	217721	Mm.301076	NM_145447	ENSMUSG00000034258	Flvcr2	CCT|Mfsd7c	feline leukemia virus subgroup C cellular receptor 2	protein-coding	chr12	85747511	85747882	2.62	-0.63	3.54	-4.16	0.00587	0.0176
241	chr1	86214126	86214842	+	0	NA	intron (NM_030184, intron 19 of 24)	MER58B|DNA|hAT-Charlie	59704	NM_001310702	78795	Mm.379264	NM_027456	ENSMUSG00000062590	Armc9	3830422A13Rik|4831423D23Rik|4930438O05Rik|5730415N24Rik	armadillo repeat containing 9	protein-coding	chr1	86214126	86214842	4.4	2.76	5.15	-2.39	0.00252	0.0105
2410	chr12	85749004	85749218	+	0	NA	intron (NM_145447, intron 1 of 9)	intron (NM_145447, intron 1 of 9)	2572	NM_145447	217721	Mm.301076	NM_145447	ENSMUSG00000034258	Flvcr2	CCT|Mfsd7c	feline leukemia virus subgroup C cellular receptor 2	protein-coding	chr12	85749004	85749218	2.01	-1.73	2.96	-4.68	0.015	0.0318
2412	chr12	85757608	85759864	+	0	NA	intron (NM_145447, intron 1 of 9)	RSINE1|SINE|B4	12197	NM_145447	217721	Mm.301076	NM_145447	ENSMUSG00000034258	Flvcr2	CCT|Mfsd7c	feline leukemia virus subgroup C cellular receptor 2	protein-coding	chr12	85757608	85759864	6.5	4.58	7.29	-2.71	1.11e-06	0.00014
2414	chr12	85771108	85771800	+	0	NA	intron (NM_145447, intron 1 of 9)	intron (NM_145447, intron 1 of 9)	24915	NM_145447	217721	Mm.301076	NM_145447	ENSMUSG00000034258	Flvcr2	CCT|Mfsd7c	feline leukemia virus subgroup C cellular receptor 2	protein-coding	chr12	85771108	85771800	4.71	3.17	5.44	-2.26	0.00199	0.00907
2415	chr12	85781597	85782102	+	0	NA	intron (NM_145447, intron 1 of 9)	intron (NM_145447, intron 1 of 9)	35310	NM_145447	217721	Mm.301076	NM_145447	ENSMUSG00000034258	Flvcr2	CCT|Mfsd7c	feline leukemia virus subgroup C cellular receptor 2	protein-coding	chr12	85781597	85782102	4.1	2.45	4.84	-2.39	0.00475	0.0155
2417	chr12	86824311	86824693	+	0	NA	Intergenic	Intergenic	60312	NM_145836	238330	Mm.248358	NM_145836	ENSMUSG00000034168	Irf2bpl	6430527G18Rik|Eap1	interferon regulatory factor 2 binding protein-like	protein-coding	chr12	86824311	86824693	3.25	1.3	4.05	-2.75	0.0211	0.0395
2419	chr12	86833811	86834353	+	0	NA	Intergenic	Intergenic	50732	NM_145836	238330	Mm.248358	NM_145836	ENSMUSG00000034168	Irf2bpl	6430527G18Rik|Eap1	interferon regulatory factor 2 binding protein-like	protein-coding	chr12	86833811	86834353	4.25	2.8	4.96	-2.16	0.0122	0.0279
242	chr1	86215052	86215716	+	0	NA	intron (NM_030184, intron 19 of 24)	MTD|LTR|ERVL-MaLR	60604	NM_001310702	78795	Mm.379264	NM_027456	ENSMUSG00000062590	Armc9	3830422A13Rik|4831423D23Rik|4930438O05Rik|5730415N24Rik	armadillo repeat containing 9	protein-coding	chr1	86215052	86215716	3.78	0.63	4.7	-4.07	0.000108	0.00151
2420	chr12	86836229	86836443	+	0	NA	Intergenic	ID_B1|SINE|B4	48478	NM_145836	238330	Mm.248358	NM_145836	ENSMUSG00000034168	Irf2bpl	6430527G18Rik|Eap1	interferon regulatory factor 2 binding protein-like	protein-coding	chr12	86836229	86836443	2.36	-1.21	3.3	-4.51	0.00444	0.015
2424	chr12	87347894	87348411	+	0	NA	intron (NM_011479, intron 5 of 11)	L1MC4a|LINE|L1	40203	NM_011479	20773	Mm.565	NM_011479	ENSMUSG00000021036	Sptlc2	LCB2|LCB2a|Spt2	serine palmitoyltransferase, long chain base subunit 2	protein-coding	chr12	87347894	87348411	4.38	3.05	5.07	-2.02	0.0199	0.0379
2426	chr12	87406860	87407313	+	0	NA	Intergenic	URR1B|DNA|hAT-Charlie	-18731	NM_011479	20773	Mm.565	NM_011479	ENSMUSG00000021036	Sptlc2	LCB2|LCB2a|Spt2	serine palmitoyltransferase, long chain base subunit 2	protein-coding	chr12	87406860	87407313	4.43	3	5.13	-2.13	0.0166	0.0339
2427	chr12	87407376	87407817	+	0	NA	Intergenic	Intergenic	-19241	NM_011479	20773	Mm.565	NM_011479	ENSMUSG00000021036	Sptlc2	LCB2|LCB2a|Spt2	serine palmitoyltransferase, long chain base subunit 2	protein-coding	chr12	87407376	87407817	4.18	2.5	4.93	-2.44	0.00591	0.0176
243	chr1	86216112	86216326	+	0	NA	intron (NM_030184, intron 19 of 24)	intron (NM_030184, intron 19 of 24)	61439	NM_001310702	78795	Mm.379264	NM_027456	ENSMUSG00000062590	Armc9	3830422A13Rik|4831423D23Rik|4930438O05Rik|5730415N24Rik	armadillo repeat containing 9	protein-coding	chr1	86216112	86216326	2.94	-0.63	3.88	-4.5	0.000835	0.00547
2431	chr12	91590444	91591095	+	0	NA	promoter-TSS (NM_175335)	promoter-TSS (NM_175335)	-282	NM_175335	83602	Mm.275728	NM_031391	ENSMUSG00000020962	Gtf2a1	6330549H03Rik|AA536742|AA959775|AW060250|TfIIAa/b|Tfiia1	general transcription factor II A, 1	protein-coding	chr12	91590444	91591095	3.76	1.55	4.6	-3.05	0.00408	0.0142
2432	chr12	91667939	91668774	+	0	NA	intron (NM_175367, intron 4 of 6)	intron (NM_175367, intron 4 of 6)	-77869	NM_175335	83602	Mm.275728	NM_031391	ENSMUSG00000020962	Gtf2a1	6330549H03Rik|AA536742|AA959775|AW060250|TfIIAa/b|Tfiia1	general transcription factor II A, 1	protein-coding	chr12	91667939	91668774	4.48	3.08	5.18	-2.09	0.0156	0.0327
2433	chr12	91765485	91765761	+	0	NA	intron (NM_175367, intron 1 of 6)	intron (NM_175367, intron 1 of 6)	20813	NM_175367	108800	Mm.23125	NM_175367	ENSMUSG00000020961	Ston2	4933401N24Rik|AI425999|AW544599	stonin 2	protein-coding	chr12	91765485	91765761	2.57	-0.07	3.45	-3.52	0.0147	0.0313
2434	chr12	91765849	91766504	+	0	NA	intron (NM_175367, intron 1 of 6)	intron (NM_175367, intron 1 of 6)	20260	NM_175367	108800	Mm.23125	NM_175367	ENSMUSG00000020961	Ston2	4933401N24Rik|AI425999|AW544599	stonin 2	protein-coding	chr12	91765849	91766504	4.23	2.88	4.92	-2.05	0.0163	0.0335
2435	chr12	91848328	91848749	+	0	NA	intron (NM_001039089, intron 1 of 20)	intron (NM_001039089, intron 1 of 20)	619	NM_001039089	20338	Mm.250605	NM_011344	ENSMUSG00000020964	Sel1l	AW493766|Sel1h|mKIAA4137	sel-1 suppressor of lin-12-like (C. elegans)	protein-coding	chr12	91848328	91848749	3.41	1.17	4.25	-3.09	0.0063	0.0184
2437	chr12	96817372	96817586	+	0	NA	Intergenic	L1_Rod|LINE|L1	-770257	NR_103800	69423	Mm.46121	NM_027076		1700019M22Rik	-	NFX-like protein	pseudo	chr12	96817372	96817586	1.88	-1.73	2.82	-4.55	0.019	0.0369
2438	chr12	98259556	98260355	+	0	NA	promoter-TSS (NM_008079)	promoter-TSS (NM_008079)	-496	NM_008079	14420	Mm.5120	NM_008079	ENSMUSG00000021003	Galc	2310068B06Rik|A930008M05Rik|AW212969|AW413532|Gacy|twi|twitcher	galactosylceramidase	protein-coding	chr12	98259556	98260355	4.47	2.08	5.33	-3.25	0.000146	0.00184
2439	chr12	98260753	98260967	+	0	NA	Intergenic	Intergenic	-1401	NM_008079	14420	Mm.5120	NM_008079	ENSMUSG00000021003	Galc	2310068B06Rik|A930008M05Rik|AW212969|AW413532|Gacy|twi|twitcher	galactosylceramidase	protein-coding	chr12	98260753	98260967	2.17	-1.21	3.1	-4.31	0.0147	0.0315
244	chr1	86216527	86217015	+	0	NA	intron (NM_030184, intron 19 of 24)	intron (NM_030184, intron 19 of 24)	61991	NM_001310702	78795	Mm.379264	NM_027456	ENSMUSG00000062590	Armc9	3830422A13Rik|4831423D23Rik|4930438O05Rik|5730415N24Rik	armadillo repeat containing 9	protein-coding	chr1	86216527	86217015	4.31	2.57	5.07	-2.5	0.00291	0.0114
2440	chr12	98266232	98266349	+	0	NA	Intergenic	Intergenic	-2345	NM_008152	14744	Mm.378924	NM_008152	ENSMUSG00000021886	Gpr65	Dig1|Gpcr25|TDAG8	G-protein coupled receptor 65	protein-coding	chr12	98266232	98266349	1.97	-1.73	2.91	-4.64	0.0103	0.0251
2443	chr12	99225158	99225546	+	0	NA	intron (NM_183186, intron 4 of 5)	intron (NM_183186, intron 4 of 5)	-62544	NR_038130	67639	Mm.87374	NR_038130	ENSMUSG00000113210	4930474N09Rik	-	RIKEN cDNA 4930474N09 gene	ncRNA	chr12	99225158	99225546	4.01	2.52	4.73	-2.21	0.0149	0.0317
2444	chr12	99226766	99227530	+	0	NA	intron (NM_183186, intron 4 of 5)	intron (NM_183186, intron 4 of 5)	-64340	NR_038130	67639	Mm.87374	NR_038130	ENSMUSG00000113210	4930474N09Rik	-	RIKEN cDNA 4930474N09 gene	ncRNA	chr12	99226766	99227530	4.6	1.25	5.53	-4.28	3.25e-07	7.39e-05
2445	chr12	99227802	99228142	+	0	NA	intron (NM_183186, intron 4 of 5)	B2_Mm2|SINE|B2	-65164	NR_038130	67639	Mm.87374	NR_038130	ENSMUSG00000113210	4930474N09Rik	-	RIKEN cDNA 4930474N09 gene	ncRNA	chr12	99227802	99228142	3.05	-0.28	3.98	-4.26	0.00147	0.00756
2446	chr12	99346005	99346296	+	0	NA	intron (NM_183186, intron 2 of 5)	intron (NM_183186, intron 2 of 5)	103924	NM_183186	71375	Mm.341972	NM_183186	ENSMUSG00000033713	Foxn3	5430426H20Rik|AA589593|AW556347|Ches1|Ches1l|HTLFL1	forkhead box N3	protein-coding	chr12	99346005	99346296	2.96	-0.54	3.89	-4.43	0.00117	0.00661
2447	chr12	99346350	99347976	+	0	NA	intron (NM_183186, intron 2 of 5)	MER58B|DNA|hAT-Charlie	102911	NM_183186	71375	Mm.341972	NM_183186	ENSMUSG00000033713	Foxn3	5430426H20Rik|AA589593|AW556347|Ches1|Ches1l|HTLFL1	forkhead box N3	protein-coding	chr12	99346350	99347976	5.55	4.02	6.28	-2.26	0.000106	0.0015
2448	chr12	99391930	99392286	+	0	NA	intron (NM_183186, intron 1 of 5)	CpG	57966	NM_183186	71375	Mm.341972	NM_183186	ENSMUSG00000033713	Foxn3	5430426H20Rik|AA589593|AW556347|Ches1|Ches1l|HTLFL1	forkhead box N3	protein-coding	chr12	99391930	99392286	3.27	1.51	4.04	-2.53	0.023	0.0416
245	chr1	86217133	86218342	+	0	NA	intron (NM_030184, intron 19 of 24)	intron (NM_030184, intron 19 of 24)	62957	NM_001310702	78795	Mm.379264	NM_027456	ENSMUSG00000062590	Armc9	3830422A13Rik|4831423D23Rik|4930438O05Rik|5730415N24Rik	armadillo repeat containing 9	protein-coding	chr1	86217133	86218342	5.22	4.02	5.87	-1.84	0.00286	0.0113
2452	chr12	99795828	99796271	+	0	NA	intron (NM_030172, intron 5 of 5)	intron (NM_030172, intron 5 of 5)	87393	NM_030172	78767	Mm.235920	NM_030172	ENSMUSG00000021176	Efcab11	2610021K21Rik|2610110A13Rik	EF-hand calcium binding domain 11	protein-coding	chr12	99795828	99796271	3.63	1.32	4.47	-3.15	0.00178	0.00852
2453	chr12	100183760	100184629	+	0	NA	Intergenic	MLT1A1|LTR|ERVL-MaLR	-3774	NR_045282	100038378	Mm.387075	NR_045282	ENSMUSG00000072884	Gm10433	-	predicted gene 10433	ncRNA	chr12	100183760	100184629	5.52	4.02	6.24	-2.21	5.14e-05	0.001
2454	chr12	100185939	100186153	+	0	NA	Intergenic	Intergenic	-1922	NR_045282	100038378	Mm.387075	NR_045282	ENSMUSG00000072884	Gm10433	-	predicted gene 10433	ncRNA	chr12	100185939	100186153	1.78	-1.73	2.71	-4.44	0.0245	0.0433
2455	chr12	100201156	100201553	+	0	NA	intron (NM_001313934, intron 1 of 5)	intron (NM_001313934, intron 1 of 5)	1210	NM_001313934	12313	Mm.285993	NM_009790	ENSMUSG00000001175	Calm1	AI256814|AI327027|AI461935|AL024000|CaM|Calm|Cam1	calmodulin 1	protein-coding	chr12	100201156	100201553	3.33	1.37	4.13	-2.76	0.0141	0.0306
2457	chr12	100529351	100529579	+	0	NA	Intergenic	Intergenic	-8643	NM_001033213	104718	Mm.295441	NM_001033213	ENSMUSG00000033530	Ttc7b	AA408451|Ttc7l1	tetratricopeptide repeat domain 7B	protein-coding	chr12	100529351	100529579	2.42	-0.63	3.33	-3.96	0.00926	0.0234
2459	chr12	100684359	100685146	+	0	NA	intron (NM_153587, intron 1 of 17)	L1MB2|LINE|L1	40368	NM_001330702	73086	Mm.220417	NM_153587	ENSMUSG00000021180	Rps6ka5	3110005L17Rik|6330404E13Rik|AI854034|MSK1|MSPK1|RLPK|RLSK|S6K-alpha-5	ribosomal protein S6 kinase, polypeptide 5	protein-coding	chr12	100684359	100685146	5.22	4.28	5.79	-1.51	0.00806	0.0215
246	chr1	86243221	86243774	+	0	NA	intron (NM_030184, intron 19 of 24)	intron (NM_030184, intron 19 of 24)	-59724	NM_145222	227327	Mm.86467	NM_145222	ENSMUSG00000079445	B3gnt7	C330001H22Rik|beta-3GnT7	UDP-GlcNAc:betaGal beta-1,3-N-acetylglucosaminyltransferase 7	protein-coding	chr1	86243221	86243774	4.2	0.46	5.15	-4.69	6.39e-07	0.000102
2461	chr12	101739815	101740038	+	0	NA	Intergenic	Intergenic	-21403	NM_001082976	74413	Mm.275939	NM_028924	ENSMUSG00000021187	Tc2n	4933406D09Rik|Mtac2d1|Tac2-N	tandem C2 domains, nuclear	protein-coding	chr12	101739815	101740038	2.73	-1.73	3.7	-5.42	0.000749	0.00508
2466	chr12	102296443	102297615	+	0	NA	intron (NM_001161365, intron 1 of 9)	RLTR11A2|LTR|ERVK	13388	NM_001161365	217835	Mm.24145	NM_177620	ENSMUSG00000044456	Rin3	6430500K07|C86933	Ras and Rab interactor 3	protein-coding	chr12	102296443	102297615	5.97	4.56	6.67	-2.11	0.00014	0.00178
2468	chr12	102367071	102368336	+	0	NA	intron (NM_177620, intron 5 of 9)	intron (NM_177620, intron 5 of 9)	72110	NM_011175	19141	Mm.17185	NM_011175	ENSMUSG00000021190	Lgmn	AEP|AI746452|AU022324|Prsc1	legumain	protein-coding	chr12	102367071	102368336	5.63	4.19	6.33	-2.14	0.00031	0.00292
2469	chr12	102443632	102443846	+	0	NA	Intergenic	MLT1A1|LTR|ERVL-MaLR	-3926	NM_011175	19141	Mm.17185	NM_011175	ENSMUSG00000021190	Lgmn	AEP|AI746452|AU022324|Prsc1	legumain	protein-coding	chr12	102443632	102443846	2.39	-1.73	3.34	-5.07	0.00257	0.0106
247	chr1	86263685	86263993	+	0	NA	intron (NM_030184, intron 23 of 24)	intron (NM_030184, intron 23 of 24)	-39382	NM_145222	227327	Mm.86467	NM_145222	ENSMUSG00000079445	B3gnt7	C330001H22Rik|beta-3GnT7	UDP-GlcNAc:betaGal beta-1,3-N-acetylglucosaminyltransferase 7	protein-coding	chr1	86263685	86263993	2.58	-0.08	3.46	-3.54	0.0169	0.0342
2471	chr12	102445676	102445929	+	0	NA	Intergenic	Intergenic	-5989	NM_011175	19141	Mm.17185	NM_011175	ENSMUSG00000021190	Lgmn	AEP|AI746452|AU022324|Prsc1	legumain	protein-coding	chr12	102445676	102445929	2.88	0.51	3.74	-3.23	0.0116	0.027
2472	chr12	102744705	102745207	+	0	NA	exon (NM_001324515, exon 2 of 2)	exon (NM_001324515, exon 2 of 2)	1196	NM_177140	320351	Mm.86546	NM_177140	ENSMUSG00000046675	Tmem251	D230037D09Rik	transmembrane protein 251	protein-coding	chr12	102744705	102745207	4.07	1.84	4.91	-3.07	0.001	0.00602
2473	chr12	104815415	104815792	+	0	NA	intron (NR_104437, intron 1 of 13)	ORR1F|LTR|ERVL-MaLR	49473	NR_104436	94040	Mm.244078	NM_053155	ENSMUSG00000021097	Clmn	9330188N17Rik|AI428889|AI788815|mKIAA1188	calmin	protein-coding	chr12	104815415	104815792	3.15	0.27	4.05	-3.78	0.00404	0.0141
2476	chr12	104886906	104887360	+	0	NA	Intergenic	Intergenic	-22057	NR_104435	94040	Mm.244078	NM_053155	ENSMUSG00000021097	Clmn	9330188N17Rik|AI428889|AI788815|mKIAA1188	calmin	protein-coding	chr12	104886906	104887360	4.01	2.22	4.79	-2.57	0.00558	0.017
2477	chr12	104887639	104887853	+	0	NA	Intergenic	Lx9|LINE|L1	-22670	NR_104435	94040	Mm.244078	NM_053155	ENSMUSG00000021097	Clmn	9330188N17Rik|AI428889|AI788815|mKIAA1188	calmin	protein-coding	chr12	104887639	104887853	2.81	-0.63	3.74	-4.36	0.00193	0.00891
248	chr1	86307644	86307978	+	0	NA	TTS (NM_145222)	TTS (NM_145222)	-3751	NR_151592	102635143		NR_151592		Gm28626	-	predicted gene 28626	ncRNA	chr1	86307644	86307978	2.56	-1.73	3.53	-5.25	0.00193	0.00891
2480	chr12	105033279	105033533	+	0	NA	intron (NM_028419, intron 1 of 1)	intron (NM_028419, intron 1 of 1)	788	NM_028419	73046	Mm.29128	NM_028419	ENSMUSG00000021102	Glrx5	-	glutaredoxin 5	protein-coding	chr12	105033279	105033533	3.36	1.82	4.09	-2.27	0.029	0.0485
2482	chr12	105971031	105971245	+	0	NA	Intergenic	Charlie14a|DNA|hAT-Charlie	-39125	NM_011705	22367	Mm.2981	NM_011705	ENSMUSG00000021115	Vrk1	51PK	vaccinia related kinase 1	protein-coding	chr12	105971031	105971245	2.43	-1.73	3.39	-5.11	0.00436	0.0148
2483	chr12	105971313	105971527	+	0	NA	Intergenic	Intergenic	-38843	NM_011705	22367	Mm.2981	NM_011705	ENSMUSG00000021115	Vrk1	51PK	vaccinia related kinase 1	protein-coding	chr12	105971313	105971527	2.36	-0.73	3.27	-4	0.00873	0.0226
2485	chr12	106034162	106034469	+	0	NA	intron (NM_001364367, intron 1 of 14)	intron (NM_001364367, intron 1 of 14)	-2225	NM_001364368	22367	Mm.2981	NM_011705	ENSMUSG00000021115	Vrk1	51PK	vaccinia related kinase 1	protein-coding	chr12	106034162	106034469	2.89	-1.73	3.86	-5.58	0.000537	0.00409
2487	chr12	108180330	108180544	+	0	NA	intron (NM_009832, intron 1 of 11)	intron (NM_009832, intron 1 of 11)	699	NM_009832	12454	Mm.474441	NM_009832	ENSMUSG00000021258	Ccnk	AW123198|AW413594|CPR4|CycK	cyclin K	protein-coding	chr12	108180330	108180544	2.07	-0.84	2.97	-3.81	0.0281	0.0475
2488	chr12	108637932	108638356	+	0	NA	intron (NM_001163396, intron 2 of 14)	intron (NM_001163396, intron 2 of 14)	2391	NM_001163396	14026	Mm.238841	NM_007965	ENSMUSG00000021262	Evl	AI528774|b2b2600Clo	Ena-vasodilator stimulated phosphoprotein	protein-coding	chr12	108637932	108638356	3.23	1.37	4.02	-2.65	0.0203	0.0385
2489	chr12	108638879	108640065	+	0	NA	intron (NM_001163396, intron 2 of 14)	L2a|LINE|L2	3719	NM_001163396	14026	Mm.238841	NM_007965	ENSMUSG00000021262	Evl	AI528774|b2b2600Clo	Ena-vasodilator stimulated phosphoprotein	protein-coding	chr12	108638879	108640065	5.49	3.19	6.33	-3.14	1.55e-06	0.000162
249	chr1	86380906	86381217	+	0	NA	Intergenic	Intergenic	7080	NM_010341	14767	Mm.389159	NM_010341	ENSMUSG00000026237	Nmur1	FM-3|Gpr66|NMU-R1|NMU1R|NmU-R	neuromedin U receptor 1	protein-coding	chr1	86380906	86381217	3.23	0.78	4.09	-3.31	0.011	0.0261
2491	chr12	108640892	108641664	+	0	NA	intron (NM_001163396, intron 2 of 14)	Charlie1b|DNA|hAT-Charlie	5525	NM_001163396	14026	Mm.238841	NM_007965	ENSMUSG00000021262	Evl	AI528774|b2b2600Clo	Ena-vasodilator stimulated phosphoprotein	protein-coding	chr12	108640892	108641664	5.36	3.66	6.12	-2.46	5.48e-05	0.00104
2495	chr12	110436454	110436922	+	0	NA	Intergenic	Intergenic	-10536	NM_001364204	26931	Mm.240396	NM_012023	ENSMUSG00000017843	Ppp2r5c	2610043M05Rik|2700063L20Rik|AI060890|AW545884|C85228|D12Bwg0916e	protein phosphatase 2, regulatory subunit B', gamma	protein-coding	chr12	110436454	110436922	3.86	2.52	4.54	-2.02	0.0297	0.0493
2496	chr12	110503520	110503902	+	0	NA	intron (NM_001364212, intron 1 of 10)	ORR1B2|LTR|ERVL-MaLR	17914	NM_012023	26931	Mm.240396	NM_012023	ENSMUSG00000017843	Ppp2r5c	2610043M05Rik|2700063L20Rik|AI060890|AW545884|C85228|D12Bwg0916e	protein phosphatase 2, regulatory subunit B', gamma	protein-coding	chr12	110503520	110503902	3.73	1.37	4.58	-3.21	0.00159	0.00789
2498	chr12	110681165	110681536	+	0	NA	intron (NM_025488, intron 1 of 5)	intron (NM_025488, intron 1 of 5)	1269	NM_025488	66323	Mm.273316	NM_025488	ENSMUSG00000056508	1700001K19Rik	-	RIKEN cDNA 1700001K19 gene	protein-coding	chr12	110681165	110681536	3.54	1.91	4.28	-2.38	0.0258	0.0448
25	chr1	33877792	33878187	+	0	NA	intron (NM_177235, intron 3 of 6)	intron (NM_177235, intron 3 of 6)	29632	NM_177235	320705	Mm.336619	NM_177235	ENSMUSG00000042182	Bend6	B230209C24Rik	BEN domain containing 6	protein-coding	chr1	33877792	33878187	3.22	-0.84	4.18	-5.02	0.000216	0.00233
250	chr1	86470538	86470694	+	0	NA	Intergenic	Intergenic	44287	NM_027966	71863	Mm.179627	NM_027966	ENSMUSG00000036574	Tex44	1700019O17Rik	testis expressed 44	protein-coding	chr1	86470538	86470694	2.49	-1.73	3.45	-5.18	0.00151	0.00766
2500	chr12	110888067	110888490	+	0	NA	promoter-TSS (NM_001289510)	promoter-TSS (NM_001289510)	867	NM_027223	67236	Mm.287157	NM_026048	ENSMUSG00000021276	Cinp	1810047K05Rik|2810452K22Rik	cyclin-dependent kinase 2 interacting protein	protein-coding	chr12	110888067	110888490	3.19	-1.07	4.15	-5.22	0.000228	0.0024
2501	chr12	110889564	110890104	+	0	NA	promoter-TSS (NM_027223)	promoter-TSS (NM_027223)	570	NM_001081057	104859	Mm.35583	NM_175336	ENSMUSG00000021275	Tecpr2	4930573I19Rik|AI604920|mKIAA0297	tectonin beta-propeller repeat containing 2	protein-coding	chr12	110889564	110890104	4.53	2.79	5.3	-2.52	0.000896	0.00569
2502	chr12	111039108	111039322	+	0	NA	promoter-TSS (NM_198023)	promoter-TSS (NM_198023)	-152	NM_198023	217864	Mm.23808	NM_198023	ENSMUSG00000037896	Rcor1	5730409O11|6720480E22Rik|AU042633|D12Wsu95e|Rocr1|mKIAA0071	REST corepressor 1	protein-coding	chr12	111039108	111039322	2.74	-0.01	3.63	-3.65	0.00923	0.0234
2506	chr12	111437289	111437876	+	0	NA	Intergenic	MIRc|SINE|MIR	-5079	NM_009396	21928	Mm.255332	NM_009396	ENSMUSG00000021281	Tnfaip2	B94|Exoc3l3|M-sec|Tnfip2|tnfb94	tumor necrosis factor, alpha-induced protein 2	protein-coding	chr12	111437289	111437876	4.74	2.86	5.53	-2.68	0.000221	0.00236
2507	chr12	111440745	111441763	+	0	NA	Intergenic	Intergenic	-1407	NM_009396	21928	Mm.255332	NM_009396	ENSMUSG00000021281	Tnfaip2	B94|Exoc3l3|M-sec|Tnfip2|tnfb94	tumor necrosis factor, alpha-induced protein 2	protein-coding	chr12	111440745	111441763	4.91	3.38	5.64	-2.26	0.0014	0.00731
2508	chr12	111442524	111443114	+	0	NA	intron (NM_009396, intron 1 of 11)	CpG	158	NM_009396	21928	Mm.255332	NM_009396	ENSMUSG00000021281	Tnfaip2	B94|Exoc3l3|M-sec|Tnfip2|tnfb94	tumor necrosis factor, alpha-induced protein 2	protein-coding	chr12	111442524	111443114	4.44	3.25	5.08	-1.83	0.0125	0.0284
2509	chr12	111443673	111444338	+	0	NA	intron (NM_009396, intron 1 of 11)	intron (NM_009396, intron 1 of 11)	1344	NM_009396	21928	Mm.255332	NM_009396	ENSMUSG00000021281	Tnfaip2	B94|Exoc3l3|M-sec|Tnfip2|tnfb94	tumor necrosis factor, alpha-induced protein 2	protein-coding	chr12	111443673	111444338	4.28	2.35	5.08	-2.73	0.00165	0.00808
2511	chr12	111731852	111732348	+	0	NA	intron (NM_001163388, intron 4 of 5)	intron (NM_001163388, intron 4 of 5)	18831	NM_026511	68020	Mm.425762	NM_026511	ENSMUSG00000037787	Apopt1	1700081D05Rik|2810002N01Rik|Apop-1|Apop1	apoptogenic, mitochondrial 1	protein-coding	chr12	111731852	111732348	3.6	1.6	4.41	-2.81	0.00556	0.017
2512	chr12	112629379	112629759	+	0	NA	intron (NM_007421, intron 2 of 12)	intron (NM_007421, intron 2 of 12)	9522	NM_007421	11565	Mm.3440	NM_007421	ENSMUSG00000011148	Adssl1	AI528595|Adss|Adss1	adenylosuccinate synthetase like 1	protein-coding	chr12	112629379	112629759	3.26	1.14	4.09	-2.95	0.00677	0.0193
2513	chr12	112688456	112688797	+	0	NA	Intergenic	Intergenic	9786	NM_001100460	382639	Mm.11350	NM_001100460	ENSMUSG00000037638	Zbtb42	EG382639|Gm5188|simiRP58	zinc finger and BTB domain containing 42	protein-coding	chr12	112688456	112688797	3.45	1.64	4.23	-2.59	0.0179	0.0356
2514	chr12	112897445	112897670	+	0	NA	Intergenic	L1MD2|LINE|L1	22984	NR_105906	102465567		NR_105906	ENSMUSG00000098338	Mir6941	Gm27923|mmu-mir-6941	microRNA 6941	ncRNA	chr12	112897445	112897670	2.79	0.11	3.68	-3.57	0.0115	0.0269
2517	chr12	118220061	118220472	+	0	NA	Intergenic	Lx7|LINE|L1	-21223	NM_010060	13411	Mm.390540	NM_010060	ENSMUSG00000018581	Dnah11	Dnahc11|avc4|b2b1203Clo|b2b1279Clo|b2b1289Clo|b2b1727Clo|b2b598Clo|iv|lrd	dynein, axonemal, heavy chain 11	protein-coding	chr12	118220061	118220472	4.22	2.54	4.98	-2.44	0.00257	0.0106
2518	chr12	118268290	118268720	+	0	NA	intron (NM_009239, intron 3 of 5)	intron (NM_009239, intron 3 of 5)	32935	NM_009239	20688	Mm.34699	NM_009239	ENSMUSG00000025323	Sp4	5730497N03Rik|HF-1b|HF1-b	trans-acting transcription factor 4	protein-coding	chr12	118268290	118268720	3.56	1.59	4.36	-2.77	0.00833	0.0219
2520	chr13	3769663	3770024	+	0	NA	Intergenic	Intergenic	34475	NM_027416	70405	Mm.20079	NM_027416	ENSMUSG00000063130	Calml3	2310068O22Rik|AI326174	calmodulin-like 3	protein-coding	chr13	3769663	3770024	4	2.71	4.67	-1.95	0.0206	0.0388
2521	chr13	3807015	3808174	+	0	NA	Intergenic	Intergenic	-3276	NM_027416	70405	Mm.20079	NM_027416	ENSMUSG00000063130	Calml3	2310068O22Rik|AI326174	calmodulin-like 3	protein-coding	chr13	3807015	3808174	5.43	4.07	6.11	-2.04	0.000741	0.00504
2523	chr13	3821403	3821936	+	0	NA	Intergenic	Intergenic	-16088	NM_020036	80796	Mm.21075	NM_020036	ENSMUSG00000033765	Calm4	2310037J09Rik|AI649108|DD112|Scarf	calmodulin 4	protein-coding	chr13	3821403	3821936	3.99	1.39	4.87	-3.48	0.0211	0.0395
2524	chr13	3822031	3822417	+	0	NA	Intergenic	Intergenic	-15533	NM_020036	80796	Mm.21075	NM_020036	ENSMUSG00000033765	Calm4	2310037J09Rik|AI649108|DD112|Scarf	calmodulin 4	protein-coding	chr13	3822031	3822417	3.84	2.42	4.54	-2.12	0.0251	0.0441
2528	chr13	3895677	3896325	+	0	NA	intron (NM_019671, intron 3 of 11)	intron (NM_019671, intron 3 of 11)	-2420	NM_001047159	56349	Mm.22261	NM_019671	ENSMUSG00000021215	Net1	Net1a|mNET1	neuroepithelial cell transforming gene 1	protein-coding	chr13	3895677	3896325	4.14	2.54	4.88	-2.34	0.00956	0.0239
2529	chr13	4771433	4772122	+	0	NA	Intergenic	(GGGTG)n|Simple_repeat|Simple_repeat	-162613	NM_018859	56043	Mm.251908	NM_018859	ENSMUSG00000045410	Akr1e1	1810061I10Rik|Akr1e2	aldo-keto reductase family 1, member E1	protein-coding	chr13	4771433	4772122	4.77	3.28	5.49	-2.21	0.00123	0.00678
253	chr1	86492375	86492613	+	0	NA	Intergenic	Intergenic	-34063	NR_153834	19231	Mm.19187	NM_008972	ENSMUSG00000026238	Ptma	Thym	prothymosin alpha	protein-coding	chr1	86492375	86492613	2.64	-1.21	3.59	-4.8	0.00244	0.0103
2531	chr13	5419816	5420190	+	0	NA	Intergenic	L1_Mus2|LINE|L1	438089	NR_045891	71867	Mm.179181	NR_045891	ENSMUSG00000100625	1700016G22Rik	-	RIKEN cDNA 1700016G22 gene	ncRNA	chr13	5419816	5420190	3.35	1.66	4.1	-2.45	0.0236	0.0423
2533	chr13	5778269	5778995	+	0	NA	Intergenic	Intergenic	79460	NR_045891	71867	Mm.179181	NR_045891	ENSMUSG00000100625	1700016G22Rik	-	RIKEN cDNA 1700016G22 gene	ncRNA	chr13	5778269	5778995	4.5	3.34	5.13	-1.79	0.0171	0.0344
2534	chr13	5779256	5779982	+	0	NA	Intergenic	Intergenic	78473	NR_045891	71867	Mm.179181	NR_045891	ENSMUSG00000100625	1700016G22Rik	-	RIKEN cDNA 1700016G22 gene	ncRNA	chr13	5779256	5779982	4.23	1.67	5.1	-3.43	3.66e-05	0.000846
2535	chr13	5780202	5780449	+	0	NA	Intergenic	Intergenic	77767	NR_045891	71867	Mm.179181	NR_045891	ENSMUSG00000100625	1700016G22Rik	-	RIKEN cDNA 1700016G22 gene	ncRNA	chr13	5780202	5780449	2.4	-1.73	3.35	-5.08	0.0036	0.0131
2536	chr13	5786731	5787422	+	0	NA	Intergenic	Intergenic	71016	NR_045891	71867	Mm.179181	NR_045891	ENSMUSG00000100625	1700016G22Rik	-	RIKEN cDNA 1700016G22 gene	ncRNA	chr13	5786731	5787422	3.88	1.19	4.77	-3.58	0.00149	0.00763
2537	chr13	5802159	5804848	+	0	NA	Intergenic	Intergenic	54589	NR_045891	71867	Mm.179181	NR_045891	ENSMUSG00000100625	1700016G22Rik	-	RIKEN cDNA 1700016G22 gene	ncRNA	chr13	5802159	5804848	6.64	4.92	7.41	-2.49	3.3e-06	0.000231
2538	chr13	5840315	5840729	+	0	NA	Intergenic	Intergenic	17570	NR_045891	71867	Mm.179181	NR_045891	ENSMUSG00000100625	1700016G22Rik	-	RIKEN cDNA 1700016G22 gene	ncRNA	chr13	5840315	5840729	3.52	0.79	4.4	-3.62	0.00102	0.00609
2539	chr13	5844614	5844835	+	0	NA	Intergenic	Intergenic	13368	NR_045891	71867	Mm.179181	NR_045891	ENSMUSG00000100625	1700016G22Rik	-	RIKEN cDNA 1700016G22 gene	ncRNA	chr13	5844614	5844835	2.2	-1.21	3.13	-4.35	0.0152	0.0321
254	chr1	86526328	86526557	+	0	NA	promoter-TSS (NM_001360830)	promoter-TSS (NM_001360830)	-115	NR_153834	19231	Mm.19187	NM_008972	ENSMUSG00000026238	Ptma	Thym	prothymosin alpha	protein-coding	chr1	86526328	86526557	3.01	0.32	3.9	-3.57	0.00661	0.019
2540	chr13	5845548	5845851	+	0	NA	Intergenic	Intergenic	12393	NR_045891	71867	Mm.179181	NR_045891	ENSMUSG00000100625	1700016G22Rik	-	RIKEN cDNA 1700016G22 gene	ncRNA	chr13	5845548	5845851	3.29	1.22	4.11	-2.89	0.0142	0.0307
2542	chr13	5858874	5859416	+	0	NA	Intergenic	Intergenic	-1053	NR_045891	71867	Mm.179181	NR_045891	ENSMUSG00000100625	1700016G22Rik	-	RIKEN cDNA 1700016G22 gene	ncRNA	chr13	5858874	5859416	3.78	1.42	4.63	-3.21	0.00229	0.00985
2543	chr13	5861183	5861514	+	0	NA	promoter-TSS (NM_011803)	promoter-TSS (NM_011803)	-141	NM_011803	23849	Mm.275036	NM_011803	ENSMUSG00000000078	Klf6	AI448727|BCD1|C86813|CPBP|Copeb|FM2|FM6|Ierepo1|Ierepo3|R75280|Zf9	Kruppel-like factor 6	protein-coding	chr13	5861183	5861514	3.35	1.71	4.1	-2.39	0.0243	0.0431
2545	chr13	5862164	5863102	+	0	NA	intron (NM_011803, intron 1 of 3)	intron (NM_011803, intron 1 of 3)	1144	NM_011803	23849	Mm.275036	NM_011803	ENSMUSG00000000078	Klf6	AI448727|BCD1|C86813|CPBP|Copeb|FM2|FM6|Ierepo1|Ierepo3|R75280|Zf9	Kruppel-like factor 6	protein-coding	chr13	5862164	5863102	4.8	3.04	5.57	-2.53	0.00028	0.00273
2546	chr13	5863175	5863717	+	0	NA	intron (NM_011803, intron 1 of 3)	intron (NM_011803, intron 1 of 3)	1957	NM_011803	23849	Mm.275036	NM_011803	ENSMUSG00000000078	Klf6	AI448727|BCD1|C86813|CPBP|Copeb|FM2|FM6|Ierepo1|Ierepo3|R75280|Zf9	Kruppel-like factor 6	protein-coding	chr13	5863175	5863717	3.86	2.36	4.58	-2.21	0.0303	0.0499
2548	chr13	5864098	5865435	+	0	NA	intron (NM_011803, intron 1 of 3)	intron (NM_011803, intron 1 of 3)	3277	NM_011803	23849	Mm.275036	NM_011803	ENSMUSG00000000078	Klf6	AI448727|BCD1|C86813|CPBP|Copeb|FM2|FM6|Ierepo1|Ierepo3|R75280|Zf9	Kruppel-like factor 6	protein-coding	chr13	5864098	5865435	5.52	3.63	6.31	-2.68	8.18e-06	0.000369
2549	chr13	5865785	5866198	+	0	NA	intron (NM_011803, intron 2 of 3)	intron (NM_011803, intron 2 of 3)	4502	NM_011803	23849	Mm.275036	NM_011803	ENSMUSG00000000078	Klf6	AI448727|BCD1|C86813|CPBP|Copeb|FM2|FM6|Ierepo1|Ierepo3|R75280|Zf9	Kruppel-like factor 6	protein-coding	chr13	5865785	5866198	3.58	1.87	4.34	-2.46	0.018	0.0356
2550	chr13	5867911	5868154	+	0	NA	3' UTR (NM_011803, exon 4 of 4)	3' UTR (NM_011803, exon 4 of 4)	6543	NM_011803	23849	Mm.275036	NM_011803	ENSMUSG00000000078	Klf6	AI448727|BCD1|C86813|CPBP|Copeb|FM2|FM6|Ierepo1|Ierepo3|R75280|Zf9	Kruppel-like factor 6	protein-coding	chr13	5867911	5868154	2.89	-1.21	3.85	-5.06	0.000436	0.00359
2551	chr13	5868406	5869202	+	0	NA	3' UTR (NM_011803, exon 4 of 4)	3' UTR (NM_011803, exon 4 of 4)	7315	NM_011803	23849	Mm.275036	NM_011803	ENSMUSG00000000078	Klf6	AI448727|BCD1|C86813|CPBP|Copeb|FM2|FM6|Ierepo1|Ierepo3|R75280|Zf9	Kruppel-like factor 6	protein-coding	chr13	5868406	5869202	5.03	3.09	5.83	-2.74	2.26e-05	0.000638
2552	chr13	5869510	5870609	+	0	NA	3' UTR (NM_011803, exon 4 of 4)	3' UTR (NM_011803, exon 4 of 4)	8570	NM_011803	23849	Mm.275036	NM_011803	ENSMUSG00000000078	Klf6	AI448727|BCD1|C86813|CPBP|Copeb|FM2|FM6|Ierepo1|Ierepo3|R75280|Zf9	Kruppel-like factor 6	protein-coding	chr13	5869510	5870609	5.37	3.93	6.08	-2.15	0.000475	0.00381
2554	chr13	5872013	5872401	+	0	NA	Intergenic	Intergenic	10718	NM_011803	23849	Mm.275036	NM_011803	ENSMUSG00000000078	Klf6	AI448727|BCD1|C86813|CPBP|Copeb|FM2|FM6|Ierepo1|Ierepo3|R75280|Zf9	Kruppel-like factor 6	protein-coding	chr13	5872013	5872401	3.37	0.86	4.24	-3.38	0.00294	0.0115
2555	chr13	5872954	5873426	+	0	NA	Intergenic	Intergenic	11701	NM_011803	23849	Mm.275036	NM_011803	ENSMUSG00000000078	Klf6	AI448727|BCD1|C86813|CPBP|Copeb|FM2|FM6|Ierepo1|Ierepo3|R75280|Zf9	Kruppel-like factor 6	protein-coding	chr13	5872954	5873426	3.2	0.89	4.05	-3.16	0.0156	0.0327
2556	chr13	5873639	5873860	+	0	NA	Intergenic	Intergenic	12260	NM_011803	23849	Mm.275036	NM_011803	ENSMUSG00000000078	Klf6	AI448727|BCD1|C86813|CPBP|Copeb|FM2|FM6|Ierepo1|Ierepo3|R75280|Zf9	Kruppel-like factor 6	protein-coding	chr13	5873639	5873860	2.97	-0.63	3.91	-4.53	0.000796	0.00531
2557	chr13	5874393	5875233	+	0	NA	Intergenic	Intergenic	13324	NM_011803	23849	Mm.275036	NM_011803	ENSMUSG00000000078	Klf6	AI448727|BCD1|C86813|CPBP|Copeb|FM2|FM6|Ierepo1|Ierepo3|R75280|Zf9	Kruppel-like factor 6	protein-coding	chr13	5874393	5875233	4.49	1.92	5.36	-3.43	6.37e-05	0.00113
2558	chr13	5875273	5876244	+	0	NA	Intergenic	Intergenic	14269	NM_011803	23849	Mm.275036	NM_011803	ENSMUSG00000000078	Klf6	AI448727|BCD1|C86813|CPBP|Copeb|FM2|FM6|Ierepo1|Ierepo3|R75280|Zf9	Kruppel-like factor 6	protein-coding	chr13	5875273	5876244	5.62	4.32	6.3	-1.97	0.000223	0.00237
2559	chr13	5886765	5887763	+	0	NA	Intergenic	Intergenic	25775	NM_011803	23849	Mm.275036	NM_011803	ENSMUSG00000000078	Klf6	AI448727|BCD1|C86813|CPBP|Copeb|FM2|FM6|Ierepo1|Ierepo3|R75280|Zf9	Kruppel-like factor 6	protein-coding	chr13	5886765	5887763	5.04	3.14	5.83	-2.69	0.000116	0.00157
256	chr1	88094876	88095348	+	0	NA	5' UTR (NM_201642, exon 1 of 5)	5' UTR (NM_201642, exon 1 of 5)	111	NM_201642	394432	Mm.300095	NM_201642	ENSMUSG00000090124	Ugt1a7c	A10'|A13|Ugt1a10	UDP glucuronosyltransferase 1 family, polypeptide A7C	protein-coding	chr1	88094876	88095348	3.22	0.11	4.14	-4.03	0.00179	0.00853
2560	chr13	5887955	5889754	+	0	NA	Intergenic	Intergenic	27365	NM_011803	23849	Mm.275036	NM_011803	ENSMUSG00000000078	Klf6	AI448727|BCD1|C86813|CPBP|Copeb|FM2|FM6|Ierepo1|Ierepo3|R75280|Zf9	Kruppel-like factor 6	protein-coding	chr13	5887955	5889754	5.9	4.5	6.6	-2.1	6.38e-05	0.00113
2564	chr13	9098877	9099187	+	0	NA	intron (NM_001311117, intron 1 of 16)	intron (NM_001311117, intron 1 of 16)	5151	NM_172585	217980	Mm.234944	NM_172585	ENSMUSG00000033499	Larp4b	A630096F19|AI256361|D13Wsu64e|Larp5	La ribonucleoprotein domain family, member 4B	protein-coding	chr13	9098877	9099187	2.89	-0.01	3.79	-3.8	0.00443	0.015
2565	chr13	9099273	9099508	+	0	NA	intron (NM_001311117, intron 1 of 16)	intron (NM_001311117, intron 1 of 16)	5509	NM_172585	217980	Mm.234944	NM_172585	ENSMUSG00000033499	Larp4b	A630096F19|AI256361|D13Wsu64e|Larp5	La ribonucleoprotein domain family, member 4B	protein-coding	chr13	9099273	9099508	2.48	-1.73	3.44	-5.17	0.00205	0.00924
2567	chr13	9149568	9150339	+	0	NA	intron (NM_001311117, intron 9 of 16)	intron (NM_001311117, intron 9 of 16)	56072	NM_172585	217980	Mm.234944	NM_172585	ENSMUSG00000033499	Larp4b	A630096F19|AI256361|D13Wsu64e|Larp5	La ribonucleoprotein domain family, member 4B	protein-coding	chr13	9149568	9150339	5.02	3.41	5.77	-2.36	0.000187	0.00212
2568	chr13	9150491	9150995	+	0	NA	intron (NM_001311117, intron 9 of 16)	intron (NM_001311117, intron 9 of 16)	56862	NM_172585	217980	Mm.234944	NM_172585	ENSMUSG00000033499	Larp4b	A630096F19|AI256361|D13Wsu64e|Larp5	La ribonucleoprotein domain family, member 4B	protein-coding	chr13	9150491	9150995	3.79	0.92	4.68	-3.76	0.000355	0.00315
2569	chr13	9151916	9152908	+	0	NA	intron (NM_001311117, intron 11 of 16)	intron (NM_001311117, intron 11 of 16)	58531	NM_172585	217980	Mm.234944	NM_172585	ENSMUSG00000033499	Larp4b	A630096F19|AI256361|D13Wsu64e|Larp5	La ribonucleoprotein domain family, member 4B	protein-coding	chr13	9151916	9152908	4.64	2.4	5.48	-3.09	8.21e-05	0.00129
257	chr1	88567068	88567533	+	0	NA	Intergenic	RMER20B|LTR|ERVK	15783	NR_037971	100503197	Mm.99352	NR_037971	ENSMUSG00000100798	Gm19589	-	predicted gene, 19589	ncRNA	chr1	88567068	88567533	3.83	2.27	4.56	-2.29	0.0139	0.0303
2570	chr13	9173559	9173794	+	0	NA	3' UTR (NM_172585, exon 18 of 18)	3' UTR (NM_172585, exon 18 of 18)	79795	NM_172585	217980	Mm.234944	NM_172585	ENSMUSG00000033499	Larp4b	A630096F19|AI256361|D13Wsu64e|Larp5	La ribonucleoprotein domain family, member 4B	protein-coding	chr13	9173559	9173794	2.88	0.56	3.73	-3.18	0.0127	0.0287
2571	chr13	9354017	9354231	+	0	NA	intron (NM_001081426, intron 1 of 36)	intron (NM_001081426, intron 1 of 36)	77599	NM_001081426	208440	Mm.217326	NM_172459	ENSMUSG00000048264	Dip2c	2900024P20Rik|9630044M06|mKIAA0934	disco interacting protein 2 homolog C	protein-coding	chr13	9354017	9354231	2.67	-1.73	3.64	-5.36	0.000806	0.00535
2573	chr13	9408833	9409504	+	0	NA	intron (NM_001081426, intron 1 of 36)	intron (NM_001081426, intron 1 of 36)	132643	NM_001081426	208440	Mm.217326	NM_172459	ENSMUSG00000048264	Dip2c	2900024P20Rik|9630044M06|mKIAA0934	disco interacting protein 2 homolog C	protein-coding	chr13	9408833	9409504	4.59	3.18	5.29	-2.11	0.00573	0.0173
2574	chr13	9418063	9418279	+	0	NA	intron (NM_001081426, intron 1 of 36)	intron (NM_001081426, intron 1 of 36)	141646	NM_001081426	208440	Mm.217326	NM_172459	ENSMUSG00000048264	Dip2c	2900024P20Rik|9630044M06|mKIAA0934	disco interacting protein 2 homolog C	protein-coding	chr13	9418063	9418279	2.19	-1.07	3.11	-4.19	0.0155	0.0325
2575	chr13	9418510	9419469	+	0	NA	intron (NM_001081426, intron 1 of 36)	PB1D10|SINE|Alu	142464	NM_001081426	208440	Mm.217326	NM_172459	ENSMUSG00000048264	Dip2c	2900024P20Rik|9630044M06|mKIAA0934	disco interacting protein 2 homolog C	protein-coding	chr13	9418510	9419469	5.26	3.49	6.03	-2.55	4.97e-05	0.000983
2576	chr13	9750009	9750223	+	0	NA	intron (NM_001347474, intron 1 of 14)	intron (NM_001347474, intron 1 of 14)	13694	NM_001347471	66505	Mm.397307	NM_144516	ENSMUSG00000021156	Zmynd11	2210402G22Rik|BS69	zinc finger, MYND domain containing 11	protein-coding	chr13	9750009	9750223	2.22	-0.63	3.12	-3.75	0.0186	0.0365
2578	chr13	12408563	12408859	+	0	NA	exon (NM_144835, exon 13 of 45)	exon (NM_144835, exon 13 of 45)	13336	NM_144835	217995	Mm.171186	NM_144835	ENSMUSG00000050244	Heatr1	AA517551|B130016L12Rik|BC019693	HEAT repeat containing 1	protein-coding	chr13	12408563	12408859	3.43	0.27	4.35	-4.08	0.000533	0.00408
258	chr1	88587173	88588033	+	0	NA	Intergenic	Intergenic	36086	NR_037971	100503197	Mm.99352	NR_037971	ENSMUSG00000100798	Gm19589	-	predicted gene, 19589	ncRNA	chr1	88587173	88588033	5	3.64	5.69	-2.05	0.00122	0.00674
2580	chr13	12411767	12412518	+	0	NA	exon (NM_144835, exon 17 of 45)	exon (NM_144835, exon 17 of 45)	16767	NM_144835	217995	Mm.171186	NM_144835	ENSMUSG00000050244	Heatr1	AA517551|B130016L12Rik|BC019693	HEAT repeat containing 1	protein-coding	chr13	12411767	12412518	4.52	2.53	5.32	-2.79	0.000323	0.00298
2581	chr13	12460690	12461018	+	0	NA	intron (NM_018886, intron 1 of 9)	intron (NM_018886, intron 1 of 9)	884	NM_001291060	56048	Mm.474138	NM_018886	ENSMUSG00000057554	Lgals8	1200015E08Rik|AI326142|D13Ertd524e|Lgals-8	lectin, galactose binding, soluble 8	protein-coding	chr13	12460690	12461018	2.78	-0.08	3.68	-3.75	0.00822	0.0217
2587	chr13	13567770	13568023	+	0	NA	Intergenic	Intergenic	-22513	NM_010748	17101	Mm.342337	NM_010748	ENSMUSG00000019726	Lyst	D13Sfk13|beige|bg	lysosomal trafficking regulator	protein-coding	chr13	13567770	13568023	2.23	-1.73	3.18	-4.91	0.00941	0.0237
2588	chr13	14063436	14063756	+	0	NA	promoter-TSS (NM_010282)	promoter-TSS (NM_010282)	-108	NM_010282	14593	Mm.148039	NM_010282	ENSMUSG00000021302	Ggps1	1810026C22Rik|9530089B04Rik|AI843169|C79210	geranylgeranyl diphosphate synthase 1	protein-coding	chr13	14063436	14063756	3.06	0.42	3.93	-3.51	0.00588	0.0176
2589	chr13	15847757	15848254	+	0	NA	intron (NR_155430, intron 3 of 3)	intron (NR_155430, intron 3 of 3)	40762	NR_046131	328190	Mm.446957	NR_046131	ENSMUSG00000113338	A530046M15Rik	A530046M15	RIKEN cDNA A530046M15 gene	ncRNA	chr13	15847757	15848254	4.28	2.66	5.03	-2.36	0.00357	0.013
2590	chr13	15850154	15850743	+	0	NA	intron (NR_155430, intron 3 of 3)	Arthur1|DNA|hAT-Tip100	43205	NR_046131	328190	Mm.446957	NR_046131	ENSMUSG00000113338	A530046M15Rik	A530046M15	RIKEN cDNA A530046M15 gene	ncRNA	chr13	15850154	15850743	3.62	0.63	4.53	-3.9	0.000592	0.00436
2591	chr13	15853321	15853535	+	0	NA	intron (NR_155430, intron 3 of 3)	intron (NR_155430, intron 3 of 3)	46185	NR_046131	328190	Mm.446957	NR_046131	ENSMUSG00000113338	A530046M15Rik	A530046M15	RIKEN cDNA A530046M15 gene	ncRNA	chr13	15853321	15853535	2.8	0.75	3.62	-2.87	0.0254	0.0444
2592	chr13	17975779	17976290	+	0	NA	Intergenic	Intergenic	17317	NM_025904	67008	Mm.252918	NM_025904	ENSMUSG00000075054	Yae1d1	1600012F09Rik	Yae1 domain containing 1	protein-coding	chr13	17975779	17976290	3.66	1.4	4.5	-3.1	0.00217	0.00954
2593	chr13	18718542	18718927	+	0	NA	intron (NM_172120, intron 1 of 28)	L2b|LINE|L2	1442	NM_172120	218035	Mm.27389	NM_172120	ENSMUSG00000041236	Vps41	AI317346|Vam2|mVam2	VPS41 HOPS complex subunit	protein-coding	chr13	18718542	18718927	3.54	1.35	4.38	-3.03	0.00442	0.0149
2595	chr13	19793963	19794425	+	0	NA	intron (NM_181754, intron 2 of 4)	intron (NM_181754, intron 2 of 4)	30063	NM_181754	353346	Mm.239268	NM_181754	ENSMUSG00000053101	Gpr141	PGR13	G protein-coupled receptor 141	protein-coding	chr13	19793963	19794425	3.41	-0.21	4.35	-4.56	0.000119	0.00159
2596	chr13	19794495	19794666	+	0	NA	intron (NM_181754, intron 2 of 4)	ORR1B1|LTR|ERVL-MaLR	29677	NM_181754	353346	Mm.239268	NM_181754	ENSMUSG00000053101	Gpr141	PGR13	G protein-coupled receptor 141	protein-coding	chr13	19794495	19794666	2.19	-1.73	3.14	-4.87	0.0049	0.0157
2597	chr13	19828042	19828256	+	0	NA	Intergenic	Intergenic	-3892	NM_181754	353346	Mm.239268	NM_181754	ENSMUSG00000053101	Gpr141	PGR13	G protein-coupled receptor 141	protein-coding	chr13	19828042	19828256	2.81	0.05	3.7	-3.65	0.0044	0.0149
2598	chr13	20091482	20091878	+	0	NA	intron (NM_080288, intron 1 of 21)	intron (NM_080288, intron 1 of 21)	1173	NM_080288	140580	Mm.342392	NM_080288	ENSMUSG00000041112	Elmo1	6330578D22Rik|C230095H21Rik|CED-12	engulfment and cell motility 1	protein-coding	chr13	20091482	20091878	4.05	2.19	4.83	-2.64	0.0029	0.0114
2599	chr13	20092005	20092966	+	0	NA	intron (NM_080288, intron 1 of 21)	intron (NM_080288, intron 1 of 21)	1978	NM_080288	140580	Mm.342392	NM_080288	ENSMUSG00000041112	Elmo1	6330578D22Rik|C230095H21Rik|CED-12	engulfment and cell motility 1	protein-coding	chr13	20092005	20092966	5.56	4.03	6.28	-2.25	0.000166	0.00199
26	chr1	33878499	33878812	+	0	NA	intron (NM_001310484, intron 1 of 5)	intron (NM_001310484, intron 1 of 5)	28966	NM_177235	320705	Mm.336619	NM_177235	ENSMUSG00000042182	Bend6	B230209C24Rik	BEN domain containing 6	protein-coding	chr1	33878499	33878812	3.28	1.42	4.07	-2.65	0.0228	0.0415
[truncated: 4,989 more rows]
