# Supplementary material for: A signal-responsive cooperative transcription factor network determines alveolar macrophage identity
Source: J Exp Med. 2026 Jun 2;223(7):e20242085. doi: 10.1084/jem.20242085 (PMC13228567; doi:10.1084/jem.20242085)
Supplement: Table S4 — shows the H3K27ac HT-ChIPmentation peaks in WT mAMs. [file jem_20242085_tables4.xls]

## Sheet: Sheet1
List of H3 peaks (AMs, H3) in WT mAMs ([FDR] ≤ 0.05).
Peak_ID	Chr	Start	End	Strand	Peak Score	Focus Ratio/Region Size	Annotation	Detailed Annotation	Distance to TSS	Nearest PromoterID	Entrez ID	Nearest Unigene	Nearest Refseq	Nearest Ensembl	Gene Name	Gene Alias	Gene Description	Gene Type
ChIP1_H3.mm10_peak_5469	chr11	75734458	75734584	+	0	NA	intron (NM_009536, intron 1 of 5)	intron (NM_009536, intron 1 of 5)	1634	NM_009536	22627	Mm.234700	NM_009536	ENSMUSG00000020849	Ywhae	AU019196	tyrosine 3-monooxygenase/tryptophan 5-monooxygenase activation protein, epsilon polypeptide	protein-coding
ChIP1_H3.mm10_peak_12819	chr15	100614366	100615171	+	0	NA	promoter-TSS (NM_011873)	promoter-TSS (NM_011873)	342	NR_045701	78445	Mm.44383	NR_045701	ENSMUSG00000097093	C330013E15Rik	-	RIKEN cDNA C330013E15 gene	ncRNA
ChIP1_H3.mm10_peak_25152	chr4	150341143	150341262	+	0	NA	intron (NM_001085492, intron 1 of 22)	intron (NM_001085492, intron 1 of 22)	59286	NM_001085492	68703	Mm.291274	NM_001085492	ENSMUSG00000039852	Rere	1110033A15Rik|AI414665|ARG|ARP|ATN1L|AW742570|Atr2|DNB1|eye<m03Jus>|eyes3|mKIAA0458	arginine glutamic acid dipeptide (RE) repeats	protein-coding
ChIP1_H3.mm10_peak_35433	chr9	122887393	122887513	+	0	NA	intron (NM_001177505, intron 1 of 5)	intron (NM_001177505, intron 1 of 5)	635	NM_001177505	382118	Mm.86999	NM_001177505	ENSMUSG00000063488	Zkscan7	BC042569|Zfp167	zinc finger with KRAB and SCAN domains 7	protein-coding
ChIP1_H3.mm10_peak_24825	chr4	136518547	136518661	+	0	NA	intron (NM_024452, intron 1 of 4)	L2a|LINE|L2	48843	NM_024452	269593	Mm.485824	NM_024452	ENSMUSG00000001089	Luzp1	2700072H04Rik|AI266952|Luzp|mFLJ00226	leucine zipper protein 1	protein-coding
ChIP1_H3.mm10_peak_17381	chr19	21653859	21653993	+	0	NA	intron (NM_146096, intron 1 of 3)	intron (NM_146096, intron 1 of 3)	617	NM_146096	226016	Mm.28796	NM_146096	ENSMUSG00000047368	Abhd17b	5730446C15Rik|Cgi67|Fam108b|Fam108b1	abhydrolase domain containing 17B	protein-coding
ChIP1_H3.mm10_peak_10714	chr14	55479097	55479207	+	0	NA	intron (NM_001037938, intron 1 of 7)	intron (NM_001037938, intron 1 of 7)	394	NM_030686	28200	Mm.27427	NM_030686	ENSMUSG00000022210	Dhrs4	AI043103|AI790593|CR|D14Ucla2|NDRD|PHCR|PSCD|RRD|mouNRDR	dehydrogenase/reductase (SDR family) member 4	protein-coding
ChIP1_H3.mm10_peak_4956	chr11	54957264	54957557	+	0	NA	intron (NM_001199275, intron 1 of 18)	intron (NM_001199275, intron 1 of 18)	5530	NM_021327	57783	Mm.259671	NM_021327	ENSMUSG00000020400	Tnip1	ABIN|ABIN-1|ABIN1|AU018810|Naf1|Nef|VAN	TNFAIP3 interacting protein 1	protein-coding
ChIP1_H3.mm10_peak_31323	chr7	114275285	114276129	+	0	NA	intron (NM_011965, intron 1 of 9)	intron (NM_011965, intron 1 of 9)	409	NM_011965	26440	Mm.121265	NM_011965	ENSMUSG00000030751	Psma1	C2|HC2|Pros-30|alpha-type	proteasome (prosome, macropain) subunit, alpha type 1	protein-coding
ChIP1_H3.mm10_peak_13156	chr16	17000357	17002168	+	0	NA	intron (NM_001357115, intron 1 of 8)	ORR1B2|LTR|ERVL-MaLR	17880	NM_001038663	26413	Mm.196581	NM_011949	ENSMUSG00000063358	Mapk1	9030612K14Rik|AA407128|AU018647|C78273|ERK|Erk2|MAPK2|PRKM2|Prkm1|p41mapk|p42mapk	mitogen-activated protein kinase 1	protein-coding
ChIP1_H3.mm10_peak_32476	chr8	64849462	64849858	+	0	NA	5' UTR (NM_178633, exon 1 of 15)	5' UTR (NM_178633, exon 1 of 15)	264	NM_178633	77113	Mm.350347	NM_178633	ENSMUSG00000031605	Klhl2	6030411N21Rik|8530402H02Rik|ABP-KELCH|AU020744|Mav	kelch-like 2, Mayven	protein-coding
ChIP1_H3.mm10_peak_30449	chr7	66107224	66107341	+	0	NA	Intergenic	Intergenic	-2210	NM_001081163	269941	Mm.333916	NM_001081163	ENSMUSG00000032640	Chsy1	-	chondroitin sulfate synthase 1	protein-coding
ChIP1_H3.mm10_peak_33646	chr9	7566982	7567388	+	0	NA	intron (NM_008611, intron 8 of 9)	intron (NM_008611, intron 8 of 9)	-4211	NM_001310717	234911	Mm.334940	NM_001030289	ENSMUSG00000070323	Mmp27	Gm180	matrix metallopeptidase 27	protein-coding
ChIP1_H3.mm10_peak_30128	chr7	35122120	35122285	+	0	NA	TTS (NM_001287523)	TTS (NM_001287523)	2909	NM_007678	12606	Mm.349667	NM_007678	ENSMUSG00000034957	Cebpa	C/ebpalpha|CBF-A|Cebp	CCAAT/enhancer binding protein (C/EBP), alpha	protein-coding
ChIP1_H3.mm10_peak_21540	chr3	27229700	27229948	+	0	NA	intron (NM_178772, intron 3 of 4)	intron (NM_178772, intron 3 of 4)	46820	NM_178772	320024	Mm.24576	NM_178772	ENSMUSG00000027698	Nceh1	Aadacl1|B230106I24Rik|CPO-BP|Nceh	neutral cholesterol ester hydrolase 1	protein-coding
ChIP1_H3.mm10_peak_6866	chr12	3780085	3780282	+	0	NA	intron (NR_027869, intron 20 of 20)	B1_Mur2|SINE|Alu	-26797	NM_007872	13435	Mm.5001	NM_007872	ENSMUSG00000020661	Dnmt3a	MmuIIIA	DNA methyltransferase 3A	protein-coding
ChIP1_H3.mm10_peak_22535	chr3	103915831	103916051	+	0	NA	intron (NM_001356557, intron 1 of 6)	intron (NM_001356557, intron 1 of 6)	1821	NM_172684	229675	Mm.29366	NM_172684	ENSMUSG00000044098	Rsbn1	C230004D03Rik|E330004N01|KDM9|Rosbin|Rsbn|Rsbp|mKIAA3002	rosbin, round spermatid basic protein 1	protein-coding
ChIP1_H3.mm10_peak_14331	chr17	12158524	12160757	+	0	NA	intron (NM_026644, intron 2 of 8)	intron (NM_026644, intron 2 of 8)	40356	NM_026644	68262	Mm.258300	NM_026644	ENSMUSG00000023827	Agpat4	1500003P24Rik	1-acylglycerol-3-phosphate O-acyltransferase 4 (lysophosphatidic acid acyltransferase, delta)	protein-coding
ChIP1_H3.mm10_peak_14434	chr17	17898968	17899102	+	0	NA	Intergenic	Intergenic	11211	NM_008039	14289	Mm.378918	NM_008039	ENSMUSG00000052270	Fpr2	E330010I07Rik|Fpr-rs2	formyl peptide receptor 2	protein-coding
ChIP1_H3.mm10_peak_10497	chr14	40965006	40966841	+	0	NA	intron (NM_145928, intron 1 of 8)	intron (NM_145928, intron 1 of 8)	973	NM_145928	52588	Mm.28876	NM_145928	ENSMUSG00000037824	Tspan14	AA958793|D14Ertd226e|Tm4sf14|tspan-14	tetraspanin 14	protein-coding
ChIP1_H3.mm10_peak_12730	chr15	99330123	99330247	+	0	NA	intron (NM_011711, intron 5 of 26)	intron (NM_011711, intron 5 of 26)	26901	NM_001348256	54614	Mm.358668	NM_018786	ENSMUSG00000023007	Prpf40b	2610317D23Rik|Hypc	pre-mRNA processing factor 40B	protein-coding
ChIP1_H3.mm10_peak_35968	chrX	101222873	101223003	+	0	NA	promoter-TSS (NM_018875)	promoter-TSS (NM_018875)	-375	NM_001110310	55988	Mm.206949	NM_018875	ENSMUSG00000046032	Snx12	2610001F05Rik|AW045757|SDP8	sorting nexin 12	protein-coding
ChIP1_H3.mm10_peak_6360	chr11	104549579	104550751	+	0	NA	promoter-TSS (NM_010858)	promoter-TSS (NM_010858)	455	NM_001285990	217232	Mm.89845	NM_145436	ENSMUSG00000020687	Cdc27	AI452358|APC3|BC023187	cell division cycle 27	protein-coding
ChIP1_H3.mm10_peak_30904	chr7	90058345	90058583	+	0	NA	Intergenic	Intergenic	29305	NR_110364	319711	Mm.31753	NR_015614	ENSMUSG00000097585	E230029C05Rik	AI452102|B230337J15|Gm26529|Gm32094	RIKEN cDNA E230029C05 gene	ncRNA
ChIP1_H3.mm10_peak_23011	chr3	142394178	142395740	+	0	NA	intron (NM_001190856, intron 1 of 14)	intron (NM_001190856, intron 1 of 14)	737	NM_001190853	56376	Mm.117709	NM_019808	ENSMUSG00000028273	Pdlim5	1110001A05Rik|AI987914|C87059|Enh|Enh1|Enh2|Enh3|LIM	PDZ and LIM domain 5	protein-coding
ChIP1_H3.mm10_peak_11924	chr15	62037788	62037898	+	0	NA	promoter-TSS (NR_003368)	promoter-TSS (NR_003368)	-143	NR_132747	19296	Mm.4608	NM_011222	ENSMUSG00000097039	Pvt1	Ayu21-84Imeg|Gt(pU21)84Imeg|Mis-1|Mlvi-1|Pvt-1	Pvt1 oncogene	ncRNA
ChIP1_H3.mm10_peak_12521	chr15	86068693	86069173	+	0	NA	intron (NM_001205353, intron 1 of 18)	intron (NM_001205353, intron 1 of 18)	10206	NM_001205353	223752	Mm.24442	NM_172611	ENSMUSG00000035900	Gramd4	9930016O13	GRAM domain containing 4	protein-coding
ChIP1_H3.mm10_peak_4595	chr11	23255755	23255868	+	0	NA	promoter-TSS (NM_134014)	promoter-TSS (NM_134014)	-230	NM_001035226	103573	Mm.217547	NM_134014	ENSMUSG00000020290	Xpo1	AA420417|Crm1|Exp1	exportin 1	protein-coding
ChIP1_H3.mm10_peak_19217	chr2	52424861	52425475	+	0	NA	promoter-TSS (NM_182994)	promoter-TSS (NM_182994)	-294	NM_182994	75423	Mm.314378	NM_182994	ENSMUSG00000036093	Arl5a	2410015N24Rik|2810410P22Rik|AA408731|AW610751|Arl5|T25534	ADP-ribosylation factor-like 5A	protein-coding
ChIP1_H3.mm10_peak_10575	chr14	47297730	47297853	+	0	NA	promoter-TSS (NM_178684)	promoter-TSS (NM_178684)	-483	NM_178684	218975	Mm.212297	NM_178684	ENSMUSG00000021840	Mapk1ip1l	9130202B12|C130032J12Rik	mitogen-activated protein kinase 1 interacting protein 1-like	protein-coding
ChIP1_H3.mm10_peak_26781	chr5	123128071	123129833	+	0	NA	intron (NM_175092, intron 2 of 4)	intron (NM_175092, intron 2 of 4)	3677	NM_175092	23912	Mm.253876	NM_175092	ENSMUSG00000029449	Rhof	AI845056|AV026554|Arhf|Ifld1|Rif	ras homolog family member F (in filopodia)	protein-coding
ChIP1_H3.mm10_peak_20526	chr2	145890169	145890285	+	0	NA	Intergenic	Intergenic	-13014	NM_026425	67877	Mm.151168	NM_026425	ENSMUSG00000002728	Naa20	1500004D14Rik|2900026I01Rik|AU041458|D2Ertd186e|Nat5	N(alpha)-acetyltransferase 20, NatB catalytic subunit	protein-coding
ChIP1_H3.mm10_peak_11510	chr15	27677398	27677550	+	0	NA	intron (NM_001242424, intron 1 of 8)	intron (NM_001242424, intron 1 of 8)	4068	NM_001242424	223433	Mm.266485	NM_198301	ENSMUSG00000056069	Otulinl	9830126M18|Fam105a	OTU deubiquitinase with linear linkage specificity like	protein-coding
ChIP1_H3.mm10_peak_8215	chr12	111445225	111445370	+	0	NA	intron (NM_009396, intron 2 of 11)	intron (NM_009396, intron 2 of 11)	2636	NM_009396	21928	Mm.255332	NM_009396	ENSMUSG00000021281	Tnfaip2	B94|Exoc3l3|M-sec|Tnfip2|tnfb94	tumor necrosis factor, alpha-induced protein 2	protein-coding
ChIP1_H3.mm10_peak_4944	chr11	54757985	54758634	+	0	NA	intron (NM_178626, intron 1 of 5)	intron (NM_178626, intron 1 of 5)	29394	NM_178626	72729	Mm.29476	NM_178626	ENSMUSG00000052298	Cdc42se2	2810404F18Rik|AA408783|AA536669|SPEC2	CDC42 small effector 2	protein-coding
ChIP1_H3.mm10_peak_33244	chr8	115423365	115423581	+	0	NA	Intergenic	Intergenic	283421	NM_001025577	17132	Mm.275549	NM_001025577	ENSMUSG00000055435	Maf	2810401A20Rik|A230108G15Rik|AW047063|c-maf	avian musculoaponeurotic fibrosarcoma oncogene homolog	protein-coding
ChIP1_H3.mm10_peak_20199	chr2	128944175	128944434	+	0	NA	promoter-TSS (NM_020594)	promoter-TSS (NM_020594)	-284	NM_020594	57432	Mm.11675	NM_020594	ENSMUSG00000027387	Zc3h8	AU020882|E130108N08Rik|Fliz1|Zc3hdc8	zinc finger CCCH type containing 8	protein-coding
ChIP1_H3.mm10_peak_18708	chr2	26932296	26933527	+	0	NA	intron (NM_011512, intron 1 of 5)	intron (NM_011512, intron 1 of 5)	600	NM_011512	20932	Mm.300594	NM_011512	ENSMUSG00000014867	Surf4	AL033340|AL033373|Surf-4	surfeit gene 4	protein-coding
ChIP1_H3.mm10_peak_16728	chr18	84589372	84590480	+	0	NA	promoter-TSS (NM_001033341)	promoter-TSS (NM_001033341)	-422	NM_001033341	240476	Mm.329575	NM_001033341	ENSMUSG00000048410	Zfp407	6430585N13Rik|Gm333|Gm334|Gm948|ZNF407	zinc finger protein 407	protein-coding
ChIP1_H3.mm10_peak_14822	chr17	31093794	31093904	+	0	NA	intron (NM_009593, intron 3 of 14)	intron (NM_009593, intron 3 of 14)	35762	NM_011575	21786	Mm.4641	NM_011575	ENSMUSG00000024029	Tff3	ITF|mITF	trefoil factor 3, intestinal	protein-coding
ChIP1_H3.mm10_peak_18769	chr2	28495097	28495648	+	0	NA	Intergenic	MERV1_I-int|LTR|ERV1	-1519	NM_139197	227671	Mm.484270	NM_139197	ENSMUSG00000026829	Gbgt1	Fgs|Fs	globoside alpha-1,3-N-acetylgalactosaminyltransferase 1	protein-coding
ChIP1_H3.mm10_peak_28674	chr6	113649930	113650197	+	0	NA	intron (NM_001113553, intron 2 of 11)	intron (NM_001113553, intron 2 of 11)	11596	NM_001113553	108960	Mm.152142	NM_172161	ENSMUSG00000060477	Irak2	6330415L08Rik|AI649099|IRAK-2	interleukin-1 receptor-associated kinase 2	protein-coding
ChIP1_H3.mm10_peak_25500	chr5	25100450	25101408	+	0	NA	promoter-TSS (NR_027851)	promoter-TSS (NR_027851)	-46	NR_027851	67261	Mm.461781	NM_026059	ENSMUSG00000043833	2900005J15Rik	-	RIKEN cDNA 2900005J15 gene	ncRNA
ChIP1_H3.mm10_peak_33455	chr8	122977132	122977254	+	0	NA	intron (NM_001081379, intron 1 of 12)	intron (NM_001081379, intron 1 of 12)	65091	NR_037865	77087	Mm.31567	NM_001081379	ENSMUSG00000035569	Ankrd11	2410104C19Rik|3010027A04Rik|6330578C09Rik|9530048I21Rik|AA930108|Gm176|Yod	ankyrin repeat domain 11	protein-coding
ChIP1_H3.mm10_peak_4280	chr10	128412444	128412740	+	0	NA	intron (NR_104288, intron 1 of 6)	intron (NR_104288, intron 1 of 6)	976	NM_026259	67588	Mm.294120	NM_026259	ENSMUSG00000025373	Rnf41	2210404G21Rik|4930511A05Rik|4933415P08Rik|D10Ertd722e|FLRF|Nrdp1	ring finger protein 41	protein-coding
ChIP1_H3.mm10_peak_15004	chr17	34934368	34934600	+	0	NA	exon (NM_010893, exon 5 of 6)	exon (NM_010893, exon 5 of 6)	3231	NM_010893	18010	Mm.8856	NM_010893	ENSMUSG00000007038	Neu1	AA407268|AA407316|Aglp|Apl|Bat-7|Bat7|G9|Map-2|Neu|Neu-1	neuraminidase 1	protein-coding
ChIP1_H3.mm10_peak_26639	chr5	115542558	115543601	+	0	NA	intron (NM_011223, intron 1 of 10)	intron (NM_011223, intron 1 of 10)	-16388	NM_007475	11837	Mm.5286	NM_007475	ENSMUSG00000067274	Rplp0	36B4|Arbp|L10E	ribosomal protein, large, P0	protein-coding
ChIP1_H3.mm10_peak_11689	chr15	44427139	44427304	+	0	NA	promoter-TSS (NM_175009)	promoter-TSS (NM_175009)	-890	NM_175009	223527	Mm.291828	NM_175009	ENSMUSG00000022338	Eny2	1810057B09Rik|6720481I12|DC6|Ey2	ENY2 transcription and export complex 2 subunit	protein-coding
ChIP1_H3.mm10_peak_2490	chr10	11320854	11321002	+	0	NA	Intergenic	Intergenic	-22517	NM_010146	13853	Mm.89946	NM_010146	ENSMUSG00000055493	Epm2a	TG-B|Tg(TcraK,TcrbK)TG-BFlv	epilepsy, progressive myoclonic epilepsy, type 2 gene alpha	protein-coding
ChIP1_H3.mm10_peak_33806	chr9	22467567	22467694	+	0	NA	intron (NM_018739, intron 1 of 5)	intron (NM_018739, intron 1 of 5)	726	NM_018739	55934	Mm.38235	NM_018739	ENSMUSG00000032239	Rp9	PAP-1|Rp9h	retinitis pigmentosa 9 (human)	protein-coding
ChIP1_H3.mm10_peak_30115	chr7	35084451	35084570	+	0	NA	Intergenic	L2a|LINE|L2	-27944	NM_009884	12611	Mm.273090	NM_009884	ENSMUSG00000056216	Cebpg	C/EBP[g]|C/EBPgamma|GPE1-BP|Gpe1bp|Ig/EBP	CCAAT/enhancer binding protein (C/EBP), gamma	protein-coding
ChIP1_H3.mm10_peak_30440	chr7	64872556	64873172	+	0	NA	exon (NM_023239, exon 1 of 1)	exon (NM_023239, exon 1 of 1)	176	NM_023239	66647	Mm.19944	NM_023239	ENSMUSG00000070520	Nsmce3	5730494G16Rik|AI642138|BB044375|HCA4|Mageg1|Ndnl2|mage-g1	NSE3 homolog, SMC5-SMC6 complex component	protein-coding
ChIP1_H3.mm10_peak_22999	chr3	138753194	138753644	+	0	NA	intron (NR_121195, intron 1 of 7)	intron (NR_121195, intron 1 of 7)	11211	NM_019571	56224	Mm.31927	NM_019571	ENSMUSG00000028152	Tspan5	2810455A09Rik|4930505M03Rik|NET-4|Tm4sf9	tetraspanin 5	protein-coding
ChIP1_H3.mm10_peak_27997	chr6	53285895	53289809	+	0	NA	intron (NM_001327821, intron 1 of 10)	CpG	549	NM_001327821	231991	Mm.227444	NM_172728	ENSMUSG00000053007	Creb5	9430076C15Rik|CRE-BPa|Crebpa|D430026C09Rik	cAMP responsive element binding protein 5	protein-coding
ChIP1_H3.mm10_peak_23609	chr4	46388628	46390573	+	0	NA	promoter-TSS (NM_029086)	promoter-TSS (NM_029086)	-163	NM_001347095	74753	Mm.45973	NM_029086	ENSMUSG00000028331	Trmo	5830415F09Rik|AV014846|Nap1	tRNA methyltransferase O	protein-coding
ChIP1_H3.mm10_peak_6654	chr11	117318407	117319879	+	0	NA	intron (NM_001113486, intron 3 of 11)	intron (NM_001113486, intron 3 of 11)	-12572	NM_017380	53860	Mm.38450	NM_017380	ENSMUSG00000059248	Sept9	MSF1|Msf|PNUTL4|Sint1	septin 9	protein-coding
ChIP1_H3.mm10_peak_4696	chr11	34036984	34037139	+	0	NA	intron (NR_155520, intron 4 of 4)	(TCTA)n|Simple_repeat|Simple_repeat	-9867	NM_010696	16822	Mm.265350	NM_010696	ENSMUSG00000002699	Lcp2	AI323664|BB161688|SLP-76|SLP76|m1Khoe|twm	lymphocyte cytosolic protein 2	protein-coding
ChIP1_H3.mm10_peak_10962	chr14	66272481	66272683	+	0	NA	intron (NM_172498, intron 1 of 29)	intron (NM_172498, intron 1 of 29)	8470	NM_001162366	19229	Mm.21613	NM_172498	ENSMUSG00000059456	Ptk2b	CADTK|CAKB|CAKbeta|E430023O05Rik|FADK2|FAK2|PYK2|Raftk	PTK2 protein tyrosine kinase 2 beta	protein-coding
ChIP1_H3.mm10_peak_24194	chr4	109666480	109667497	+	0	NA	promoter-TSS (NM_001301368)	promoter-TSS (NM_001301368)	-232	NM_001301368	12580	Mm.1912	NM_007671	ENSMUSG00000028551	Cdkn2c	C77269|INK4c|p18|p18-INK4c|p18-INK6|p18INK4c	cyclin dependent kinase inhibitor 2C	protein-coding
ChIP1_H3.mm10_peak_5149	chr11	67965892	67966879	+	0	NA	promoter-TSS (NM_018768)	promoter-TSS (NM_018768)	-73	NM_001361352	55943	Mm.3973	NM_018768	ENSMUSG00000020903	Stx8	0610007H08Rik|1110002H11Rik|4930571E13Rik|CARB	syntaxin 8	protein-coding
ChIP1_H3.mm10_peak_3250	chr10	71349857	71350078	+	0	NA	intron (NM_027184, intron 1 of 5)	intron (NM_027184, intron 1 of 5)	2204	NM_001347191	69718	Mm.245867	NM_027184	ENSMUSG00000060733	Ipmk	2410017C19Rik|AA408208|Impk	inositol polyphosphate multikinase	protein-coding
ChIP1_H3.mm10_peak_12151	chr15	76224648	76225511	+	0	NA	intron (NM_011117, intron 1 of 31)	intron (NM_011117, intron 1 of 31)	4418	NM_201385	18810	Mm.234912	NM_011117	ENSMUSG00000022565	Plec	AA591047|AU042537|EBS1|PCN|PLTN|Plec1	plectin	protein-coding
ChIP1_H3.mm10_peak_34910	chr9	96704873	96705193	+	0	NA	intron (NM_001359959, intron 2 of 2)	intron (NM_001359959, intron 2 of 2)	14412	NM_001359960	245007	Mm.485954	NM_175537	ENSMUSG00000040433	Zbtb38	A930014K01Rik|CIBZ	zinc finger and BTB domain containing 38	protein-coding
ChIP1_H3.mm10_peak_25969	chr5	72169000	72169122	+	0	NA	promoter-TSS (NM_001356611)	promoter-TSS (NM_001356611)	-872	NM_001356614	27784	Mm.44223	NM_178599	ENSMUSG00000029213	Commd8	C77770|D5Buc26e	COMM domain containing 8	protein-coding
ChIP1_H3.mm10_peak_22282	chr3	95280740	95280962	+	0	NA	intron (NM_173347, intron 1 of 7)	intron (NM_173347, intron 1 of 7)	1225	NM_173347	229589	Mm.14155	NM_173347	ENSMUSG00000015711	Prune1	9230112O05Rik|C130058A12|DRES-17|HTCD37|PRUNEM1|Prune|Prune-M1	prune exopolyphosphatase	protein-coding
ChIP1_H3.mm10_peak_6686	chr11	117959838	117960230	+	0	NA	Intergenic	Intergenic	9332	NM_007707	12702	Mm.3468	NM_007707	ENSMUSG00000053113	Socs3	Cis3|Cish3|EF-10|Ef10|SSI-3|Ssi3	suppressor of cytokine signaling 3	protein-coding
ChIP1_H3.mm10_peak_11322	chr14	121421592	121423719	+	0	NA	Intergenic	Intergenic	-43425	NM_145465	223255	Mm.390756	NM_145465	ENSMUSG00000063410	Stk24	1810013H02Rik|C76483|MST-3|Mst3|STE20	serine/threonine kinase 24	protein-coding
ChIP1_H3.mm10_peak_8671	chr13	24761216	24761495	+	0	NA	intron (NM_020567, intron 1 of 6)	intron (NM_020567, intron 1 of 6)	582	NM_020567	57441	Mm.12239	NM_020567	ENSMUSG00000006715	Gmnn	AW546347|Gem	geminin	protein-coding
ChIP1_H3.mm10_peak_5118	chr11	62574869	62577498	+	0	NA	intron (NM_011706, intron 2 of 15)	intron (NM_011706, intron 2 of 15)	1697	NM_011706	22368	Mm.288064	NM_011706	ENSMUSG00000018507	Trpv2	GRC|OTRPC2|VRL-1|Vrl1	transient receptor potential cation channel, subfamily V, member 2	protein-coding
ChIP1_H3.mm10_peak_25752	chr5	36726043	36727018	+	0	NA	Intergenic	Intergenic	22149	NM_133724	117197	Mm.46744	NM_133724	ENSMUSG00000060708	Bloc1s4	2610101N07Rik|Blos4|Cno	biogenesis of lysosomal organelles complex-1, subunit 4, cappuccino	protein-coding
ChIP1_H3.mm10_peak_25031	chr4	145013086	145013277	+	0	NA	intron (NM_001276465, intron 67 of 69)	intron (NM_001276465, intron 67 of 69)	120044	NM_001357277	20148	Mm.14063	NM_011303	ENSMUSG00000066026	Dhrs3	Rsdr1|retSDR1	dehydrogenase/reductase (SDR family) member 3	protein-coding
ChIP1_H3.mm10_peak_25735	chr5	36563350	36564037	+	0	NA	intron (NM_001113362, intron 3 of 14)	intron (NM_001113362, intron 3 of 14)	18704	NM_133910	100855	Mm.486203	NM_133910	ENSMUSG00000029192	Tbc1d14	2810413P16Rik|AU043625|C86258|D5Ertd110e|mKIAA1322	TBC1 domain family, member 14	protein-coding
ChIP1_H3.mm10_peak_8851	chr13	37845484	37845666	+	0	NA	intron (NM_001039188, intron 1 of 9)	intron (NM_001039188, intron 1 of 9)	18182	NM_001039188	68750	Mm.491109	NM_026830	ENSMUSG00000039087	Rreb1	1110037N09Rik|AA414966|B930013M22Rik	ras responsive element binding protein 1	protein-coding
ChIP1_H3.mm10_peak_20794	chr2	156416517	156416655	+	0	NA	Intergenic	Intergenic	-4323	NM_001291122	13821	Mm.20852	NM_013510	ENSMUSG00000027624	Epb41l1	4.1N|Epb4.1l1|NBL1|mKIAA0338	erythrocyte membrane protein band 4.1 like 1	protein-coding
ChIP1_H3.mm10_peak_4921	chr11	53429825	53430975	+	0	NA	intron (NM_025352, intron 1 of 1)	intron (NM_025352, intron 1 of 1)	431	NM_025352	22272	Mm.251621	NM_025352	ENSMUSG00000044894	Uqcrq	1100001F06Rik|1500040F11Rik|5830407L17Rik|9.5kDa|AA959903|QP-C|Qpc|Uqcrb|c1502	ubiquinol-cytochrome c reductase, complex III subunit VII	protein-coding
ChIP1_H3.mm10_peak_5022	chr11	59537950	59538441	+	0	NA	Intergenic	Intergenic	-3374	NM_001359638	216799	Mm.54174	NM_145827	ENSMUSG00000032691	Nlrp3	AGTAVPRL|AII/AVP|Cias1|FCAS|FCU|MWS|Mmig1|NALP3|Pypaf1	NLR family, pyrin domain containing 3	protein-coding
ChIP1_H3.mm10_peak_25011	chr4	144952171	144954604	+	0	NA	Intergenic	Lx8|LINE|L1	60250	NM_001357277	20148	Mm.14063	NM_011303	ENSMUSG00000066026	Dhrs3	Rsdr1|retSDR1	dehydrogenase/reductase (SDR family) member 3	protein-coding
ChIP1_H3.mm10_peak_26472	chr5	107968256	107968512	+	0	NA	intron (NM_026062, intron 1 of 4)	intron (NM_026062, intron 1 of 4)	18693	NM_026062	67266	Mm.277897	NM_026062	ENSMUSG00000029270	Dipk1a	2900024C23Rik|AI315274|Fam69a	divergent protein kinase domain 1A	protein-coding
ChIP1_H3.mm10_peak_9294	chr13	54468721	54469371	+	0	NA	promoter-TSS (NM_028597)	promoter-TSS (NM_028597)	-206	NM_028597	73666	Mm.292487	NM_028597	ENSMUSG00000025872	Thoc3	2410044K02Rik|AL033344	THO complex 3	protein-coding
ChIP1_H3.mm10_peak_34412	chr9	62980521	62981046	+	0	NA	promoter-TSS (NM_019663)	promoter-TSS (NM_019663)	96	NM_019663	56469	Mm.431253	NM_019663	ENSMUSG00000032405	Pias1	2900068C24Rik|Ddxbp1|GBP	protein inhibitor of activated STAT 1	protein-coding
ChIP1_H3.mm10_peak_5641	chr11	80155774	80156113	+	0	NA	intron (NM_172133, intron 2 of 10)	intron (NM_172133, intron 2 of 10)	1781	NM_172133	216991	Mm.341520	NM_172133	ENSMUSG00000020709	Adap2	Centa2	ArfGAP with dual PH domains 2	protein-coding
ChIP1_H3.mm10_peak_8653	chr13	23697572	23698216	+	0	NA	TTS (NM_178208)	TTS (NM_178208)	564	NM_178208	319155	Mm.261662	NM_178208	ENSMUSG00000060678	Hist1h4c	-	histone cluster 1, H4c	protein-coding
ChIP1_H3.mm10_peak_28755	chr6	115807698	115809260	+	0	NA	promoter-TSS (NR_028546)	promoter-TSS (NR_028546)	264	NM_172086	19951	Mm.104368	NM_172086	ENSMUSG00000057841	Rpl32	AU020185|rpL32-3A	ribosomal protein L32	protein-coding
ChIP1_H3.mm10_peak_11271	chr14	104867566	104867676	+	0	NA	intron (NR_015593, intron 2 of 5)	intron (NR_015593, intron 2 of 5)	228477	NR_015593	320249	Mm.320725	NR_015593	ENSMUSG00000115432	D130009I18Rik	-	RIKEN cDNA D130009I18 gene	ncRNA
ChIP1_H3.mm10_peak_17330	chr19	17336888	17337013	+	0	NA	intron (NM_010265, intron 1 of 2)	intron (NM_010265, intron 1 of 2)	2555	NM_001136484	14537	Mm.244825	NM_010265	ENSMUSG00000038843	Gcnt1	5630400D21Rik|B130048E03|C2 GlcNAcT|C2GNT|IGnT	glucosaminyl (N-acetyl) transferase 1, core 2	protein-coding
ChIP1_H3.mm10_peak_22060	chr3	85574008	85574559	+	0	NA	exon (NM_144896, exon 1 of 13)	exon (NM_144896, exon 1 of 13)	154	NM_144896	229487	Mm.52275	NM_144896	ENSMUSG00000028085	Gatb	9430026F02Rik|Pet112|Pet112l	glutamyl-tRNA(Gln) amidotransferase, subunit B	protein-coding
ChIP1_H3.mm10_peak_15888	chr18	4970219	4970329	+	0	NA	Intergenic	Tigger7|DNA|TcMar-Tigger	-76315	NM_153153	225115	Mm.136791	NM_153153	ENSMUSG00000024236	Svil	AU024053|B430302E16Rik	supervillin	protein-coding
ChIP1_H3.mm10_peak_11251	chr14	103463783	103464328	+	0	NA	Intergenic	Intergenic	-49286	NM_022886	64929	Mm.244003	NM_022886	ENSMUSG00000022123	Scel	9230114I02Rik	sciellin	protein-coding
ChIP1_H3.mm10_peak_6855	chr12	3308396	3310071	+	0	NA	intron (NM_016676, intron 1 of 5)	intron (NM_016676, intron 1 of 5)	736	NM_016676	19325	Mm.378993	NM_016676	ENSMUSG00000020671	Rab10	AW107754	RAB10, member RAS oncogene family	protein-coding
ChIP1_H3.mm10_peak_26727	chr5	122231116	122231450	+	0	NA	intron (NM_001359454, intron 3 of 7)	intron (NM_001359454, intron 3 of 7)	20996	NM_028752	74096	Mm.28804	NM_028752	ENSMUSG00000064267	Hvcn1	0610039P13Rik|AI450555|BTS|HV1|Vsop.|mVSOP	hydrogen voltage-gated channel 1	protein-coding
ChIP1_H3.mm10_peak_10136	chr14	16568406	16568619	+	0	NA	intron (NM_001289761, intron 2 of 8)	intron (NM_001289761, intron 2 of 8)	6964	NM_011243	218772	Mm.259318	NM_011243	ENSMUSG00000017491	Rarb	A830025K23|Hap|Nr1b2	retinoic acid receptor, beta	protein-coding
ChIP1_H3.mm10_peak_12624	chr15	95810057	95810678	+	0	NA	intron (NM_175344, intron 1 of 19)	intron (NM_175344, intron 1 of 19)	19524	NM_001253813	105722	Mm.38087	NM_175344	ENSMUSG00000064210	Ano6	2900059G15Rik|AA407480|AW554778|F730003B03Rik|Tmem16f	anoctamin 6	protein-coding
ChIP1_H3.mm10_peak_33752	chr9	21592665	21593178	+	0	NA	promoter-TSS (NM_001205157)	promoter-TSS (NM_001205157)	-90	NM_138303	74766	Mm.475712	NM_138303	ENSMUSG00000032182	Yipf2	1300010K09Rik	Yip1 domain family, member 2	protein-coding
ChIP1_H3.mm10_peak_19582	chr2	84425266	84427082	+	0	NA	promoter-TSS (NM_018782)	promoter-TSS (NM_018782)	-908	NM_018782	54598	Mm.75467	NM_018782	ENSMUSG00000059588	Calcrl	AV071593|CRLR	calcitonin receptor-like	protein-coding
ChIP1_H3.mm10_peak_13732	chr16	49876372	49876482	+	0	NA	intron (NM_001368416, intron 3 of 11)	RMER15|LTR|ERVL	20766	NM_001368416	16423	Mm.31752	NM_010581	ENSMUSG00000055447	Cd47	9130415E20Rik|AA407862|AI848868|AW108519|B430305P08Rik|IAP|Itgp	CD47 antigen (Rh-related antigen, integrin-associated signal transducer)	protein-coding
ChIP1_H3.mm10_peak_1938	chr1	171004623	171004865	+	0	NA	Intergenic	B1_Mur4|SINE|Alu	-14182	NM_144559	246256	Mm.251254	NM_144559	ENSMUSG00000059089	Fcgr4	4833442P21Rik|CD16-2|FcgRIV|FcgammaRIV|Fcgr3a|Fcrl3	Fc receptor, IgG, low affinity IV	protein-coding
ChIP1_H3.mm10_peak_1648	chr1	154011050	154011250	+	0	NA	Intergenic	Intergenic	111221	NM_008131	14645	Mm.210745	NM_008131	ENSMUSG00000026473	Glul	GS|Glns	glutamate-ammonia ligase (glutamine synthetase)	protein-coding
ChIP1_H3.mm10_peak_34135	chr9	48410391	48410794	+	0	NA	Intergenic	Intergenic	-43752	NR_026561	667933	Mm.491076	NR_026561		Gm8884	EG667933	predicted gene 8884	ncRNA
ChIP1_H3.mm10_peak_21282	chr2	180966775	180968098	+	0	NA	5' UTR (NM_001363037, exon 1 of 12)	5' UTR (NM_001363037, exon 1 of 12)	211	NM_001363036	228998	Mm.33765	NM_145760	ENSMUSG00000027575	Arfgap1	AI115377|Arf1gap	ADP-ribosylation factor GTPase activating protein 1	protein-coding
ChIP1_H3.mm10_peak_19170	chr2	45261005	45262990	+	0	NA	Intergenic	Intergenic	-144555	NM_001355288	24136	Mm.440702	NM_015753	ENSMUSG00000026872	Zeb2	9130203F04Rik|D130016B08Rik|SIP1|Zfhx1b|Zfx1b|Zfxh1b	zinc finger E-box binding homeobox 2	protein-coding
ChIP1_H3.mm10_peak_6401	chr11	106255160	106256659	+	0	NA	promoter-TSS (NM_008950)	promoter-TSS (NM_008950)	175	NM_025310	56095	Mm.29795	NM_025310	ENSMUSG00000020706	Ftsj3	AA537063|AU045295|C79843|D11Ertd400e|Epcs3	FtsJ RNA methyltransferase homolog 3 (E. coli)	protein-coding
ChIP1_H3.mm10_peak_18015	chr19	53331699	53333071	+	0	NA	intron (NM_001008542, intron 2 of 5)	intron (NM_001008542, intron 2 of 5)	1977	NM_001008543	17859	Mm.2154	NM_010847	ENSMUSG00000025025	Mxi1	Gm10197|Mad2|bHLHc11	MAX interactor 1, dimerization protein	protein-coding
ChIP1_H3.mm10_peak_14387	chr17	17373811	17375264	+	0	NA	5' UTR (NM_025934, exon 1 of 10)	5' UTR (NM_025934, exon 1 of 10)	205	NM_025934	67045	Mm.35117	NM_025934	ENSMUSG00000116564	Riok2	2010110K24Rik|2410085M17Rik	RIO kinase 2	protein-coding
ChIP1_H3.mm10_peak_24916	chr4	141155940	141156296	+	0	NA	intron (NM_172518, intron 1 of 9)	intron (NM_172518, intron 1 of 9)	8196	NM_172518	213499	Mm.28865	NM_172518	ENSMUSG00000028920	Fbxo42	6720460I06Rik|mKIAA1332	F-box protein 42	protein-coding
ChIP1_H3.mm10_peak_10467	chr14	40929313	40929448	+	0	NA	intron (NM_001316748, intron 2 of 8)	intron (NM_001316748, intron 2 of 8)	18829	NM_001316748	52588	Mm.28876	NM_145928	ENSMUSG00000037824	Tspan14	AA958793|D14Ertd226e|Tm4sf14|tspan-14	tetraspanin 14	protein-coding
ChIP1_H3.mm10_peak_23601	chr4	45949140	45949287	+	0	NA	intron (NM_198660, intron 36 of 37)	intron (NM_198660, intron 36 of 37)	-16122	NM_001290475	100121	Mm.275413	NM_146142	ENSMUSG00000035517	Tdrd7	5730495N10Rik|AI447470|PCTAIRE2BP	tudor domain containing 7	protein-coding
ChIP1_H3.mm10_peak_18214	chr19	59042901	59043070	+	0	NA	intron (NM_175172, intron 3 of 14)	intron (NM_175172, intron 3 of 14)	33084	NM_175172	71653	Mm.37338	NM_175172	ENSMUSG00000041362	Shtn1	4930506M07Rik|Shootin1|mKIAA1598	shootin 1	protein-coding
ChIP1_H3.mm10_peak_22504	chr3	101599814	101601138	+	0	NA	intron (NM_144900, intron 1 of 22)	intron (NM_144900, intron 1 of 22)	4231	NM_144900	11928	Mm.193670	NM_144900	ENSMUSG00000033161	Atp1a1	Atpa-1|BC010319	ATPase, Na+/K+ transporting, alpha 1 polypeptide	protein-coding
ChIP1_H3.mm10_peak_23987	chr4	88406485	88407220	+	0	NA	intron (NM_001081184, intron 41 of 43)	intron (NM_001081184, intron 41 of 43)	32074	NM_025760	66775	Mm.386788	NM_025760	ENSMUSG00000028497	Hacd4	4933428I03Rik|Hcad4|Ptplad2	3-hydroxyacyl-CoA dehydratase 4	protein-coding
ChIP1_H3.mm10_peak_2136	chr1	180344375	180344527	+	0	NA	intron (NM_001081175, intron 2 of 7)	PB1D7|SINE|Alu	-13902	NR_003623	277333	Mm.389223	NM_199472		Gm5069	EG277333	glyceraldehyde-3-phosphate dehydrogenase pseudogene	pseudo
ChIP1_H3.mm10_peak_1293	chr1	133024632	133025789	+	0	NA	intron (NM_008575, intron 1 of 11)	CpG	206	NR_126506	17248	Mm.426531	NM_008575	ENSMUSG00000054387	Mdm4	4933417N07Rik|AA414968|AL023055|AU018793|AU021806|C85810|Mdmx	transformed mouse 3T3 cell double minute 4	protein-coding
ChIP1_H3.mm10_peak_34584	chr9	69465947	69466057	+	0	NA	intron (NM_007585, intron 2 of 12)	intron (NM_007585, intron 2 of 12)	9058	NR_037296	100526560		NR_037296	ENSMUSG00000093042	Mir3109	mir-3109|mmu-mir-3109	microRNA 3109	ncRNA
ChIP1_H3.mm10_peak_2322	chr1	191239772	191240239	+	0	NA	Intergenic	B3A|SINE|B2	15551	NR_151547	100504360	Mm.16927	NM_001033188		D730003I15Rik	AU020850	RIKEN cDNA D730003I15 gene	ncRNA
ChIP1_H3.mm10_peak_32611	chr8	70672734	70673097	+	0	NA	promoter-TSS (NM_015816)	promoter-TSS (NM_015816)	-316	NM_001359042	50783	Mm.248188	NM_015816	ENSMUSG00000031848	Lsm4	-	LSM4 homolog, U6 small nuclear RNA and mRNA degradation associated	protein-coding
ChIP1_H3.mm10_peak_24403	chr4	125066217	125067325	+	0	NA	promoter-TSS (NM_175246)	promoter-TSS (NM_175246)	99	NM_001356560	76793	Mm.22548	NM_175246	ENSMUSG00000050213	Snip1	2410133M08Rik	Smad nuclear interacting protein 1	protein-coding
ChIP1_H3.mm10_peak_23905	chr4	72194850	72195135	+	0	NA	intron (NM_001285532, intron 4 of 6)	intron (NM_001285532, intron 4 of 6)	5901	NM_011599	21885	Mm.278444	NM_011599	ENSMUSG00000008305	Tle1	C230057C06Rik|Estm14|Grg-1|Grg1|Tle4l	transducin-like enhancer of split 1	protein-coding
ChIP1_H3.mm10_peak_14268	chr17	7879428	7879538	+	0	NA	Intergenic	Intergenic	-46517	NM_145968	72536	Mm.119680	NM_145968	ENSMUSG00000033450	Tagap	2610315E15Rik|TRD|Tcd-1|Tcd1|Tcd1a|tcs-1|tcs1	T cell activation Rho GTPase activating protein	protein-coding
ChIP1_H3.mm10_peak_15370	chr17	50876900	50877036	+	0	NA	intron (NM_028162, intron 13 of 21)	intron (NM_028162, intron 13 of 21)	178287	NM_001297747	12228	Mm.392910	NM_009770	ENSMUSG00000022863	Btg3	ANA|tob5	B cell translocation gene 3	protein-coding
ChIP1_H3.mm10_peak_16786	chr19	3935193	3936109	+	0	NA	intron (NM_001161428, intron 1 of 9)	intron (NM_001161428, intron 1 of 9)	465	NM_001161428	54445	Mm.262094	NM_019449	ENSMUSG00000036908	Unc93b1	Unc-93B1|Unc93b	unc-93 homolog B1, TLR signaling regulator	protein-coding
ChIP1_H3.mm10_peak_14805	chr17	31080663	31080886	+	0	NA	intron (NM_009593, intron 2 of 14)	intron (NM_009593, intron 2 of 14)	23080	NM_009593	11307	Mm.15691	NM_009593	ENSMUSG00000024030	Abcg1	AW413978|Abc8|White	ATP binding cassette subfamily G member 1	protein-coding
ChIP1_H3.mm10_peak_27055	chr5	137501852	137502667	+	0	NA	intron (NM_028753, intron 1 of 1)	CpG	170	NM_028753	74097	Mm.290242	NM_028753	ENSMUSG00000029715	Pop7	0610037N12Rik|AI852017|Rpp20	processing of precursor 7, ribonuclease P family, (S. cerevisiae)	protein-coding
ChIP1_H3.mm10_peak_3615	chr10	88372084	88372354	+	0	NA	Intergenic	B3|SINE|B2	-7049	NM_001364707	432486	Mm.335190	NM_001004164	ENSMUSG00000035311	Gnptab	EG432486	N-acetylglucosamine-1-phosphate transferase, alpha and beta subunits	protein-coding
ChIP1_H3.mm10_peak_11049	chr14	72681661	72682103	+	0	NA	intron (NM_207636, intron 2 of 25)	B3|SINE|B2	28121	NM_207636	319448	Mm.205421	NM_207636	ENSMUSG00000033487	Fndc3a	1700094E19Rik|D14Ertd453e|F730017H24Rik|Fndc3|sys	fibronectin type III domain containing 3A	protein-coding
ChIP1_H3.mm10_peak_24353	chr4	122855604	122855960	+	0	NA	intron (NM_008917, intron 7 of 8)	intron (NM_008917, intron 7 of 8)	19555	NM_008917	19063	Mm.277719	NM_008917	ENSMUSG00000028657	Ppt1	9530043G02Rik|AA960502|C77813|CLN1|D4Ertd184e|INCL|PPT	palmitoyl-protein thioesterase 1	protein-coding
ChIP1_H3.mm10_peak_33579	chr8	126859072	126859187	+	0	NA	Intergenic	Intergenic	10109	NR_151740	414091	Mm.240068	NM_001033546		A630001O12Rik	Gm45803	RIKEN cDNA A630001O12 gene	ncRNA
ChIP1_H3.mm10_peak_27430	chr6	5167239	5167368	+	0	NA	TTS (NM_011134)	TTS (NM_011134)	26643	NM_011134	18979	Mm.237657	NM_011134	ENSMUSG00000002588	Pon1	Pon	paraoxonase 1	protein-coding
ChIP1_H3.mm10_peak_27375	chr5	149247601	149247722	+	0	NA	Intergenic	Intergenic	-17343	NM_001308462	11690	Mm.19844	NM_009663	ENSMUSG00000060063	Alox5ap	Flap	arachidonate 5-lipoxygenase activating protein	protein-coding
ChIP1_H3.mm10_peak_22600	chr3	106166169	106166341	+	0	NA	intron (NM_009892, intron 1 of 10)	intron (NM_009892, intron 1 of 10)	1309	NM_009892	12655	Mm.387173	NM_009892	ENSMUSG00000040809	Chil3	AI505981|Chi3l3|ECF-L|Ym1	chitinase-like 3	protein-coding
ChIP1_H3.mm10_peak_23623	chr4	46602303	46602614	+	0	NA	promoter-TSS (NM_001164804)	promoter-TSS (NM_001164804)	-529	NM_001164804	107684	Mm.416311	NM_178893	ENSMUSG00000028337	Coro2a	9030208C03Rik|AI563590|IR10	coronin, actin binding protein 2A	protein-coding
ChIP1_H3.mm10_peak_18275	chr2	3512202	3513612	+	0	NA	promoter-TSS (NM_177647)	promoter-TSS (NM_177647)	-93	NR_149715	50497	Mm.89341	NM_015765	ENSMUSG00000051396	Hspa14	70kDa|HSP70L1|Hsp70-4|NST-1|hsr.1	heat shock protein 14	protein-coding
ChIP1_H3.mm10_peak_7656	chr12	80847334	80847475	+	0	NA	intron (NM_178682, intron 2 of 5)	intron (NM_178682, intron 2 of 5)	56872	NM_001242419	217684	Mm.341776	NM_178682	ENSMUSG00000021133	Susd6	4933426M11Rik|mKIAA0247	sushi domain containing 6	protein-coding
ChIP1_H3.mm10_peak_29043	chr6	124814017	124814179	+	0	NA	TTS (NM_001326594)	TTS (NM_001326594)	198	NM_009415	21991	Mm.4222	NM_009415	ENSMUSG00000023456	Tpi1	AI255506|TIM|Tpi|Tpi-1	triosephosphate isomerase 1	protein-coding
ChIP1_H3.mm10_peak_15208	chr17	46282456	46283118	+	0	NA	intron (NM_001252473, intron 1 of 9)	intron (NM_001252473, intron 1 of 9)	239	NM_001252475	74094	Mm.284594	NM_028751	ENSMUSG00000012296	Tjap1	0610041D19Rik|AI415281|AW121008|Pilt|Tjp4	tight junction associated protein 1	protein-coding
ChIP1_H3.mm10_peak_8818	chr13	37598450	37598968	+	0	NA	Intergenic	Intergenic	-227329	NM_026830	68750	Mm.491109	NM_026830	ENSMUSG00000039087	Rreb1	1110037N09Rik|AA414966|B930013M22Rik	ras responsive element binding protein 1	protein-coding
ChIP1_H3.mm10_peak_24284	chr4	117886592	117887543	+	0	NA	intron (NM_033617, intron 1 of 7)	CpG	262	NM_033617	114143	Mm.207052	NM_033617	ENSMUSG00000033379	Atp6v0b	2310024H13Rik|Atp6f|VMA16	ATPase, H+ transporting, lysosomal V0 subunit B	protein-coding
ChIP1_H3.mm10_peak_22114	chr3	88605641	88605759	+	0	NA	Intergenic	B1F|SINE|Alu	-10507	NM_001198911	16800	Mm.239329	NM_008487	ENSMUSG00000028059	Arhgef2	AA408978|GEF|GEF-H1|GEFH1|LFP40|Lbcl1|Lfc|P40|mKIAA0651	rho/rac guanine nucleotide exchange factor (GEF) 2	protein-coding
ChIP1_H3.mm10_peak_3226	chr10	68180481	68180906	+	0	NA	intron (NM_023598, intron 4 of 9)	intron (NM_023598, intron 4 of 9)	98033	NM_023598	71371	Mm.440357	NM_023598	ENSMUSG00000019947	Arid5b	4930580B11|5430435G07Rik|AI467247|Desrt|Mrf2|Mrf2alpha|Mrf2beta	AT rich interactive domain 5B (MRF1-like)	protein-coding
ChIP1_H3.mm10_peak_2861	chr10	42477962	42479282	+	0	NA	promoter-TSS (NM_145743)	promoter-TSS (NM_145743)	-57	NM_001359297	215951	Mm.89646	NM_145743	ENSMUSG00000038302	Afg1l	CG8520|Lace1	AFG1 like ATPase	protein-coding
ChIP1_H3.mm10_peak_12118	chr15	74960552	74960742	+	0	NA	TTS (NM_001164040)	TTS (NM_001164040)	5541	NM_001164040	17069	Mm.788	NM_008529	ENSMUSG00000022587	Ly6e	Ly67|RIG-E|Sca-2|TSA-1|Tsa1	lymphocyte antigen 6 complex, locus E	protein-coding
ChIP1_H3.mm10_peak_2802	chr10	40105764	40106235	+	0	NA	intron (NM_001114332, intron 1 of 5)	intron (NM_001114332, intron 1 of 5)	36255	NM_028247	72472	Mm.186778	NM_028247	ENSMUSG00000019838	Slc16a10	2610103N14Rik|9830169E08|Mct10|PRO0813|TAT1	solute carrier family 16 (monocarboxylic acid transporters), member 10	protein-coding
ChIP1_H3.mm10_peak_4876	chr11	51753781	51754139	+	0	NA	intron (NM_001290785, intron 1 of 22)	B1_Mur1|SINE|Alu	2874	NM_001290785	77371	Mm.33878	NM_175255	ENSMUSG00000036391	Sec24a	-	Sec24 related gene family, member A (S. cerevisiae)	protein-coding
ChIP1_H3.mm10_peak_19675	chr2	91486089	91486199	+	0	NA	exon (NM_172668, exon 18 of 38)	exon (NM_172668, exon 18 of 38)	28613	NM_001145857	228357	Mm.275149	NM_172668	ENSMUSG00000027253	Lrp4	6430526J12Rik|D230026E03|Megf7|mdig	low density lipoprotein receptor-related protein 4	protein-coding
ChIP1_H3.mm10_peak_14580	chr17	25832891	25833577	+	0	NA	promoter-TSS (NM_019719)	promoter-TSS (NM_019719)	-315	NR_157361	56424	Mm.277599	NM_019719	ENSMUSG00000039615	Stub1	0610033N24Rik|2210017D18Rik|2310040B03Rik|AW046544|Chip	STIP1 homology and U-Box containing protein 1	protein-coding
ChIP1_H3.mm10_peak_21952	chr3	79153065	79153177	+	0	NA	Intergenic	Intergenic	-7246	NM_001099624	76089	Mm.31220	NM_001099624	ENSMUSG00000062232	Rapgef2	5830453M24Rik|CNRasGEF|Pdzgef1|RA-GEF-1|mKIAA0313|nRapGEP	Rap guanine nucleotide exchange factor (GEF) 2	protein-coding
ChIP1_H3.mm10_peak_10018	chr13	113013200	113013481	+	0	NA	Intergenic	Intergenic	19472	NM_001037914	622408	Mm.360976	NM_001037914	ENSMUSG00000074651	Mcidas	EG622408|Gm6320|Idas|Mci|Mcin	multiciliate differentiation and DNA synthesis associated cell cycle protein	protein-coding
ChIP1_H3.mm10_peak_9405	chr13	60507827	60509073	+	0	NA	Intergenic	Intergenic	-93497	NM_001285917	69635	Mm.24103	NM_029653	ENSMUSG00000021559	Dapk1	D13Ucla1|DAP-Kinase	death associated protein kinase 1	protein-coding
ChIP1_H3.mm10_peak_32502	chr8	66486594	66487064	+	0	NA	promoter-TSS (NM_025465)	promoter-TSS (NM_025465)	-299	NM_001357208	66282	Mm.294985	NM_025465	ENSMUSG00000025591	Tma16	1810029B16Rik	translation machinery associated 16	protein-coding
ChIP1_H3.mm10_peak_28799	chr6	116265871	116266578	+	0	NA	promoter-TSS (NM_001290339)	promoter-TSS (NM_001290339)	-308	NM_001290339	67492	Mm.272772	NM_001081317	ENSMUSG00000042213	Zfand4	Anubl1	zinc finger, AN1-type domain 4	protein-coding
ChIP1_H3.mm10_peak_13472	chr16	32247179	32247866	+	0	NA	promoter-TSS (NM_173439)	promoter-TSS (NM_173439)	269	NM_026898	68980	Mm.159860	NM_026898	ENSMUSG00000022787	Wdr53	1500002B03Rik|AI848860	WD repeat domain 53	protein-coding
ChIP1_H3.mm10_peak_10845	chr14	62232834	62233101	+	0	NA	Intergenic	Intergenic	60012	NM_173419	239133	Mm.127330	NM_173419	ENSMUSG00000048281	Dleu7	BC038059	deleted in lymphocytic leukemia, 7	protein-coding
ChIP1_H3.mm10_peak_32900	chr8	84969145	84969545	+	0	NA	promoter-TSS (NM_001317385)	promoter-TSS (NM_001317385)	-277	NM_011563	21672	Mm.347009	NM_011563	ENSMUSG00000005161	Prdx2	AL022839|Band-8|NkefB|PRP|PrxII|TDX1|TPx|TPx-B|TR|TSA|Tdpx1|Torin	peroxiredoxin 2	protein-coding
ChIP1_H3.mm10_peak_28151	chr6	71208470	71208741	+	0	NA	Intergenic	Intergenic	8726	NM_017399	14080	Mm.22126	NM_017399	ENSMUSG00000054422	Fabp1	Fabpl|L-FABP	fatty acid binding protein 1, liver	protein-coding
ChIP1_H3.mm10_peak_31342	chr7	114480582	114480692	+	0	NA	intron (NM_011055, intron 1 of 15)	intron (NM_011055, intron 1 of 15)	65383	NM_011055	18576	Mm.430730	NM_011055	ENSMUSG00000030671	Pde3b	9830102A01Rik|AI847709	phosphodiesterase 3B, cGMP-inhibited	protein-coding
ChIP1_H3.mm10_peak_22097	chr3	88424181	88424391	+	0	NA	intron (NM_001281795, intron 1 of 3)	intron (NM_001281795, intron 1 of 3)	855	NM_178696	229517	Mm.301740	NM_178696	ENSMUSG00000050144	Slc25a44	6720482A19|B430110G05Rik	solute carrier family 25, member 44	protein-coding
ChIP1_H3.mm10_peak_35353	chr9	121297497	121298531	+	0	NA	intron (NM_001357972, intron 1 of 13)	CpG	512	NR_152160	67095	Mm.491112	NM_175114	ENSMUSG00000032536	Trak1	2310001H13Rik|AI413908|AI467545|hyrt|mKIAA1042	trafficking protein, kinesin binding 1	protein-coding
ChIP1_H3.mm10_peak_28114	chr6	65594589	65594867	+	0	NA	intron (NM_001001495, intron 2 of 7)	intron (NM_001001495, intron 2 of 7)	4330	NM_001001495	414084	Mm.117558	NM_001001495	ENSMUSG00000044162	Tnip3	9030611K07Rik|ABIN-3|LIND	TNFAIP3 interacting protein 3	protein-coding
ChIP1_H3.mm10_peak_5396	chr11	71018965	71019173	+	0	NA	promoter-TSS (NM_025993)	promoter-TSS (NM_025993)	234	NM_001291147	116891	Mm.28131	NM_033562	ENSMUSG00000018442	Derl2	CGI-101|Derlin-2|F-lana|Flana	Der1-like domain family, member 2	protein-coding
ChIP1_H3.mm10_peak_7126	chr12	32123345	32123575	+	0	NA	Intergenic	Intergenic	-62183	NM_011158	19088	Mm.25594	NM_011158	ENSMUSG00000002997	Prkar2b	AI451071|AW061005|PKARIIbeta|Pkarb2|RII(beta)	protein kinase, cAMP dependent regulatory, type II beta	protein-coding
ChIP1_H3.mm10_peak_19191	chr2	49743929	49744395	+	0	NA	intron (NM_008449, intron 19 of 25)	intron (NM_008449, intron 19 of 25)	-43524	NM_027990	71897	Mm.41381	NM_027990	ENSMUSG00000026765	Lypd6b	2310010M24Rik|AW049525	LY6/PLAUR domain containing 6B	protein-coding
ChIP1_H3.mm10_peak_7049	chr12	21416702	21416812	+	0	NA	intron (NM_011739, intron 1 of 4)	CpG	679	NM_011739	22630	Mm.289630	NM_011739	ENSMUSG00000076432	Ywhaq	2700028P07Rik|AA409740|AU021156|R74690	tyrosine 3-monooxygenase/tryptophan 5-monooxygenase activation protein theta	protein-coding
ChIP1_H3.mm10_peak_7188	chr12	33156683	33156939	+	0	NA	intron (NM_028139, intron 2 of 3)	L1MB3|LINE|L1	9125	NM_028139	380753	Mm.41540	NM_028139	ENSMUSG00000020564	Atxn7l1	2810423G08Rik|Atxn7l4	ataxin 7-like 1	protein-coding
ChIP1_H3.mm10_peak_7512	chr12	73660168	73660476	+	0	NA	intron (NM_008856, intron 2 of 13)	intron (NM_008856, intron 2 of 13)	75526	NM_008856	18755	Mm.341677	NM_008856	ENSMUSG00000021108	Prkch	Pkch	protein kinase C, eta	protein-coding
ChIP1_H3.mm10_peak_27694	chr6	31178096	31178220	+	0	NA	intron (NR_110470, intron 2 of 2)	intron (NR_110470, intron 2 of 2)	40316	NR_110471	232685	Mm.443019	NM_144555	ENSMUSG00000044471	Lncpint	Lincpint|MNCb-1768|Pint|linc-Pint	long non-protein coding RNA, Trp53 induced transcript	ncRNA
ChIP1_H3.mm10_peak_34448	chr9	64810349	64812999	+	0	NA	intron (NM_001162917, intron 2 of 34)	CpG-15087	663	NM_001162917	102442	Mm.222473	NM_176935	ENSMUSG00000053641	Dennd4a	AI115600|AI851943|F730015K02Rik	DENN/MADD domain containing 4A	protein-coding
ChIP1_H3.mm10_peak_1155	chr1	120518704	120520828	+	0	NA	Intergenic	Intergenic	-14742	NM_010766	17167	Mm.1856	NM_010766	ENSMUSG00000026390	Marco	AI323439|Ly112|Scara2	macrophage receptor with collagenous structure	protein-coding
ChIP1_H3.mm10_peak_22295	chr3	95504818	95505846	+	0	NA	intron (NM_007802, intron 5 of 7)	B2_Mm2|SINE|B2	6122	NM_007802	13038	Mm.272085	NM_007802	ENSMUSG00000028111	Ctsk	AI323530|MMS10-Q|Ms10q|catK	cathepsin K	protein-coding
ChIP1_H3.mm10_peak_18156	chr19	56547738	56549538	+	0	NA	promoter-TSS (NM_018831)	promoter-TSS (NM_018831)	377	NM_025811	66866	Mm.46346	NM_025811	ENSMUSG00000025078	Nhlrc2	1200003G01Rik|AI835049|AV002846|AW496455	NHL repeat containing 2	protein-coding
ChIP1_H3.mm10_peak_14937	chr17	34118018	34118324	+	0	NA	intron (NM_010238, intron 2 of 12)	intron (NM_010238, intron 2 of 12)	1729	NR_037970	14312	Mm.3444	NM_010238	ENSMUSG00000024335	Brd2	AW228947|D17H6S113E|Frg-1|Fsrg-1|Fsrg1|Nat|Ring3|Rnf3|mKIAA4005	bromodomain containing 2	protein-coding
ChIP1_H3.mm10_peak_9551	chr13	67728745	67728877	+	0	NA	promoter-TSS (NR_027969)	promoter-TSS (NR_027969)	362	NM_145622	235907	Mm.440123	NM_145622	ENSMUSG00000071281	Zfp65	KRAB5|Zfp71-rs1|pz114	zinc finger protein 65	protein-coding
ChIP1_H3.mm10_peak_11984	chr15	64100800	64100910	+	0	NA	intron (NM_010026, intron 27 of 30)	intron (NM_010026, intron 27 of 30)	-40407	NM_001360037	223601	Mm.246108	NM_144846	ENSMUSG00000022378	Fam49b	0910001A06Rik|AW122079	family with sequence similarity 49, member B	protein-coding
ChIP1_H3.mm10_peak_18359	chr2	4918643	4918826	+	0	NA	promoter-TSS (NM_010726)	promoter-TSS (NM_010726)	-262	NM_010726	16922	Mm.391704	NM_010726	ENSMUSG00000026664	Phyh	AI256161|AI265699|Lnap1|PAHX	phytanoyl-CoA hydroxylase	protein-coding
ChIP1_H3.mm10_peak_14233	chr17	5316653	5316833	+	0	NA	intron (NM_001085355, intron 11 of 19)	intron (NM_001085355, intron 11 of 19)	102024	NM_175349	106557	Mm.432764	NM_175349	ENSMUSG00000101959	Ldhal6b	4933402O15Rik|AI326310|LDHL|Ldhal	lactate dehydrogenase A-like 6B	protein-coding
ChIP1_H3.mm10_peak_27223	chr5	142931722	142932343	+	0	NA	Intergenic	Intergenic	-25278	NM_007393	11461	Mm.328431	NM_007393	ENSMUSG00000029580	Actb	Actx|E430023M04Rik|beta-actin	actin, beta	protein-coding
ChIP1_H3.mm10_peak_16468	chr18	61075075	61075214	+	0	NA	intron (NM_001146268, intron 14 of 22)	L1_Mus1|LINE|L1	29994	NM_008809	18596	Mm.4146	NM_008809	ENSMUSG00000024620	Pdgfrb	AI528809|CD140b|PDGFR-1|Pdgfr	platelet derived growth factor receptor, beta polypeptide	protein-coding
ChIP1_H3.mm10_peak_5588	chr11	78984685	78984926	+	0	NA	exon (NM_010708, exon 1 of 11)	exon (NM_010708, exon 1 of 11)	119	NM_001159301	16859	Mm.341434	NM_010708	ENSMUSG00000001123	Lgals9	AA407335|AI194909|AI265545|LGALS35|Lgals5|gal-9|galectin-9	lectin, galactose binding, soluble 9	protein-coding
ChIP1_H3.mm10_peak_17098	chr19	10557477	10557652	+	0	NA	Intergenic	Intergenic	-1326	NM_026798	68642	Mm.31236	NM_026798	ENSMUSG00000024667	Tmem216	1110017C22Rik|2810441K11Rik|4921533J23Rik|A930021F15Rik|AI482550	transmembrane protein 216	protein-coding
ChIP1_H3.mm10_peak_5276	chr11	69757456	69760526	+	0	NA	promoter-TSS (NM_001291068)	promoter-TSS (NM_001291068)	-358	NM_001291068	20020	Mm.16533	NM_009089	ENSMUSG00000005198	Polr2a	220kDa|Rpb1|Rpo2-1	polymerase (RNA) II (DNA directed) polypeptide A	protein-coding
ChIP1_H3.mm10_peak_17791	chr19	41912107	41912893	+	0	NA	intron (NM_023418, intron 1 of 3)	CpG	629	NM_023418	18648	Mm.16783	NM_023418	ENSMUSG00000011752	Pgam1	2310050F24Rik|Pgam-1	phosphoglycerate mutase 1	protein-coding
ChIP1_H3.mm10_peak_13521	chr16	33966848	33967605	+	0	NA	promoter-TSS (NM_009471)	promoter-TSS (NM_009471)	-188	NM_009471	22247	Mm.13145	NM_009471	ENSMUSG00000022814	Umps	1700095D23Rik|AA408257|AL033308|BB164745	uridine monophosphate synthetase	protein-coding
ChIP1_H3.mm10_peak_34612	chr9	70655767	70655877	+	0	NA	intron (NM_172772, intron 1 of 8)	intron (NM_172772, intron 1 of 8)	1352	NM_172772	235461	Mm.170855	NM_172772	ENSMUSG00000042444	Mindy2	AI465301|B230380D07Rik|Fam63b|mKIAA1164	MINDY lysine 48 deubiquitinase 2	protein-coding
ChIP1_H3.mm10_peak_36221	chrX	157585823	157585933	+	0	NA	intron (NM_172307, intron 3 of 10)	intron (NM_172307, intron 3 of 10)	12837	NM_172307	270669	Mm.37577	NM_172307	ENSMUSG00000046873	Mbtps2	9630032G22Rik|AI662535	membrane-bound transcription factor peptidase, site 2	protein-coding
ChIP1_H3.mm10_peak_26129	chr5	92083029	92083902	+	0	NA	promoter-TSS (NM_001080797)	promoter-TSS (NM_001080797)	-128	NM_001359196	23881	Mm.290530	NM_011816	ENSMUSG00000029405	G3bp2	AA409541|E430034L04Rik|G3BP|mKIAA0660	GTPase activating protein (SH3 domain) binding protein 2	protein-coding
ChIP1_H3.mm10_peak_24942	chr4	141605199	141606726	+	0	NA	promoter-TSS (NM_133754)	promoter-TSS (NM_133754)	90	NM_133754	74202	Mm.490327	NM_133754	ENSMUSG00000006219	Fblim1	2410043F08Rik|Cal|Fblp1|Gt10|migfilin|migfilin(s)	filamin binding LIM protein 1	protein-coding
ChIP1_H3.mm10_peak_34097	chr9	45300759	45301102	+	0	NA	Intergenic	Intergenic	-18170	NM_001013373	214531	Mm.394987	NM_001013373	ENSMUSG00000037129	Tmprss13	BC010843|Tpmrss13	transmembrane protease, serine 13	protein-coding
ChIP1_H3.mm10_peak_33859	chr9	31385809	31386045	+	0	NA	promoter-TSS (NM_001359654)	promoter-TSS (NM_001359654)	-265	NM_172766	235134	Mm.238146	NM_172766	ENSMUSG00000042185	Nfrkb	A530090G11Rik	nuclear factor related to kappa B binding protein	protein-coding
ChIP1_H3.mm10_peak_7865	chr12	86889412	86889635	+	0	NA	Intergenic	Intergenic	-4709	NM_145836	238330	Mm.248358	NM_145836	ENSMUSG00000034168	Irf2bpl	6430527G18Rik|Eap1	interferon regulatory factor 2 binding protein-like	protein-coding
ChIP1_H3.mm10_peak_1600	chr1	152682304	152682883	+	0	NA	intron (NM_001346117, intron 1 of 18)	intron (NM_001346117, intron 1 of 18)	-57376	NM_016846	19731	Mm.245270	NM_016846	ENSMUSG00000026482	Rgl1	Rgl|mKIAA0959	ral guanine nucleotide dissociation stimulator,-like 1	protein-coding
ChIP1_H3.mm10_peak_12927	chr15	103359743	103359970	+	0	NA	intron (NM_010577, intron 1 of 29)	intron (NM_010577, intron 1 of 29)	6935	NM_010577	16402	Mm.16234	NM_010577	ENSMUSG00000000555	Itga5	Cd49e|Fnra|VLA5	integrin alpha 5 (fibronectin receptor alpha)	protein-coding
ChIP1_H3.mm10_peak_6779	chr11	120572988	120573125	+	0	NA	5' UTR (NM_011032, exon 1 of 11)	5' UTR (NM_011032, exon 1 of 11)	197	NM_011032	18453	Mm.16660	NM_011032	ENSMUSG00000025130	P4hb	ERp59|PDI|Pdia1|Thbp	prolyl 4-hydroxylase, beta polypeptide	protein-coding
ChIP1_H3.mm10_peak_2522	chr10	13963965	13966762	+	0	NA	promoter-TSS (NM_001358783)	promoter-TSS (NM_001358783)	-712	NM_001358783	15273	Mm.42157	NM_010437	ENSMUSG00000015501	Hivep2	Gm20114|MIBP-1|MIBP1|Schnurri-2|Shn-2	human immunodeficiency virus type I enhancer binding protein 2	protein-coding
ChIP1_H3.mm10_peak_14299	chr17	10315135	10315774	+	0	NA	intron (NM_001159517, intron 1 of 7)	intron (NM_001159517, intron 1 of 7)	3907	NM_021881	19317	Mm.130694	NM_021881	ENSMUSG00000062078	Qk	1110003F05Rik|1500005P18|QkI|l(17)-1Wis|l17Wis1	quaking	protein-coding
ChIP1_H3.mm10_peak_5305	chr11	70432100	70432572	+	0	NA	promoter-TSS (NM_001271360)	promoter-TSS (NM_001271360)	-244	NM_001271360	216869	Mm.203747	NM_145429	ENSMUSG00000060216	Arrb2	AI326910|AW122872|Arr3	arrestin, beta 2	protein-coding
ChIP1_H3.mm10_peak_364	chr1	53775304	53775697	+	0	NA	intron (NM_133810, intron 2 of 7)	intron (NM_133810, intron 2 of 7)	9715	NM_133810	98267	Mm.25559	NM_133810	ENSMUSG00000026094	Stk17b	3110009A03Rik|AI120141|Drak2	serine/threonine kinase 17b (apoptosis-inducing)	protein-coding
ChIP1_H3.mm10_peak_16268	chr18	46198464	46198723	+	0	NA	5' UTR (NM_001170855, exon 1 of 10)	5' UTR (NM_001170855, exon 1 of 10)	225	NM_001170855	28105	Mm.277382	NM_178872	ENSMUSG00000033949	Trim36	D18Wsu100e|haprin	tripartite motif-containing 36	protein-coding
ChIP1_H3.mm10_peak_15881	chr18	4837316	4837461	+	0	NA	intron (NR_045881, intron 5 of 9)	intron (NR_045881, intron 5 of 9)	24902	NR_045881	100038439	Mm.387569	NR_045881	ENSMUSG00000097043	Gm10556	-	predicted gene 10556	ncRNA
ChIP1_H3.mm10_peak_11377	chr15	5497354	5497719	+	0	NA	intron (NR_045274, intron 1 of 4)	L1_Mur2|LINE|L1	1218	NR_045274	71432	Mm.291087	NR_045274	ENSMUSG00000110018	5430437J10Rik	-	RIKEN cDNA 5430437J10 gene	ncRNA
ChIP1_H3.mm10_peak_5718	chr11	83629296	83629601	+	0	NA	Intergenic	RLTR17B_Mm|LTR|ERVK	19930	NM_011337	20302	Mm.1282	NM_011337	ENSMUSG00000000982	Ccl3	AI323804|G0S19-1|LD78alpha|MIP-1alpha|MIP1-(a)|MIP1-alpha|Mip1a|Scya3	chemokine (C-C motif) ligand 3	protein-coding
ChIP1_H3.mm10_peak_3673	chr10	93444655	93445338	+	0	NA	Intergenic	Intergenic	-8400	NM_001313897	16993	Mm.271071	NM_008517	ENSMUSG00000015889	Lta4h	-	leukotriene A4 hydrolase	protein-coding
ChIP1_H3.mm10_peak_36109	chrX	140508000	140508147	+	0	NA	Intergenic	MLTR14|LTR|ERV1	34595	NR_122039	14605	Mm.22216	NM_010286	ENSMUSG00000031431	Tsc22d3	DIP|Dsip1|Gilz|TSC-22R|Tilz3	TSC22 domain family, member 3	protein-coding
ChIP1_H3.mm10_peak_14868	chr17	32891359	32891883	+	0	NA	promoter-TSS (NM_207245)	promoter-TSS (NM_207245)	-18	NM_207245	240066	Mm.26636	NM_207245	ENSMUSG00000095325	Zfp870	AI173952	zinc finger protein 870	protein-coding
ChIP1_H3.mm10_peak_26318	chr5	101996235	102000290	+	0	NA	intron (NM_172882, intron 3 of 66)	intron (NM_172882, intron 3 of 66)	71659	NM_172882	72145	Mm.332522	NM_172882	ENSMUSG00000043940	Wdfy3	2610509D04Rik|ALFY|AW319683|B930017C24|BWF1|Bchs|D5Ertd66e|Ggtb3|ZFYVE25|mKIAA0993	WD repeat and FYVE domain containing 3	protein-coding
ChIP1_H3.mm10_peak_3790	chr10	96015353	96016488	+	0	NA	intron (NM_001001932, intron 13 of 28)	intron (NM_001001932, intron 13 of 28)	75257	NM_001001932	216238	Mm.210035	NM_001001932	ENSMUSG00000036499	Eea1	A430109M19Rik|B230358H09Rik|ZFYVE2	early endosome antigen 1	protein-coding
ChIP1_H3.mm10_peak_1460	chr1	138618560	138619052	+	0	NA	intron (NM_001311148, intron 1 of 7)	intron (NM_001311148, intron 1 of 7)	951	NM_021605	59125	Mm.143817	NM_021605	ENSMUSG00000026393	Nek7	2810460C19Rik|AU020186	NIMA (never in mitosis gene a)-related expressed kinase 7	protein-coding
ChIP1_H3.mm10_peak_26113	chr5	90882220	90882460	+	0	NA	Intergenic	Intergenic	-8905	NM_008176	14825	Mm.21013	NM_008176	ENSMUSG00000029380	Cxcl1	Fsp|Gro1|KC|Mgsa|N51|Scyb1|gro	chemokine (C-X-C motif) ligand 1	protein-coding
ChIP1_H3.mm10_peak_5984	chr11	96034375	96035550	+	0	NA	promoter-TSS (NM_001356362)	promoter-TSS (NM_001356362)	77	NM_001356362	27681	Mm.372235	NM_033568	ENSMUSG00000006058	Snf8	D11Moh34	SNF8, ESCRT-II complex subunit, homolog (S. cerevisiae)	protein-coding
ChIP1_H3.mm10_peak_22458	chr3	100489559	100489718	+	0	NA	promoter-TSS (NM_001142952)	promoter-TSS (NM_001142952)	-446	NM_001142952	74645	Mm.226900	NM_001142952	ENSMUSG00000044468	Tent5c	4930431B09Rik|AI449797|Fam46c	terminal nucleotidyltransferase 5C	protein-coding
ChIP1_H3.mm10_peak_4763	chr11	46460316	46460444	+	0	NA	intron (NM_134250, intron 3 of 6)	intron (NM_134250, intron 3 of 6)	5449	NM_134250	171285	Mm.72168	NM_134250	ENSMUSG00000020399	Havcr2	TIM-3|Tim3|Timd3	hepatitis A virus cellular receptor 2	protein-coding
ChIP1_H3.mm10_peak_22055	chr3	84826662	84826953	+	0	NA	intron (NM_001177773, intron 1 of 13)	L2a|LINE|L2	11230	NM_001177773	50754	Mm.196475	NM_080428	ENSMUSG00000028086	Fbxw7	1110001A17Rik|AGO|Cdc4|Fbw7|Fbwd6|Fbx30|Fbxo30|Fbxw6|SEL-10	F-box and WD-40 domain protein 7	protein-coding
ChIP1_H3.mm10_peak_6223	chr11	101442318	101443212	+	0	NA	exon (NM_011289, exon 2 of 5)	exon (NM_011289, exon 2 of 5)	520	NM_011289	19942	Mm.340658	NM_011289	ENSMUSG00000063316	Rpl27	-	ribosomal protein L27	protein-coding
ChIP1_H3.mm10_peak_18725	chr2	27320115	27320229	+	0	NA	intron (NR_133905, intron 2 of 29)	intron (NR_133905, intron 2 of 29)	-72869	NM_138665	192166	Mm.278467	NM_138665	ENSMUSG00000009614	Sardh	-	sarcosine dehydrogenase	protein-coding
ChIP1_H3.mm10_peak_27565	chr6	17747848	17750992	+	0	NA	5' UTR (NM_022332, exon 1 of 16)	5' UTR (NM_022332, exon 1 of 16)	250	NM_001083315	64213	Mm.12051	NM_022332	ENSMUSG00000029534	St7	9430001H04Rik|Fam4a2|HELG|RAY1|SEN4|TSG7	suppression of tumorigenicity 7	protein-coding
ChIP1_H3.mm10_peak_14678	chr17	27858159	27858273	+	0	NA	intron (NM_001080769, intron 1 of 20)	RSINE1|SINE|B4	1709	NM_001080769	224648	Mm.291291	NM_001080769	ENSMUSG00000039512	Uhrf1bp1	1110020K19Rik|AA408674|F830021D11Rik|mKIAA4127	UHRF1 (ICBP90) binding protein 1	protein-coding
ChIP1_H3.mm10_peak_14487	chr17	23549493	23549658	+	0	NA	Intergenic	Intergenic	-1224	NR_126485	320020	Mm.445111	NR_126484	ENSMUSG00000117322	6330415G19Rik	-	RIKEN cDNA 6330415G19 gene	ncRNA
ChIP1_H3.mm10_peak_25332	chr5	5418983	5421117	+	0	NA	Intergenic	Intergenic	-39799	NM_011074	18647	Mm.389061	NM_011074	ENSMUSG00000028926	Cdk14	Pftk1|mKIAA0834	cyclin-dependent kinase 14	protein-coding
ChIP1_H3.mm10_peak_16243	chr18	39636854	39636964	+	0	NA	Intergenic	Intergenic	-117488	NM_001361212	14815	Mm.129481	NM_008173	ENSMUSG00000024431	Nr3c1	GR|Grl-1|Grl1	nuclear receptor subfamily 3, group C, member 1	protein-coding
ChIP1_H3.mm10_peak_24636	chr4	132949353	132951959	+	0	NA	Intergenic	Intergenic	-23439	NM_010208	14191	Mm.271665	NM_010208	ENSMUSG00000028874	Fgr	Ali18|Mhdaali18	FGR proto-oncogene, Src family tyrosine kinase	protein-coding
ChIP1_H3.mm10_peak_15775	chr17	84958952	84959062	+	0	NA	intron (NM_011151, intron 1 of 5)	intron (NM_011151, intron 1 of 5)	1006	NM_001159496	19043	Mm.249695	NM_011151	ENSMUSG00000061130	Ppm1b	PP2CB	protein phosphatase 1B, magnesium dependent, beta isoform	protein-coding
ChIP1_H3.mm10_peak_25505	chr5	25246386	25246535	+	0	NA	promoter-TSS (NM_001359890)	promoter-TSS (NM_001359890)	87	NM_001359890	231050	Mm.246718	NM_144908	ENSMUSG00000038072	Galnt11	A430075I06Rik|AI648252|E430002F06Rik	polypeptide N-acetylgalactosaminyltransferase 11	protein-coding
ChIP1_H3.mm10_peak_31293	chr7	113207592	113207754	+	0	NA	intron (NM_001357070, intron 1 of 19)	CpG	162	NM_001368412	11865	Mm.33970	NM_007489	ENSMUSG00000055116	Arntl	Arnt3|BMAL1b|Bmal1|MOP3|bHLHe5|bmal1b'	aryl hydrocarbon receptor nuclear translocator-like	protein-coding
ChIP1_H3.mm10_peak_18117	chr19	55815722	55815906	+	0	NA	intron (NM_001331150, intron 4 of 14)	intron (NM_001331150, intron 4 of 14)	74004	NM_001142923	21416	Mm.139815	NM_009333	ENSMUSG00000024985	Tcf7l2	TCF4B|TCF4E|Tcf-4|Tcf4	transcription factor 7 like 2, T cell specific, HMG box	protein-coding
ChIP1_H3.mm10_peak_15814	chr17	87619801	87619967	+	0	NA	Intergenic	RSINE1|SINE|B4	-16095	NM_008532	17075	Mm.4259	NM_008532	ENSMUSG00000045394	Epcam	CD326|EGP|EGP-2|Egp314|Ep-CAM|EpCAM1|GA733-2|Ly74|TROP1|Tacsd1|Tacstd1|gp40	epithelial cell adhesion molecule	protein-coding
ChIP1_H3.mm10_peak_32410	chr8	46933480	46935054	+	0	NA	Intergenic	ORR1G|LTR|ERVL-MaLR	-52620	NM_177304	320981	Mm.211429	NM_177304	ENSMUSG00000038173	Enpp6	4833421B01Rik|B830047L21Rik|D8Ertd514e|E-NPP 6|GPC-Cpde|Npp6	ectonucleotide pyrophosphatase/phosphodiesterase 6	protein-coding
ChIP1_H3.mm10_peak_8410	chr13	9159489	9160049	+	0	NA	intron (NM_172585, intron 13 of 17)	intron (NM_172585, intron 13 of 17)	65888	NM_172585	217980	Mm.234944	NM_172585	ENSMUSG00000033499	Larp4b	A630096F19|AI256361|D13Wsu64e|Larp5	La ribonucleoprotein domain family, member 4B	protein-coding
ChIP1_H3.mm10_peak_15576	chr17	71490107	71490239	+	0	NA	Intergenic	B4A|SINE|B4	-14830	NM_028887	74355	Mm.194450	NM_028887	ENSMUSG00000024054	Smchd1	4931400A14Rik|AW554188|MommeD1|mKIAA0650	SMC hinge domain containing 1	protein-coding
ChIP1_H3.mm10_peak_20708	chr2	153582150	153582544	+	0	NA	Intergenic	B1_Mur1|SINE|Alu	50434	NM_001195390	99311	Mm.294478	NM_133850	ENSMUSG00000056941	Commd7	2310010I22Rik|AW060956|mU3	COMM domain containing 7	protein-coding
ChIP1_H3.mm10_peak_27267	chr5	143638845	143639340	+	0	NA	intron (NM_011182, intron 1 of 12)	intron (NM_011182, intron 1 of 12)	-12149	NM_001163548	19159	Mm.281003	NM_011182	ENSMUSG00000018001	Cyth3	AI648983|ARNO3|CLM3|Grp1|Pscd3	cytohesin 3	protein-coding
ChIP1_H3.mm10_peak_19783	chr2	102873094	102873240	+	0	NA	intron (NM_001039150, intron 1 of 13)	intron (NM_001039150, intron 1 of 13)	28498	NM_001177785	12505	Mm.423621	NM_009851	ENSMUSG00000005087	Cd44	AU023126|AW121933|AW146109|HERMES|Ly-24|Pgp-1	CD44 antigen	protein-coding
ChIP1_H3.mm10_peak_13090	chr16	13246426	13246676	+	0	NA	Intergenic	URR1B|DNA|hAT-Charlie	-9930	NM_001122667	239719	Mm.270643	NM_153588	ENSMUSG00000009569	Mrtfb	Gt4-1|MRTF-B|Mkl2|mKIAA1243	myocardin related transcription factor B	protein-coding
ChIP1_H3.mm10_peak_33905	chr9	36767740	36769008	+	0	NA	promoter-TSS (NM_008408)	promoter-TSS (NM_008408)	-752	NM_008408	16430	Mm.2863	NM_008408	ENSMUSG00000032116	Stt3a	AA408947|B5|BB081708|Itm1	STT3, subunit of the oligosaccharyltransferase complex, homolog A (S. cerevisiae)	protein-coding
ChIP1_H3.mm10_peak_7847	chr12	85778307	85778693	+	0	NA	intron (NM_145447, intron 1 of 9)	intron (NM_145447, intron 1 of 9)	31961	NM_145447	217721	Mm.301076	NM_145447	ENSMUSG00000034258	Flvcr2	CCT|Mfsd7c	feline leukemia virus subgroup C cellular receptor 2	protein-coding
ChIP1_H3.mm10_peak_7399	chr12	69332348	69332633	+	0	NA	intron (NM_025441, intron 16 of 32)	(TCTCTG)n|Simple_repeat|Simple_repeat	24686	NM_025441	66244	Mm.46705	NM_025441	ENSMUSG00000020982	Nemf	1500011I12Rik|4933405E14Rik|Sdccag1	nuclear export mediator factor	protein-coding
ChIP1_H3.mm10_peak_31334	chr7	114420666	114420776	+	0	NA	intron (NM_011055, intron 1 of 15)	intron (NM_011055, intron 1 of 15)	5467	NM_011055	18576	Mm.430730	NM_011055	ENSMUSG00000030671	Pde3b	9830102A01Rik|AI847709	phosphodiesterase 3B, cGMP-inhibited	protein-coding
ChIP1_H3.mm10_peak_14889	chr17	33638929	33639131	+	0	NA	intron (NR_028279, intron 1 of 9)	B4A|SINE|B4	935	NR_028279	378460	Mm.272606	NM_001002842	ENSMUSG00000032739	Pram1	AY665714	PML-RAR alpha-regulated adaptor molecule 1	protein-coding
ChIP1_H3.mm10_peak_2454	chr10	10428771	10429619	+	0	NA	intron (NM_001127353, intron 9 of 36)	intron (NM_001127353, intron 9 of 36)	43204	NM_001127353	215772	Mm.246573	NM_172547	ENSMUSG00000050994	Adgb	9130014G24Rik	androglobin	protein-coding
ChIP1_H3.mm10_peak_10410	chr14	31495346	31495578	+	0	NA	promoter-TSS (NM_001359850)	promoter-TSS (NM_001359850)	383	NM_028932	74427	Mm.491208	NM_028932	ENSMUSG00000021890	Eaf1	4933403C17Rik|AI666536	ELL associated factor 1	protein-coding
ChIP1_H3.mm10_peak_34860	chr9	92220801	92220911	+	0	NA	Intergenic	B1_Mus1|SINE|Alu	27763	NM_001195693	100504689		NM_001195693	ENSMUSG00000095654	Plscr5	331000	phospholipid scramblase family, member 5	protein-coding
ChIP1_H3.mm10_peak_22136	chr3	89102234	89102488	+	0	NA	promoter-TSS (NM_001253751)	promoter-TSS (NM_001253751)	-394	NM_001253751	110196	Mm.39472	NM_134469	ENSMUSG00000059743	Fdps	6030492I17Rik|AI256750|Fdpsl1|mKIAA1293	farnesyl diphosphate synthetase	protein-coding
ChIP1_H3.mm10_peak_19379	chr2	68984792	68986091	+	0	NA	intron (NM_172856, intron 3 of 9)	intron (NM_172856, intron 3 of 9)	124000	NM_001347161	241447	Mm.222222	NM_172856	ENSMUSG00000027035	Cers6	4732462C07Rik|AW544719|Lass6|T1L	ceramide synthase 6	protein-coding
ChIP1_H3.mm10_peak_13644	chr16	44765725	44768181	+	0	NA	intron (NM_021325, intron 1 of 6)	intron (NM_021325, intron 1 of 6)	1217	NM_021325	57781	Mm.416152	NM_021325	ENSMUSG00000022667	Cd200r1	CD200R|Mox2r|OX2R	CD200 receptor 1	protein-coding
ChIP1_H3.mm10_peak_1121	chr1	106795413	106795593	+	0	NA	intron (NM_009190, intron 1 of 10)	Tigger18a|DNA|TcMar-Tigger	1222	NM_009190	20479	Mm.18705	NM_009190	ENSMUSG00000009907	Vps4b	8030489C12Rik|Skd1	vacuolar protein sorting 4B	protein-coding
ChIP1_H3.mm10_peak_6316	chr11	103381501	103382769	+	0	NA	intron (NM_183034, intron 5 of 11)	intron (NM_183034, intron 5 of 11)	-18443	NM_001205236	544817	Mm.259113	NM_133715	ENSMUSG00000034255	Arhgap27	2310069I04Rik|5730442P18Rik|Gm21552|Sh3d20	Rho GTPase activating protein 27	protein-coding
ChIP1_H3.mm10_peak_26060	chr5	81033357	81033511	+	0	NA	intron (NM_198702, intron 1 of 27)	intron (NM_198702, intron 1 of 27)	11841	NM_198702	319387	Mm.273631	NM_198702	ENSMUSG00000037605	Adgrl3	5430402I23Rik|CIRL-3|D130075K09Rik|Gm1379|LEC3|Lphn3|mKIAA0768	adhesion G protein-coupled receptor L3	protein-coding
ChIP1_H3.mm10_peak_3772	chr10	95291278	95291683	+	0	NA	intron (NM_001330175, intron 2 of 2)	intron (NM_001330175, intron 2 of 2)	32229	NM_001330138	12905	Mm.473739	NM_009950	ENSMUSG00000045867	Cradd	RAIDD	CASP2 and RIPK1 domain containing adaptor with death domain	protein-coding
ChIP1_H3.mm10_peak_9616	chr13	75743909	75744066	+	0	NA	intron (NM_138953, intron 2 of 11)	B2_Mm2|SINE|B2	36503	NM_138953	192657	Mm.21288	NM_138953	ENSMUSG00000001542	Ell2	-	elongation factor RNA polymerase II 2	protein-coding
ChIP1_H3.mm10_peak_30209	chr7	43665410	43665625	+	0	NA	Intergenic	MLT1A0|LTR|ERVL-MaLR	-5356	NM_031181	83382	Mm.157702	NM_031181	ENSMUSG00000030474	Siglece	Cd170|Siglec12|Siglec5|Siglec9|Siglecl1|mSiglec-E	sialic acid binding Ig-like lectin E	protein-coding
ChIP1_H3.mm10_peak_12719	chr15	98936727	98937163	+	0	NA	Intergenic	MT2B2|LTR|ERVL	-2555	NM_011654	22143	Mm.392113	NM_011654	ENSMUSG00000023004	Tuba1b	Tuba2	tubulin, alpha 1B	protein-coding
ChIP1_H3.mm10_peak_8599	chr13	21974340	21975076	+	0	NA	Intergenic	Intergenic	-6473	NM_001162928	195236	Mm.204664	NM_001162928	ENSMUSG00000016982	Pom121l2	Gm24	POM121 membrane glycoprotein-like 2 (rat)	protein-coding
ChIP1_H3.mm10_peak_2561	chr10	18021570	18023343	+	0	NA	intron (NM_028440, intron 1 of 2)	intron (NM_028440, intron 1 of 2)	634	NM_001359560	73112	Mm.276041	NM_028440	ENSMUSG00000078453	Abracl	1700028I04Rik|3110003A17Rik	ABRA C-terminal like	protein-coding
ChIP1_H3.mm10_peak_16815	chr19	4203202	4203415	+	0	NA	Intergenic	PB1D10|SINE|Alu	-1705	NM_011237	19367	Mm.277629	NM_011237	ENSMUSG00000024824	Rad9a	Rad9	RAD9 checkpoint clamp component A	protein-coding
ChIP1_H3.mm10_peak_25231	chr4	155234719	155236442	+	0	NA	Intergenic	Intergenic	-13045	NM_001357191	20481	Mm.28520	NM_011385	ENSMUSG00000029050	Ski	2310012I02Rik|2610001A11Rik|AA062172|AA589460|BC004088	ski sarcoma viral oncogene homolog (avian)	protein-coding
ChIP1_H3.mm10_peak_34230	chr9	54467183	54475517	+	0	NA	intron (NM_172771, intron 6 of 43)	MT2B1|LTR|ERVL	30276	NM_172771	235380	Mm.93636	NM_172771	ENSMUSG00000041268	Dmxl2	6330586A12|6430411K14Rik|E130119P06Rik|mKIAA0856	Dmx-like 2	protein-coding
ChIP1_H3.mm10_peak_15963	chr18	11657168	11658399	+	0	NA	intron (NR_045526, intron 1 of 17)	CpG	434	NM_001081223	225182	Mm.154275	NM_175458	ENSMUSG00000041238	Rbbp8	9930104E21Rik|CtIP|RBBP-8|RIM|SAE2	retinoblastoma binding protein 8, endonuclease	protein-coding
ChIP1_H3.mm10_peak_6885	chr12	4194797	4196759	+	0	NA	intron (NM_001159537, intron 6 of 21)	intron (NM_001159537, intron 6 of 21)	38187	NM_134046	52504	Mm.70546	NM_134046	ENSMUSG00000020652	Cenpo	2810429O05Rik|8430427C03Rik|D12Ertd482e	centromere protein O	protein-coding
ChIP1_H3.mm10_peak_11837	chr15	59373365	59373651	+	0	NA	promoter-TSS (NM_026746)	promoter-TSS (NM_026746)	679	NM_153548	223593	Mm.218665	NM_153548	ENSMUSG00000022350	Washc5	AL022848|C76463|E430025E21Rik|strumpellin	WASH complex subunit 5	protein-coding
ChIP1_H3.mm10_peak_16806	chr19	4145295	4145823	+	0	NA	3' UTR (NM_206973, exon 2 of 2)	3' UTR (NM_206973, exon 2 of 2)	-3095	NM_011778	23789	Mm.276859	NM_011778	ENSMUSG00000024835	Coro1b	-	coronin, actin binding protein 1B	protein-coding
ChIP1_H3.mm10_peak_20788	chr2	156324524	156324841	+	0	NA	intron (NM_027585, intron 2 of 12)	intron (NM_027585, intron 2 of 12)	-11978	NM_020255	19018	Mm.389346	NM_020255	ENSMUSG00000046229	Scand1	2310003H23Rik|Leap1|PGC-2|Ppargc2	SCAN domain-containing 1	protein-coding
ChIP1_H3.mm10_peak_17324	chr19	17263482	17263724	+	0	NA	Intergenic	Intergenic	75902	NM_001136484	14537	Mm.244825	NM_010265	ENSMUSG00000038843	Gcnt1	5630400D21Rik|B130048E03|C2 GlcNAcT|C2GNT|IGnT	glucosaminyl (N-acetyl) transferase 1, core 2	protein-coding
ChIP1_H3.mm10_peak_2988	chr10	57531621	57532777	+	0	NA	intron (NM_019760, intron 1 of 8)	CpG	330	NM_019760	56442	Mm.29344	NM_019760	ENSMUSG00000019877	Serinc1	1500011D18Rik|AI315070|AIGP-2|TMS-2|Tde1l|Tde2|Tms2|mKIAA1253	serine incorporator 1	protein-coding
ChIP1_H3.mm10_peak_22078	chr3	87619216	87619337	+	0	NA	intron (NM_001003912, intron 1 of 39)	intron (NM_001003912, intron 1 of 39)	1717	NM_001360195	213498	Mm.287267	NM_001003912	ENSMUSG00000041977	Arhgef11	PDZ-RhoGEF|Prg|RhoGEF|mKIAA0380	Rho guanine nucleotide exchange factor (GEF) 11	protein-coding
ChIP1_H3.mm10_peak_3367	chr10	79681484	79682129	+	0	NA	promoter-TSS (NM_001359818)	promoter-TSS (NM_001359818)	-389	NM_177613	216150	Mm.21981	NM_177613	ENSMUSG00000020307	Cdc34	AI327276|E2-CDC34|UBE2R1	cell division cycle 34	protein-coding
ChIP1_H3.mm10_peak_33572	chr8	126820686	126820804	+	0	NA	Intergenic	Intergenic	-28275	NR_151740	414091	Mm.240068	NM_001033546		A630001O12Rik	Gm45803	RIKEN cDNA A630001O12 gene	ncRNA
ChIP1_H3.mm10_peak_21153	chr2	167943610	167944060	+	0	NA	intron (NM_011201, intron 1 of 8)	intron (NM_011201, intron 1 of 8)	11508	NM_011201	19246	Mm.277916	NM_011201	ENSMUSG00000027540	Ptpn1	PTP-1B|PTP-HA2|PTP1B	protein tyrosine phosphatase, non-receptor type 1	protein-coding
ChIP1_H3.mm10_peak_18314	chr2	4432763	4436461	+	0	NA	intron (NM_001347086, intron 3 of 24)	intron (NM_001347086, intron 3 of 24)	33636	NM_001177843	209630	Mm.37932	NM_172475	ENSMUSG00000026657	Frmd4a	2700017I06Rik|5330420J21|AI594879|C230040M21Rik|Frmd4|Gm13190|mKIAA1294	FERM domain containing 4A	protein-coding
ChIP1_H3.mm10_peak_17626	chr19	34519062	34523294	+	0	NA	intron (NM_001111100, intron 3 of 9)	intron (NM_001111100, intron 3 of 9)	6296	NM_001111100	16889	Mm.157545	NM_021460	ENSMUSG00000024781	Lipa	AA960673|Lal|Lip-1|Lip1	lysosomal acid lipase A	protein-coding
ChIP1_H3.mm10_peak_7168	chr12	32919362	32920392	+	0	NA	non-coding (NR_044986, exon 6 of 6)	non-coding (NR_044986, exon 6 of 6)	33912	NR_044986	74076	Mm.50114	NR_044986	ENSMUSG00000097494	4933406C10Rik	-	RIKEN cDNA 4933406C10 gene	ncRNA
ChIP1_H3.mm10_peak_29486	chr6	146220596	146220760	+	0	NA	intron (NM_019923, intron 45 of 56)	L1ME4a|LINE|L1	281545	NM_010586	16439	Mm.7800	NM_010586	ENSMUSG00000030287	Itpr2	AI649341|InsP3R-2|InsP3R-5|Ip3r2|Itpr5|insP3R2	inositol 1,4,5-triphosphate receptor 2	protein-coding
ChIP1_H3.mm10_peak_20864	chr2	160612697	160613195	+	0	NA	Intergenic	URR1A|DNA|hAT-Charlie	-32951	NM_009408	21969	Mm.217233	NM_009408	ENSMUSG00000070544	Top1	AI467334|D130064I21Rik|Top-1	topoisomerase (DNA) I	protein-coding
ChIP1_H3.mm10_peak_11351	chr15	5187778	5188121	+	0	NA	intron (NM_001355621, intron 2 of 5)	intron (NM_001355621, intron 2 of 5)	2389	NM_001355621	67515	Mm.254979	NM_026213	ENSMUSG00000022151	Ttc33	2410099M07Rik|2900001O04Rik|AI507072|AW538342|Osrf	tetratricopeptide repeat domain 33	protein-coding
ChIP1_H3.mm10_peak_3304	chr10	77515181	77516543	+	0	NA	promoter-TSS (NM_133998)	promoter-TSS (NM_133998)	-36	NR_163865
ChIP1_H3.mm10_peak_5375	chr11	70803809	70804609	+	0	NA	intron (NM_001045526, intron 1 of 4)	B1_Mur2|SINE|Alu	8352	NM_001045526	327957	Mm.164325	NM_001045526	ENSMUSG00000057135	Scimp	A430084P05Rik	SLP adaptor and CSK interacting membrane protein	protein-coding
ChIP1_H3.mm10_peak_28921	chr6	120473816	120473926	+	0	NA	intron (NM_008359, intron 4 of 12)	intron (NM_008359, intron 4 of 12)	10674	NM_008359	16172	Mm.4481	NM_008359	ENSMUSG00000002897	Il17ra	AW538159|Cdw217|Il17r|VDw217	interleukin 17 receptor A	protein-coding
ChIP1_H3.mm10_peak_29996	chr7	29008381	29008575	+	0	NA	exon (NM_009109, exon 101 of 106)	exon (NM_009109, exon 101 of 106)	25624	NM_008279	26411	Mm.148278	NM_008279	ENSMUSG00000037337	Map4k1	Hpk1|mHPK1	mitogen-activated protein kinase kinase kinase kinase 1	protein-coding
ChIP1_H3.mm10_peak_16697	chr18	80714731	80715319	+	0	NA	Intergenic	Intergenic	-1954	NM_001164110	18018	Mm.329560	NM_016791	ENSMUSG00000033016	Nfatc1	2210017P03Rik|AI449492|AV076380|NF-ATc|NFAT2|NFATc|Nfatcb	nuclear factor of activated T cells, cytoplasmic, calcineurin dependent 1	protein-coding
ChIP1_H3.mm10_peak_28786	chr6	116127550	116127723	+	0	NA	intron (NM_177412, intron 3 of 5)	B2_Mm1t|SINE|B2	65738	NM_177412	330401	Mm.425352	NM_177412	ENSMUSG00000030126	Tmcc1	3632431M01Rik|mKIAA0779	transmembrane and coiled coil domains 1	protein-coding
ChIP1_H3.mm10_peak_28311	chr6	86732497	86732806	+	0	NA	intron (NM_011818, intron 1 of 13)	intron (NM_011818, intron 1 of 13)	727	NM_011818	23885	Mm.321452	NM_011818	ENSMUSG00000001157	Gmcl1	2810049L19Rik|Btbd13|DIP|Gcl|Gcl-1|glc-1|mglc-1	germ cell-less, spermatogenesis associated 1	protein-coding
ChIP1_H3.mm10_peak_32791	chr8	80977304	80977431	+	0	NA	Intergenic	Intergenic	37539	NM_027554	74841	Mm.246018	NM_027554	ENSMUSG00000038250	Usp38	4631402N15Rik|4833420O05Rik|AA536967|AU044701|AW544820|mKIAA1891	ubiquitin specific peptidase 38	protein-coding
ChIP1_H3.mm10_peak_9438	chr13	62466000	62466110	+	0	NA	intron (NM_178875, intron 1 of 3)	RLTR22_Mus|LTR|ERVK	757	NM_178875	71508	Mm.442497	NM_178875	ENSMUSG00000113450	Zfp935	8430426H19Rik|Es113	zinc finger protein 935	protein-coding
ChIP1_H3.mm10_peak_21526	chr3	27182883	27205146	+	0	NA	intron (NM_178772, intron 1 of 4)	intron (NM_178772, intron 1 of 4)	11010	NM_178772	320024	Mm.24576	NM_178772	ENSMUSG00000027698	Nceh1	Aadacl1|B230106I24Rik|CPO-BP|Nceh	neutral cholesterol ester hydrolase 1	protein-coding
ChIP1_H3.mm10_peak_33221	chr8	111596046	111597754	+	0	NA	intron (NM_001363489, intron 1 of 4)	intron (NM_001363489, intron 1 of 4)	33436	NM_027570	52815	Mm.27589	NM_027570	ENSMUSG00000031958	Ldhd	4733401P21Rik|D8Bwg1320e|DLD	lactate dehydrogenase D	protein-coding
ChIP1_H3.mm10_peak_29165	chr6	127142371	127144467	+	0	NA	intron (NM_009829, intron 3 of 4)	intron (NM_009829, intron 3 of 4)	-5970	NR_040274	77558	Mm.358918	NR_040273	ENSMUSG00000097166	9330179D12Rik	-	RIKEN cDNA 9330179D12 gene	ncRNA
ChIP1_H3.mm10_peak_35692	chrX	47912534	47912840	+	0	NA	exon (NM_177215, exon 1 of 24)	exon (NM_177215, exon 1 of 24)	231	NM_177215	320634	Mm.210343	NM_177215	ENSMUSG00000001173	Ocrl	9530014D17Rik|BB143339|OCRL1	OCRL, inositol polyphosphate-5-phosphatase	protein-coding
ChIP1_H3.mm10_peak_33412	chr8	122547045	122547197	+	0	NA	intron (NM_001037298, intron 1 of 50)	intron (NM_001037298, intron 1 of 50)	4208	NM_001037298	234839	Mm.37324	NM_001037298	ENSMUSG00000014444	Piezo1	9630020g22|Fam38a|mKIAA0233	piezo-type mechanosensitive ion channel component 1	protein-coding
ChIP1_H3.mm10_peak_26899	chr5	129724764	129725863	+	0	NA	intron (NM_008095, intron 1 of 9)	CpG	238	NM_008095	14467	Mm.12468	NM_008095	ENSMUSG00000029432	Nipsnap2	AV006093|Gbas	nipsnap homolog 2	protein-coding
ChIP1_H3.mm10_peak_2004	chr1	171631907	171632137	+	0	NA	TTS (NM_001347184)	TTS (NM_001347184)	9878	NR_106151	102465784		NR_106151	ENSMUSG00000098316	Mir7683	Gm27950|mmu-mir-7683	microRNA 7683	ncRNA
ChIP1_H3.mm10_peak_33613	chr8	128358427	128358691	+	0	NA	promoter-TSS (NR_035436)	promoter-TSS (NR_035436)	-514	NM_008737	18186	Mm.271745	NM_008737	ENSMUSG00000025810	Nrp1	C530029I03|NP-1|NPN-1|Npn1|Nrp	neuropilin 1	protein-coding
ChIP1_H3.mm10_peak_24544	chr4	129883876	129884660	+	0	NA	Intergenic	Intergenic	-21958	NR_045190	319894	Mm.59196	NR_045190	ENSMUSG00000086369	E330017L17Rik	-	RIKEN cDNA E330017L17 gene	ncRNA
ChIP1_H3.mm10_peak_32726	chr8	72547824	72548202	+	0	NA	5' UTR (NM_027485, exon 1 of 3)	5' UTR (NM_027485, exon 1 of 3)	297	NM_027485	70625	Mm.235885	NM_027485	ENSMUSG00000045248	Med26	5730493L18Rik|AI414941|AW495270|Crsp7	mediator complex subunit 26	protein-coding
ChIP1_H3.mm10_peak_25171	chr4	151996149	151997193	+	0	NA	promoter-TSS (NM_172705)	promoter-TSS (NM_172705)	-492	NM_172705	230936	Mm.25582	NM_172705	ENSMUSG00000047777	Phf13	BC029632|Phf5|SPOC1	PHD finger protein 13	protein-coding
ChIP1_H3.mm10_peak_15129	chr17	44685227	44685363	+	0	NA	intron (NM_001146038, intron 5 of 8)	intron (NM_001146038, intron 5 of 8)	50881	NM_001271631	12393	Mm.391013	NM_009820	ENSMUSG00000039153	Runx2	AML3|Cbf|Cbfa-1|Cbfa1|LS3|Osf2|PEBP2aA|Pebp2a1|Pebpa2a	runt related transcription factor 2	protein-coding
ChIP1_H3.mm10_peak_10555	chr14	45660979	45662364	+	0	NA	Intergenic	Intergenic	-3528	NM_001042719	114874	Mm.121918	NM_176845	ENSMUSG00000037697	Ddhd1	Mir5131|PA-PLA1	DDHD domain containing 1	protein-coding
ChIP1_H3.mm10_peak_22784	chr3	121571149	121571475	+	0	NA	Intergenic	Intergenic	-38968	NM_145394	213603	Mm.33062	NM_145394	ENSMUSG00000039865	Slc44a3	BC010552	solute carrier family 44, member 3	protein-coding
ChIP1_H3.mm10_peak_8330	chr13	3779496	3780282	+	0	NA	Intergenic	Intergenic	24429	NM_027416	70405	Mm.20079	NM_027416	ENSMUSG00000063130	Calml3	2310068O22Rik|AI326174	calmodulin-like 3	protein-coding
ChIP1_H3.mm10_peak_29531	chr7	3289041	3292940	+	0	NA	intron (NM_001093765, intron 1 of 2)	intron (NM_001093765, intron 1 of 2)	434	NM_001093765	50918	Mm.29874	NM_016969	ENSMUSG00000068566	Myadm	D7Wsu62e	myeloid-associated differentiation marker	protein-coding
ChIP1_H3.mm10_peak_23314	chr4	11455116	11455226	+	0	NA	Intergenic	Intergenic	-30787	NM_001081183	66185	Mm.331487	NM_001081183	ENSMUSG00000040720	Virma	1110037F02Rik|4930422M05Rik|Kiaa1429|mKIAA1429	vir like m6A methyltransferase associated	protein-coding
ChIP1_H3.mm10_peak_19814	chr2	102990119	102990593	+	0	NA	Intergenic	Intergenic	83157	NM_175094	27402	Mm.315011	NM_175094	ENSMUSG00000010914	Pdhx	AI481367|E3bp|Pdx1	pyruvate dehydrogenase complex, component X	protein-coding
ChIP1_H3.mm10_peak_4964	chr11	55113618	55114065	+	0	NA	TTS (NM_010299)	TTS (NM_010299)	15856	NM_010299	14667	Mm.287807	NM_010299	ENSMUSG00000000594	Gm2a	AA408702|AW215435|GM2-AP|SAP-3	GM2 ganglioside activator protein	protein-coding
ChIP1_H3.mm10_peak_2301	chr1	191111566	191111676	+	0	NA	Intergenic	Intergenic	13207	NM_030060	381319	Mm.6922	NM_030060	ENSMUSG00000026630	Batf3	9130211I03Rik|Snft	basic leucine zipper transcription factor, ATF-like 3	protein-coding
ChIP1_H3.mm10_peak_21977	chr3	81038604	81038832	+	0	NA	intron (NM_019971, intron 1 of 5)	(TA)n|Simple_repeat|Simple_repeat	2302	NM_001357746	54635	Mm.331089	NM_019971	ENSMUSG00000028019	Pdgfc	1110064L01Rik|AI647969|PDGF-C|SCDGF|VEGF-E	platelet-derived growth factor, C polypeptide	protein-coding
ChIP1_H3.mm10_peak_32329	chr8	40861351	40864028	+	0	NA	intron (NM_001044740, intron 1 of 11)	CpG	322	NM_001044740	11988	Mm.4676	NM_007514	ENSMUSG00000031596	Slc7a2	20.5|AI158848|Atrc2|CAT-2|Cat2|Tea	solute carrier family 7 (cationic amino acid transporter, y+ system), member 2	protein-coding
ChIP1_H3.mm10_peak_30802	chr7	83645233	83645394	+	0	NA	intron (NM_001360088, intron 18 of 18)	intron (NM_001360088, intron 18 of 18)	10182	NM_001360089	16170	Mm.10137	NM_010551	ENSMUSG00000001741	Il16	mKIAA4048	interleukin 16	protein-coding
ChIP1_H3.mm10_peak_26338	chr5	102060877	102061052	+	0	NA	intron (NM_172882, intron 1 of 66)	intron (NM_172882, intron 1 of 66)	8957	NM_172882	72145	Mm.332522	NM_172882	ENSMUSG00000043940	Wdfy3	2610509D04Rik|ALFY|AW319683|B930017C24|BWF1|Bchs|D5Ertd66e|Ggtb3|ZFYVE25|mKIAA0993	WD repeat and FYVE domain containing 3	protein-coding
ChIP1_H3.mm10_peak_29693	chr7	16254423	16254540	+	0	NA	intron (NM_007577, intron 2 of 2)	intron (NM_007577, intron 2 of 2)	4857	NM_001173550	12273	Mm.247623	NM_007577	ENSMUSG00000049130	C5ar1	C5aR|C5r1|Cd88|D7Msu1	complement component 5a receptor 1	protein-coding
ChIP1_H3.mm10_peak_32141	chr8	26689739	26690098	+	0	NA	Intergenic	Intergenic	134505	NR_045904	72316	Mm.490534	NR_045904	ENSMUSG00000100335	2310008N11Rik	-	RIKEN cDNA 2310008N11 gene	ncRNA
ChIP1_H3.mm10_peak_23130	chr3	154815991	154817999	+	0	NA	intron (NM_177066, intron 23 of 24)	intron (NM_177066, intron 23 of 24)	105862	NM_175176	209601	Mm.331454	NM_175176	ENSMUSG00000078161	Erich3	1700013E18Rik|4922501L14Rik|5031409G23Rik|AI596448|Gm133	glutamate rich 3	protein-coding
ChIP1_H3.mm10_peak_7923	chr12	98265863	98266217	+	0	NA	Intergenic	Intergenic	-2595	NM_008152	14744	Mm.378924	NM_008152	ENSMUSG00000021886	Gpr65	Dig1|Gpcr25|TDAG8	G-protein coupled receptor 65	protein-coding
ChIP1_H3.mm10_peak_16646	chr18	76943712	76944760	+	0	NA	promoter-TSS (NM_001361227)	promoter-TSS (NM_001361227)	121	NM_001039202	76987	Mm.236127	NM_029826	ENSMUSG00000025421	Hdhd2	0610039H12Rik|3110052N05Rik	haloacid dehalogenase-like hydrolase domain containing 2	protein-coding
ChIP1_H3.mm10_peak_5758	chr11	84959942	84960053	+	0	NA	intron (NM_007607, intron 1 of 7)	intron (NM_007607, intron 1 of 7)	2243	NM_007607	12351	Mm.1641	NM_007607	ENSMUSG00000000805	Car4	AW456718|Ca4	carbonic anhydrase 4	protein-coding
ChIP1_H3.mm10_peak_6251	chr11	102229994	102230600	+	0	NA	promoter-TSS (NR_106179)	promoter-TSS (NR_106179)	-125	NM_001284250	15184	Mm.22665	NM_010412	ENSMUSG00000008855	Hdac5	AI426555|Hdac4|mHDA1|mKIAA0600	histone deacetylase 5	protein-coding
ChIP1_H3.mm10_peak_29924	chr7	27542130	27543409	+	0	NA	5' UTR (NM_011116, exon 3 of 14)	5' UTR (NM_011116, exon 3 of 14)	10449	NM_011116	18807	Mm.6483	NM_011116	ENSMUSG00000003363	Pld3	Sam-9	phospholipase D family, member 3	protein-coding
ChIP1_H3.mm10_peak_23325	chr4	14826715	14827146	+	0	NA	promoter-TSS (NM_152812)	promoter-TSS (NM_152812)	-517	NM_152812	72201	Mm.387724	NM_152812	ENSMUSG00000040550	Otud6b	2600013N14Rik|AU015433	OTU domain containing 6B	protein-coding
ChIP1_H3.mm10_peak_22305	chr3	95523480	95524387	+	0	NA	Intergenic	Intergenic	-2853	NM_021281	13040	Mm.3619	NM_021281	ENSMUSG00000038642	Ctss	Cats	cathepsin S	protein-coding
ChIP1_H3.mm10_peak_9331	chr13	55445856	55446065	+	0	NA	intron (NM_001038018, intron 1 of 15)	intron (NM_001038018, intron 1 of 15)	629	NM_001112711	26385	Mm.10193	NM_011938	ENSMUSG00000074886	Grk6	Gprk6	G protein-coupled receptor kinase 6	protein-coding
ChIP1_H3.mm10_peak_10021	chr13	113138699	113139497	+	0	NA	intron (NR_131045, intron 2 of 2)	intron (NR_131045, intron 2 of 2)	3022	NR_131045	76720	Mm.54263	NR_131045	ENSMUSG00000114333	1700084D21Rik	-	RIKEN cDNA 1700084D21 gene	ncRNA
ChIP1_H3.mm10_peak_7210	chr12	35048981	35049228	+	0	NA	intron (NM_001014973, intron 1 of 25)	intron (NM_001014973, intron 1 of 25)	1915	NM_001014973	217463	Mm.213991	NM_001014973	ENSMUSG00000020590	Snx13	Rgs-px1|mKIAA0713	sorting nexin 13	protein-coding
ChIP1_H3.mm10_peak_17500	chr19	29453470	29453634	+	0	NA	intron (NM_021396, intron 4 of 5)	intron (NM_021396, intron 4 of 5)	42633	NM_021396	58205	Mm.116737	NM_021396	ENSMUSG00000016498	Pdcd1lg2	B7-DC|Btdc|F730015O22Rik|PD-L2	programmed cell death 1 ligand 2	protein-coding
ChIP1_H3.mm10_peak_1846	chr1	166003053	166003211	+	0	NA	promoter-TSS (NM_198932)	promoter-TSS (NM_198932)	-498	NM_198932	18986	Mm.245261	NM_011137	ENSMUSG00000026565	Pou2f1	2810482H01Rik|NF-A1|Oct-1|Oct1|Otf-1|Otf1	POU domain, class 2, transcription factor 1	protein-coding
ChIP1_H3.mm10_peak_29062	chr6	125008765	125010381	+	0	NA	promoter-TSS (NM_001347452)	promoter-TSS (NM_001347452)	-96	NM_175557	269800	Mm.108677	NM_175557	ENSMUSG00000038346	Zfp384	BB163993|C130073D16Rik|Ciz|NP|Nmp4	zinc finger protein 384	protein-coding
ChIP1_H3.mm10_peak_10730	chr14	55697542	55697679	+	0	NA	Intergenic	RMER6A|LTR|ERVK	15478	NM_019984	21816	Mm.41964	NM_019984	ENSMUSG00000022218	Tgm1	2310004J08Rik|Tgase1	transglutaminase 1, K polypeptide	protein-coding
ChIP1_H3.mm10_peak_35154	chr9	111058296	111059295	+	0	NA	Intergenic	Intergenic	-1277	NM_001302376	54199	Mm.7336	NM_017466	ENSMUSG00000043953	Ccrl2	1810047I05Rik|Ackr5|CCR11|Cmkbr1l2|E01|L-CCR	chemokine (C-C motif) receptor-like 2	protein-coding
ChIP1_H3.mm10_peak_14743	chr17	29163488	29164708	+	0	NA	intron (NM_001360239, intron 16 of 21)	B1_Mur4|SINE|Alu	49917	NM_001364848	442827	Mm.20023	NM_001002786	ENSMUSG00000064147	Rab44	9830134C10Rik	RAB44, member RAS oncogene family	protein-coding
ChIP1_H3.mm10_peak_31094	chr7	100446039	100446442	+	0	NA	intron (NM_001017985, intron 28 of 32)	L1ME2|LINE|L1	-26751	NM_009464	22229	Mm.6254	NM_009464	ENSMUSG00000032942	Ucp3	AI645527|Slc25a9|UCP-3	uncoupling protein 3 (mitochondrial, proton carrier)	protein-coding
ChIP1_H3.mm10_peak_20613	chr2	151542465	151542861	+	0	NA	non-coding (NR_126058, exon 1 of 4)	non-coding (NR_126058, exon 1 of 4)	180	NM_001302078	14225	Mm.278458	NM_008019	ENSMUSG00000032966	Fkbp1a	FKBP12|Fkbp|Fkbp1	FK506 binding protein 1a	protein-coding
ChIP1_H3.mm10_peak_4671	chr11	32536313	32536507	+	0	NA	intron (NM_001359177, intron 1 of 18)	B4A|SINE|B4	3144	NM_001359177	20868	Mm.8235	NM_009288	ENSMUSG00000020272	Stk10	Gek1|Lok|mKIAA4026	serine/threonine kinase 10	protein-coding
ChIP1_H3.mm10_peak_11379	chr15	5499358	5499549	+	0	NA	intron (NR_045274, intron 1 of 4)	L1_Mur2|LINE|L1	3135	NR_045274	71432	Mm.291087	NR_045274	ENSMUSG00000110018	5430437J10Rik	-	RIKEN cDNA 5430437J10 gene	ncRNA
ChIP1_H3.mm10_peak_4442	chr11	11685884	11693363	+	0	NA	promoter-TSS (NM_001301863)	promoter-TSS (NM_001301863)	-554	NM_001301865	22778	Mm.103545	NM_009578	ENSMUSG00000018654	Ikzf1	5832432G11Rik|Ikaros|LyF-1|Zfpn1a1|Znfn1a1|hlk-1|mKIAA4227	IKAROS family zinc finger 1	protein-coding
ChIP1_H3.mm10_peak_22080	chr3	87884951	87885116	+	0	NA	exon (NM_033573, exon 1 of 7)	exon (NM_033573, exon 1 of 7)	529	NM_033573	94315	Mm.35089	NM_033573	ENSMUSG00000004895	Prcc	-	papillary renal cell carcinoma (translocation-associated)	protein-coding
ChIP1_H3.mm10_peak_6098	chr11	98900846	98900956	+	0	NA	3' UTR (NM_197940, exon 8 of 8)	3' UTR (NM_197940, exon 8 of 8)	-6900	NM_001025779	23834	Mm.20912	NM_011799	ENSMUSG00000017499	Cdc6	CDC18L|p62(cdc6)	cell division cycle 6	protein-coding
ChIP1_H3.mm10_peak_4062	chr10	117393136	117393519	+	0	NA	Intergenic	Intergenic	-16354	NM_001310609	432508	Mm.478881	NM_001013391	ENSMUSG00000055531	Cpsf6	4733401N12Rik|AI256641|CFIM|CFIM68|HPBRII-4|HPBRII-7	cleavage and polyadenylation specific factor 6	protein-coding
ChIP1_H3.mm10_peak_2785	chr10	40066646	40067406	+	0	NA	intron (NM_001114332, intron 3 of 5)	intron (NM_001114332, intron 3 of 5)	-41758	NM_144821	215929	Mm.55513	NM_144821	ENSMUSG00000038522	Mfsd4b1	AI317395|AI482555|Naglt1a	major facilitator superfamily domain containing 4B1	protein-coding
ChIP1_H3.mm10_peak_26720	chr5	122209435	122211144	+	0	NA	promoter-TSS (NM_028752)	promoter-TSS (NM_028752)	2	NM_028752	74096	Mm.28804	NM_028752	ENSMUSG00000064267	Hvcn1	0610039P13Rik|AI450555|BTS|HV1|Vsop.|mVSOP	hydrogen voltage-gated channel 1	protein-coding
ChIP1_H3.mm10_peak_14718	chr17	28951413	28953489	+	0	NA	promoter-TSS (NM_001356300)	promoter-TSS (NM_001356300)	15	NM_001356299	66989	Mm.435	NM_025888	ENSMUSG00000005936	Kctd20	2410004N11Rik|AI451943|AW541186|D17Ertd562e	potassium channel tetramerisation domain containing 20	protein-coding
ChIP1_H3.mm10_peak_6966	chr12	16586026	16586797	+	0	NA	intron (NM_001130412, intron 1 of 20)	L1M5|LINE|L1	3359	NM_015763	14245	Mm.153625	NM_015763	ENSMUSG00000020593	Lpin1	Lipin1|fld	lipin 1	protein-coding
ChIP1_H3.mm10_peak_7021	chr12	17765967	17766117	+	0	NA	intron (NM_016677, intron 1 of 3)	intron (NM_016677, intron 1 of 3)	75233	NM_016677	53602	Mm.313619	NM_016677	ENSMUSG00000071379	Hpcal1	NVL-3|NVP-3|Nvp3|VILIP3|Vnsl3|Vsnl3	hippocalcin-like 1	protein-coding
ChIP1_H3.mm10_peak_19343	chr2	60868368	60871074	+	0	NA	intron (NM_020296, intron 1 of 13)	intron (NM_020296, intron 1 of 13)	11717	NM_001141932	56878	Mm.259667	NM_020296	ENSMUSG00000026970	Rbms1	2600014B10Rik|AI255215|MSSP-1|MSSP-2|MSSP-3|YC1	RNA binding motif, single stranded interacting protein 1	protein-coding
ChIP1_H3.mm10_peak_17006	chr19	7341959	7342415	+	0	NA	promoter-TSS (NM_007928)	promoter-TSS (NM_007928)	-327	NM_001080388	13728	Mm.258986	NM_007928	ENSMUSG00000024969	Mark2	EMK-1|Emk|Par-1|Par-1b	MAP/microtubule affinity regulating kinase 2	protein-coding
ChIP1_H3.mm10_peak_33292	chr8	119783297	119785148	+	0	NA	Intergenic	Intergenic	-5806	NM_028883	74347	Mm.358759	NM_028883	ENSMUSG00000034105	Meak7	4632415K11Rik|Kiaa1609|Tldc1	MTOR associated protein , eak-7 homolog	protein-coding
ChIP1_H3.mm10_peak_16885	chr19	5567623	5568971	+	0	NA	5' UTR (NM_001033448, exon 1 of 2)	5' UTR (NM_001033448, exon 1 of 2)	273	NM_001033448	381201	Mm.441906	NM_001033448	ENSMUSG00000049562	Ap5b1	Gm962|beta-5	adaptor-related protein complex 5, beta 1 subunit	protein-coding
ChIP1_H3.mm10_peak_35854	chrX	75034702	75035271	+	0	NA	intron (NM_181584, intron 1 of 9)	intron (NM_181584, intron 1 of 9)	49919	NM_181584	210710	Mm.267056	NM_181584	ENSMUSG00000032750	Gab3	5930433H21Rik	growth factor receptor bound protein 2-associated protein 3	protein-coding
ChIP1_H3.mm10_peak_14143	chr16	93711133	93711463	+	0	NA	promoter-TSS (NM_026700)	promoter-TSS (NM_026700)	-609	NM_026700	70028	Mm.23230	NM_026700	ENSMUSG00000022946	Dop1b	0610038M01Rik|2610510B01Rik|AI503246|C21orf5|Dopey2|mKIAA0933	DOP1 leucine zipper like protein B	protein-coding
ChIP1_H3.mm10_peak_20289	chr2	130630811	130631245	+	0	NA	promoter-TSS (NM_001255994)	promoter-TSS (NM_001255994)	-990	NM_001255994	140629	Mm.486003	NM_080562	ENSMUSG00000027300	Ubox5	1500010O06Rik|C330018L13Rik|Rnf37|UIP5|Ubce7ip5|Ube7ip5	U box domain containing 5	protein-coding
ChIP1_H3.mm10_peak_20030	chr2	122375625	122376726	+	0	NA	Intergenic	Intergenic	-7257	NM_001013829	435684	Mm.458215	NM_001013829	ENSMUSG00000033256	Shf	-	Src homology 2 domain containing F	protein-coding
ChIP1_H3.mm10_peak_20984	chr2	166155062	166155643	+	0	NA	promoter-TSS (NM_001252578)	promoter-TSS (NM_001252578)	-67	NM_001252578	72043	Mm.1011	NM_028072	ENSMUSG00000006800	Sulf2	2010004N24Rik|AU020235|MSulf-2|mKIAA1247	sulfatase 2	protein-coding
ChIP1_H3.mm10_peak_18820	chr2	30124554	30125198	+	0	NA	promoter-TSS (NM_178694)	promoter-TSS (NM_178694)	-265	NM_001290503	227693	Mm.44526	NM_178694	ENSMUSG00000039686	Zer1	C230075L19Rik|Zyg11bl	zyg-11 related, cell cycle regulator	protein-coding
ChIP1_H3.mm10_peak_24345	chr4	122838591	122838759	+	0	NA	intron (NM_008917, intron 1 of 8)	L2b|LINE|L2	2448	NM_008917	19063	Mm.277719	NM_008917	ENSMUSG00000028657	Ppt1	9530043G02Rik|AA960502|C77813|CLN1|D4Ertd184e|INCL|PPT	palmitoyl-protein thioesterase 1	protein-coding
ChIP1_H3.mm10_peak_16284	chr18	46515665	46515834	+	0	NA	intron (NM_173423, intron 2 of 2)	L1MB8|LINE|L1	10222	NM_173423	240263	Mm.38249	NM_173423	ENSMUSG00000033319	Fem1c	2610312A07Rik|3632443A22Rik|AI646567	fem-1 homolog c (C.elegans)	protein-coding
ChIP1_H3.mm10_peak_11498	chr15	27663749	27666707	+	0	NA	intron (NM_001242424, intron 1 of 8)	intron (NM_001242424, intron 1 of 8)	16314	NM_001242424	223433	Mm.266485	NM_198301	ENSMUSG00000056069	Otulinl	9830126M18|Fam105a	OTU deubiquitinase with linear linkage specificity like	protein-coding
ChIP1_H3.mm10_peak_25982	chr5	72261706	72261921	+	0	NA	intron (NR_003966, intron 11 of 22)	Lx5b|LINE|L1	58470	NM_153389	231287	Mm.32775	NM_153389	ENSMUSG00000046808	Atp10d	9830145H18Rik|ATPVD|D5Buc24e	ATPase, class V, type 10D	protein-coding
ChIP1_H3.mm10_peak_3545	chr10	83331036	83331347	+	0	NA	intron (NM_177388, intron 1 of 10)	intron (NM_177388, intron 1 of 10)	6626	NM_177388	338365	Mm.67073	NM_177388	ENSMUSG00000034591	Slc41a2	A230035L05Rik|SLC41A1-L1	solute carrier family 41, member 2	protein-coding
ChIP1_H3.mm10_peak_7142	chr12	32207301	32208999	+	0	NA	intron (NR_157094, intron 1 of 11)	intron (NR_157094, intron 1 of 11)	320	NM_020272	30955	Mm.101369	NM_020272	ENSMUSG00000020573	Pik3cg	5830428L06Rik|PI3Kgamma|p110gamma|p120-PI3K	phosphatidylinositol-4,5-bisphosphate 3-kinase catalytic subunit gamma	protein-coding
ChIP1_H3.mm10_peak_3565	chr10	85167941	85168067	+	0	NA	intron (NM_007771, intron 1 of 12)	intron (NM_007771, intron 1 of 12)	17050	NM_007771	12952	Mm.26237	NM_007771	ENSMUSG00000020038	Cry1	AU020726|AU021000|Phll1	cryptochrome 1 (photolyase-like)	protein-coding
ChIP1_H3.mm10_peak_4968	chr11	55208276	55208393	+	0	NA	intron (NM_153139, intron 1 of 10)	intron (NM_153139, intron 1 of 10)	3994	NM_153139	215335	Mm.35732	NM_153139	ENSMUSG00000020261	Slc36a1	5830411H19Rik|AI839897|Pat1	solute carrier family 36 (proton/amino acid symporter), member 1	protein-coding
ChIP1_H3.mm10_peak_4992	chr11	58329795	58331228	+	0	NA	promoter-TSS (NM_001308167)	promoter-TSS (NM_001308167)	-172	NM_001256520	319475	Mm.72124	NM_178761	ENSMUSG00000049755	Zfp672	4930488P06Rik|4930511N19Rik|Znf672	zinc finger protein 672	protein-coding
ChIP1_H3.mm10_peak_9102	chr13	45637784	45638032	+	0	NA	intron (NM_001199304, intron 5 of 6)	intron (NM_001199304, intron 5 of 6)	130464	NM_025508	66355	Mm.290802	NM_025508	ENSMUSG00000000253	Gmpr	2310004P21Rik|AV028449|GMPR 1	guanosine monophosphate reductase	protein-coding
ChIP1_H3.mm10_peak_28986	chr6	122954386	122954496	+	0	NA	intron (NM_153197, intron 2 of 5)	intron (NM_153197, intron 2 of 5)	1797	NM_153197	73149	Mm.25684	NM_153197	ENSMUSG00000043832	Clec4a3	3110037K17Rik|Dcir3	C-type lectin domain family 4, member a3	protein-coding
ChIP1_H3.mm10_peak_31706	chr7	133637816	133638155	+	0	NA	intron (NM_178115, intron 1 of 24)	CpG	310	NM_178115	214764	Mm.174044	NM_145995	ENSMUSG00000039990	Edrf1	2700050L05Rik|AU022667|AW558805	erythroid differentiation regulatory factor 1	protein-coding
ChIP1_H3.mm10_peak_35439	chr9	123478775	123479295	+	0	NA	5' UTR (NM_013860, exon 1 of 8)	5' UTR (NM_013860, exon 1 of 8)	334	NM_013860	29806	Mm.10987	NM_013860	ENSMUSG00000025239	Limd1	AW822033|D9Ertd192e	LIM domains containing 1	protein-coding
ChIP1_H3.mm10_peak_8831	chr13	37650301	37650928	+	0	NA	Intergenic	Intergenic	-175424	NM_026830	68750	Mm.491109	NM_026830	ENSMUSG00000039087	Rreb1	1110037N09Rik|AA414966|B930013M22Rik	ras responsive element binding protein 1	protein-coding
ChIP1_H3.mm10_peak_11877	chr15	59654477	59654655	+	0	NA	exon (NM_144549, exon 3 of 3)	exon (NM_144549, exon 3 of 3)	5912	NM_144549	211770	Mm.40298	NM_144549	ENSMUSG00000032501	Trib1	A530090O15Rik|TRB-1|Trb1	tribbles pseudokinase 1	protein-coding
ChIP1_H3.mm10_peak_2626	chr10	20952138	20952395	+	0	NA	promoter-TSS (NM_026203)	promoter-TSS (NM_026203)	-281	NM_026203	52906	Mm.253280	NM_026203	ENSMUSG00000019986	Ahi1	1700015F03Rik|Ahi-1|D10Bwg0629e	Abelson helper integration site 1	protein-coding
ChIP1_H3.mm10_peak_7637	chr12	80434596	80436260	+	0	NA	intron (NM_001364324, intron 1 of 8)	CpG	1173	NM_001364324	320808	Mm.220310	NM_177267	ENSMUSG00000049106	Dcaf5	9430020B07Rik|AI325023|AI430035|AI848110|AW124614|BCRG2|BCRP2|Wdr22	DDB1 and CUL4 associated factor 5	protein-coding
ChIP1_H3.mm10_peak_1003	chr1	91206740	91207887	+	0	NA	TTS (NM_001168392)	TTS (NM_001168392)	27491	NM_001168392	51801	Mm.3272	NM_016894	ENSMUSG00000034353	Ramp1	9130218E19Rik	receptor (calcitonin) activity modifying protein 1	protein-coding
ChIP1_H3.mm10_peak_33435	chr8	122922419	122924948	+	0	NA	intron (NM_001081379, intron 2 of 12)	intron (NM_001081379, intron 2 of 12)	75309	NM_007662	12555	Mm.1976	NM_007662	ENSMUSG00000031962	Cdh15	AI323380|Cdh14|Mcad	cadherin 15	protein-coding
ChIP1_H3.mm10_peak_10695	chr14	54767920	54768981	+	0	NA	intron (NM_016972, intron 1 of 10)	intron (NM_016972, intron 1 of 10)	13436	NM_016972	50934	Mm.276831	NM_016972	ENSMUSG00000022180	Slc7a8	AA408822|LAT2	solute carrier family 7 (cationic amino acid transporter, y+ system), member 8	protein-coding
ChIP1_H3.mm10_peak_25100	chr4	149170367	149172202	+	0	NA	Intergenic	B2_Mm1a|SINE|B2	-4579	NM_001081274	110208	Mm.252080	NM_025801	ENSMUSG00000028961	Pgd	0610042A05Rik|AU019875|C78335	phosphogluconate dehydrogenase	protein-coding
ChIP1_H3.mm10_peak_17227	chr19	12805330	12805486	+	0	NA	intron (NM_134152, intron 2 of 8)	L1_Mus3|LINE|L1	6829	NM_134152	107321	Mm.313136	NM_134152	ENSMUSG00000024696	Lpxn	4933402K05Rik|A530083L21Rik|AV278559|LDPL	leupaxin	protein-coding
ChIP1_H3.mm10_peak_5484	chr11	76458511	76458839	+	0	NA	intron (NM_198894, intron 10 of 22)	intron (NM_198894, intron 10 of 22)	9790	NM_001291186	109934	Mm.258939	NM_198018	ENSMUSG00000017631	Abr	-	active BCR-related gene	protein-coding
ChIP1_H3.mm10_peak_23978	chr4	87652691	87652898	+	0	NA	Intergenic	Intergenic	153529	NM_001286158	70122	Mm.288898	NM_027326	ENSMUSG00000028496	Mllt3	2210011H10Rik|2610012I03Rik|3830408D16Rik|Af9|D4Ertd321e	myeloid/lymphoid or mixed-lineage leukemia; translocated to, 3	protein-coding
ChIP1_H3.mm10_peak_20395	chr2	132711670	132712389	+	0	NA	intron (NM_001358261, intron 2 of 2)	intron (NM_001358261, intron 2 of 2)	21431	NM_028637	73747	Mm.284114	NM_028637	ENSMUSG00000044991	Shld1	1110034G24Rik	shieldin complex subunit 1	protein-coding
ChIP1_H3.mm10_peak_1215	chr1	128004738	128004949	+	0	NA	intron (NM_001285945, intron 8 of 20)	Lx8|LINE|L1	97628	NM_027678	226409	Mm.425048	NM_027678	ENSMUSG00000036086	Zranb3	4933425L19Rik|AH2|AI316834|C730006D09	zinc finger, RAN-binding domain containing 3	protein-coding
ChIP1_H3.mm10_peak_14524	chr17	24426875	24427310	+	0	NA	intron (NM_010023, intron 2 of 6)	intron (NM_010023, intron 2 of 6)	409	NM_010023	13177	Mm.291743	NM_010023	ENSMUSG00000024132	Eci1	Dci|eci	enoyl-Coenzyme A delta isomerase 1	protein-coding
ChIP1_H3.mm10_peak_24283	chr4	117681970	117682233	+	0	NA	intron (NM_023178, intron 1 of 10)	CpG	124	NM_023178	66233	Mm.29142	NM_023178	ENSMUSG00000009640	Dmap1	1500016M21Rik|DNMAP1|DNMTAP1|Dmtap1|mKIAA1425	DNA methyltransferase 1-associated protein 1	protein-coding
ChIP1_H3.mm10_peak_10741	chr14	56668318	56668505	+	0	NA	exon (NM_023773, exon 1 of 14)	exon (NM_023773, exon 1 of 14)	163	NM_023773	75339	Mm.152466	NM_023773	ENSMUSG00000079184	Mphosph8	1500035L22Rik|4930548G07Rik|AU040635	M-phase phosphoprotein 8	protein-coding
ChIP1_H3.mm10_peak_755	chr1	80670540	80670714	+	0	NA	intron (NM_175291, intron 1 of 55)	MTE2a|LTR|ERVL-MaLR	-5275	NM_001285927	210293	Mm.133473	NM_175291	ENSMUSG00000038608	Dock10	9330153B10Rik|A630054M16Rik|Jr4|Jr5|R75174|ZIZ3|Zizimin3|mKIAA0694	dedicator of cytokinesis 10	protein-coding
ChIP1_H3.mm10_peak_5315	chr11	70446859	70447367	+	0	NA	Intergenic	Intergenic	-4805	NM_025397	66172	Mm.46424	NM_025397	ENSMUSG00000018923	Med11	1110030J09Rik|AI465144|AW545069	mediator complex subunit 11	protein-coding
ChIP1_H3.mm10_peak_10594	chr14	47494320	47494579	+	0	NA	intron (NM_030236, intron 1 of 1)	B1_Mur4|SINE|Alu	21888	NM_001146085	78938	Mm.11935	NM_030236	ENSMUSG00000037536	Fbxo34	2900057B08Rik|5830426G16Rik	F-box protein 34	protein-coding
ChIP1_H3.mm10_peak_4801	chr11	49211396	49211698	+	0	NA	intron (NM_001362727, intron 1 of 3)	intron (NM_001362727, intron 1 of 3)	7228	NM_001362727	22720	Mm.16650	NM_009562	ENSMUSG00000046311	Zfp62	-	zinc finger protein 62	protein-coding
ChIP1_H3.mm10_peak_16711	chr18	82525472	82525856	+	0	NA	intron (NM_001025245, intron 3 of 3)	intron (NM_001025245, intron 3 of 3)	-28799	NM_001025258	17196	Mm.252063	NM_010777	ENSMUSG00000041607	Mbp	C76307|Hmbpr|R75289|golli-mbp|jve|mld|shi	myelin basic protein	protein-coding
ChIP1_H3.mm10_peak_25933	chr5	66076680	66076854	+	0	NA	intron (NM_178446, intron 2 of 6)	intron (NM_178446, intron 2 of 6)	21412	NM_139065	245945	Mm.36863	NM_139065	ENSMUSG00000070780	Rbm47	9530077J19Rik	RNA binding motif protein 47	protein-coding
ChIP1_H3.mm10_peak_15734	chr17	84083375	84084538	+	0	NA	intron (NR_045458, intron 2 of 5)	RSINE1|SINE|B4	5296	NR_045458	74473	Mm.399575	NR_045458	ENSMUSG00000117571	4933433H22Rik	-	RIKEN cDNA 4933433H22 gene	ncRNA
ChIP1_H3.mm10_peak_29273	chr6	131268901	131269034	+	0	NA	Intergenic	L1_Mus2|LINE|L1	-21605	NM_008462	16633	Mm.4783	NM_008462	ENSMUSG00000030187	Klra2	Klra30|Ly49b	killer cell lectin-like receptor, subfamily A, member 2	protein-coding
ChIP1_H3.mm10_peak_2342	chr1	191420498	191420618	+	0	NA	Intergenic	Intergenic	-23517	NM_144880	226849	Mm.205569	NM_144880	ENSMUSG00000026626	Ppp2r5a	PR61alpha	protein phosphatase 2, regulatory subunit B', alpha	protein-coding
ChIP1_H3.mm10_peak_10793	chr14	60749760	60749905	+	0	NA	intron (NM_001033272, intron 7 of 12)	PB1D10|SINE|Alu	16928	NM_001310594	219140	Mm.149776	NM_001033272	ENSMUSG00000021990	Spata13	C79050|ESTM11|X83327|mFLJ00298	spermatogenesis associated 13	protein-coding
ChIP1_H3.mm10_peak_5886	chr11	88993952	89005374	+	0	NA	exon (NM_009546, exon 1 of 9)	exon (NM_009546, exon 1 of 9)	260	NM_009546	217069	Mm.248445	NM_009546	ENSMUSG00000000275	Trim25	AA960166|AL022677|EFP|Zfp147	tripartite motif-containing 25	protein-coding
ChIP1_H3.mm10_peak_17886	chr19	45074039	45076172	+	0	NA	promoter-TSS (NM_178929)	promoter-TSS (NM_178929)	-136	NM_001362398	107250	Mm.24417	NM_178929	ENSMUSG00000025213	Kazald1	AI842353|Bono1|IGFBP-rP10	Kazal-type serine peptidase inhibitor domain 1	protein-coding
ChIP1_H3.mm10_peak_15372	chr17	50992780	50994595	+	0	NA	intron (NM_028162, intron 3 of 21)	RLTR14-int|LTR|ERV1	165691	NM_001285993	72238	Mm.120650	NM_028162	ENSMUSG00000023923	Tbc1d5	1600014N05Rik	TBC1 domain family, member 5	protein-coding
ChIP1_H3.mm10_peak_17506	chr19	29466089	29471352	+	0	NA	intron (NM_021396, intron 5 of 5)	intron (NM_021396, intron 5 of 5)	53267	NR_015567	77779	Mm.458738	NR_015567	ENSMUSG00000097855	A930007I19Rik	-	RIKEN cDNA A930007I19 gene	ncRNA
ChIP1_H3.mm10_peak_28835	chr6	117875605	117875715	+	0	NA	Intergenic	B2_Mm1t|SINE|B2	12779	NM_001001792	22685	Mm.249661	NM_008616	ENSMUSG00000042097	Zfp239	Mok-2|Mok2|Znf239	zinc finger protein 239	protein-coding
ChIP1_H3.mm10_peak_25583	chr5	31290302	31291851	+	0	NA	promoter-TSS (NM_026298)	promoter-TSS (NM_026298)	38	NM_026298	67661	Mm.293023	NM_026298	ENSMUSG00000038564	Ift172	4930553F24Rik|Slb|avc1|wim	intraflagellar transport 172	protein-coding
ChIP1_H3.mm10_peak_3988	chr10	111988134	111988317	+	0	NA	3' UTR (NM_178610, exon 10 of 10)	3' UTR (NM_178610, exon 10 of 10)	9039	NM_028608	73690	Mm.173790	NM_028608	ENSMUSG00000056888	Glipr1	2410114O14Rik|RTVP-1|RTVP1|mRTVP-1	GLI pathogenesis-related 1 (glioma)	protein-coding
ChIP1_H3.mm10_peak_29576	chr7	4460667	4460931	+	0	NA	Intergenic	Intergenic	-3936	NM_026146	67425	Mm.360392	NM_026146	ENSMUSG00000006154	Eps8l1	2310051G19Rik|4632407K17Rik|AW060268|DRC3|EPS8R1	EPS8-like 1	protein-coding
ChIP1_H3.mm10_peak_51	chr1	13979903	13980015	+	0	NA	Intergenic	Intergenic	-193030	NR_004447	433273	Mm.304088	NR_004447	ENSMUSG00000097711	Gm5523	EG433273	glyceraldehyde-3-phosphate dehydrogenase pseudogene	pseudo
ChIP1_H3.mm10_peak_22866	chr3	127894251	127896053	+	0	NA	intron (NM_027482, intron 1 of 1)	intron (NM_027482, intron 1 of 1)	1171	NM_027482	70617	Mm.317049	NM_027482	ENSMUSG00000050549	Fam241a	2700063A17Rik|5730508B09Rik|C80506	family with sequence similarity 241, member A	protein-coding
ChIP1_H3.mm10_peak_14620	chr17	26514269	26515227	+	0	NA	Intergenic	Intergenic	-6276	NM_013642	19252	Mm.239041	NM_013642	ENSMUSG00000024190	Dusp1	3CH134|MKP1|Ptpn16|U19515|erp|mkp-1	dual specificity phosphatase 1	protein-coding
ChIP1_H3.mm10_peak_13777	chr16	55934590	55934710	+	0	NA	intron (NM_001159364, intron 1 of 3)	intron (NM_001159364, intron 1 of 3)	198	NM_001159364	74201	Mm.178427	NM_028815	ENSMUSG00000022604	Cep97	2810403B08Rik|4932439K18Rik|AA437768|E130116N02Rik|Lrriq2	centrosomal protein 97	protein-coding
ChIP1_H3.mm10_peak_20345	chr2	132108506	132108616	+	0	NA	intron (NM_001355430, intron 1 of 15)	ORR1A2|LTR|ERVL-MaLR	36547	NM_001355431	54338	Mm.103581	NM_018824	ENSMUSG00000027340	Slc23a2	AI844736|NBTL1|SVCT2|Slc23a1|YSPL2|YSPL3|mKIAA0238	solute carrier family 23 (nucleobase transporters), member 2	protein-coding
ChIP1_H3.mm10_peak_25823	chr5	49556961	49557526	+	0	NA	Intergenic	Intergenic	-271584	NM_001199244	80334	Mm.160172	NM_030265	ENSMUSG00000029088	Kcnip4	AV032399|Calp|Calp250|KChIP4|KChIP4a	Kv channel interacting protein 4	protein-coding
ChIP1_H3.mm10_peak_14252	chr17	6744958	6745116	+	0	NA	intron (NM_009510, intron 7 of 12)	intron (NM_009510, intron 7 of 12)	37743	NM_009510	22350	Mm.277812	NM_009510	ENSMUSG00000052397	Ezr	AW146364|R75297|Vil2|p81	ezrin	protein-coding
ChIP1_H3.mm10_peak_11622	chr15	38440361	38440471	+	0	NA	Intergenic	MERV1_I-int|LTR|ERV1	50131	NR_105916	102465574		NR_105916	ENSMUSG00000099110	Mir6951	Gm27765|mmu-mir-6951	microRNA 6951	ncRNA
ChIP1_H3.mm10_peak_23521	chr4	41358565	41359463	+	0	NA	intron (NM_001355508, intron 1 of 6)	(CA)n|Simple_repeat|Simple_repeat	7051	NM_001355508	67123	Mm.289795	NM_023305	ENSMUSG00000028437	Ubap1	2700092A01Rik|NAG20|UBAP-1|Ubap	ubiquitin-associated protein 1	protein-coding
ChIP1_H3.mm10_peak_497	chr1	62721224	62721389	+	0	NA	intron (NM_001077403, intron 2 of 16)	intron (NM_001077403, intron 2 of 16)	17989	NM_001077407	18187	Mm.266341	NM_010939	ENSMUSG00000025969	Nrp2	1110048P06Rik|Np-2|Np2|Npn-2|Npn2	neuropilin 2	protein-coding
ChIP1_H3.mm10_peak_15557	chr17	71215693	71215999	+	0	NA	intron (NM_001164885, intron 2 of 19)	intron (NM_001164885, intron 2 of 19)	11192	NM_001164885	64898	Mm.227924	NM_022882	ENSMUSG00000024052	Lpin2	2610511G02Rik|AI481352|AW742896	lipin 2	protein-coding
ChIP1_H3.mm10_peak_16333	chr18	50133233	50135036	+	0	NA	intron (NM_008292, intron 2 of 23)	intron (NM_008292, intron 2 of 23)	5933	NM_008292	15488	Mm.277857	NM_008292	ENSMUSG00000024507	Hsd17b4	17-beta-HSD|17[b]-HSD|DBP|MFE-2|MFP2|MPF-2|Mfp-2|perMFE-2	hydroxysteroid (17-beta) dehydrogenase 4	protein-coding
ChIP1_H3.mm10_peak_26493	chr5	108312324	108312711	+	0	NA	promoter-TSS (NM_001370998)	promoter-TSS (NM_001370998)	-296	NM_001081234	433931	Mm.319881	NM_001081234	ENSMUSG00000029263	Pigg	Gpi7	phosphatidylinositol glycan anchor biosynthesis, class G	protein-coding
ChIP1_H3.mm10_peak_16628	chr18	74207886	74208471	+	0	NA	promoter-TSS (NM_025581)	promoter-TSS (NM_025581)	-360	NM_025581	66468	Mm.283406	NM_025581	ENSMUSG00000036223	Ska1	2810433K01Rik|AV117428	spindle and kinetochore associated complex subunit 1	protein-coding
ChIP1_H3.mm10_peak_32139	chr8	26688596	26689241	+	0	NA	Intergenic	Intergenic	135505	NR_045904	72316	Mm.490534	NR_045904	ENSMUSG00000100335	2310008N11Rik	-	RIKEN cDNA 2310008N11 gene	ncRNA
ChIP1_H3.mm10_peak_7684	chr12	82170776	82170898	+	0	NA	intron (NM_001167983, intron 1 of 23)	intron (NM_001167983, intron 1 of 23)	821	NM_001167983	217692	Mm.261333	NM_172579	ENSMUSG00000042700	Sipa1l1	4931426N11Rik|AW213287|Spar|mKIAA0440	signal-induced proliferation-associated 1 like 1	protein-coding
ChIP1_H3.mm10_peak_5933	chr11	94206842	94206982	+	0	NA	Intergenic	Intergenic	-4542	NM_009427	22057	Mm.259673	NM_009427	ENSMUSG00000037573	Tob1	Tob|Trob	transducer of ErbB-2.1	protein-coding
ChIP1_H3.mm10_peak_33975	chr9	41088373	41088808	+	0	NA	intron (NM_176860, intron 1 of 13)	intron (NM_176860, intron 1 of 13)	-9084	NM_001357412	72828	Mm.133615	NM_176860	ENSMUSG00000032020	Ubash3b	2810457I06Rik|BB125008|STS-1|TULA-2|p70	ubiquitin associated and SH3 domain containing, B	protein-coding
ChIP1_H3.mm10_peak_4432	chr11	6546070	6547799	+	0	NA	promoter-TSS (NM_146014)	promoter-TSS (NM_146014)	47	NM_001190343	216527	Mm.221271	NM_146014	ENSMUSG00000000378	Ccm2	BC029157	cerebral cavernous malformation 2	protein-coding
ChIP1_H3.mm10_peak_16992	chr19	7039798	7040052	+	0	NA	5' UTR (NM_016737, exon 1 of 14)	5' UTR (NM_016737, exon 1 of 14)	101	NM_016737	20867	Mm.258633	NM_016737	ENSMUSG00000024966	Stip1	Hop|Sti1|p60	stress-induced phosphoprotein 1	protein-coding
ChIP1_H3.mm10_peak_28578	chr6	108503630	108503769	+	0	NA	intron (NM_010585, intron 53 of 61)	L1ME1|LINE|L1	13956	NR_106121	102465766		NR_106121	ENSMUSG00000105697	Mir7661	mmu-mir-7661	microRNA 7661	ncRNA
ChIP1_H3.mm10_peak_13513	chr16	33912107	33912320	+	0	NA	intron (NM_001145884, intron 9 of 14)	intron (NM_001145884, intron 9 of 14)	54825	NM_001348087	22247	Mm.13145	NM_009471	ENSMUSG00000022814	Umps	1700095D23Rik|AA408257|AL033308|BB164745	uridine monophosphate synthetase	protein-coding
ChIP1_H3.mm10_peak_1433	chr1	138165903	138166121	+	0	NA	intron (NM_011210, intron 2 of 29)	intron (NM_011210, intron 2 of 29)	9114	NM_001111316	19264	Mm.391573	NM_011210	ENSMUSG00000026395	Ptprc	B220|CD45R|Cd45|L-CA|Ly-5|Lyt-4|T200|loc	protein tyrosine phosphatase, receptor type, C	protein-coding
ChIP1_H3.mm10_peak_19777	chr2	102867579	102867875	+	0	NA	intron (NM_001039150, intron 1 of 13)	intron (NM_001039150, intron 1 of 13)	33938	NM_001177785	12505	Mm.423621	NM_009851	ENSMUSG00000005087	Cd44	AU023126|AW121933|AW146109|HERMES|Ly-24|Pgp-1	CD44 antigen	protein-coding
ChIP1_H3.mm10_peak_4479	chr11	17210854	17211004	+	0	NA	promoter-TSS (NM_178909)	promoter-TSS (NM_178909)	660	NM_025443	66249	Mm.27831	NM_025443	ENSMUSG00000020116	Pno1	1810003N24Rik|AA407421|AU015468|AU019495|AU042323|Emi3|Imi3	partner of NOB1 homolog	protein-coding
ChIP1_H3.mm10_peak_23202	chr4	6351310	6351553	+	0	NA	Intergenic	Intergenic	-14249	NM_016807	53378	Mm.247473	NM_016807	ENSMUSG00000028249	Sdcbp	MDA-9|Sycl|syntenin-1	syndecan binding protein	protein-coding
ChIP1_H3.mm10_peak_34409	chr9	62811180	62811320	+	0	NA	exon (NM_010193, exon 1 of 2)	exon (NM_010193, exon 1 of 2)	398	NM_010193	14155	Mm.24069	NM_010193	ENSMUSG00000032244	Fem1b	mKIAA0396	feminization 1 homolog b (C. elegans)	protein-coding
ChIP1_H3.mm10_peak_24229	chr4	116220734	116222056	+	0	NA	promoter-TSS (NM_001355585)	promoter-TSS (NM_001355585)	-21	NM_001355585	18710	Mm.253819	NM_181585	ENSMUSG00000028698	Pik3r3	AA414954|p55|p55pik	phosphoinositide-3-kinase regulatory subunit 3	protein-coding
ChIP1_H3.mm10_peak_20910	chr2	164070614	164071258	+	0	NA	exon (NM_001291155, exon 1 of 7)	exon (NM_001291155, exon 1 of 7)	166	NM_025996	67145	Mm.23173	NM_025996	ENSMUSG00000018322	Tomm34	2610100K07Rik|TOM34	translocase of outer mitochondrial membrane 34	protein-coding
ChIP1_H3.mm10_peak_17199	chr19	12459243	12459542	+	0	NA	Intergenic	Intergenic	-1378	NM_010821	17476	Mm.3999	NM_010821	ENSMUSG00000046805	Mpeg1	MPS1|Mpg-1|P-2	macrophage expressed gene 1	protein-coding
ChIP1_H3.mm10_peak_7611	chr12	80054051	80054746	+	0	NA	Intergenic	Plat_L3|LINE|CR1	58615	NM_007564	12192	Mm.235132	NM_007564	ENSMUSG00000021127	Zfp36l1	AW742437|AW743212|Berg36|Brf1|D530020L18Rik|ERF1|TIS11b|cMG1	zinc finger protein 36, C3H type-like 1	protein-coding
ChIP1_H3.mm10_peak_18858	chr2	31054478	31054791	+	0	NA	intron (NM_001038700, intron 8 of 14)	intron (NM_001038700, intron 8 of 14)	41866	NM_001177650	14269	Mm.52297	NM_019406	ENSMUSG00000075415	Fnbp1	1110057E06Rik|2210010H06Rik|FBP1|Fbp17	formin binding protein 1	protein-coding
ChIP1_H3.mm10_peak_16018	chr18	21001423	21002713	+	0	NA	exon (NM_001303011, exon 1 of 5)	exon (NM_001303011, exon 1 of 5)	111	NM_001303011	56515	Mm.253542	NM_019706	ENSMUSG00000024317	Rnf138	2410015A17Rik|2810480D20Rik|STRIN|Trif|Trif-d	ring finger protein 138	protein-coding
ChIP1_H3.mm10_peak_22686	chr3	108296414	108296623	+	0	NA	intron (NM_001271599, intron 1 of 20)	intron (NM_001271599, intron 1 of 20)	12454	NM_019972	20661	Mm.157119	NM_019972	ENSMUSG00000068747	Sort1	2900053A11Rik|AI852375|Ntr3|Ntsr3	sortilin 1	protein-coding
ChIP1_H3.mm10_peak_17242	chr19	15827637	15828254	+	0	NA	Intergenic	Intergenic	96677	NM_001205339	107272	Mm.289936	NM_177420	ENSMUSG00000024640	Psat1	D8Ertd814e|EPIP|PSA|Psat	phosphoserine aminotransferase 1	protein-coding
ChIP1_H3.mm10_peak_1426	chr1	138163252	138163479	+	0	NA	intron (NM_011210, intron 2 of 29)	intron (NM_011210, intron 2 of 29)	11761	NM_001111316	19264	Mm.391573	NM_011210	ENSMUSG00000026395	Ptprc	B220|CD45R|Cd45|L-CA|Ly-5|Lyt-4|T200|loc	protein tyrosine phosphatase, receptor type, C	protein-coding
ChIP1_H3.mm10_peak_24439	chr4	126227659	126227828	+	0	NA	Intergenic	Intergenic	-25033	NM_146153	230753	Mm.29813	NM_146153	ENSMUSG00000043962	Thrap3	9330151F09Rik|B230333E16Rik|Trap150	thyroid hormone receptor associated protein 3	protein-coding
ChIP1_H3.mm10_peak_15250	chr17	47213994	47215051	+	0	NA	intron (NM_001097623, intron 3 of 19)	L2a|LINE|L2	-15708	NM_172622	224829	Mm.260989	NM_172622		Trerf1	9430096I18Rik|AI429294|B830015H24|RAPA|Trep-132|Trep132	transcriptional regulating factor 1	protein-coding
ChIP1_H3.mm10_peak_8496	chr13	13538892	13539042	+	0	NA	Intergenic	MIRc|SINE|MIR	-51442	NM_010748	17101	Mm.342337	NM_010748	ENSMUSG00000019726	Lyst	D13Sfk13|beige|bg	lysosomal trafficking regulator	protein-coding
ChIP1_H3.mm10_peak_29781	chr7	19562097	19562868	+	0	NA	promoter-TSS (NM_199149)	promoter-TSS (NM_199149)	-84	NM_199149	232947	Mm.219662	NM_199149	ENSMUSG00000051403	Ppp1r37	Gm158|Lrrc68	protein phosphatase 1, regulatory subunit 37	protein-coding
ChIP1_H3.mm10_peak_13756	chr16	52066407	52066608	+	0	NA	intron (NM_001033238, intron 3 of 17)	intron (NM_001033238, intron 3 of 17)	34958	NM_001033238	208650	Mm.328206	NM_001033238	ENSMUSG00000022637	Cblb	AI429560|AI851073|Cbl-b	Casitas B-lineage lymphoma b	protein-coding
ChIP1_H3.mm10_peak_28070	chr6	55039124	55039251	+	0	NA	intron (NM_180678, intron 1 of 16)	intron (NM_180678, intron 1 of 16)	1186	NM_180678	353172	Mm.250004	NM_180678	ENSMUSG00000029777	Gars	GENA202|Gena201|Nmf249|Sgrp23	glycyl-tRNA synthetase	protein-coding
ChIP1_H3.mm10_peak_6519	chr11	115003667	115003896	+	0	NA	Intergenic	Intergenic	-1901	NM_134158	140497	Mm.2699	NM_134158	ENSMUSG00000044811	Cd300c2	CLM-4|CLM4|Cd300c|Cd300d|DIgR1|Igsf7|Lmir2|MAIR-II	CD300C molecule 2	protein-coding
ChIP1_H3.mm10_peak_17811	chr19	42157558	42157970	+	0	NA	Intergenic	Intergenic	10375	NM_183195	277010	Mm.206250	NM_183195	ENSMUSG00000044345	Marveld1	AI504298|Mrvldc1	MARVEL (membrane-associating) domain containing 1	protein-coding
ChIP1_H3.mm10_peak_35763	chrX	57391834	57393675	+	0	NA	intron (NM_001166623, intron 1 of 8)	CpG	282	NM_011252	19655	Mm.28275	NM_011252	ENSMUSG00000031134	Rbmx	hnRNP G	RNA binding motif protein, X chromosome	protein-coding
ChIP1_H3.mm10_peak_7587	chr12	76961503	76962493	+	0	NA	exon (NM_008558, exon 1 of 5)	exon (NM_008558, exon 1 of 5)	250	NM_008558	17187	Mm.268548	NM_008558	ENSMUSG00000059436	Max	AA960152|AI875693|bHLHd4|bHLHd5|bHLHd6|bHLHd7|bHLHd8	Max protein	protein-coding
ChIP1_H3.mm10_peak_29372	chr6	136471255	136471477	+	0	NA	Intergenic	AT_rich|Low_complexity|Low_complexity	-47485	NM_019426	54343	Mm.173271	NM_019426	ENSMUSG00000030213	Atf7ip	2610204M12Rik|AM|Mcaf1	activating transcription factor 7 interacting protein	protein-coding
ChIP1_H3.mm10_peak_33703	chr9	20878564	20878902	+	0	NA	intron (NM_145154, intron 1 of 5)	intron (NM_145154, intron 1 of 5)	977	NM_145154	70726	Mm.34019	NM_145154	ENSMUSG00000038742	Angptl6	6330404E11Rik|AGF|ARP3|Arp5	angiopoietin-like 6	protein-coding
ChIP1_H3.mm10_peak_26645	chr5	115977623	115977793	+	0	NA	intron (NM_007708, intron 27 of 46)	intron (NM_007708, intron 27 of 46)	46720	NM_031869	19079	Mm.458152	NM_031869	ENSMUSG00000029513	Prkab1	1300015D22Rik|AU021155|E430008F22	protein kinase, AMP-activated, beta 1 non-catalytic subunit	protein-coding
ChIP1_H3.mm10_peak_11995	chr15	64222957	64223114	+	0	NA	intron (NM_010026, intron 3 of 30)	intron (NM_010026, intron 3 of 30)	89638	NM_001276462	13196	Mm.277236	NM_010026	ENSMUSG00000022377	Asap1	AV239055|DEF-1|Ddef1|PAP|mKIAA1249|s19	ArfGAP with SH3 domain, ankyrin repeat and PH domain1	protein-coding
ChIP1_H3.mm10_peak_32560	chr8	69919286	69921142	+	0	NA	intron (NM_001286450, intron 3 of 12)	intron (NM_001286450, intron 3 of 12)	-17656	NM_023312	67184	Mm.21162	NM_023312	ENSMUSG00000036199	Ndufa13	2700054G14Rik|AU022060|CDA016|CGI-39|CI-B16.6|GRIM-19|Grim19	NADH:ubiquinone oxidoreductase subunit A13	protein-coding
ChIP1_H3.mm10_peak_12684	chr15	97520724	97521050	+	0	NA	Intergenic	ORR1E-int|LTR|ERVL-MaLR	184935	NM_028003	71919	Mm.12255	NM_028003	ENSMUSG00000022466	Rpap3	2310042P20Rik|D15Ertd682e	RNA polymerase II associated protein 3	protein-coding
ChIP1_H3.mm10_peak_8526	chr13	17698363	17698615	+	0	NA	3' UTR (NM_025479, exon 2 of 2)	3' UTR (NM_025479, exon 2 of 2)	3076	NM_025479	66308	Mm.291109	NM_025479	ENSMUSG00000012429	Mplkip	2810021B07Rik|C330007M08Rik|Ttdn1	M-phase specific PLK1 intereacting protein	protein-coding
ChIP1_H3.mm10_peak_35682	chrX	41910337	41910459	+	0	NA	intron (NM_001033422, intron 1 of 38)	MIR|SINE|MIR	1503	NM_001033422	331401	Mm.259498	NM_001033422	ENSMUSG00000037475	Thoc2	6330441O12Rik|D130005M13Rik|Gm1139|Gm1793|Tho2	THO complex 2	protein-coding
ChIP1_H3.mm10_peak_18540	chr2	16213223	16213403	+	0	NA	intron (NM_001310455, intron 35 of 38)	BGLII|LTR|ERVK	-142991	NM_026162	67448	Mm.313938	NM_026162	ENSMUSG00000026748	Plxdc2	1200007L24Rik|5430431D22Rik|AI646728|AU022916|AV231634|Tem7r	plexin domain containing 2	protein-coding
ChIP1_H3.mm10_peak_31710	chr7	135644744	135645387	+	0	NA	intron (NM_001316680, intron 3 of 20)	intron (NM_001316680, intron 3 of 20)	-6834	NM_001316681	19267	Mm.945	NM_011212	ENSMUSG00000041836	Ptpre	PTPe|PTPepsilon|RPTPepsilon	protein tyrosine phosphatase, receptor type, E	protein-coding
ChIP1_H3.mm10_peak_11464	chr15	25266794	25266923	+	0	NA	Intergenic	Intergenic	146906	NM_027395	70350	Mm.29586	NM_027395	ENSMUSG00000045763	Basp1	2610024P12Rik|CAP-23|CAP23|Ckap3|NAP-22|NAP22	brain abundant, membrane attached signal protein 1	protein-coding
ChIP1_H3.mm10_peak_6042	chr11	97702635	97703164	+	0	NA	promoter-TSS (NM_011971)	promoter-TSS (NM_011971)	-535	NM_011971	26446	Mm.21874	NM_011971	ENSMUSG00000069744	Psmb3	AL033320|C10-II	proteasome (prosome, macropain) subunit, beta type 3	protein-coding
ChIP1_H3.mm10_peak_4253	chr10	128231590	128232026	+	0	NA	promoter-TSS (NM_001164080)	promoter-TSS (NM_001164080)	-255	NM_001164080	21853	Mm.6458	NM_011589	ENSMUSG00000039994	Timeless	C77407|Debt69|tim	timeless circadian clock 1	protein-coding
ChIP1_H3.mm10_peak_21332	chr3	8983178	8984576	+	0	NA	intron (NM_001025264, intron 1 of 6)	intron (NM_001025264, intron 1 of 6)	-19731	NM_001025261	21985	Mm.371590	NM_009412	ENSMUSG00000027506	Tpd52	AI043038|mD52	tumor protein D52	protein-coding
ChIP1_H3.mm10_peak_19230	chr2	58130320	58130892	+	0	NA	3' UTR (NM_139200, exon 8 of 8)	3' UTR (NM_139200, exon 8 of 8)	29516	NM_139200	227929	Mm.273905	NM_139200	ENSMUSG00000026832	Cytip	A130053M09Rik|AI462064|C80816|Cbp|Cybr|Pscdbp	cytohesin 1 interacting protein	protein-coding
ChIP1_H3.mm10_peak_32656	chr8	71396842	71397099	+	0	NA	5' UTR (NM_026636, exon 1 of 9)	5' UTR (NM_026636, exon 1 of 9)	115	NM_026636	68251	Mm.21749	NM_026636	ENSMUSG00000031820	Babam1	5430437P03Rik|Merit40	BRISC and BRCA1 A complex member 1	protein-coding
ChIP1_H3.mm10_peak_10032	chr13	113601486	113601621	+	0	NA	intron (NM_130796, intron 1 of 1)	ORR1B1|LTR|ERVL-MaLR	17011	NM_130796	170625	Mm.33721	NM_130796	ENSMUSG00000042364	Snx18	Snag1	sorting nexin 18	protein-coding
ChIP1_H3.mm10_peak_8059	chr12	102442234	102442436	+	0	NA	Intergenic	B1_Mur2|SINE|Alu	-2522	NM_011175	19141	Mm.17185	NM_011175	ENSMUSG00000021190	Lgmn	AEP|AI746452|AU022324|Prsc1	legumain	protein-coding
ChIP1_H3.mm10_peak_2531	chr10	14207837	14208218	+	0	NA	Intergenic	Intergenic	241648	NM_010437	15273	Mm.42157	NM_010437	ENSMUSG00000015501	Hivep2	Gm20114|MIBP-1|MIBP1|Schnurri-2|Shn-2	human immunodeficiency virus type I enhancer binding protein 2	protein-coding
ChIP1_H3.mm10_peak_34154	chr9	50443860	50444240	+	0	NA	Intergenic	Lx8|LINE|L1	-50475	NM_029639	76509	Mm.29959	NM_029639	ENSMUSG00000032068	Plet1	0610037B23Rik|1600029D21Rik|AA407923|AU043048	placenta expressed transcript 1	protein-coding
ChIP1_H3.mm10_peak_5969	chr11	95729104	95729357	+	0	NA	Intergenic	Intergenic	5644	NR_028263	320616	Mm.428140	NM_177209	ENSMUSG00000075596	B130006D01Rik	-	RIKEN cDNA B130006D01 gene	ncRNA
ChIP1_H3.mm10_peak_676	chr1	74248439	74250415	+	0	NA	intron (NM_029711, intron 3 of 9)	intron (NM_029711, intron 3 of 9)	12910	NM_029711	76709	Mm.337038	NM_029711	ENSMUSG00000006304	Arpc2	2210023N03Rik|34kDa|p34-Arc	actin related protein 2/3 complex, subunit 2	protein-coding
ChIP1_H3.mm10_peak_34893	chr9	96391338	96393291	+	0	NA	Intergenic	Intergenic	-27883	NM_001357212	11933	Mm.424	NM_007502	ENSMUSG00000032412	Atp1b3	AA409958|AI664000|AW212096	ATPase, Na+/K+ transporting, beta 3 polypeptide	protein-coding
ChIP1_H3.mm10_peak_24141	chr4	107179152	107179382	+	0	NA	promoter-TSS (NM_025617)	promoter-TSS (NM_025617)	637	NM_029565	56374	Mm.291192	NM_029565	ENSMUSG00000028618	Tmem59	1110001M20Rik|3110046P06Rik|AI256529|D4Ertd20e|MTDCF1|ORF18	transmembrane protein 59	protein-coding
ChIP1_H3.mm10_peak_25791	chr5	43826556	43827158	+	0	NA	intron (NM_009763, intron 6 of 8)	intron (NM_009763, intron 6 of 8)	7964	NM_009763	12182	Mm.246332	NM_009763	ENSMUSG00000029082	Bst1	114/A10|A530073F09|BP-3|Bp3|Bsta1|CD157|Ly65	bone marrow stromal cell antigen 1	protein-coding
ChIP1_H3.mm10_peak_12034	chr15	66800609	66800731	+	0	NA	intron (NM_001029841, intron 2 of 7)	intron (NM_001029841, intron 2 of 7)	31159	NM_001029841	20491	Mm.7601	NM_009192	ENSMUSG00000022372	Sla	Slap|Slap-1	src-like adaptor	protein-coding
ChIP1_H3.mm10_peak_19696	chr2	92185469	92185694	+	0	NA	promoter-TSS (NM_001109691)	promoter-TSS (NM_001109691)	98	NM_001109691	192285	Mm.330408	NM_138755	ENSMUSG00000058318	Phf21a	80kDa|BHC80a|Bhc|Bhc80|D030065N23Rik|PFTF1|mBHC80	PHD finger protein 21A	protein-coding
ChIP1_H3.mm10_peak_6170	chr11	100730130	100730667	+	0	NA	intron (NM_024456, intron 1 of 5)	intron (NM_024456, intron 1 of 5)	7817	NM_024456	19345	Mm.29829	NM_024456	ENSMUSG00000019173	Rab5c	AI326010|Rabl	RAB5C, member RAS oncogene family	protein-coding
ChIP1_H3.mm10_peak_29177	chr6	128362425	128362750	+	0	NA	promoter-TSS (NM_008021)	promoter-TSS (NM_008021)	235	NM_001326586	72440	Mm.143908	NM_197981	ENSMUSG00000048668	Rhno1	2510047L19Rik|5930416I19Rik	RAD9-HUS1-RAD1 interacting nuclear orphan 1	protein-coding
ChIP1_H3.mm10_peak_11193	chr14	79502444	79502703	+	0	NA	intron (NM_007920, intron 1 of 8)	Lx9|LINE|L1	-13101	NM_001286412	13709	Mm.20938	NM_007920	ENSMUSG00000036461	Elf1	Elf-1|Sts1|mElf-1|p70	E74-like factor 1	protein-coding
ChIP1_H3.mm10_peak_31020	chr7	98815372	98815962	+	0	NA	Intergenic	Intergenic	-19445	NM_001285794	22411	Mm.22182	NM_009519	ENSMUSG00000015957	Wnt11	-	wingless-type MMTV integration site family, member 11	protein-coding
ChIP1_H3.mm10_peak_2553	chr10	17918541	17919080	+	0	NA	intron (NM_001033432, intron 1 of 3)	ORR1F|LTR|ERVL-MaLR	29257	NM_001033432	380629	Mm.276430	NM_001033432	ENSMUSG00000039879	Heca	Gm869|HDC|HDCL	hdc homolog, cell cycle regulator	protein-coding
ChIP1_H3.mm10_peak_13375	chr16	24935465	24936005	+	0	NA	intron (NM_178665, intron 10 of 12)	intron (NM_178665, intron 10 of 12)	-123904	NR_040374	319487	Mm.137341	NR_040374	ENSMUSG00000096960	A230028O05Rik	-	RIKEN cDNA A230028O05 gene	ncRNA
ChIP1_H3.mm10_peak_3621	chr10	88385362	88385537	+	0	NA	intron (NM_001364707, intron 1 of 19)	intron (NM_001364707, intron 1 of 19)	6181	NM_001004164	432486	Mm.335190	NM_001004164	ENSMUSG00000035311	Gnptab	EG432486	N-acetylglucosamine-1-phosphate transferase, alpha and beta subunits	protein-coding
ChIP1_H3.mm10_peak_13528	chr16	35752249	35752558	+	0	NA	intron (NM_153550, intron 1 of 8)	RMER5|LTR|ERV1	16967	NM_153550	224132	Mm.24094	NM_153550	ENSMUSG00000022848	Slc49a4	Dirc2|RCC4	solute carrier family 49 member 4	protein-coding
ChIP1_H3.mm10_peak_24682	chr4	133872462	133872594	+	0	NA	intron (NM_001285505, intron 2 of 21)	intron (NM_001285505, intron 2 of 21)	2203	NM_001285506	20111	Mm.301827	NM_009097	ENSMUSG00000003644	Rps6ka1	Mapkapk-1a|Rsk|Rsk-1|Rsk1|S6K-alpha-1|p90-Rsk1|p90Rsk1|p90S6K|p90rsk	ribosomal protein S6 kinase polypeptide 1	protein-coding
ChIP1_H3.mm10_peak_9229	chr13	51842528	51842692	+	0	NA	Intergenic	Intergenic	-4065	NM_011817	23882	Mm.281298	NM_011817	ENSMUSG00000021453	Gadd45g	AI327420|C86281|CR6|DDIT2|OIG37	growth arrest and DNA-damage-inducible 45 gamma	protein-coding
ChIP1_H3.mm10_peak_35884	chrX	85289919	85290404	+	0	NA	Intergenic	Intergenic	40484	NM_028046	71996	Mm.20201	NM_028046	ENSMUSG00000035491	Fthl17a	1600014K23Rik|AI324104	ferritin, heavy polypeptide-like 17, member A	protein-coding
ChIP1_H3.mm10_peak_31237	chr7	106692693	106693446	+	0	NA	Intergenic	Intergenic	-3340	NM_146452	258444	Mm.271372	NM_146452	ENSMUSG00000064223	Olfr694	MOR283-9	olfactory receptor 694	protein-coding
ChIP1_H3.mm10_peak_17368	chr19	21460407	21462956	+	0	NA	intron (NM_010266, intron 1 of 13)	intron (NM_010266, intron 1 of 13)	10980	NM_010266	14544	Mm.45054	NM_010266	ENSMUSG00000058624	Gda	AU015411|AW047581|GAH	guanine deaminase	protein-coding
ChIP1_H3.mm10_peak_11204	chr14	79532288	79532508	+	0	NA	intron (NM_001286411, intron 1 of 8)	intron (NM_001286411, intron 1 of 8)	16724	NM_001286411	13709	Mm.20938	NM_007920	ENSMUSG00000036461	Elf1	Elf-1|Sts1|mElf-1|p70	E74-like factor 1	protein-coding
ChIP1_H3.mm10_peak_4658	chr11	32267973	32268083	+	0	NA	promoter-TSS (NR_104306)	promoter-TSS (NR_104306)	-321	NM_001284359	17168	Mm.263161	NM_181569	ENSMUSG00000020289	Nprl3	Aag|CGTHBA|HS-26|HS-40|Mare|Phg|Prox1|m(alpha)RE	nitrogen permease regulator-like 3	protein-coding
ChIP1_H3.mm10_peak_13228	chr16	20373179	20373638	+	0	NA	intron (NM_013790, intron 16 of 29)	intron (NM_013790, intron 16 of 29)	-48004	NM_183158	224044	Mm.276400	NM_183158	ENSMUSG00000022818	Cyp2ab1	EG224044|F730023N20	cytochrome P450, family 2, subfamily ab, polypeptide 1	protein-coding
ChIP1_H3.mm10_peak_28969	chr6	122819357	122819767	+	0	NA	promoter-TSS (NM_021899)	promoter-TSS (NM_021899)	-622	NM_021899	60611	Mm.87142	NM_021899	ENSMUSG00000003154	Foxj2	Fhx	forkhead box J2	protein-coding
ChIP1_H3.mm10_peak_27762	chr6	38345693	38345847	+	0	NA	intron (NM_028864, intron 1 of 8)	intron (NM_028864, intron 1 of 8)	8833	NM_001347122	78781	Mm.25243	NM_028421	ENSMUSG00000029826	Zc3hav1	1200014N16Rik|2900058M19Rik|9130009D18Rik|9830115L13Rik|ARTD13|D6Bwg1452e|PARP13|ZAP	zinc finger CCCH type, antiviral 1	protein-coding
ChIP1_H3.mm10_peak_26386	chr5	105052886	105053280	+	0	NA	intron (NM_029509, intron 1 of 9)	intron (NM_029509, intron 1 of 9)	478	NM_029509	76074	Mm.458519	NM_029509	ENSMUSG00000034438	Gbp8	5830443L24Rik|mGBP8	guanylate-binding protein 8	protein-coding
ChIP1_H3.mm10_peak_18072	chr19	55649087	55649357	+	0	NA	intron (NR_045318, intron 2 of 3)	intron (NR_045318, intron 2 of 3)	52982	NR_045318	77594	Mm.329924	NR_045318	ENSMUSG00000097632	4930552P12Rik	-	RIKEN cDNA 4930552P12 gene	ncRNA
ChIP1_H3.mm10_peak_6640	chr11	116623276	116623388	+	0	NA	intron (NM_172572, intron 1 of 18)	intron (NM_172572, intron 1 of 18)	920	NM_001167680	217344	Mm.89695	NM_172572	ENSMUSG00000020806	Rhbdf2	4732465I17Rik|Rhbdl6|cub	rhomboid 5 homolog 2	protein-coding
ChIP1_H3.mm10_peak_13040	chr16	10962494	10962653	+	0	NA	intron (NM_019980, intron 3 of 3)	PB1D7|SINE|Alu	30548	NM_019980	56722	Mm.294753	NM_019980	ENSMUSG00000022500	Litaf	3222402J11Rik|C85531|N4WBP3|TBX1	LPS-induced TN factor	protein-coding
ChIP1_H3.mm10_peak_27705	chr6	31222092	31222213	+	0	NA	intron (NR_040260, intron 1 of 5)	intron (NR_040260, intron 1 of 5)	1801	NR_040259	73652	Mm.441297	NR_040257	ENSMUSG00000087380	2210408F21Rik	-	RIKEN cDNA 2210408F21 gene	ncRNA
ChIP1_H3.mm10_peak_24788	chr4	135962762	135963625	+	0	NA	promoter-TSS (NM_001356493)	promoter-TSS (NM_001356493)	-532	NM_001356493	74246	Mm.247946	NM_178389	ENSMUSG00000028671	Gale	2310002A12Rik|AI323962	galactose-4-epimerase, UDP	protein-coding
ChIP1_H3.mm10_peak_20782	chr2	156195835	156197581	+	0	NA	promoter-TSS (NM_172674)	promoter-TSS (NM_172674)	61	NM_172674	228829	Mm.427078	NM_172674	ENSMUSG00000038116	Phf20	6820402O20Rik	PHD finger protein 20	protein-coding
ChIP1_H3.mm10_peak_33774	chr9	22119261	22119974	+	0	NA	Intergenic	Intergenic	-2422	NM_001357312	66126	Mm.29801	NM_170777	ENSMUSG00000013822	Elof1	1110011K10Rik	ELF1 homolog, elongation factor 1	protein-coding
ChIP1_H3.mm10_peak_30484	chr7	67244026	67244743	+	0	NA	intron (NM_001291192, intron 8 of 10)	intron (NM_001291192, intron 8 of 10)	21768	NM_001191051	75099	Mm.121691	NM_175215	ENSMUSG00000043831	Lysmd4	4930506D23Rik	LysM, putative peptidoglycan-binding, domain containing 4	protein-coding
ChIP1_H3.mm10_peak_3871	chr10	98792352	98792465	+	0	NA	Intergenic	Intergenic	-122234	NM_001359506	67972	Mm.166944	NM_026482	ENSMUSG00000019943	Atp2b1	2810442I22Rik|E130111D10Rik|Pmca1	ATPase, Ca++ transporting, plasma membrane 1	protein-coding
ChIP1_H3.mm10_peak_13833	chr16	59639237	59639875	+	0	NA	promoter-TSS (NM_001347244)	promoter-TSS (NM_001347244)	-147	NM_001347244	56297	Mm.392505	NM_019665	ENSMUSG00000022722	Arl6	1110018H24Rik|2210411E14Rik|BBS3	ADP-ribosylation factor-like 6	protein-coding
ChIP1_H3.mm10_peak_22873	chr3	129533237	129533691	+	0	NA	intron (NM_130450, intron 2 of 4)	intron (NM_130450, intron 2 of 4)	-1076	NR_153368	102639747	Mm.393257	NR_153368		Gm35986	-	predicted gene, 35986	ncRNA
ChIP1_H3.mm10_peak_25356	chr5	16469299	16470881	+	0	NA	Intergenic	Intergenic	-83405	NM_001289460	15234	Mm.267078	NM_010427	ENSMUSG00000028864	Hgf	C230052L06Rik|HGF/SF|NK1|NK2|SF|SF/HGF	hepatocyte growth factor	protein-coding
ChIP1_H3.mm10_peak_29632	chr7	7281782	7282093	+	0	NA	TTS (NM_001302387)	TTS (NM_001302387)	-3648	NR_003555	76229	Mm.387947	NM_001113468	ENSMUSG00000095730	Vmn2r29	6430701C03Rik	vomeronasal 2, receptor 29	protein-coding
ChIP1_H3.mm10_peak_6649	chr11	117108900	117109662	+	0	NA	Intergenic	Intergenic	-5887	NR_029459	74136	Mm.272312	NM_028777	ENSMUSG00000020823	Sec14l1	1200017E04Rik|2810012L19Rik|Naa-35	SEC14-like lipid binding 1	protein-coding
ChIP1_H3.mm10_peak_35801	chrX	73715993	73716161	+	0	NA	promoter-TSS (NM_007435)	promoter-TSS (NM_007435)	127	NM_012060	27061	Mm.17	NM_012060	ENSMUSG00000002015	Bcap31	Bap31	B cell receptor associated protein 31	protein-coding
ChIP1_H3.mm10_peak_23643	chr4	47271528	47276020	+	0	NA	intron (NM_009928, intron 14 of 39)	intron (NM_009928, intron 14 of 39)	65762	NM_009928	12819	Mm.233547	NM_009928	ENSMUSG00000028339	Col15a1	-	collagen, type XV, alpha 1	protein-coding
ChIP1_H3.mm10_peak_2289	chr1	186749121	186749285	+	0	NA	exon (NM_026041, exon 1 of 5)	exon (NM_026041, exon 1 of 5)	155	NM_026041	67223	Mm.289841	NM_026041	ENSMUSG00000001305	Rrp15	2810430M08Rik|5430437H21Rik	ribosomal RNA processing 15 homolog (S. cerevisiae)	protein-coding
ChIP1_H3.mm10_peak_3196	chr10	67646177	67649073	+	0	NA	Intergenic	Intergenic	-75666	NR_155444	105245193	Mm.72938	NR_155444		4930563J15Rik	-	RIKEN cDNA 4930563J15 gene	ncRNA
ChIP1_H3.mm10_peak_14646	chr17	26663206	26663586	+	0	NA	Intergenic	Intergenic	-13000	NM_025272	11974	Mm.22602	NM_025272	ENSMUSG00000015575	Atp6v0e	Atp6k|Atp6v0e1|M9.2	ATPase, H+ transporting, lysosomal V0 subunit E	protein-coding
ChIP1_H3.mm10_peak_32942	chr8	86855832	86856244	+	0	NA	intron (NM_030563, intron 2 of 6)	intron (NM_030563, intron 2 of 6)	29220	NM_030563	80750	Mm.25117	NM_030563	ENSMUSG00000031652	N4bp1	AI481586|C81621	NEDD4 binding protein 1	protein-coding
ChIP1_H3.mm10_peak_19733	chr2	101780893	101781413	+	0	NA	intron (NM_001355625, intron 1 of 8)	G-rich|Low_complexity|Low_complexity	16554	NM_175181	72446	Mm.24138	NM_175181	ENSMUSG00000032841	Prr5l	2600010E01Rik|4833411O04Rik|Protor-2|Protor2	proline rich 5 like	protein-coding
ChIP1_H3.mm10_peak_20463	chr2	143062936	143063329	+	0	NA	promoter-TSS (NM_021335)	promoter-TSS (NM_021335)	63	NM_021335	20639	Mm.1323	NM_021335	ENSMUSG00000008333	Snrpb2	2810052G09Rik	U2 small nuclear ribonucleoprotein B	protein-coding
ChIP1_H3.mm10_peak_28559	chr6	106799589	106799818	+	0	NA	intron (NM_175357, intron 1 of 10)	intron (NM_175357, intron 1 of 10)	384	NM_021449	58799	Mm.290085	NM_021449	ENSMUSG00000005362	Crbn	2610203G15Rik|2900045O07Rik|AF229032|AW108261|piL	cereblon	protein-coding
ChIP1_H3.mm10_peak_25904	chr5	65475595	65476305	+	0	NA	intron (NM_133697, intron 1 of 4)	(CA)n|Simple_repeat|Simple_repeat	16885	NM_133697	68552	Mm.10709	NM_133697	ENSMUSG00000037822	Smim14	1110003E01Rik|1700127H04Rik|5430439C17Rik|MAd4	small integral membrane protein 14	protein-coding
ChIP1_H3.mm10_peak_14214	chr17	5251271	5252106	+	0	NA	intron (NM_001085355, intron 5 of 19)	intron (NM_001085355, intron 5 of 19)	167079	NM_175349	106557	Mm.432764	NM_175349	ENSMUSG00000101959	Ldhal6b	4933402O15Rik|AI326310|LDHL|Ldhal	lactate dehydrogenase A-like 6B	protein-coding
ChIP1_H3.mm10_peak_8073	chr12	102694608	102695687	+	0	NA	intron (NM_172584, intron 1 of 9)	intron (NM_172584, intron 1 of 9)	9722	NM_172584	217837	Mm.482192	NM_172584	ENSMUSG00000057963	Itpk1	BC031182	inositol 1,3,4-triphosphate 5/6 kinase	protein-coding
ChIP1_H3.mm10_peak_4074	chr10	117791841	117792702	+	0	NA	intron (NM_134010, intron 1 of 27)	intron (NM_134010, intron 1 of 27)	434	NM_134010	103468	Mm.12568	NM_134010	ENSMUSG00000052798	Nup107	AW541137|C76801	nucleoporin 107	protein-coding
ChIP1_H3.mm10_peak_6304	chr11	103266802	103267494	+	0	NA	intron (NM_016896, intron 1 of 15)	CpG	253	NM_016896	53859	Mm.158981	NM_016896	ENSMUSG00000020941	Map3k14	Nik|aly	mitogen-activated protein kinase kinase kinase 14	protein-coding
ChIP1_H3.mm10_peak_23495	chr4	40844128	40844305	+	0	NA	intron (NM_022305, intron 1 of 5)	intron (NM_022305, intron 1 of 5)	5922	NR_039584	100628614		NR_039584	ENSMUSG00000096377	Mir5123	mmu-mir-5123|mu-mir-5123	microRNA 5123	ncRNA
ChIP1_H3.mm10_peak_17445	chr19	25034509	25034665	+	0	NA	intron (NM_028785, intron 1 of 47)	intron (NM_028785, intron 1 of 47)	35058	NM_028785	76088	Mm.102485	NM_028785	ENSMUSG00000052085	Dock8	1200017A24Rik|5830472H07Rik|A130095G14Rik|AI461977	dedicator of cytokinesis 8	protein-coding
ChIP1_H3.mm10_peak_26203	chr5	96163621	96163932	+	0	NA	Intergenic	Intergenic	-1786	NM_144910	231464	Mm.28374	NM_144910	ENSMUSG00000034724	Cnot6l	4932442K20Rik	CCR4-NOT transcription complex, subunit 6-like	protein-coding
ChIP1_H3.mm10_peak_17184	chr19	12006883	12007145	+	0	NA	Intergenic	Intergenic	29726	NM_146680	258675	Mm.271517	NM_146680	ENSMUSG00000067529	Olfr1423	MOR239-3	olfactory receptor 1423	protein-coding
ChIP1_H3.mm10_peak_17956	chr19	46901781	46902114	+	0	NA	intron (NM_001164365, intron 5 of 17)	B3|SINE|B2	60404	NM_029810	76952	Mm.40965	NM_029810	ENSMUSG00000025041	Nt5c2	2010002I23Rik|CnII|Gm9751|Gmp|Nt5b|Pnt5|cN-II	5'-nucleotidase, cytosolic II	protein-coding
ChIP1_H3.mm10_peak_20541	chr2	148406635	148407545	+	0	NA	exon (NM_009378, exon 1 of 1)	exon (NM_009378, exon 1 of 1)	1098	NM_009378	21824	Mm.24096	NM_009378	ENSMUSG00000074743	Thbd	AI385582|CD141|TM	thrombomodulin	protein-coding
ChIP1_H3.mm10_peak_18803	chr2	29640373	29640913	+	0	NA	intron (NM_001039087, intron 1 of 25)	intron (NM_001039087, intron 1 of 25)	20923	NM_001039086	107746	Mm.298274	NM_054050	ENSMUSG00000039844	Rapgef1	4932418O06Rik|C3G|Grf2	Rap guanine nucleotide exchange factor (GEF) 1	protein-coding
ChIP1_H3.mm10_peak_35567	chrX	13230220	13231149	+	0	NA	Intergenic	LTR72_RN|LTR|ERV1	5599	NR_045430	72122	Mm.75434	NR_045429	ENSMUSG00000100714	2010308F09Rik	-	RIKEN cDNA 2010308F09 gene	ncRNA
ChIP1_H3.mm10_peak_8180	chr12	110706559	110706833	+	0	NA	Intergenic	Intergenic	-10301	NM_010480	15519	Mm.1843	NM_010480	ENSMUSG00000021270	Hsp90aa1	86kDa|89kDa|AL024080|AL024147|Hsp86-1|Hsp89|Hsp90|Hspca|hsp4	heat shock protein 90, alpha (cytosolic), class A member 1	protein-coding
ChIP1_H3.mm10_peak_30147	chr7	38199935	38200137	+	0	NA	Intergenic	B3|SINE|B2	16249	NM_028166	72244	Mm.187554	NM_028166		1600014C10Rik	AI428873	RIKEN cDNA 1600014C10 gene	protein-coding
ChIP1_H3.mm10_peak_27910	chr6	48579488	48579891	+	0	NA	Intergenic	Intergenic	-6887	NM_001347167	71660	Mm.28231	NM_027852	ENSMUSG00000009281	Rarres2	0610007L05Rik|AI303516	retinoic acid receptor responder (tazarotene induced) 2	protein-coding
ChIP1_H3.mm10_peak_15143	chr17	44703919	44704201	+	0	NA	intron (NM_001146038, intron 5 of 8)	Plat_L3|LINE|CR1	32116	NM_001271631	12393	Mm.391013	NM_009820	ENSMUSG00000039153	Runx2	AML3|Cbf|Cbfa-1|Cbfa1|LS3|Osf2|PEBP2aA|Pebp2a1|Pebpa2a	runt related transcription factor 2	protein-coding
ChIP1_H3.mm10_peak_20165	chr2	128437236	128437448	+	0	NA	Intergenic	Intergenic	-7991	NR_028590	100043424	Mm.297222	NR_028589		Morrbid	Gm14005|Mir4435-2hg	myeloid RNA regulator of BCL2L11 induced cell death	ncRNA
ChIP1_H3.mm10_peak_487	chr1	60179794	60180415	+	0	NA	promoter-TSS (NM_173444)	promoter-TSS (NM_173444)	-495	NM_173444	269198	Mm.205224	NM_173444	ENSMUSG00000073664	Nbeal1	2310076G13Rik|A530050O19Rik|A530083I02Rik|AI662228|ALS2CR17	neurobeachin like 1	protein-coding
ChIP1_H3.mm10_peak_23451	chr4	35129798	35129935	+	0	NA	intron (NM_178061, intron 1 of 3)	intron (NM_178061, intron 1 of 3)	-22189	NM_199157	387510	Mm.386929	NM_199157	ENSMUSG00000042993	Ifnk	-	interferon kappa	protein-coding
ChIP1_H3.mm10_peak_34604	chr9	70421593	70421945	+	0	NA	promoter-TSS (NM_007630)	promoter-TSS (NM_007630)	-215	NM_007630	12442	Mm.22592	NM_007630	ENSMUSG00000032218	Ccnb2	CycB2	cyclin B2	protein-coding
ChIP1_H3.mm10_peak_5586	chr11	78982501	78983747	+	0	NA	intron (NM_001159301, intron 1 of 9)	intron (NM_001159301, intron 1 of 9)	1800	NM_001159301	16859	Mm.341434	NM_010708	ENSMUSG00000001123	Lgals9	AA407335|AI194909|AI265545|LGALS35|Lgals5|gal-9|galectin-9	lectin, galactose binding, soluble 9	protein-coding
ChIP1_H3.mm10_peak_20389	chr2	132700339	132700571	+	0	NA	intron (NM_001358261, intron 2 of 2)	B1_Mur2|SINE|Alu	9857	NM_028637	73747	Mm.284114	NM_028637	ENSMUSG00000044991	Shld1	1110034G24Rik	shieldin complex subunit 1	protein-coding
ChIP1_H3.mm10_peak_8895	chr13	40967726	40970170	+	0	NA	intron (NR_155347, intron 1 of 4)	intron (NR_155347, intron 1 of 4)	-32062	NM_026550	68083	Mm.24789	NM_026550	ENSMUSG00000038683	Pak1ip1	5830431I15Rik|5930415H02Rik|AA419825|AI314040|AW556169|Gdpd1|PIP1	PAK1 interacting protein 1	protein-coding
ChIP1_H3.mm10_peak_12610	chr15	93341410	93341521	+	0	NA	Intergenic	ERVL-E-int|LTR|ERVL	-4530	NM_024189	67057	Mm.4714	NM_024189	ENSMUSG00000022634	Yaf2	2810021M11Rik	YY1 associated factor 2	protein-coding
ChIP1_H3.mm10_peak_31304	chr7	113523109	113523309	+	0	NA	intron (NM_001360668, intron 1 of 12)	intron (NM_001360668, intron 1 of 12)	9375	NM_001360669	67420	Mm.206919	NM_026143	ENSMUSG00000030759	Far1	2600011M19Rik|2900034E22Rik|3732409C05Rik|AI850429|Mlstd2	fatty acyl CoA reductase 1	protein-coding
ChIP1_H3.mm10_peak_20612	chr2	151542062	151542349	+	0	NA	promoter-TSS (NM_008019)	promoter-TSS (NM_008019)	-278	NR_126058	14225	Mm.278458	NM_008019	ENSMUSG00000032966	Fkbp1a	FKBP12|Fkbp|Fkbp1	FK506 binding protein 1a	protein-coding
ChIP1_H3.mm10_peak_8747	chr13	35199883	35199993	+	0	NA	Intergenic	L1M5|LINE|L1	12110	NR_126478	75543	Mm.489052	NR_126478	ENSMUSG00000113770	1700019C18Rik	-	RIKEN cDNA 1700019C18 gene	ncRNA
ChIP1_H3.mm10_peak_20181	chr2	128698936	128701107	+	0	NA	intron (NM_008587, intron 1 of 18)	intron (NM_008587, intron 1 of 18)	1106	NM_008587	17289	Mm.239655	NM_008587	ENSMUSG00000014361	Mertk	Eyk|Mer|Nyk|nmf12	MER proto-oncogene tyrosine kinase	protein-coding
ChIP1_H3.mm10_peak_10186	chr14	20793897	20794074	+	0	NA	promoter-TSS (NR_153779)	promoter-TSS (NR_153779)	103	NM_001039138	12325	Mm.235182	NM_178597	ENSMUSG00000021820	Camk2g	Camkg	calcium/calmodulin-dependent protein kinase II gamma	protein-coding
ChIP1_H3.mm10_peak_1450	chr1	138289941	138290262	+	0	NA	TTS (NM_177397)	TTS (NM_177397)	16363	NM_177397	338375	Mm.114424	NM_177397	ENSMUSG00000026394	Atp6v1g3	-	ATPase, H+ transporting, lysosomal V1 subunit G3	protein-coding
ChIP1_H3.mm10_peak_21226	chr2	173270733	173271138	+	0	NA	intron (NM_022995, intron 1 of 3)	intron (NM_022995, intron 1 of 3)	5598	NM_022995	65112	Mm.73682	NM_022995	ENSMUSG00000038400	Pmepa1	2210418I02Rik|AW455466|Erg1.2|N4wbp4|Stag1|Tmepai	prostate transmembrane protein, androgen induced 1	protein-coding
ChIP1_H3.mm10_peak_31391	chr7	118276986	118278233	+	0	NA	Intergenic	Intergenic	33702	NR_027879	67745	Mm.483404	NM_183267	ENSMUSG00000055159	4930583K01Rik	-	RIKEN cDNA 4930583K01 gene	ncRNA
ChIP1_H3.mm10_peak_19966	chr2	120153030	120153693	+	0	NA	intron (NM_133838, intron 1 of 5)	intron (NM_133838, intron 1 of 5)	1214	NM_133838	98878	Mm.132226	NM_133838	ENSMUSG00000027293	Ehd4	2210022F10Rik|AI197390|AI846352|AV006278|Past2	EH-domain containing 4	protein-coding
ChIP1_H3.mm10_peak_5245	chr11	69368732	69368902	+	0	NA	intron (NM_146019, intron 1 of 39)	CpG	609	NM_146019	216848	Mm.178246	NM_146019	ENSMUSG00000018474	Chd3	2600010P09Rik|AF020312|Chd7|Prp7|Prp9-1	chromodomain helicase DNA binding protein 3	protein-coding
ChIP1_H3.mm10_peak_31457	chr7	122920484	122920813	+	0	NA	Intergenic	Intergenic	49811	NR_045614	73951	Mm.389936	NR_045614		4930413G21Rik	-	RIKEN cDNA 4930413G21 gene	ncRNA
ChIP1_H3.mm10_peak_24114	chr4	102566724	102567257	+	0	NA	intron (NM_019840, intron 5 of 14)	intron (NM_019840, intron 5 of 14)	-3070	NM_001177980	18578	Mm.20181	NM_019840	ENSMUSG00000028525	Pde4b	Dpde4|R74983|dunce	phosphodiesterase 4B, cAMP specific	protein-coding
ChIP1_H3.mm10_peak_11560	chr15	34181514	34181684	+	0	NA	Intergenic	Intergenic	-56427	NM_033521	114128	Mm.197518	NM_033521	ENSMUSG00000022257	Laptm4b	C330023P13Rik|LAPTM4beta	lysosomal-associated protein transmembrane 4B	protein-coding
ChIP1_H3.mm10_peak_13295	chr16	22118918	22119666	+	0	NA	intron (NM_183029, intron 2 of 15)	intron (NM_183029, intron 2 of 15)	44007	NM_183029	319765	Mm.489442	NM_183029	ENSMUSG00000033581	Igf2bp2	C330012H03Rik|IMP-2|Imp2|Neilsen	insulin-like growth factor 2 mRNA binding protein 2	protein-coding
ChIP1_H3.mm10_peak_10503	chr14	43843934	43844121	+	0	NA	Intergenic	Intergenic	-24388	NM_007894	13586	Mm.86948	NM_007894	ENSMUSG00000072601	Ear1	EAR-1|ECP 1|Raf1	eosinophil-associated, ribonuclease A family, member 1	protein-coding
ChIP1_H3.mm10_peak_10457	chr14	34310970	34312449	+	0	NA	intron (NM_008133, intron 1 of 12)	intron (NM_008133, intron 1 of 12)	982	NM_008133	14661	Mm.10600	NM_008133	ENSMUSG00000021794	Glud1	AI118167|Gdh-X|Glud|Gludl	glutamate dehydrogenase 1	protein-coding
ChIP1_H3.mm10_peak_29891	chr7	25788663	25789613	+	0	NA	promoter-TSS (NM_001190975)	promoter-TSS (NM_001190975)	-405	NM_001190975	26362	Mm.4128	NM_009465	ENSMUSG00000002602	Axl	AI323647|Ark|Tyro7|Ufo	AXL receptor tyrosine kinase	protein-coding
ChIP1_H3.mm10_peak_5511	chr11	76856687	76857296	+	0	NA	Intergenic	Intergenic	-9983	NM_007754	12874	Mm.276736	NM_007754	ENSMUSG00000020841	Cpd	AA960140|AW322530|D830034L15Rik	carboxypeptidase D	protein-coding
ChIP1_H3.mm10_peak_12191	chr15	76758603	76758867	+	0	NA	intron (NM_198420, intron 2 of 10)	intron (NM_198420, intron 2 of 10)	-34890	NM_176828	223665	Mm.291713	NM_145472	ENSMUSG00000116138	C030006K11Rik	1110033I13Rik	RIKEN cDNA C030006K11 gene	protein-coding
ChIP1_H3.mm10_peak_29709	chr7	16387538	16387695	+	0	NA	intron (NM_019748, intron 1 of 8)	CpG	280	NM_001285892	56459	Mm.258530	NM_019748	ENSMUSG00000052833	Sae1	2400010M20Rik|2610044L12Rik|AL033372|AOS1|AW743391|D7Ertd177e|HSPC140|Sua1|Uble1a	SUMO1 activating enzyme subunit 1	protein-coding
ChIP1_H3.mm10_peak_9724	chr13	93191150	93192499	+	0	NA	5' UTR (NM_001361537, exon 1 of 15)	5' UTR (NM_001361537, exon 1 of 15)	593	NM_001361536	100715	Mm.242865	NM_133905	ENSMUSG00000042167	Tent2	8030446C20Rik|AI649009|GLD-2|Gld2|Papd4	terminal nucleotidyltransferase 2	protein-coding
ChIP1_H3.mm10_peak_8955	chr13	41443891	41444622	+	0	NA	intron (NM_001111324, intron 1 of 7)	RLTR30|LTR|ERV1	43104	NM_001111324	18003	Mm.288980	NM_017464	ENSMUSG00000021365	Nedd9	Cas-L|CasL|HEF1|MEF1|Nedd-9|p105	neural precursor cell expressed, developmentally down-regulated gene 9	protein-coding
ChIP1_H3.mm10_peak_20420	chr2	134844701	134845007	+	0	NA	intron (NM_001145830, intron 2 of 31)	intron (NM_001145830, intron 2 of 31)	58690	NM_001145830	18795	Mm.330607	NM_019677	ENSMUSG00000051177	Plcb1	3110043I21Rik|AI132408|Plcb|mKIAA0581	phospholipase C, beta 1	protein-coding
ChIP1_H3.mm10_peak_27071	chr5	137785898	137787844	+	0	NA	promoter-TSS (NM_001360023)	promoter-TSS (NM_001360023)	-170	NM_144913	231803	Mm.61193	NM_144913	ENSMUSG00000029726	Mepce	Bcdin3|D5Wsu46e	methylphosphate capping enzyme	protein-coding
ChIP1_H3.mm10_peak_28849	chr6	118138586	118139008	+	0	NA	promoter-TSS (NM_001362149)	promoter-TSS (NM_001362149)	33	NM_001362149	78752	Mm.300317	NM_030165	ENSMUSG00000042042	Csgalnact2	4632415D10Rik|Galnact2	chondroitin sulfate N-acetylgalactosaminyltransferase 2	protein-coding
ChIP1_H3.mm10_peak_24564	chr4	130902405	130902534	+	0	NA	Intergenic	Intergenic	-10847	NM_010686	16792	Mm.271868	NM_010686	ENSMUSG00000028581	Laptm5	E3|Stra13	lysosomal-associated protein transmembrane 5	protein-coding
ChIP1_H3.mm10_peak_23832	chr4	59815082	59816060	+	0	NA	intron (NM_172468, intron 1 of 8)	B1_Mur4|SINE|Alu	9921	NM_172468	209131	Mm.259705	NM_172468	ENSMUSG00000028385	Snx30	4732481H14Rik|C030041J06Rik	sorting nexin family member 30	protein-coding
ChIP1_H3.mm10_peak_34301	chr9	57129947	57130125	+	0	NA	promoter-TSS (NM_028636)	promoter-TSS (NM_028636)	-741	NM_028636	73744	Mm.30110	NM_028636	ENSMUSG00000032295	Man2c1	1110025H24Rik	mannosidase, alpha, class 2C, member 1	protein-coding
ChIP1_H3.mm10_peak_4863	chr11	50635880	50636325	+	0	NA	intron (NM_175643, intron 2 of 21)	intron (NM_175643, intron 2 of 21)	34017	NM_175643	216725	Mm.110597	NM_175643	ENSMUSG00000036545	Adamts2	ADAM-TS 2|ADAM-TS2|ADAMTS-2|PC I-NP|PCINP|pNPI	a disintegrin-like and metallopeptidase (reprolysin type) with thrombospondin type 1 motif, 2	protein-coding
ChIP1_H3.mm10_peak_14969	chr17	34557262	34557372	+	0	NA	Intergenic	MTEb|LTR|ERVL-MaLR	-6978	NM_010929	18132	Mm.173813	NM_010929	ENSMUSG00000015468	Notch4	Int-3|Int3|N4	notch 4	protein-coding
ChIP1_H3.mm10_peak_7872	chr12	86950072	86950776	+	0	NA	intron (NR_157110, intron 1 of 3)	intron (NR_157110, intron 1 of 3)	3081	NM_001289432	217732	Mm.22337	NM_173735	ENSMUSG00000034157	Cipc	2310044G17Rik|AI842544|AI853744	CLOCK interacting protein, circadian	protein-coding
ChIP1_H3.mm10_peak_769	chr1	80721772	80721918	+	0	NA	intron (NM_175291, intron 1 of 55)	intron (NM_175291, intron 1 of 55)	36708	NM_175291	210293	Mm.133473	NM_175291	ENSMUSG00000038608	Dock10	9330153B10Rik|A630054M16Rik|Jr4|Jr5|R75174|ZIZ3|Zizimin3|mKIAA0694	dedicator of cytokinesis 10	protein-coding
ChIP1_H3.mm10_peak_30534	chr7	73594056	73594288	+	0	NA	Intergenic	Intergenic	-35777	NR_037569	69170	Mm.34539	NR_037569	ENSMUSG00000101970	1810026B05Rik	-	RIKEN cDNA 1810026B05 gene	ncRNA
ChIP1_H3.mm10_peak_17454	chr19	25075025	25075796	+	0	NA	intron (NM_028785, intron 4 of 47)	intron (NM_028785, intron 4 of 47)	75881	NM_028785	76088	Mm.102485	NM_028785	ENSMUSG00000052085	Dock8	1200017A24Rik|5830472H07Rik|A130095G14Rik|AI461977	dedicator of cytokinesis 8	protein-coding
ChIP1_H3.mm10_peak_12591	chr15	91186404	91186579	+	0	NA	intron (NM_001358967, intron 2 of 9)	intron (NM_001358967, intron 2 of 9)	5516	NM_011994	26874	Mm.295456	NM_011994	ENSMUSG00000055782	Abcd2	ABC39|ALDL1|ALDR|ALDRP	ATP-binding cassette, sub-family D (ALD), member 2	protein-coding
ChIP1_H3.mm10_peak_10196	chr14	20836592	20836885	+	0	NA	promoter-TSS (NM_008873)	promoter-TSS (NM_008873)	76	NM_008873	18792	Mm.4183	NM_008873	ENSMUSG00000021822	Plau	u-PA|uPA	plasminogen activator, urokinase	protein-coding
ChIP1_H3.mm10_peak_6594	chr11	115641009	115641269	+	0	NA	Intergenic	ID_B1|SINE|B4	-12844	NM_001252395	67283	Mm.383426	NM_026071	ENSMUSG00000020744	Slc25a19	2900089E13Rik|DNC|MUP1|TPC	solute carrier family 25 (mitochondrial thiamine pyrophosphate carrier), member 19	protein-coding
ChIP1_H3.mm10_peak_33038	chr8	94385725	94388236	+	0	NA	intron (NM_001357205, intron 1 of 7)	intron (NM_001357205, intron 1 of 7)	551	NM_022331	64209	Mm.29151	NM_022331	ENSMUSG00000031770	Herpud1	Herp|Mifl|SUP	homocysteine-inducible, endoplasmic reticulum stress-inducible, ubiquitin-like domain member 1	protein-coding
ChIP1_H3.mm10_peak_36192	chrX	153663676	153665367	+	0	NA	Intergenic	L1_Mur3|LINE|L1	31759	NM_175429	207474	Mm.271572	NM_175429	ENSMUSG00000041633	Kctd12b	9530071H11Rik|B430319H24Rik	potassium channel tetramerisation domain containing 12b	protein-coding
ChIP1_H3.mm10_peak_21461	chr3	16180385	16180878	+	0	NA	Intergenic	L1MD3|LINE|L1	-2534	NM_001358043	229096	Mm.23834	NM_172677	ENSMUSG00000047213	Ythdf3	9130022A11Rik	YTH N6-methyladenosine RNA binding protein 3	protein-coding
ChIP1_H3.mm10_peak_16430	chr18	56709083	56709712	+	0	NA	intron (NM_010721, intron 1 of 10)	intron (NM_010721, intron 1 of 10)	1584	NM_010721	16906	Mm.4105	NM_010721	ENSMUSG00000024590	Lmnb1	-	lamin B1	protein-coding
ChIP1_H3.mm10_peak_29992	chr7	28982857	28983159	+	0	NA	exon (NM_008279, exon 1 of 32)	exon (NM_008279, exon 1 of 32)	154	NM_008279	26411	Mm.148278	NM_008279	ENSMUSG00000037337	Map4k1	Hpk1|mHPK1	mitogen-activated protein kinase kinase kinase kinase 1	protein-coding
ChIP1_H3.mm10_peak_35908	chrX	85804236	85804346	+	0	NA	Intergenic	ID_B1|SINE|B4	-22370	NR_152196	100041562	Mm.448008	NR_152196		Gm14762	-	predicted gene 14762	ncRNA
ChIP1_H3.mm10_peak_27099	chr5	138255809	138256131	+	0	NA	intron (NM_001081108, intron 1 of 3)	intron (NM_001081108, intron 1 of 3)	488	NM_001081108	66096	Mm.206901	NM_001081108	ENSMUSG00000050552	Lamtor4	0910001L09Rik|AV006840	late endosomal/lysosomal adaptor, MAPK and MTOR activator 4	protein-coding
ChIP1_H3.mm10_peak_7890	chr12	87404676	87404858	+	0	NA	Intergenic	Intergenic	-16412	NM_011479	20773	Mm.565	NM_011479	ENSMUSG00000021036	Sptlc2	LCB2|LCB2a|Spt2	serine palmitoyltransferase, long chain base subunit 2	protein-coding
ChIP1_H3.mm10_peak_4780	chr11	48856458	48856568	+	0	NA	Intergenic	Intergenic	14907	NM_001355757	15944	Mm.29938	NM_008326	ENSMUSG00000046879	Irgm1	Ifggd3|Ifi1|Iigp3|Iipg3|Irgm	immunity-related GTPase family M member 1	protein-coding
ChIP1_H3.mm10_peak_31514	chr7	126740660	126740770	+	0	NA	Intergenic	Intergenic	-18911	NM_011952	26417	Mm.8385	NM_011952	ENSMUSG00000063065	Mapk3	Erk-1|Erk1|Ert2|Esrk1|Mnk1|Mtap2k|Prkm3|p44|p44erk1|p44mapk	mitogen-activated protein kinase 3	protein-coding
ChIP1_H3.mm10_peak_11641	chr15	38661027	38661267	+	0	NA	promoter-TSS (NM_025494)	promoter-TSS (NM_025494)	-757	NM_025494	66335	Mm.276618	NM_025494	ENSMUSG00000022295	Atp6v1c1	1700025B18Rik|U13839	ATPase, H+ transporting, lysosomal V1 subunit C1	protein-coding
ChIP1_H3.mm10_peak_6624	chr11	116196141	116200091	+	0	NA	promoter-TSS (NM_027107)	promoter-TSS (NM_027107)	-739	NM_027107	69535	Mm.390347	NM_027107	ENSMUSG00000020778	Ten1	2310004N24Rik	TEN1 telomerase capping complex subunit	protein-coding
ChIP1_H3.mm10_peak_24785	chr4	135949042	135949158	+	0	NA	intron (NM_001357530, intron 1 of 9)	B3|SINE|B2	1694	NM_001357530	15356	Mm.482102	NM_008254	ENSMUSG00000028672	Hmgcl	AW476067|HL	3-hydroxy-3-methylglutaryl-Coenzyme A lyase	protein-coding
ChIP1_H3.mm10_peak_28903	chr6	120154642	120155078	+	0	NA	intron (NM_016718, intron 1 of 3)	intron (NM_016718, intron 1 of 3)	-38963	NM_001347432	29862	Mm.103668	NM_016718	ENSMUSG00000041377	Ninj2	-	ninjurin 2	protein-coding
ChIP1_H3.mm10_peak_11264	chr14	103484643	103487841	+	0	NA	Intergenic	Intergenic	-27099	NM_022886	64929	Mm.244003	NM_022886	ENSMUSG00000022123	Scel	9230114I02Rik	sciellin	protein-coding
ChIP1_H3.mm10_peak_4352	chr11	4189157	4189310	+	0	NA	intron (NM_134023, intron 1 of 8)	intron (NM_134023, intron 1 of 8)	2400	NM_134023	103724	Mm.28140	NM_134023	ENSMUSG00000034412	Tbc1d10a	AI447804|EPI64|Tbc1d10|mFLJ00288	TBC1 domain family, member 10a	protein-coding
ChIP1_H3.mm10_peak_25114	chr4	149702149	149702473	+	0	NA	promoter-TSS (NM_001029837)	promoter-TSS (NM_001029837)	-682	NM_001029837	18707	Mm.229108	NM_008840	ENSMUSG00000039936	Pik3cd	2410099E07Rik|2610208K16Rik|AW545373|p110delta	phosphatidylinositol-4,5-bisphosphate 3-kinase catalytic subunit delta	protein-coding
ChIP1_H3.mm10_peak_12068	chr15	67162206	67162457	+	0	NA	intron (NM_009177, intron 1 of 8)	intron (NM_009177, intron 1 of 8)	14551	NM_009177	20442	Mm.248334	NM_009177	ENSMUSG00000013846	St3gal1	5330418N22Rik|AI467004|ST3GalI|Siat4|Siat4a|St3gal-1	ST3 beta-galactoside alpha-2,3-sialyltransferase 1	protein-coding
ChIP1_H3.mm10_peak_16060	chr18	31910035	31910191	+	0	NA	3' UTR (NM_026006, exon 1 of 1)	3' UTR (NM_026006, exon 1 of 1)	1790	NM_026006	67158	Mm.31537	NM_026006	ENSMUSG00000044982	Sft2d3	2610206C24Rik|AI847965|AW046173	SFT2 domain containing 3	protein-coding
ChIP1_H3.mm10_peak_13716	chr16	49790508	49793788	+	0	NA	Intergenic	Intergenic	-63506	NM_010581	16423	Mm.31752	NM_010581	ENSMUSG00000055447	Cd47	9130415E20Rik|AA407862|AI848868|AW108519|B430305P08Rik|IAP|Itgp	CD47 antigen (Rh-related antigen, integrin-associated signal transducer)	protein-coding
ChIP1_H3.mm10_peak_35920	chrX	94121012	94121353	+	0	NA	intron (NM_001358354, intron 1 of 7)	intron (NM_001358354, intron 1 of 7)	2225	NM_011768	22764	Mm.919	NM_011768	ENSMUSG00000079509	Zfx	Zfx5|Zfx5,6|Zfx6	zinc finger protein X-linked	protein-coding
ChIP1_H3.mm10_peak_23263	chr4	9650491	9650626	+	0	NA	intron (NM_001290367, intron 1 of 22)	intron (NM_001290367, intron 1 of 22)	-6841	NM_001177852	65973	Mm.222206	NM_023066	ENSMUSG00000028207	Asph	2310005F16Rik|3110001L23Rik|AI848629|AW261690|AW561901|BAH|C79816|cI-37	aspartate-beta-hydroxylase	protein-coding
ChIP1_H3.mm10_peak_35965	chrX	101132438	101132731	+	0	NA	intron (NM_001110311, intron 4 of 5)	PB1D10|SINE|Alu	-47179	NM_007515	11989	Mm.5140	NM_007515	ENSMUSG00000031297	Slc7a3	Atrc3|CAT-3|CAT3|SLC7A1|SLC7A2	solute carrier family 7 (cationic amino acid transporter, y+ system), member 3	protein-coding
ChIP1_H3.mm10_peak_6891	chr12	4236415	4236583	+	0	NA	exon (NM_001204912, exon 2 of 2)	exon (NM_001204912, exon 2 of 2)	2486	NM_001204912	69709	Mm.250552	NM_001204912	ENSMUSG00000096199	Ptrhd1	2410017P09Rik	peptidyl-tRNA hydrolase domain containing 1	protein-coding
ChIP1_H3.mm10_peak_2680	chr10	24163714	24165767	+	0	NA	intron (NM_001358563, intron 2 of 9)	intron (NM_001358563, intron 2 of 9)	15423	NM_016797	53331	Mm.248042	NM_016797	ENSMUSG00000019998	Stx7	AI315064|AI317144|AW107239|Syn7	syntaxin 7	protein-coding
ChIP1_H3.mm10_peak_26023	chr5	76139377	76142058	+	0	NA	intron (NM_020611, intron 1 of 5)	intron (NM_020611, intron 1 of 5)	444	NM_020611	57357	Mm.289446	NM_020611	ENSMUSG00000029233	Srd5a3	1110025P14Rik|A430076C09|AV364670|AW987574|D730040M03Rik|H5ar|S5AR 3|Srd5a2l	steroid 5 alpha-reductase 3	protein-coding
ChIP1_H3.mm10_peak_2191	chr1	182380888	182381025	+	0	NA	Intergenic	RLTR47|LTR|ERVK	-28211	NM_173378	209456	Mm.287450	NM_173378	ENSMUSG00000026510	Trp53bp2	53BP2|AI746547|ASPP2|PPP1R13A|Tp53bp2|X98550	transformation related protein 53 binding protein 2	protein-coding
ChIP1_H3.mm10_peak_14980	chr17	34627022	34627478	+	0	NA	promoter-TSS (NM_019441)	promoter-TSS (NM_019441)	-102	NM_019441	54397	Mm.373627	NM_019441	ENSMUSG00000015474	Ppt2	0610007M19Rik|AA672937	palmitoyl-protein thioesterase 2	protein-coding
ChIP1_H3.mm10_peak_13801	chr16	57389400	57389641	+	0	NA	intron (NM_001040397, intron 1 of 4)	intron (NM_001040397, intron 1 of 4)	36243	NM_001040397	78749	Mm.328360	NM_001040397	ENSMUSG00000043336	Filip1l	4631422O05Rik|Doc1	filamin A interacting protein 1-like	protein-coding
ChIP1_H3.mm10_peak_30490	chr7	67459467	67460612	+	0	NA	Intergenic	Intergenic	-87181	NM_001357324	17258	Mm.132788	NM_001033713	ENSMUSG00000030557	Mef2a	A430079H05Rik	myocyte enhancer factor 2A	protein-coding
ChIP1_H3.mm10_peak_34657	chr9	72964140	72966007	+	0	NA	intron (NM_026314, intron 5 of 8)	MTE2b|LTR|ERVL-MaLR	6288	NM_001163725	67685	Mm.31817	NM_026314	ENSMUSG00000092192	Dnaaf4	1700010I24Rik|Dyx1c1|EKN1|b2b811.1Clo|b2b811Clo	dynein axonemal assembly factor 4	protein-coding
ChIP1_H3.mm10_peak_3062	chr10	61146807	61148141	+	0	NA	intron (NM_001316674, intron 1 of 14)	CpG	210	NM_001316673	20397	Mm.412319	NM_009163	ENSMUSG00000020097	Sgpl1	AI428538|D10Xrf456|S1PL|Spl	sphingosine phosphate lyase 1	protein-coding
ChIP1_H3.mm10_peak_4676	chr11	32543598	32543725	+	0	NA	intron (NM_001359177, intron 1 of 18)	intron (NM_001359177, intron 1 of 18)	10395	NM_001359177	20868	Mm.8235	NM_009288	ENSMUSG00000020272	Stk10	Gek1|Lok|mKIAA4026	serine/threonine kinase 10	protein-coding
ChIP1_H3.mm10_peak_26359	chr5	103714262	103714457	+	0	NA	Intergenic	Lx8|LINE|L1	-39803	NM_133919	17355	Mm.6949	NM_133919	ENSMUSG00000029313	Aff1	9630032B01Rik|AW319193|Af4|Mllt2h|Rob	AF4/FMR2 family, member 1	protein-coding
ChIP1_H3.mm10_peak_31112	chr7	100502435	100502659	+	0	NA	TTS (NM_153527)	TTS (NM_153527)	9189	NM_011671	22228	Mm.171378	NM_011671	ENSMUSG00000033685	Ucp2	Slc25a8|UCP 2|UCPH	uncoupling protein 2 (mitochondrial, proton carrier)	protein-coding
ChIP1_H3.mm10_peak_13025	chr16	8862634	8863160	+	0	NA	Intergenic	Intergenic	32797	NM_001081400	69053	Mm.390868	NM_001081400	ENSMUSG00000022507	1810013L24Rik	1110017P05Rik|3010002C02Rik|AA792997|AW124177|Gm19906|R74903	RIKEN cDNA 1810013L24 gene	protein-coding
ChIP1_H3.mm10_peak_7762	chr12	85270129	85270657	+	0	NA	intron (NM_001304475, intron 1 of 11)	CpG	198	NM_001304475	217716	Mm.311981	NM_145446	ENSMUSG00000021245	Mlh3	AV125803|BB126472	mutL homolog 3	protein-coding
ChIP1_H3.mm10_peak_12043	chr15	66806560	66807276	+	0	NA	intron (NM_001029841, intron 1 of 7)	intron (NM_001029841, intron 1 of 7)	24911	NM_001029841	20491	Mm.7601	NM_009192	ENSMUSG00000022372	Sla	Slap|Slap-1	src-like adaptor	protein-coding
ChIP1_H3.mm10_peak_9365	chr13	56340303	56340768	+	0	NA	Intergenic	Intergenic	-22365	NR_046061	100038494	Mm.370447	NR_046061	ENSMUSG00000074885	Gm10782	-	predicted gene 10782	ncRNA
ChIP1_H3.mm10_peak_36015	chrX	106027298	106031329	+	0	NA	intron (NM_001109757, intron 1 of 22)	intron (NM_001109757, intron 1 of 22)	2089	NM_009726	11977	Mm.254297	NM_009726	ENSMUSG00000033792	Atp7a	MNK	ATPase, Cu++ transporting, alpha polypeptide	protein-coding
ChIP1_H3.mm10_peak_14672	chr17	27824817	27826916	+	0	NA	Intergenic	Intergenic	-5324	NM_001271511	224647	Mm.196577	NM_001033279	ENSMUSG00000056692	Ilrun	AU020189|C030010A15|C80239|D17Wsu92e	inflammation and lipid regulator with UBA-like and NBR1-like domains	protein-coding
ChIP1_H3.mm10_peak_34661	chr9	72985619	72986572	+	0	NA	promoter-TSS (NM_001198789)	promoter-TSS (NM_001198789)	591	NM_001286544	72278	Mm.268475	NM_028181	ENSMUSG00000034563	Ccpg1	1700030B06Rik|1810073J13Rik|9430028F23Rik|AI426686|AI875170|CPR8|D9Ertd392e	cell cycle progression 1	protein-coding
ChIP1_H3.mm10_peak_22923	chr3	133524165	133524323	+	0	NA	intron (NM_001040400, intron 1 of 10)	intron (NM_001040400, intron 1 of 10)	20146	NM_001040400	214133	Mm.347816	NM_145989	ENSMUSG00000040943	Tet2	Ayu17-449|E130014J05Rik|mKIAA1546	tet methylcytosine dioxygenase 2	protein-coding
ChIP1_H3.mm10_peak_19546	chr2	79369553	79369802	+	0	NA	intron (NM_001048176, intron 2 of 12)	intron (NM_001048176, intron 2 of 12)	59311	NM_001048176	228094	Mm.440704	NM_001033295	ENSMUSG00000075256	Cerkl	Gm1958|Rp26	ceramide kinase-like	protein-coding
ChIP1_H3.mm10_peak_7822	chr12	85686540	85687554	+	0	NA	intron (NM_016767, intron 1 of 2)	intron (NM_016767, intron 1 of 2)	327	NM_016767	53314	Mm.6672	NM_016767	ENSMUSG00000034266	Batf	B-ATF|SFA-2	basic leucine zipper transcription factor, ATF-like	protein-coding
ChIP1_H3.mm10_peak_18040	chr19	53533563	53533821	+	0	NA	intron (NM_001085390, intron 1 of 3)	intron (NM_001085390, intron 1 of 3)	4547	NM_001085390	240672	Mm.482424	NM_001085390	ENSMUSG00000034765	Dusp5	Gm337	dual specificity phosphatase 5	protein-coding
ChIP1_H3.mm10_peak_10519	chr14	44904010	44904120	+	0	NA	Intergenic	Intergenic	43446	NR_030556	100124437		NR_030556	ENSMUSG00000105372	Mir327	Mirn327|mmu-mir-327	microRNA 327	ncRNA
ChIP1_H3.mm10_peak_25747	chr5	36694602	36696620	+	0	NA	intron (NM_001081232, intron 1 of 8)	CpG	410	NM_001081232	320661	Mm.26480	NM_177221	ENSMUSG00000029190	D5Ertd579e	9030221A05Rik|A930018H20Rik|Kiaa0232	DNA segment, Chr 5, ERATO Doi 579, expressed	protein-coding
ChIP1_H3.mm10_peak_21222	chr2	172442215	172442471	+	0	NA	intron (NM_025542, intron 1 of 8)	intron (NM_025542, intron 1 of 8)	1765	NM_025542	66404	Mm.25157	NM_025542	ENSMUSG00000027502	Rtf2	1700067C04Rik|2410001C21Rik|5730427M17Rik|AA589417|Rtfdc1	replication termination factor 2	protein-coding
ChIP1_H3.mm10_peak_16440	chr18	56933897	56934235	+	0	NA	Intergenic	(CA)n|Simple_repeat|Simple_repeat	-2194	NR_033455	100038410	Mm.353669	NR_033455		Gm10536	-	predicted gene 10536	ncRNA
ChIP1_H3.mm10_peak_11061	chr14	73162132	73162305	+	0	NA	intron (NR_033185, intron 6 of 15)	intron (NR_033185, intron 6 of 15)	19433	NR_033185	105670	Mm.280068	NM_134083	ENSMUSG00000022106	Rcbtb2	2610028E02Rik|2810420M18Rik|AI448345|AW240694|Chc1l|RC/BTB2	regulator of chromosome condensation (RCC1) and BTB (POZ) domain containing protein 2	protein-coding
ChIP1_H3.mm10_peak_18501	chr2	14194874	14195032	+	0	NA	intron (NM_001081310, intron 2 of 3)	intron (NM_001081310, intron 2 of 3)	20429	NM_001081310	625286	Mm.158781	NM_001081310	ENSMUSG00000061531	Tmem236	2010003H20Rik|Fam23a|Gm613	transmembrane protein 236	protein-coding
ChIP1_H3.mm10_peak_33732	chr9	21262193	21262311	+	0	NA	Intergenic	B1F|SINE|Alu	-3033	NM_153583	235040	Mm.440165	NM_153583	ENSMUSG00000002820	Atg4d	9830134P12Rik|APG4-D|Apg4d|Atg4dl|Autl4	autophagy related 4D, cysteine peptidase	protein-coding
ChIP1_H3.mm10_peak_24102	chr4	101719513	101719960	+	0	NA	intron (NM_010704, intron 1 of 17)	intron (NM_010704, intron 1 of 17)	1830	NM_146146	16847	Mm.259282	NM_010704	ENSMUSG00000057722	Lepr	LEPROT|Leprb|Modb1|OB-RGRP|Obr|db|diabetes|obese-like|obl	leptin receptor	protein-coding
ChIP1_H3.mm10_peak_25254	chr4	155803084	155803327	+	0	NA	intron (NM_025570, intron 1 of 4)	(TTTA)n|Simple_repeat|Simple_repeat	327	NM_025570	66448	Mm.23825	NM_025570	ENSMUSG00000029066	Mrpl20	2610008D01Rik|4930425I20Rik	mitochondrial ribosomal protein L20	protein-coding
ChIP1_H3.mm10_peak_33134	chr8	106010898	106011884	+	0	NA	promoter-TSS (NM_001301176)	promoter-TSS (NM_001301176)	-87	NM_001301176	66369	Mm.287500	NM_025518	ENSMUSG00000031901	Dus2	2310016K04Rik|Dus2l	dihydrouridine synthase 2	protein-coding
ChIP1_H3.mm10_peak_15855	chr18	4250822	4250971	+	0	NA	Intergenic	RMER17C|LTR|ERVK	85064	NM_026092	67328	Mm.158148	NM_026092	ENSMUSG00000024233	Lyzl1	1700038F02Rik|Lyc2|Lyzd1	lysozyme-like 1	protein-coding
ChIP1_H3.mm10_peak_35078	chr9	108109557	108110865	+	0	NA	exon (NM_007567, exon 5 of 12)	exon (NM_007567, exon 5 of 12)	-15731	NM_146226	235606	Mm.219639	NM_146226	ENSMUSG00000032590	Apeh	-	acylpeptide hydrolase	protein-coding
ChIP1_H3.mm10_peak_12221	chr15	77798117	77798758	+	0	NA	intron (NM_022410, intron 3 of 40)	intron (NM_022410, intron 3 of 40)	-41427	NM_001357895	239552	Mm.125650	NM_001081970	ENSMUSG00000056656	Apol8	9830006J20Rik|APOL-II|Apol2	apolipoprotein L 8	protein-coding
ChIP1_H3.mm10_peak_14316	chr17	11352779	11353761	+	0	NA	intron (NM_016694, intron 4 of 11)	MLTR25A|LTR|ERVK	512911	NM_016694	50873	Mm.311110	NM_016694	ENSMUSG00000023826	Prkn	Park2	parkin RBR E3 ubiquitin protein ligase	protein-coding
ChIP1_H3.mm10_peak_33304	chr8	120107912	120108309	+	0	NA	Intergenic	L1MA5A|LINE|L1	-6042	NM_001163762	234797	Mm.101958	NM_172286	ENSMUSG00000031824	6430548M08Rik	AW049007|Kiaa0513|mKIAA0513	RIKEN cDNA 6430548M08 gene	protein-coding
ChIP1_H3.mm10_peak_13812	chr16	57551407	57551581	+	0	NA	intron (NM_001177871, intron 1 of 1)	intron (NM_001177871, intron 1 of 1)	2252	NM_001177871	78749	Mm.328360	NM_001040397	ENSMUSG00000043336	Filip1l	4631422O05Rik|Doc1	filamin A interacting protein 1-like	protein-coding
ChIP1_H3.mm10_peak_33362	chr8	121791547	121793510	+	0	NA	Intergenic	Intergenic	37041	NM_145605	234825	Mm.209329	NM_145605	ENSMUSG00000040263	Klhdc4	AA408426|AV352552|BC012312|G430025P05Rik	kelch domain containing 4	protein-coding
ChIP1_H3.mm10_peak_30969	chr7	97107001	97107178	+	0	NA	intron (NM_001162477, intron 1 of 9)	MIR|SINE|MIR	25338	NM_010248	14389	Mm.42033	NM_010248	ENSMUSG00000004508	Gab2	AI463667|D130058I17Rik|p97	growth factor receptor bound protein 2-associated protein 2	protein-coding
ChIP1_H3.mm10_peak_11717	chr15	50840649	50841280	+	0	NA	intron (NM_001310481, intron 2 of 5)	intron (NM_001310481, intron 2 of 5)	48085	NM_001310481	83925	Mm.30466	NM_032000	ENSMUSG00000038679	Trps1	AI115454|AI447310|D15Ertd586e	transcriptional repressor GATA binding 1	protein-coding
ChIP1_H3.mm10_peak_4880	chr11	51805389	51805743	+	0	NA	Intergenic	RLTR42|LTR|ERVK	41903	NM_025535	66397	Mm.196592	NM_025535	ENSMUSG00000020386	Sar1b	2310075M17Rik|2900019I22Rik|CMRD|Sara1b|Sara2|Sarb	secretion associated Ras related GTPase 1B	protein-coding
ChIP1_H3.mm10_peak_4120	chr10	120219594	120219787	+	0	NA	intron (NM_026617, intron 3 of 6)	intron (NM_026617, intron 3 of 6)	-7370	NM_025431	66225	Mm.291755	NM_025431	ENSMUSG00000020224	Llph	1190005P17Rik	LLP homolog, long-term synaptic facilitation (Aplysia)	protein-coding
ChIP1_H3.mm10_peak_33716	chr9	21015169	21016795	+	0	NA	promoter-TSS (NM_010493)	promoter-TSS (NM_010493)	42	NM_010493	15894	Mm.435508	NM_010493	ENSMUSG00000037405	Icam1	CD54|Icam-1|Ly-47|MALA-2	intercellular adhesion molecule 1	protein-coding
ChIP1_H3.mm10_peak_4516	chr11	20740085	20743367	+	0	NA	promoter-TSS (NM_001252503)	promoter-TSS (NM_001252503)	-170	NM_181411	216549	Mm.356580	NM_181411	ENSMUSG00000049659	Aftph	-	aftiphilin	protein-coding
ChIP1_H3.mm10_peak_30539	chr7	75370286	75373803	+	0	NA	Intergenic	Intergenic	-62782	NM_153579	64176	Mm.273082	NM_153579	ENSMUSG00000053025	Sv2b	A830038F04Rik|AI850768|mKIAA0735	synaptic vesicle glycoprotein 2 b	protein-coding
ChIP1_H3.mm10_peak_2597	chr10	19169739	19171410	+	0	NA	intron (NR_038022, intron 1 of 1)	intron (NR_038022, intron 1 of 1)	3336	NR_038022	100504265	Mm.383417	NR_038021		Gm20139	-	predicted gene, 20139	ncRNA
ChIP1_H3.mm10_peak_9546	chr13	67608919	67609997	+	0	NA	intron (NM_001163246, intron 1 of 3)	intron (NM_001163246, intron 1 of 3)	249	NM_001163246	100416706	Mm.478045	NM_001163246	ENSMUSG00000058093	Zfp729b	AA987127	zinc finger protein 729b	protein-coding
ChIP1_H3.mm10_peak_16401	chr18	54955382	54955594	+	0	NA	intron (NM_175751, intron 2 of 9)	intron (NM_175751, intron 2 of 9)	34692	NM_175751	269023	Mm.192984	NM_175751	ENSMUSG00000052713	Zfp608	4932417D18Rik|D430007A19Rik|Znf608	zinc finger protein 608	protein-coding
ChIP1_H3.mm10_peak_15514	chr17	70834731	70835317	+	0	NA	Intergenic	Intergenic	11753	NM_001164077	21815	Mm.101034	NM_009372	ENSMUSG00000047407	Tgif1	AA959811|AI462167|Tgif	TGFB-induced factor homeobox 1	protein-coding
ChIP1_H3.mm10_peak_26292	chr5	100500952	100501114	+	0	NA	promoter-TSS (NM_172714)	promoter-TSS (NM_172714)	-394	NM_001359914	231506	Mm.212568	NM_172714	ENSMUSG00000035310	Lin54	AI461788	lin-54 homolog (C. elegans)	protein-coding
ChIP1_H3.mm10_peak_33723	chr9	21091819	21092029	+	0	NA	promoter-TSS (NR_038081)	promoter-TSS (NR_038081)	75	NM_027911	71766	Mm.196137	NM_027911	ENSMUSG00000010205	Raver1	1300006N24Rik|AA050359	ribonucleoprotein, PTB-binding 1	protein-coding
ChIP1_H3.mm10_peak_13561	chr16	36933824	36934065	+	0	NA	TTS (NM_030035)	TTS (NM_030035)	-1039	NM_008225	15163	Mm.4091	NM_008225	ENSMUSG00000022831	Hcls1	AW213261|HS1	hematopoietic cell specific Lyn substrate 1	protein-coding
ChIP1_H3.mm10_peak_34215	chr9	51030116	51030237	+	0	NA	Intergenic	MLT1B|LTR|ERVL-MaLR	-21103	NM_178710	235344	Mm.104932	NM_178710	ENSMUSG00000037112	Sik2	G630080D20Rik|Snf1lk2	salt inducible kinase 2	protein-coding
ChIP1_H3.mm10_peak_14608	chr17	26496915	26497964	+	0	NA	Intergenic	Intergenic	11033	NM_013642	19252	Mm.239041	NM_013642	ENSMUSG00000024190	Dusp1	3CH134|MKP1|Ptpn16|U19515|erp|mkp-1	dual specificity phosphatase 1	protein-coding
ChIP1_H3.mm10_peak_12323	chr15	79388539	79388688	+	0	NA	intron (NM_172608, intron 1 of 8)	ID_B1|SINE|B4	-13313	NR_035464	100316695		NR_035464	ENSMUSG00000088901	Mir1943	mir-1943|mmu-mir-1943	microRNA 1943	ncRNA
ChIP1_H3.mm10_peak_31906	chr8	3661764	3661960	+	0	NA	Intergenic	Lx7|LINE|L1	-3900	NM_026985	69189	Mm.175176	NM_026985	ENSMUSG00000013974	Mcemp1	1810033B17Rik	mast cell expressed membrane protein 1	protein-coding
ChIP1_H3.mm10_peak_6126	chr11	99229804	99230786	+	0	NA	intron (NM_020618, intron 1 of 10)	CpG	722	NM_020618	57376	Mm.379086	NM_020618	ENSMUSG00000037935	Smarce1	2810417B20Rik|5830412H02Rik|9030408N19Rik|Baf27	SWI/SNF related, matrix associated, actin dependent regulator of chromatin, subfamily e, member 1	protein-coding
ChIP1_H3.mm10_peak_17977	chr19	47538282	47539032	+	0	NA	Intergenic	Intergenic	-1538	NM_175360	108689	Mm.218048	NM_175360	ENSMUSG00000042694	Stn1	0610009H20Rik|2310057J23Rik|AAF-44|AAF44|AI413458|Obfc1|RPA-32	STN1, CST complex subunit	protein-coding
ChIP1_H3.mm10_peak_11666	chr15	39971472	39971693	+	0	NA	Intergenic	Intergenic	8933	NR_045719	105976	Mm.394885	NR_045719		AU022793	-	expressed sequence AU022793	ncRNA
ChIP1_H3.mm10_peak_22186	chr3	89550517	89550627	+	0	NA	intron (NM_080466, intron 1 of 7)	B1_Mus2|SINE|Alu	30408	NM_080466	140493	Mm.120250	NM_080466	ENSMUSG00000000794	Kcnn3	KCa2.3|SK3|SKCA3	potassium intermediate/small conductance calcium-activated channel, subfamily N, member 3	protein-coding
ChIP1_H3.mm10_peak_23740	chr4	55816602	55816758	+	0	NA	Intergenic	Intergenic	-284205	NM_010637	16600	Mm.4325	NM_010637	ENSMUSG00000003032	Klf4	EZF|Gklf|Zie	Kruppel-like factor 4 (gut)	protein-coding
ChIP1_H3.mm10_peak_13819	chr16	57558449	57558559	+	0	NA	intron (NM_001177871, intron 1 of 1)	intron (NM_001177871, intron 1 of 1)	9262	NM_001177871	78749	Mm.328360	NM_001040397	ENSMUSG00000043336	Filip1l	4631422O05Rik|Doc1	filamin A interacting protein 1-like	protein-coding
ChIP1_H3.mm10_peak_20885	chr2	163579789	163581213	+	0	NA	Intergenic	Intergenic	-21813	NM_181734	76080	Mm.89828	NM_029512	ENSMUSG00000017679	Ttpal	3110080A02Rik|5830472M02Rik	tocopherol (alpha) transfer protein-like	protein-coding
ChIP1_H3.mm10_peak_33271	chr8	117343260	117343731	+	0	NA	intron (NM_001163262, intron 1 of 20)	intron (NM_001163262, intron 1 of 20)	-5675	NM_028941	74440	Mm.233181	NM_028941	ENSMUSG00000034390	Cmip	4933407C03Rik|5830471E12Rik|AI314065|AI464126	c-Maf inducing protein	protein-coding
ChIP1_H3.mm10_peak_32640	chr8	71285837	71286981	+	0	NA	intron (NM_015742, intron 1 of 39)	intron (NM_015742, intron 1 of 39)	13695	NM_015742	17925	Mm.33779	NM_015742	ENSMUSG00000004677	Myo9b	-	myosin IXb	protein-coding
ChIP1_H3.mm10_peak_20824	chr2	157165292	157165402	+	0	NA	intron (NM_011249, intron 16 of 21)	intron (NM_011249, intron 16 of 21)	-30251	NM_018851	56045	Mm.248478	NM_018851	ENSMUSG00000027639	Samhd1	E330031J07Rik|Mg11|mSAMHD1	SAM domain and HD domain, 1	protein-coding
ChIP1_H3.mm10_peak_7743	chr12	84451080	84451324	+	0	NA	promoter-TSS (NM_134042)	promoter-TSS (NM_134042)	-178	NM_134042	104776	Mm.247510	NM_134042	ENSMUSG00000021238	Aldh6a1	1110038I05Rik|Mmsdh	aldehyde dehydrogenase family 6, subfamily A1	protein-coding
ChIP1_H3.mm10_peak_34524	chr9	66130374	66130638	+	0	NA	intron (NM_001359210, intron 1 of 3)	intron (NM_001359210, intron 1 of 3)	3895	NM_026635	68250	Mm.27107	NM_026635	ENSMUSG00000032381	Ciao2a	5730536A07Rik|Fam96a	cytosolic iron-sulfur assembly component 2A	protein-coding
ChIP1_H3.mm10_peak_27103	chr5	138622776	138623032	+	0	NA	promoter-TSS (NM_183025)	promoter-TSS (NM_183025)	45	NM_183025	243308	Mm.36612	NM_183025	ENSMUSG00000056014	A430033K04Rik	C86988	RIKEN cDNA A430033K04 gene	protein-coding
ChIP1_H3.mm10_peak_6403	chr11	106272708	106273612	+	0	NA	promoter-TSS (NM_001130187)	promoter-TSS (NM_001130187)	-188	NM_001130187	83796	Mm.21772	NM_031878	ENSMUSG00000078619	Smarcd2	AW322457|Baf60b	SWI/SNF related, matrix associated, actin dependent regulator of chromatin, subfamily d, member 2	protein-coding
ChIP1_H3.mm10_peak_30521	chr7	72306384	72306535	+	0	NA	intron (NM_001024703, intron 1 of 22)	intron (NM_001024703, intron 1 of 22)	136	NM_001024703	244049	Mm.217412	NM_001024703	ENSMUSG00000032776	Mctp2	Gm489	multiple C2 domains, transmembrane 2	protein-coding
ChIP1_H3.mm10_peak_19095	chr2	38643168	38644161	+	0	NA	intron (NM_011187, intron 1 of 7)	intron (NM_011187, intron 1 of 7)	242	NM_011187	19177	Mm.389251	NM_011187	ENSMUSG00000026750	Psmb7	AU020723|MC14	proteasome (prosome, macropain) subunit, beta type 7	protein-coding
ChIP1_H3.mm10_peak_7993	chr12	101017715	101018026	+	0	NA	intron (NM_001362342, intron 3 of 6)	intron (NM_001362342, intron 3 of 6)	3898	NR_035421	100316805		NR_035421	ENSMUSG00000080575	Mir1190	Mirn1190|mmu-mir-1190	microRNA 1190	ncRNA
ChIP1_H3.mm10_peak_19141	chr2	45084684	45085636	+	0	NA	intron (NM_001355289, intron 3 of 10)	intron (NM_001355289, intron 3 of 10)	25117	NM_001289521	24136	Mm.440702	NM_015753	ENSMUSG00000026872	Zeb2	9130203F04Rik|D130016B08Rik|SIP1|Zfhx1b|Zfx1b|Zfxh1b	zinc finger E-box binding homeobox 2	protein-coding
ChIP1_H3.mm10_peak_30358	chr7	55960728	55963041	+	0	NA	promoter-TSS (NR_015495)	promoter-TSS (NR_015495)	609	NM_001256133	93790	Mm.37249	NM_023647	ENSMUSG00000030452	Nipa2	2600017P10Rik|3830408P04Rik|AB041581	non imprinted in Prader-Willi/Angelman syndrome 2 homolog (human)	protein-coding
ChIP1_H3.mm10_peak_17463	chr19	26748005	26749304	+	0	NA	intron (NM_026003, intron 1 of 8)	T-rich|Low_complexity|Low_complexity	251	NM_026003	67155	Mm.491146	NM_011416	ENSMUSG00000024921	Smarca2	2610209L14Rik|SNF2alpha|Snf2l2|brahma|brm	SWI/SNF related, matrix associated, actin dependent regulator of chromatin, subfamily a, member 2	protein-coding
ChIP1_H3.mm10_peak_6148	chr11	100400607	100400927	+	0	NA	intron (NR_132425, intron 1 of 3)	L3b|LINE|CR1	2651	NR_132425	102635937	Mm.421398	NR_132425		Gm12348	-	predicted gene 12348	ncRNA
ChIP1_H3.mm10_peak_2706	chr10	25331860	25332442	+	0	NA	Intergenic	Intergenic	-27647	NM_001199265	13822	Mm.306026	NM_013511	ENSMUSG00000019978	Epb41l2	4.1G|AW555191|D10Ertd398e|Epb4.1l2|NBL2	erythrocyte membrane protein band 4.1 like 2	protein-coding
ChIP1_H3.mm10_peak_9897	chr13	101693005	101693166	+	0	NA	promoter-TSS (NM_001024955)	promoter-TSS (NM_001024955)	-455	NM_001024955	18708	Mm.259333	NM_001024955	ENSMUSG00000041417	Pik3r1	PI3K|p50alpha|p55alpha|p85alpha	phosphoinositide-3-kinase regulatory subunit 1	protein-coding
ChIP1_H3.mm10_peak_9484	chr13	64154167	64154443	+	0	NA	Intergenic	Intergenic	-1106	NM_175494	238673	Mm.300065	NM_175494	ENSMUSG00000044934	Zfp367	8030486J21Rik|ZFF29a|ZFF29b|Znf367	zinc finger protein 367	protein-coding
ChIP1_H3.mm10_peak_24982	chr4	141873676	141874889	+	0	NA	intron (NM_025994, intron 1 of 3)	intron (NM_025994, intron 1 of 3)	638	NM_025994	27984	Mm.395598	NM_025994	ENSMUSG00000040659	Efhd2	2600015J22Rik|AA408606|D4Wsu27e	EF hand domain containing 2	protein-coding
ChIP1_H3.mm10_peak_27735	chr6	34864360	34866510	+	0	NA	intron (NM_197986, intron 1 of 1)	intron (NM_197986, intron 1 of 1)	2289	NM_197986	68487	Mm.248440	NM_197986	ENSMUSG00000057137	Tmem140	1110007F12Rik	transmembrane protein 140	protein-coding
ChIP1_H3.mm10_peak_10267	chr14	25378236	25378347	+	0	NA	Intergenic	CpG	-80894	NM_001310666	328365	Mm.227484	NM_183208	ENSMUSG00000007817	Zmiz1	BC065120|E330020C23|Gm10397|I920194n01|Rai17|Zimp10	zinc finger, MIZ-type containing 1	protein-coding
ChIP1_H3.mm10_peak_31912	chr8	3669894	3670394	+	0	NA	Intergenic	Lx7|LINE|L1	2247	NM_001357661	100503924	Mm.415621	NM_001357661	ENSMUSG00000089665	Fcor	2400009B08Rik	Foxo1 corepressor	protein-coding
ChIP1_H3.mm10_peak_29360	chr6	135251816	135251926	+	0	NA	intron (NM_001080553, intron 1 of 5)	intron (NM_001080553, intron 1 of 5)	2465	NM_010352	14840	Mm.272306	NM_010352	ENSMUSG00000030206	Gsg1	-	germ cell associated 1	protein-coding
ChIP1_H3.mm10_peak_8697	chr13	29984688	29985184	+	0	NA	promoter-TSS (NM_001289920)	promoter-TSS (NM_001289920)	-545	NM_001359994	13557	Mm.268356	NM_010093	ENSMUSG00000016477	E2f3	E2F3b|E2f3a	E2F transcription factor 3	protein-coding
ChIP1_H3.mm10_peak_19135	chr2	44981369	44981679	+	0	NA	Intergenic	Intergenic	41653	NR_039591	100628598		NR_039591	ENSMUSG00000092679	Mir5129	mir-5129|mmu-mir-5129|mu-mir-5129	microRNA 5129	ncRNA
ChIP1_H3.mm10_peak_21764	chr3	57470645	57470836	+	0	NA	intron (NM_133784, intron 4 of 6)	intron (NM_133784, intron 4 of 6)	45330	NM_145539	229302	Mm.26618	NM_145539	ENSMUSG00000027801	Tm4sf4	Iltmp	transmembrane 4 superfamily member 4	protein-coding
ChIP1_H3.mm10_peak_1775	chr1	161075512	161075673	+	0	NA	intron (NR_131030, intron 2 of 4)	intron (NR_131030, intron 2 of 4)	4825	NR_131029	70454	Mm.248212	NM_027429	ENSMUSG00000026708	Cenpl	2610300B10Rik|AW121806|AW550697|CENP-L	centromere protein L	protein-coding
ChIP1_H3.mm10_peak_7001	chr12	17266106	17266216	+	0	NA	promoter-TSS (NM_027959)	promoter-TSS (NM_027959)	-428	NM_027959	71853	Mm.222825	NM_027959	ENSMUSG00000020571	Pdia6	1700015E05Rik|AL023058|C77895|CaBP5|P5|Txndc7	protein disulfide isomerase associated 6	protein-coding
ChIP1_H3.mm10_peak_7065	chr12	25094374	25096814	+	0	NA	intron (NM_010496, intron 1 of 2)	intron (NM_010496, intron 1 of 2)	498	NM_010496	15902	Mm.34871	NM_010496	ENSMUSG00000020644	Id2	AI255428|C78922|Idb2|bHLHb26	inhibitor of DNA binding 2	protein-coding
ChIP1_H3.mm10_peak_6004	chr11	96943241	96944220	+	0	NA	promoter-TSS (NR_003293)	promoter-TSS (NR_003293)	289	NM_134021	103711	Mm.254704	NM_134021	ENSMUSG00000018659	Pnpo	AI415282	pyridoxine 5'-phosphate oxidase	protein-coding
ChIP1_H3.mm10_peak_15680	chr17	80206464	80207458	+	0	NA	intron (NM_001360435, intron 1 of 6)	CpG	344	NR_036615	225027	Mm.292016	NM_146083	ENSMUSG00000024097	Srsf7	35kDa|9430065L19Rik|9G8|NX-96|Sfrs7	serine/arginine-rich splicing factor 7	protein-coding
ChIP1_H3.mm10_peak_1165	chr1	123934146	123934256	+	0	NA	intron (NM_199021, intron 1 of 25)	intron (NM_199021, intron 1 of 25)	111358	NM_199021	269109	Mm.417716	NM_199021	ENSMUSG00000036815	Dpp10	6430601K09Rik|DPP X|Dprp3	dipeptidylpeptidase 10	protein-coding
ChIP1_H3.mm10_peak_17233	chr19	14598506	14599136	+	0	NA	promoter-TSS (NM_011600)	promoter-TSS (NM_011600)	-638	NM_001302947	21888	Mm.103638	NM_011600	ENSMUSG00000024642	Tle4	5730411M05Rik|AA792082|Bce-1|Bce1|ESTM13|ESTM14|Grg4|X83332|X83333|grg-4	transducin-like enhancer of split 4	protein-coding
ChIP1_H3.mm10_peak_24952	chr4	141655314	141655448	+	0	NA	intron (NM_001033150, intron 1 of 19)	RSINE1|SINE|B4	8765	NM_001347237	69582	Mm.33220	NM_001033150	ENSMUSG00000028917	Plekhm2	2310034J19Rik|AI854247|mKIAA0842	pleckstrin homology domain containing, family M (with RUN domain) member 2	protein-coding
ChIP1_H3.mm10_peak_13138	chr16	16072541	16074170	+	0	NA	intron (NM_001355731, intron 5 of 18)	intron (NM_001355731, intron 5 of 18)	73496	NM_001355731	224008	Mm.244703	NM_146068	ENSMUSG00000041974	Spidr	2310008H04Rik|Kiaa0146	scaffolding protein involved in DNA repair	protein-coding
ChIP1_H3.mm10_peak_10864	chr14	62809795	62809936	+	0	NA	intron (NR_045503, intron 2 of 6)	intron (NR_045503, intron 2 of 6)	-27825	NM_175546	268752	Mm.1960	NM_175546	ENSMUSG00000014547	Wdfy2	5830485M08|B130024L21Rik|ProF|ZFYVE22	WD repeat and FYVE domain containing 2	protein-coding
ChIP1_H3.mm10_peak_23182	chr4	3775120	3775300	+	0	NA	intron (NM_001111096, intron 10 of 12)	intron (NM_001111096, intron 10 of 12)	60246	NR_028126	70720	Mm.445696	NR_028126		6330407A03Rik	-	RIKEN cDNA 6330407A03 gene	ncRNA
ChIP1_H3.mm10_peak_31280	chr7	111157705	111157827	+	0	NA	Intergenic	Intergenic	-35091	NR_015573	75479	Mm.381620	NR_015573	ENSMUSG00000110424	1700012D14Rik	-	RIKEN cDNA 1700012D14 gene	ncRNA
ChIP1_H3.mm10_peak_23699	chr4	53154785	53156629	+	0	NA	intron (NM_013454, intron 1 of 49)	intron (NM_013454, intron 1 of 49)	4188	NM_013454	11303	Mm.277376	NM_013454	ENSMUSG00000015243	Abca1	ABC-1|Abc1	ATP-binding cassette, sub-family A (ABC1), member 1	protein-coding
ChIP1_H3.mm10_peak_36124	chrX	140955883	140957099	+	0	NA	promoter-TSS (NM_174875)	promoter-TSS (NM_174875)	220	NM_016883	53380	Mm.17640	NM_016883	ENSMUSG00000031429	Psmd10	AW554874	proteasome (prosome, macropain) 26S subunit, non-ATPase, 10	protein-coding
ChIP1_H3.mm10_peak_17994	chr19	52878631	52878959	+	0	NA	Intergenic	Intergenic	-44386	NR_030678	100043450	Mm.145594	NR_030678	ENSMUSG00000117896	AA387883	-	expressed sequence AA387883	ncRNA
ChIP1_H3.mm10_peak_35181	chr9	111220435	111221214	+	0	NA	intron (NM_027742, intron 11 of 13)	intron (NM_027742, intron 11 of 13)	50784	NM_026810	17350	Mm.486383	NM_026810	ENSMUSG00000032498	Mlh1	1110035C23Rik|AI317206|AI325952|AI561766	mutL homolog 1	protein-coding
ChIP1_H3.mm10_peak_5379	chr11	70811791	70812573	+	0	NA	intron (NM_001045526, intron 1 of 4)	intron (NM_001045526, intron 1 of 4)	379	NM_001045526	327957	Mm.164325	NM_001045526	ENSMUSG00000057135	Scimp	A430084P05Rik	SLP adaptor and CSK interacting membrane protein	protein-coding
ChIP1_H3.mm10_peak_35302	chr9	119894502	119895599	+	0	NA	intron (NM_026236, intron 1 of 18)	CpG	155	NM_026236	67561	Mm.104789	NM_026236	ENSMUSG00000032512	Wdr48	8430408H12Rik|Uaf1|mKIAA1449	WD repeat domain 48	protein-coding
ChIP1_H3.mm10_peak_29642	chr7	12890527	12890639	+	0	NA	exon (NM_153802, exon 4 of 4)	exon (NM_153802, exon 4 of 4)	-7226	NM_001290438	232878	Mm.40706	NM_001001447	ENSMUSG00000054715	Zscan22	AW227621|D530006B18Rik|Hkr2	zinc finger and SCAN domain containing 22	protein-coding
ChIP1_H3.mm10_peak_20019	chr2	122149259	122149446	+	0	NA	intron (NM_009735, intron 1 of 3)	B1_Mm|SINE|Alu	1665	NM_009735	12010	Mm.163	NM_009735	ENSMUSG00000060802	B2m	Ly-m11|beta2-m|beta2m	beta-2 microglobulin	protein-coding
ChIP1_H3.mm10_peak_32782	chr8	79710997	79711153	+	0	NA	promoter-TSS (NM_001357235)	promoter-TSS (NM_001357235)	665	NM_015751	24015	Mm.5831	NM_015751	ENSMUSG00000058355	Abce1	C79080|Oabp|RLI|RNS41|RNS4I|Rnaseli	ATP-binding cassette, sub-family E (OABP), member 1	protein-coding
ChIP1_H3.mm10_peak_25290	chr5	3487246	3487400	+	0	NA	intron (NM_009873, intron 5 of 7)	intron (NM_009873, intron 5 of 7)	-56510	NM_001042501	68152	Mm.240265	NM_026583	ENSMUSG00000058503	Fam133b	2900022K02Rik|5830415L20Rik	family with sequence similarity 133, member B	protein-coding
ChIP1_H3.mm10_peak_35062	chr9	107635696	107636098	+	0	NA	promoter-TSS (NM_008138)	promoter-TSS (NM_008138)	-554	NM_008138	14678	Mm.196464	NM_008138	ENSMUSG00000032562	Gnai2	C76432|Galphai2|Gia|Gnai-2	guanine nucleotide binding protein (G protein), alpha inhibiting 2	protein-coding
ChIP1_H3.mm10_peak_30959	chr7	97076826	97078203	+	0	NA	Intergenic	Intergenic	-4237	NM_001162477	14389	Mm.42033	NM_010248	ENSMUSG00000004508	Gab2	AI463667|D130058I17Rik|p97	growth factor receptor bound protein 2-associated protein 2	protein-coding
ChIP1_H3.mm10_peak_9953	chr13	108774511	108774878	+	0	NA	intron (NM_011056, intron 1 of 16)	intron (NM_011056, intron 1 of 16)	120517	NM_011056	238871	Mm.434429	NM_011056	ENSMUSG00000021699	Pde4d	9630011N22Rik|Dpde3	phosphodiesterase 4D, cAMP specific	protein-coding
ChIP1_H3.mm10_peak_23564	chr4	43957487	43960795	+	0	NA	intron (NM_027450, intron 1 of 4)	MIR|SINE|MIR	1439	NM_027450	384009	Mm.22213	NM_027450	ENSMUSG00000028480	Glipr2	5730414A08Rik|C77180|GAPR-1	GLI pathogenesis-related 2	protein-coding
ChIP1_H3.mm10_peak_30621	chr7	79392043	79392264	+	0	NA	promoter-TSS (NM_145946)	promoter-TSS (NM_145946)	-185	NM_145946	208836	Mm.349493	NM_145946	ENSMUSG00000039187	Fanci	-	Fanconi anemia, complementation group I	protein-coding
ChIP1_H3.mm10_peak_8397	chr13	9093773	9095733	+	0	NA	intron (NM_001311117, intron 1 of 16)	intron (NM_001311117, intron 1 of 16)	872	NM_172585	217980	Mm.234944	NM_172585	ENSMUSG00000033499	Larp4b	A630096F19|AI256361|D13Wsu64e|Larp5	La ribonucleoprotein domain family, member 4B	protein-coding
ChIP1_H3.mm10_peak_30973	chr7	97128519	97128786	+	0	NA	intron (NM_001162477, intron 1 of 9)	intron (NM_001162477, intron 1 of 9)	46901	NM_010248	14389	Mm.42033	NM_010248	ENSMUSG00000004508	Gab2	AI463667|D130058I17Rik|p97	growth factor receptor bound protein 2-associated protein 2	protein-coding
ChIP1_H3.mm10_peak_2198	chr1	182494839	182495011	+	0	NA	intron (NM_009794, intron 2 of 20)	intron (NM_009794, intron 2 of 20)	22685	NM_009794	12334	Mm.19306	NM_009794	ENSMUSG00000026509	Capn2	AI326419|CALP80|Capa-2|Capa2|m-calpain|m-calpin	calpain 2	protein-coding
ChIP1_H3.mm10_peak_4530	chr11	21079745	21079876	+	0	NA	Intergenic	Intergenic	-11514	NM_023324	67245	Mm.28957	NM_023324	ENSMUSG00000020134	Peli1	2810468L03Rik|A930031K15Rik|AA409794|AI586297|D11Ertd676e	pellino 1	protein-coding
ChIP1_H3.mm10_peak_13699	chr16	45646794	45646904	+	0	NA	intron (NM_145389, intron 2 of 5)	intron (NM_145389, intron 2 of 5)	7269	NM_145389	212998	Mm.97511	NM_145389	ENSMUSG00000033187	BC016579	-	cDNA sequence, BC016579	protein-coding
ChIP1_H3.mm10_peak_7963	chr12	99883616	99884475	+	0	NA	promoter-TSS (NM_030172)	promoter-TSS (NM_030172)	-470	NM_028354	104884	Mm.312323	NM_028354	ENSMUSG00000021177	Tdp1	2810481F14Rik|4921509N21Rik|AI838772|AW493413|E430034L06Rik|MLZ-501|SCAN1	tyrosyl-DNA phosphodiesterase 1	protein-coding
ChIP1_H3.mm10_peak_13464	chr16	32177654	32177818	+	0	NA	Intergenic	Intergenic	-2064	NM_001033539	328660	Mm.441006	NM_001033539	ENSMUSG00000075269	Bex6	B020003O03Rik	brain expressed family member 6	protein-coding
ChIP1_H3.mm10_peak_9975	chr13	111725597	111725746	+	0	NA	Intergenic	CpG	39493	NM_172593	218613	Mm.31012	NM_172593	ENSMUSG00000032727	Mier3	5730509D14|AU015422|D130064H19Rik	MIER family member 3	protein-coding
ChIP1_H3.mm10_peak_3755	chr10	94967116	94967279	+	0	NA	Intergenic	Intergenic	-22352	NM_018797	54712	Mm.256712	NM_018797	ENSMUSG00000074785	Plxnc1	2510048K12Rik|AW742158|CD232|Vespr	plexin C1	protein-coding
ChIP1_H3.mm10_peak_18841	chr2	30827950	30828076	+	0	NA	intron (NM_133346, intron 1 of 5)	CpG	287	NM_133346	72323	Mm.27656	NM_133346	ENSMUSG00000039483	Asb6	2510004M11Rik|AA409356	ankyrin repeat and SOCS box-containing 6	protein-coding
ChIP1_H3.mm10_peak_8517	chr13	15847291	15848176	+	0	NA	intron (NR_155430, intron 3 of 3)	MLT2D|LTR|ERVL	40490	NR_046131	328190	Mm.446957	NR_046131	ENSMUSG00000113338	A530046M15Rik	A530046M15	RIKEN cDNA A530046M15 gene	ncRNA
ChIP1_H3.mm10_peak_9473	chr13	63431251	63432198	+	0	NA	promoter-TSS (NM_001282942)	promoter-TSS (NM_001282942)	21	NM_001347515	14088	Mm.126106	NM_007985	ENSMUSG00000021461	Fancc	Facc	Fanconi anemia, complementation group C	protein-coding
ChIP1_H3.mm10_peak_27815	chr6	38978184	38979417	+	0	NA	intron (NM_011539, intron 3 of 12)	L1MD2|LINE|L1	59814	NM_011539	21391	Mm.4054	NM_011539	ENSMUSG00000029925	Tbxas1	CYP5|CYP5A1|THAS|TS|TXAS|TXS	thromboxane A synthase 1, platelet	protein-coding
ChIP1_H3.mm10_peak_34031	chr9	44234329	44235274	+	0	NA	promoter-TSS (NM_007619)	promoter-TSS (NM_007619)	-755	NM_007619	12402	Mm.266871	NM_007619	ENSMUSG00000034342	Cbl	4732447J05Rik|Cbl-2|c-Cbl|cbl	Casitas B-lineage lymphoma	protein-coding
ChIP1_H3.mm10_peak_8166	chr12	110446434	110447005	+	0	NA	promoter-TSS (NM_001135001)	promoter-TSS (NM_001135001)	-505	NM_001364204	26931	Mm.240396	NM_012023	ENSMUSG00000017843	Ppp2r5c	2610043M05Rik|2700063L20Rik|AI060890|AW545884|C85228|D12Bwg0916e	protein phosphatase 2, regulatory subunit B', gamma	protein-coding
ChIP1_H3.mm10_peak_20113	chr2	128065938	128066095	+	0	NA	intron (NM_028765, intron 14 of 17)	ID_B1|SINE|B4	-60022	NM_207681	12125	Mm.141083	NM_009754	ENSMUSG00000027381	Bcl2l11	1500006F24Rik|Bim|Bod|bcl2-L-11	BCL2-like 11 (apoptosis facilitator)	protein-coding
ChIP1_H3.mm10_peak_31625	chr7	128139774	128139959	+	0	NA	intron (NM_021334, intron 14 of 29)	intron (NM_021334, intron 14 of 29)	10316	NM_001363984	16411	Mm.22378	NM_021334	ENSMUSG00000030789	Itgax	AI449405|Cd11c|Cr4|N418	integrin alpha X	protein-coding
ChIP1_H3.mm10_peak_15015	chr17	35000648	35001267	+	0	NA	promoter-TSS (NM_033075)	promoter-TSS (NM_033075)	50	NM_011690	22321	Mm.28420	NM_011690	ENSMUSG00000007029	Vars	Bat6|D17H6S56E|G7a|Vars2	valyl-tRNA synthetase	protein-coding
ChIP1_H3.mm10_peak_14753	chr17	29268458	29269645	+	0	NA	intron (NM_030561, intron 1 of 8)	CpG	263	NM_030561	80748	Mm.290116	NM_030561	ENSMUSG00000052712	BC004004	2400006G15Rik	cDNA sequence BC004004	protein-coding
ChIP1_H3.mm10_peak_19119	chr2	43591633	43591957	+	0	NA	intron (NM_001289594, intron 4 of 10)	intron (NM_001289594, intron 4 of 10)	36470	NM_027552	70789	Mm.105278	NM_027552	ENSMUSG00000026866	Kynu	4432411A05Rik	kynureninase	protein-coding
ChIP1_H3.mm10_peak_15839	chr17	88552268	88552623	+	0	NA	intron (NM_028658, intron 7 of 21)	intron (NM_028658, intron 7 of 21)	22321	NM_028658	73825	Mm.271817	NM_028658	ENSMUSG00000034709	Ppp1r21	1110018J12Rik|AI426045|AW550781|Ccdc128|Klraq1	protein phosphatase 1, regulatory subunit 21	protein-coding
ChIP1_H3.mm10_peak_734	chr1	80611413	80611550	+	0	NA	intron (NM_175291, intron 4 of 55)	intron (NM_175291, intron 4 of 55)	53871	NM_001285927	210293	Mm.133473	NM_175291	ENSMUSG00000038608	Dock10	9330153B10Rik|A630054M16Rik|Jr4|Jr5|R75174|ZIZ3|Zizimin3|mKIAA0694	dedicator of cytokinesis 10	protein-coding
ChIP1_H3.mm10_peak_32730	chr8	72815313	72816907	+	0	NA	intron (NM_001317391, intron 15 of 15)	intron (NM_001317391, intron 15 of 15)	54451	NM_007975	14065	Mm.12948	NM_007975	ENSMUSG00000050147	F2rl3	PAR4	coagulation factor II (thrombin) receptor-like 3	protein-coding
ChIP1_H3.mm10_peak_12987	chr16	4938985	4939525	+	0	NA	TTS (NM_029657)	TTS (NM_029657)	144	NM_025839	66911	Mm.428698	NM_025839	ENSMUSG00000022516	Nudt16l1	1110001K21Rik|5330437I08Rik|Sdos	nudix (nucleoside diphosphate linked moiety X)-type motif 16-like 1	protein-coding
ChIP1_H3.mm10_peak_3976	chr10	111530655	111531049	+	0	NA	Intergenic	L1ME1|LINE|L1	24566	NM_009344	21664	Mm.3117	NM_009344	ENSMUSG00000020205	Phlda1	DT1P1B11|TDAG51|Tdag	pleckstrin homology like domain, family A, member 1	protein-coding
ChIP1_H3.mm10_peak_1569	chr1	151630720	151630924	+	0	NA	intron (NM_022018, intron 1 of 13)	intron (NM_022018, intron 1 of 13)	59449	NM_022018	63913	Mm.157700	NM_022018	ENSMUSG00000026483	Fam129a	AI256368|AU019833|Niban	family with sequence similarity 129, member A	protein-coding
ChIP1_H3.mm10_peak_8140	chr12	108178858	108179005	+	0	NA	promoter-TSS (NM_009832)	promoter-TSS (NM_009832)	310	NM_001364267	52690	Mm.159185	NM_028262	ENSMUSG00000056770	Setd3	2610102I01Rik|2610305M23Rik|6030490B17Rik|D12Ertd771e	SET domain containing 3	protein-coding
ChIP1_H3.mm10_peak_6570	chr11	115412381	115414150	+	0	NA	TTS (NM_001347645)	TTS (NM_001347645)	6654	NM_027862	71679	Mm.371641	NM_027862	ENSMUSG00000034566	Atp5h	0610009D10Rik|Atp5pd	ATP synthase, H+ transporting, mitochondrial F0 complex, subunit D	protein-coding
ChIP1_H3.mm10_peak_14898	chr17	33798907	33799584	+	0	NA	Intergenic	B2_Mm2|SINE|B2	-11278	NM_001357162	80880	Mm.196330	NM_030697	ENSMUSG00000042099	Kank3	0610013D04Rik|Ankrd47|D17Ertd288e|NG28	KN motif and ankyrin repeat domains 3	protein-coding
ChIP1_H3.mm10_peak_16049	chr18	25548260	25548418	+	0	NA	intron (NM_001362325, intron 2 of 12)	intron (NM_001362325, intron 2 of 12)	131409	NM_001362337	108013	Mm.266435	NM_133195	ENSMUSG00000024268	Celf4	A230070D14Rik|BRUNOL-4|Brul4|Brunol4|C130060B05Rik	CUGBP, Elav-like family member 4	protein-coding
ChIP1_H3.mm10_peak_31444	chr7	121446631	121447096	+	0	NA	intron (NM_001081327, intron 1 of 1)	intron (NM_001081327, intron 1 of 1)	54567	NM_001081327	195646	Mm.247449	NM_177575	ENSMUSG00000046321	Hs3st2	6430516N12Rik|A830061E14Rik|AW491345	heparan sulfate (glucosamine) 3-O-sulfotransferase 2	protein-coding
ChIP1_H3.mm10_peak_15641	chr17	79346823	79348432	+	0	NA	intron (NM_026514, intron 1 of 1)	intron (NM_026514, intron 1 of 1)	7464	NM_026514	260409	Mm.140601	NM_026514	ENSMUSG00000036533	Cdc42ep3	3200001F04Rik|AA986861|Borg2|Cep3|UB1	CDC42 effector protein (Rho GTPase binding) 3	protein-coding
ChIP1_H3.mm10_peak_36336	chrX	167315578	167315690	+	0	NA	intron (NM_001290758, intron 2 of 3)	L2b|LINE|L2	14937	NM_001290757	170743	Mm.23979	NM_133211	ENSMUSG00000044583	Tlr7	-	toll-like receptor 7	protein-coding
ChIP1_H3.mm10_peak_16926	chr19	5912065	5912934	+	0	NA	intron (NM_001291078, intron 1 of 11)	CpG	372	NM_011262	19708	Mm.2651	NM_011262	ENSMUSG00000024826	Dpf2	2210010M07Rik|BAF45D|Req|ubi-d4	D4, zinc and double PHD fingers family 2	protein-coding
ChIP1_H3.mm10_peak_19674	chr2	91484583	91485917	+	0	NA	intron (NM_172668, intron 16 of 37)	intron (NM_172668, intron 16 of 37)	27719	NM_001145857	228357	Mm.275149	NM_172668	ENSMUSG00000027253	Lrp4	6430526J12Rik|D230026E03|Megf7|mdig	low density lipoprotein receptor-related protein 4	protein-coding
ChIP1_H3.mm10_peak_27789	chr6	38861491	38861638	+	0	NA	intron (NM_001294144, intron 1 of 14)	MER58C|DNA|hAT-Charlie	14626	NM_010433	15258	Mm.23790	NM_010433	ENSMUSG00000061436	Hipk2	1110014O20Rik|B230339E18Rik|Stank	homeodomain interacting protein kinase 2	protein-coding
ChIP1_H3.mm10_peak_33101	chr8	105700619	105701615	+	0	NA	promoter-TSS (NM_001047435)	promoter-TSS (NM_001047435)	-31	NM_001286344	56513	Mm.472753	NM_019695	ENSMUSG00000005699	Pard6a	0710008C04Rik|2610010A15Rik|PAR-6A|PAR6alpha|Par-6|Par6|Par6c|TAX40|Tip-40	par-6 family cell polarity regulator alpha	protein-coding
ChIP1_H3.mm10_peak_32209	chr8	33827143	33827323	+	0	NA	intron (NM_001042675, intron 5 of 6)	intron (NM_001042675, intron 5 of 6)	-79463	NM_001206849	72632	Mm.443483	NM_001206849	ENSMUSG00000094500	Smim18	2700090O03Rik|AI835723	small integral membrane protein 18	protein-coding
ChIP1_H3.mm10_peak_16177	chr18	38992514	38992726	+	0	NA	promoter-TSS (NM_001361073)	promoter-TSS (NM_001361073)	-525	NM_001361073	71302	Mm.329396	NM_175164	ENSMUSG00000036452	Arhgap26	1810044B20Rik|2610010G17Rik|4933432P15Rik|AI853435|mKIAA0621	Rho GTPase activating protein 26	protein-coding
ChIP1_H3.mm10_peak_26519	chr5	110135565	110135686	+	0	NA	promoter-TSS (NM_001289580)	promoter-TSS (NM_001289580)	-205	NM_172717	231600	Mm.30264	NM_172717	ENSMUSG00000014668	Chfr	5730484M20Rik|C230082M18|RNF116	checkpoint with forkhead and ring finger domains	protein-coding
ChIP1_H3.mm10_peak_23364	chr4	19909774	19911333	+	0	NA	intron (NM_175406, intron 2 of 7)	intron (NM_175406, intron 2 of 7)	12013	NM_175406	242341	Mm.19298	NM_175406	ENSMUSG00000028238	Atp6v0d2	1620401A02Rik|AI324824|V-ATPase	ATPase, H+ transporting, lysosomal V0 subunit D2	protein-coding
ChIP1_H3.mm10_peak_35271	chr9	118913355	118913510	+	0	NA	Intergenic	ID_B1|SINE|B4	-13104	NM_133710	69274	Mm.439928	NM_133710	ENSMUSG00000047409	Ctdspl	2810418J22Rik|AI426263|HYA22|SCP3	CTD (carboxy-terminal domain, RNA polymerase II, polypeptide A) small phosphatase-like	protein-coding
ChIP1_H3.mm10_peak_13399	chr16	26689347	26689952	+	0	NA	intron (NR_152416, intron 4 of 12)	intron (NR_152416, intron 4 of 12)	65853	NR_105063	100504628	Mm.393275	NR_105063	ENSMUSG00000092545	Gm20319	-	predicted gene, 20319	ncRNA
ChIP1_H3.mm10_peak_31919	chr8	4238782	4239674	+	0	NA	promoter-TSS (NM_001291783)	promoter-TSS (NM_001291783)	488	NM_001164172	26400	Mm.3906	NM_011944	ENSMUSG00000002948	Map2k7	5930412N11Rik|JNKK 2|Jnkk2|MAPKK 7|MEK 7|Mapkk7|Mek7|Mkk7|Prkmk7|sek2	mitogen-activated protein kinase kinase 7	protein-coding
ChIP1_H3.mm10_peak_7368	chr12	59012163	59013487	+	0	NA	promoter-TSS (NM_025656)	promoter-TSS (NM_025656)	-566	NM_025656	66603	Mm.35353	NM_025656	ENSMUSG00000060121	Gemin2	Sip1|gemin-2	gem nuclear organelle associated protein 2	protein-coding
ChIP1_H3.mm10_peak_14850	chr17	32268202	32268334	+	0	NA	intron (NM_198094, intron 1 of 12)	intron (NM_198094, intron 1 of 12)	15855	NM_198094	57261	Mm.253518	NM_020508	ENSMUSG00000024002	Brd4	Brd5|HUNK1|MCAP|WI-11513	bromodomain containing 4	protein-coding
ChIP1_H3.mm10_peak_4114	chr10	120112844	120113673	+	0	NA	promoter-TSS (NM_080446)	promoter-TSS (NM_080446)	-293	NM_080446	117599	Mm.214703	NM_080446	ENSMUSG00000020228	Helb	AI447783|D10Ertd664e	helicase (DNA) B	protein-coding
ChIP1_H3.mm10_peak_23801	chr4	59373922	59374742	+	0	NA	intron (NM_001163288, intron 8 of 16)	intron (NM_001163288, intron 8 of 16)	64301	NM_001163288	634731	Mm.483589	NM_001163288	ENSMUSG00000038578	Susd1	A530080P10|Gm12528	sushi domain containing 1	protein-coding
ChIP1_H3.mm10_peak_26243	chr5	99203216	99203413	+	0	NA	Intergenic	Intergenic	49613	NM_181318	320292	Mm.259074	NM_145839	ENSMUSG00000089809	Rasgef1b	4732452O09Rik|GPIgamma4|Gpig4	RasGEF domain family, member 1B	protein-coding
ChIP1_H3.mm10_peak_1654	chr1	154074199	154074425	+	0	NA	Intergenic	Intergenic	-126875	NM_001204908	100503355	Mm.484410	NM_001204908	ENSMUSG00000066797	Zfp648	Gm10178|Gm203	zinc finger protein 648	protein-coding
ChIP1_H3.mm10_peak_18568	chr2	18952053	18952163	+	0	NA	intron (NM_001355149, intron 1 of 10)	intron (NM_001355149, intron 1 of 10)	46013	NM_008845	18718	Mm.313977	NM_008845	ENSMUSG00000026737	Pip4k2a	AW742916|Pip5k2a	phosphatidylinositol-5-phosphate 4-kinase, type II, alpha	protein-coding
ChIP1_H3.mm10_peak_7017	chr12	17761838	17762195	+	0	NA	intron (NM_016677, intron 1 of 3)	intron (NM_016677, intron 1 of 3)	71207	NM_016677	53602	Mm.313619	NM_016677	ENSMUSG00000071379	Hpcal1	NVL-3|NVP-3|Nvp3|VILIP3|Vnsl3|Vsnl3	hippocalcin-like 1	protein-coding
ChIP1_H3.mm10_peak_7976	chr12	100682818	100685700	+	0	NA	intron (NM_153587, intron 1 of 17)	intron (NM_153587, intron 1 of 17)	40861	NM_001330702	73086	Mm.220417	NM_153587	ENSMUSG00000021180	Rps6ka5	3110005L17Rik|6330404E13Rik|AI854034|MSK1|MSPK1|RLPK|RLSK|S6K-alpha-5	ribosomal protein S6 kinase, polypeptide 5	protein-coding
ChIP1_H3.mm10_peak_2060	chr1	173766655	173766769	+	0	NA	intron (NM_008329, intron 1 of 8)	intron (NM_008329, intron 1 of 8)	207	NM_008329	15951	Mm.261270	NM_008329	ENSMUSG00000073489	Ifi204	Ifi16|p204	interferon activated gene 204	protein-coding
ChIP1_H3.mm10_peak_8707	chr13	30930413	30930523	+	0	NA	intron (NM_001360093, intron 5 of 28)	intron (NM_001360093, intron 5 of 28)	17293	NM_153072	210554	Mm.450571	NM_153072	ENSMUSG00000076430	Hus1b	-	HUS1 checkpoint clamp component B	protein-coding
ChIP1_H3.mm10_peak_8093	chr12	104836638	104836850	+	0	NA	intron (NR_104437, intron 1 of 13)	intron (NR_104437, intron 1 of 13)	28332	NR_104436	94040	Mm.244078	NM_053155	ENSMUSG00000021097	Clmn	9330188N17Rik|AI428889|AI788815|mKIAA1188	calmin	protein-coding
ChIP1_H3.mm10_peak_32072	chr8	23208482	23208894	+	0	NA	promoter-TSS (NM_018743)	promoter-TSS (NM_018743)	-235	NM_018743	102247	Mm.200898	NM_018743	ENSMUSG00000031545	Gpat4	AU041707|AW545732|Agpat6|Tsarg7	glycerol-3-phosphate acyltransferase 4	protein-coding
ChIP1_H3.mm10_peak_21929	chr3	66985721	66985831	+	0	NA	promoter-TSS (NM_001356273)	promoter-TSS (NM_001356273)	114	NM_025822	66880	Mm.316418	NM_025822	ENSMUSG00000034544	Rsrc1	1200013F24Rik|SRrp53	arginine/serine-rich coiled-coil 1	protein-coding
ChIP1_H3.mm10_peak_19090	chr2	38533429	38533803	+	0	NA	intron (NM_001159631, intron 1 of 9)	intron (NM_001159631, intron 1 of 9)	21740	NM_001159631	59126	Mm.143818	NM_021606	ENSMUSG00000026749	Nek6	1300007C09Rik	NIMA (never in mitosis gene a)-related expressed kinase 6	protein-coding
ChIP1_H3.mm10_peak_30902	chr7	90055032	90055432	+	0	NA	Intergenic	Intergenic	26073	NR_110364	319711	Mm.31753	NR_015614	ENSMUSG00000097585	E230029C05Rik	AI452102|B230337J15|Gm26529|Gm32094	RIKEN cDNA E230029C05 gene	ncRNA
ChIP1_H3.mm10_peak_32063	chr8	22707581	22707691	+	0	NA	Intergenic	Intergenic	-1053	NM_001159774	16150	Mm.277886	NM_010546	ENSMUSG00000031537	Ikbkb	AI132552|IKK-2|IKK-beta|IKK2|IKK[b]|IKKbeta	inhibitor of kappaB kinase beta	protein-coding
ChIP1_H3.mm10_peak_28049	chr6	54866885	54867051	+	0	NA	intron (NM_199143, intron 2 of 4)	intron (NM_199143, intron 2 of 4)	50052	NM_199143	387524	Mm.286149	NM_199143	ENSMUSG00000058446	Znrf2	1190002C14Rik|AU044205|D6Ertd365e	zinc and ring finger 2	protein-coding
ChIP1_H3.mm10_peak_16083	chr18	34379402	34379918	+	0	NA	Intergenic	ID_B1|SINE|B4	-6245	NM_007874	13476	Mm.280075	NM_007874	ENSMUSG00000005873	Reep5	AI324241|AU022809|AW495741|DP1/TB2|Dp1|R74856|TB2/DP1	receptor accessory protein 5	protein-coding
ChIP1_H3.mm10_peak_17152	chr19	11099025	11099209	+	0	NA	intron (NM_027058, intron 6 of 6)	intron (NM_027058, intron 6 of 6)	-18014	NM_022430	64381	Mm.34460	NM_022430	ENSMUSG00000024730	Ms4a8a	2010004L09Rik|AI481240|CD20L5|Ms4a8	membrane-spanning 4-domains, subfamily A, member 8A	protein-coding
ChIP1_H3.mm10_peak_25693	chr5	35610089	35610402	+	0	NA	intron (NM_001357019, intron 18 of 18)	intron (NM_001357019, intron 18 of 18)	-21482	NR_045807	74364	Mm.473123	NM_175208	ENSMUSG00000055061	4931431C16Rik	-	RIKEN cDNA 4931431C16 gene	ncRNA
ChIP1_H3.mm10_peak_16425	chr18	56675262	56675441	+	0	NA	Intergenic	Intergenic	-32462	NM_010721	16906	Mm.4105	NM_010721	ENSMUSG00000024590	Lmnb1	-	lamin B1	protein-coding
ChIP1_H3.mm10_peak_29474	chr6	146119458	146121373	+	0	NA	intron (NM_019923, intron 55 of 56)	intron (NM_019923, intron 55 of 56)	186293	NM_010656	16651	Mm.49689	NM_010656	ENSMUSG00000030255	Sspn	Krag	sarcospan	protein-coding
ChIP1_H3.mm10_peak_9620	chr13	75793749	75794384	+	0	NA	Intergenic	Intergenic	-45819	NM_001360151	93692	Mm.25844	NM_053108	ENSMUSG00000021591	Glrx	C86710|D13Wsu156e|Glrx1|Grx1|TTase	glutaredoxin	protein-coding
ChIP1_H3.mm10_peak_6311	chr11	103354279	103354593	+	0	NA	intron (NM_001205236, intron 3 of 17)	PB1D10|SINE|Alu	9256	NM_183288	544817	Mm.259113	NM_133715	ENSMUSG00000034255	Arhgap27	2310069I04Rik|5730442P18Rik|Gm21552|Sh3d20	Rho GTPase activating protein 27	protein-coding
ChIP1_H3.mm10_peak_696	chr1	74441630	74441762	+	0	NA	intron (NM_001310662, intron 21 of 23)	intron (NM_001310662, intron 21 of 23)	32312	NM_009509	22349	Mm.471601	NM_009509	ENSMUSG00000026175	Vil1	Vil	villin 1	protein-coding
ChIP1_H3.mm10_peak_10772	chr14	57999110	57999235	+	0	NA	promoter-TSS (NM_028643)	promoter-TSS (NM_028643)	90	NM_028643	68514	Mm.26834	NM_028643	ENSMUSG00000021973	Micu2	1110008L20Rik|4833427E09Rik|AU041871|Efha1|Smhs2	mitochondrial calcium uptake 2	protein-coding
ChIP1_H3.mm10_peak_27881	chr6	43641585	43641743	+	0	NA	intron (NM_001311111, intron 2 of 7)	intron (NM_001311111, intron 2 of 7)	24614	NM_013861	29807	Mm.320979	NM_013861	ENSMUSG00000029735	Tpk1	-	thiamine pyrophosphokinase	protein-coding
ChIP1_H3.mm10_peak_32196	chr8	33656620	33656783	+	0	NA	intron (NM_010344, intron 1 of 12)	intron (NM_010344, intron 1 of 12)	3463	NM_010344	14782	Mm.283573	NM_010344	ENSMUSG00000031584	Gsr	AI325518|D8Ertd238e|Gr-1|Gr1	glutathione reductase	protein-coding
ChIP1_H3.mm10_peak_24336	chr4	121025960	121026441	+	0	NA	Intergenic	ID_B1|SINE|B4	-8953	NM_133716	69780	Mm.271819	NM_133716	ENSMUSG00000032870	Smap2	1810031K02Rik|AA408614|Smap1l	small ArfGAP 2	protein-coding
ChIP1_H3.mm10_peak_12202	chr15	76796021	76796228	+	0	NA	intron (NM_198420, intron 1 of 10)	intron (NM_198420, intron 1 of 10)	22042	NM_001168288	223666	Mm.322931	NM_198420	ENSMUSG00000033697	Arhgap39	9530053N22|AI843066|D15Wsu169e|Kiaa1688|Porf-2	Rho GTPase activating protein 39	protein-coding
ChIP1_H3.mm10_peak_7917	chr12	95458065	95458275	+	0	NA	Intergenic	Intergenic	-234056	NM_201518	399558	Mm.341948	NM_201518	ENSMUSG00000047414	Flrt2	-	fibronectin leucine rich transmembrane protein 2	protein-coding
ChIP1_H3.mm10_peak_36072	chrX	109147219	109147340	+	0	NA	intron (NM_019989, intron 1 of 3)	L1MD3|LINE|L1	-49477	NM_001037917	622976	Mm.482747	NM_001037917	ENSMUSG00000048621	Gm6377	EG622976	predicted gene 6377	protein-coding
ChIP1_H3.mm10_peak_35872	chrX	75416789	75417182	+	0	NA	promoter-TSS (NM_010839)	promoter-TSS (NM_010839)	357	NM_001166459	210766	Mm.226957	NM_145956	ENSMUSG00000031201	Brcc3	C6.1A	BRCA1/BRCA2-containing complex, subunit 3	protein-coding
ChIP1_H3.mm10_peak_3586	chr10	87712093	87712465	+	0	NA	Intergenic	Intergenic	-145986	NM_001314010	16000	Mm.268521	NM_010512	ENSMUSG00000020053	Igf1	C730016P09Rik|Igf-1|Igf-I	insulin-like growth factor 1	protein-coding
ChIP1_H3.mm10_peak_22632	chr3	107031788	107032254	+	0	NA	Intergenic	Intergenic	-4141	NM_008418	16491	Mm.30640	NM_008418	ENSMUSG00000047959	Kcna3	Kca1-3|Kv1.3|Mk-3	potassium voltage-gated channel, shaker-related subfamily, member 3	protein-coding
ChIP1_H3.mm10_peak_35481	chr9	124125777	124128448	+	0	NA	TTS (NM_009917)	TTS (NM_009917)	5569	NM_009917	12774	Mm.14302	NM_009917	ENSMUSG00000079227	Ccr5	AM4-7|CD195|Cmkbr5	chemokine (C-C motif) receptor 5	protein-coding
ChIP1_H3.mm10_peak_9007	chr13	42118596	42118829	+	0	NA	intron (NM_007772, intron 2 of 8)	intron (NM_007772, intron 2 of 8)	66691	NM_007772	110521	Mm.4808	NM_007772	ENSMUSG00000021366	Hivep1	Cryabp1	human immunodeficiency virus type I enhancer binding protein 1	protein-coding
ChIP1_H3.mm10_peak_2642	chr10	21674773	21675046	+	0	NA	Intergenic	MER45B|DNA|hAT-Tip100	-15936	NR_045843	432436	Mm.244553	NM_001004162	ENSMUSG00000056716	Gm5420	EG432436	predicted gene 5420	ncRNA
ChIP1_H3.mm10_peak_2964	chr10	51525216	51525409	+	0	NA	Intergenic	Intergenic	34414	NM_013532	14728	Mm.34408	NM_013532	ENSMUSG00000062593	Lilrb4a	CD85K|Gp49b|HM18|ILT3|LIR-5|Lilrb4|gp49	leukocyte immunoglobulin-like receptor, subfamily B, member 4A	protein-coding
ChIP1_H3.mm10_peak_18239	chr19	60861511	60861623	+	0	NA	promoter-TSS (NM_053198)	promoter-TSS (NM_053198)	-139	NM_053198	94281	Mm.48179	NM_053198	ENSMUSG00000063698	Sfxn4	-	sideroflexin 4	protein-coding
ChIP1_H3.mm10_peak_19882	chr2	116976052	116976321	+	0	NA	Intergenic	Intergenic	76034	NR_040335	320975	Mm.132509	NR_040335	ENSMUSG00000085316	D330050G23Rik	-	RIKEN cDNA D330050G23 gene	ncRNA
ChIP1_H3.mm10_peak_25544	chr5	30649663	30649785	+	0	NA	intron (NM_175675, intron 1 of 5)	intron (NM_175675, intron 1 of 5)	1785	NM_175675	74919	Mm.247985	NM_175675	ENSMUSG00000029175	Slc35f6	4930471M23Rik|5730478O19Rik|ANT2BP|P40|Tango9	solute carrier family 35, member F6	protein-coding
ChIP1_H3.mm10_peak_21780	chr3	57738139	57738315	+	0	NA	intron (NR_130743, intron 1 of 9)	intron (NR_130743, intron 1 of 9)	2170	NR_130743	24017	Mm.274360	NM_011883	ENSMUSG00000036503	Rnf13	2010001H16Rik|Rzf	ring finger protein 13	protein-coding
ChIP1_H3.mm10_peak_17990	chr19	47865106	47865409	+	0	NA	promoter-TSS (NM_030051)	promoter-TSS (NM_030051)	-288	NM_030051	68214	Mm.63791	NM_026619	ENSMUSG00000025069	Gsto2	1700020F09Rik|4930425C18Rik|GSTO 2-2	glutathione S-transferase omega 2	protein-coding
ChIP1_H3.mm10_peak_5063	chr11	60842703	60842892	+	0	NA	intron (NM_001172112, intron 1 of 6)	ORR1D1|LTR|ERVL-MaLR	12166	NM_145428	216820	Mm.21475	NM_145428	ENSMUSG00000042569	Dhrs7b	BC003479|C79874|C80074|PexRAP	dehydrogenase/reductase (SDR family) member 7B	protein-coding
ChIP1_H3.mm10_peak_3515	chr10	81414497	81414618	+	0	NA	intron (NM_026756, intron 2 of 8)	intron (NM_026756, intron 2 of 8)	1740	NR_106141	102465778		NR_106141	ENSMUSG00000105379	Mir1191b	mmu-mir-1191b	microRNA 1191b	ncRNA
ChIP1_H3.mm10_peak_35149	chr9	111035507	111035653	+	0	NA	intron (NM_008522, intron 13 of 16)	intron (NM_008522, intron 13 of 16)	16288	NM_008522	17002	Mm.282359	NM_008522	ENSMUSG00000032496	Ltf	Csp82|Lf|MMS10R|Ms10r	lactotransferrin	protein-coding
ChIP1_H3.mm10_peak_35170	chr9	111132250	111132377	+	0	NA	intron (NM_027742, intron 2 of 13)	intron (NM_027742, intron 2 of 13)	14202	NM_001164838	71268	Mm.302287	NM_027742	ENSMUSG00000032497	Lrrfip2	5133400F20Rik|AI850587	leucine rich repeat (in FLII) interacting protein 2	protein-coding
ChIP1_H3.mm10_peak_18126	chr19	55825566	55825799	+	0	NA	intron (NM_001331150, intron 5 of 14)	intron (NM_001331150, intron 5 of 14)	-69639	NM_001142924	21416	Mm.139815	NM_009333	ENSMUSG00000024985	Tcf7l2	TCF4B|TCF4E|Tcf-4|Tcf4	transcription factor 7 like 2, T cell specific, HMG box	protein-coding
ChIP1_H3.mm10_peak_12051	chr15	66851826	66852013	+	0	NA	Intergenic	Intergenic	-20090	NM_009192	20491	Mm.7601	NM_009192	ENSMUSG00000022372	Sla	Slap|Slap-1	src-like adaptor	protein-coding
ChIP1_H3.mm10_peak_9077	chr13	44961415	44961886	+	0	NA	intron (NM_025772, intron 6 of 9)	B1F|SINE|Alu	40446	NM_025772	94245	Mm.352311	NM_025772	ENSMUSG00000057531	Dtnbp1	5430437B18Rik|AW048963|Bloc1s8|dysbindin|sdy	dystrobrevin binding protein 1	protein-coding
ChIP1_H3.mm10_peak_32447	chr8	57588940	57589886	+	0	NA	intron (NM_001167981, intron 1 of 11)	intron (NM_001167981, intron 1 of 11)	-62340	NR_040698	100502619	Mm.393851	NR_040698		AW046200	-	expressed sequence AW046200	ncRNA
ChIP1_H3.mm10_peak_5084	chr11	61407870	61408408	+	0	NA	Intergenic	CpG	-30064	NM_026183	67473	Mm.100741	NM_026183	ENSMUSG00000010122	Slc47a1	1300013J15Rik|AI036982|MATE1|mMATE1	solute carrier family 47, member 1	protein-coding
ChIP1_H3.mm10_peak_25495	chr5	24577585	24578230	+	0	NA	promoter-TSS (NM_001190443)	promoter-TSS (NM_001190443)	-440	NM_001190443	27407	Mm.21629	NM_013853	ENSMUSG00000028953	Abcf2	0710005O05Rik|Drr3|E430001O06	ATP-binding cassette, sub-family F (GCN20), member 2	protein-coding
ChIP1_H3.mm10_peak_24124	chr4	102623405	102625531	+	0	NA	Intergenic	Intergenic	34625	NM_001177981	18578	Mm.20181	NM_019840	ENSMUSG00000028525	Pde4b	Dpde4|R74983|dunce	phosphodiesterase 4B, cAMP specific	protein-coding
ChIP1_H3.mm10_peak_10362	chr14	30479600	30480247	+	0	NA	intron (NM_133761, intron 1 of 9)	CpG	358	NM_133761	75901	Mm.28733	NM_133761	ENSMUSG00000021962	Dcp1a	1110066A22Rik|4930568L04Rik|AU019772|D14Ertd817e|Mitc1|SMIF	decapping mRNA 1A	protein-coding
ChIP1_H3.mm10_peak_1145	chr1	120120044	120122537	+	0	NA	promoter-TSS (NM_007830)	promoter-TSS (NM_007830)	103	NM_001172074	73103	Mm.271602	NM_028439	ENSMUSG00000026388	3110009E18Rik	-	RIKEN cDNA 3110009E18 gene	protein-coding
ChIP1_H3.mm10_peak_1020	chr1	92037344	92037462	+	0	NA	intron (NM_207225, intron 3 of 26)	intron (NM_207225, intron 3 of 26)	142938	NM_207225	208727	Mm.318567	NM_207225	ENSMUSG00000026313	Hdac4	4932408F19Rik|HD4	histone deacetylase 4	protein-coding
ChIP1_H3.mm10_peak_10644	chr14	51893106	51897048	+	0	NA	exon (NM_001039676, exon 4 of 4)	exon (NM_001039676, exon 4 of 4)	1467	NM_001039676	214922	Mm.281343	NM_001039676	ENSMUSG00000072572	Slc39a2	F730005G13Rik|Gm1789|Gm289|Zip2	solute carrier family 39 (zinc transporter), member 2	protein-coding
ChIP1_H3.mm10_peak_22569	chr3	105041919	105042061	+	0	NA	intron (NM_030249, intron 1 of 5)	ID_B1|SINE|B4	10963	NM_001163332	80281	Mm.200327	NM_030249	ENSMUSG00000062127	Cttnbp2nl	AA552995|AA589392|AU018624|BC003236|mKIAA1433	CTTNBP2 N-terminal like	protein-coding
ChIP1_H3.mm10_peak_8146	chr12	108632799	108632944	+	0	NA	intron (NM_001163395, intron 1 of 12)	ORR1E-int|LTR|ERVL-MaLR	-2882	NM_001163396	14026	Mm.238841	NM_007965	ENSMUSG00000021262	Evl	AI528774|b2b2600Clo	Ena-vasodilator stimulated phosphoprotein	protein-coding
ChIP1_H3.mm10_peak_3203	chr10	67693284	67694105	+	0	NA	Intergenic	Intergenic	-121735	NR_155444	105245193	Mm.72938	NR_155444		4930563J15Rik	-	RIKEN cDNA 4930563J15 gene	ncRNA
ChIP1_H3.mm10_peak_4032	chr10	117278847	117279132	+	0	NA	intron (NM_017372, intron 2 of 3)	intron (NM_017372, intron 2 of 3)	3283	NM_017372	17105	Mm.45436	NM_017372	ENSMUSG00000069516	Lyz2	AI326280|Lys|Lysm|Lyzf2|Lyzs|Lzm|Lzm-s1|Lzp	lysozyme 2	protein-coding
ChIP1_H3.mm10_peak_19462	chr2	73511830	73512008	+	0	NA	intron (NM_153138, intron 1 of 7)	B1_Mur2|SINE|Alu	17568	NM_153138	215280	Mm.223504	NM_153138	ENSMUSG00000075284	Wipf1	AI115543|D2Ertd120e|WIP|Waspip	WAS/WASL interacting protein family, member 1	protein-coding
ChIP1_H3.mm10_peak_30131	chr7	35235440	35235568	+	0	NA	TTS (NM_001370886)	TTS (NM_001370886)	-20159	NM_001024707	435965	Mm.333783	NM_001024707	ENSMUSG00000001802	Lrp3	-	low density lipoprotein receptor-related protein 3	protein-coding
ChIP1_H3.mm10_peak_16687	chr18	80483612	80483722	+	0	NA	Intergenic	Intergenic	-13975	NM_026295	67655	Mm.312893	NM_026295	ENSMUSG00000033323	Ctdp1	4930563P03Rik|AW553592	CTD (carboxy-terminal domain, RNA polymerase II, polypeptide A) phosphatase, subunit 1	protein-coding
ChIP1_H3.mm10_peak_13545	chr16	35888100	35888783	+	0	NA	Intergenic	Intergenic	-17059	NM_001039530	547253	Mm.244406	NM_001039530	ENSMUSG00000034422	Parp14	1600029O10Rik|ARTD8|BC021340|CoaSt6|mKIAA1268	poly (ADP-ribose) polymerase family, member 14	protein-coding
ChIP1_H3.mm10_peak_10566	chr14	46821108	46822326	+	0	NA	intron (NM_022023, intron 1 of 6)	intron (NM_022023, intron 1 of 6)	525	NM_022023	63985	Mm.87312	NM_022023	ENSMUSG00000062014	Gmfb	3110001H22Rik|3110001O16Rik|AI851627|C79176|D14Ertd630e	glia maturation factor, beta	protein-coding
ChIP1_H3.mm10_peak_4817	chr11	49984191	49984542	+	0	NA	Intergenic	Intergenic	-40965	NM_021540	59044	Mm.359004	NM_021540	ENSMUSG00000020376	Rnf130	2510042A13Rik|G1RZFP|G1rp|GOLIATH|GP	ring finger protein 130	protein-coding
ChIP1_H3.mm10_peak_3601	chr10	88200631	88200950	+	0	NA	promoter-TSS (NM_027487)	promoter-TSS (NM_027487)	-307	NM_001122960	67282	Mm.208465	NM_026070	ENSMUSG00000020056	Washc3	2900091E11Rik|5730495F03Rik|Ccdc53	WASH complex subunit 3	protein-coding
ChIP1_H3.mm10_peak_27312	chr5	146963562	146963819	+	0	NA	intron (NM_001256101, intron 1 of 4)	CpG	107	NM_001256101	76366	Mm.486234	NM_029581	ENSMUSG00000016510	Mtif3	2810012L14Rik|AI414549	mitochondrial translational initiation factor 3	protein-coding
ChIP1_H3.mm10_peak_34120	chr9	46111697	46111939	+	0	NA	intron (NM_027498, intron 1 of 24)	B1F1|SINE|Alu	98998	NM_027498	70661	Mm.219459	NM_027498	ENSMUSG00000034135	Sik3	5730525O22Rik|9030204A07Rik|AI447252|AI846254|AI849445|Qsk|SIK-3|mKIAA0999	SIK family kinase 3	protein-coding
ChIP1_H3.mm10_peak_31538	chr7	127010107	127010435	+	0	NA	intron (NM_080638, intron 1 of 14)	B3|SINE|B2	4323	NM_080638	78388	Mm.228797	NM_080638	ENSMUSG00000030681	Mvp	2310009M24Rik|LRP|VAULT1	major vault protein	protein-coding
ChIP1_H3.mm10_peak_7097	chr12	31654102	31655303	+	0	NA	promoter-TSS (NM_001163126)	promoter-TSS (NM_001163126)	124	NM_028002	71916	Mm.62979	NM_028002	ENSMUSG00000020648	Dus4l	2310069P03Rik|2700089B10Rik|AI482040|Pp35	dihydrouridine synthase 4-like (S. cerevisiae)	protein-coding
ChIP1_H3.mm10_peak_16633	chr18	74773166	74773433	+	0	NA	Intergenic	ORR1B1|LTR|ERVL-MaLR	5156	NR_028560	100217466		NR_028560		Scarna17	MBII-119	small Cajal body-specific RNA 17	ncRNA
ChIP1_H3.mm10_peak_23660	chr4	47352063	47352880	+	0	NA	promoter-TSS (NM_009370)	promoter-TSS (NM_009370)	-751	NM_001312868	21812	Mm.197552	NM_009370	ENSMUSG00000007613	Tgfbr1	ALK5|AU017191|Alk-5|ESK2|TGFR-1|TbetaR-I|TbetaRI	transforming growth factor, beta receptor I	protein-coding
ChIP1_H3.mm10_peak_35945	chrX	96128980	96130974	+	0	NA	intron (NM_010833, intron 1 of 12)	intron (NM_010833, intron 1 of 12)	33932	NM_010833	17698	Mm.138876	NM_010833	ENSMUSG00000031207	Msn	C78546	moesin	protein-coding
ChIP1_H3.mm10_peak_4360	chr11	4240392	4240698	+	0	NA	3' UTR (NM_001013365, exon 3 of 3)	3' UTR (NM_001013365, exon 3 of 3)	3760	NM_001013365	18413	Mm.131422	NM_001013365	ENSMUSG00000058755	Osm	OncoM	oncostatin M	protein-coding
ChIP1_H3.mm10_peak_21063	chr2	167388291	167388493	+	0	NA	Intergenic	Intergenic	-33318	NM_148929	77031	Mm.278924	NM_148929	ENSMUSG00000039463	Slc9a8	1200006P13Rik|6430709P13Rik|AI182282|NHE-8|NHE8	solute carrier family 9 (sodium/hydrogen exchanger), member 8	protein-coding
ChIP1_H3.mm10_peak_28778	chr6	116070697	116071468	+	0	NA	intron (NM_177412, intron 3 of 5)	intron (NM_177412, intron 3 of 5)	-14071	NM_001364577	330401	Mm.425352	NM_177412	ENSMUSG00000030126	Tmcc1	3632431M01Rik|mKIAA0779	transmembrane and coiled coil domains 1	protein-coding
ChIP1_H3.mm10_peak_8441	chr13	9428172	9428402	+	0	NA	intron (NM_001081426, intron 1 of 36)	intron (NM_001081426, intron 1 of 36)	151762	NM_001081426	208440	Mm.217326	NM_172459	ENSMUSG00000048264	Dip2c	2900024P20Rik|9630044M06|mKIAA0934	disco interacting protein 2 homolog C	protein-coding
ChIP1_H3.mm10_peak_20631	chr2	152736582	152737840	+	0	NA	3' UTR (NM_010495, exon 2 of 2)	3' UTR (NM_010495, exon 2 of 2)	960	NM_001355113	15901	Mm.444	NM_010495	ENSMUSG00000042745	Id1	AI323524|D2Wsu140e|Idb1|bHLHb24	inhibitor of DNA binding 1, HLH protein	protein-coding
ChIP1_H3.mm10_peak_30100	chr7	34313237	34313699	+	0	NA	Intergenic	CpG	-27859	NM_172741	233103	Mm.491097	NM_172741	ENSMUSG00000066571	4931406P16Rik	AA553327|mKIAA0355	RIKEN cDNA 4931406P16 gene	protein-coding
ChIP1_H3.mm10_peak_6081	chr11	98777096	98777489	+	0	NA	Intergenic	Intergenic	-1915	NM_145434	217166	Mm.390397	NM_145434	ENSMUSG00000020889	Nr1d1	A530070C09Rik|R75201	nuclear receptor subfamily 1, group D, member 1	protein-coding
ChIP1_H3.mm10_peak_35978	chrX	101532715	101533448	+	0	NA	intron (NM_001290729, intron 1 of 38)	CpG	346	NM_001290729	270627	Mm.261750	NM_001081008	ENSMUSG00000031314	Taf1	AU015687|B430306D02Rik|Ccg-1|Ccg1|KAT4|N-TAF1|TAFII250|Taf2a|p250	TATA-box binding protein associated factor 1	protein-coding
ChIP1_H3.mm10_peak_33317	chr8	120487498	120487615	+	0	NA	Intergenic	CpG	-1310	NM_198671	382034	Mm.334856	NM_198671	ENSMUSG00000031822	Gse1	2210013I18Rik|mKIAA0182	genetic suppressor element 1, coiled-coil protein	protein-coding
ChIP1_H3.mm10_peak_27638	chr6	29246083	29246581	+	0	NA	Intergenic	PB1D9|SINE|Alu	-26156	NM_001190461	69573	Mm.45161	NM_023516	ENSMUSG00000043421	Hilpda	2310016C08Rik|AW049004|Hig2	hypoxia inducible lipid droplet associated	protein-coding
ChIP1_H3.mm10_peak_10706	chr14	55014598	55015253	+	0	NA	promoter-TSS (NM_026890)	promoter-TSS (NM_026890)	-529	NM_026890	68966	Mm.21214	NM_026890	ENSMUSG00000022204	Ngdn	1500001L15Rik|Ngd|neuroguidin	neuroguidin, EIF4E binding protein	protein-coding
ChIP1_H3.mm10_peak_12255	chr15	77886428	77887289	+	0	NA	Intergenic	Intergenic	42136	NM_019913	56551	Mm.291917	NM_019913	ENSMUSG00000005354	Txn2	2510006J11Rik|AI788873|Trx2	thioredoxin 2	protein-coding
ChIP1_H3.mm10_peak_12271	chr15	78301084	78301290	+	0	NA	intron (NM_001287389, intron 1 of 11)	B4|SINE|B4	4534	NM_007781	12984	Mm.1940	NM_007781	ENSMUSG00000071714	Csf2rb2	AIC2A|BetaIl3|Bil3|Csfgmrb|Il3r|Il3rb|Il3rb2	colony stimulating factor 2 receptor, beta 2, low-affinity (granulocyte-macrophage)	protein-coding
ChIP1_H3.mm10_peak_29405	chr6	137696719	137697355	+	0	NA	Intergenic	Intergenic	-38045	NM_011499	20901	Mm.22584	NM_011499	ENSMUSG00000030224	Strap	AW557906|C78091|C79202|Unrip	serine/threonine kinase receptor associated protein	protein-coding
ChIP1_H3.mm10_peak_24931	chr4	141510380	141510533	+	0	NA	intron (NM_001347235, intron 3 of 14)	intron (NM_001347235, intron 3 of 14)	28141	NM_001347235	56381	Mm.299906	NM_019763	ENSMUSG00000040761	Spen	Mint|mKIAA0929	spen family transcription repressor	protein-coding
ChIP1_H3.mm10_peak_16524	chr18	65490170	65490464	+	0	NA	intron (NR_105742, intron 3 of 6)	intron (NR_105742, intron 3 of 6)	59327	NM_172833	240354	Mm.132613	NM_172833	ENSMUSG00000032688	Malt1	A630046N12|D430033E09Rik|Pcasp1	MALT1 paracaspase	protein-coding
ChIP1_H3.mm10_peak_3189	chr10	67636154	67637554	+	0	NA	Intergenic	Intergenic	-64895	NR_155444	105245193	Mm.72938	NR_155444		4930563J15Rik	-	RIKEN cDNA 4930563J15 gene	ncRNA
ChIP1_H3.mm10_peak_29621	chr7	6172307	6172709	+	0	NA	promoter-TSS (NM_028316)	promoter-TSS (NM_028316)	-5	NM_028316	72667	Mm.274089	NM_028316	ENSMUSG00000044876	Zfp444	2810031J10Rik|6230401O10Rik|mFLJ00134	zinc finger protein 444	protein-coding
ChIP1_H3.mm10_peak_22319	chr3	95672088	95672275	+	0	NA	Intergenic	B1_Mur3|SINE|Alu	13460	NM_008562	17210	Mm.1639	NM_008562	ENSMUSG00000038612	Mcl1	AW556805|Mcl-1	myeloid cell leukemia sequence 1	protein-coding
ChIP1_H3.mm10_peak_36308	chrX	167106717	167106907	+	0	NA	Intergenic	Intergenic	-36442	NM_001101606	667794	Mm.302232	NM_001101606		Gm8817	EG667794	predicted gene 8817	protein-coding
ChIP1_H3.mm10_peak_8193	chr12	111159715	111160181	+	0	NA	TTS (NR_130987)	TTS (NR_130987)	-6422	NM_001286122	22031	Mm.27431	NM_011632	ENSMUSG00000021277	Traf3	AI528849|CAP-1|CD40bp|CRAF1|LAP1|T-BAM|TRAFAMN|amn	TNF receptor-associated factor 3	protein-coding
ChIP1_H3.mm10_peak_320	chr1	51473905	51474409	+	0	NA	intron (NM_028696, intron 3 of 5)	intron (NM_028696, intron 3 of 5)	4242	NM_001310548	109019	Mm.196290	NM_028696	ENSMUSG00000026107	Nabp1	4930434H03Rik|4930442A21Rik|4930488J04Rik|4933440J18Rik|5830411E10Rik|AI852561|Nbp1|Obfc2a|Ssb2	nucleic acid binding protein 1	protein-coding
ChIP1_H3.mm10_peak_7220	chr12	36187345	36188782	+	0	NA	intron (NM_146033, intron 7 of 9)	intron (NM_146033, intron 7 of 9)	30155	NM_027699	71156	Mm.250837	NM_027699	ENSMUSG00000020545	Lrrc72	1700108M19Rik|4933421E18Rik	leucine rich repeat containing 72	protein-coding
ChIP1_H3.mm10_peak_29204	chr6	129180292	129183353	+	0	NA	intron (NM_053109, intron 1 of 4)	intron (NM_053109, intron 1 of 4)	1207	NM_053109	93694	Mm.197536	NM_053109	ENSMUSG00000030157	Clec2d	Clr-b|Clrb|Ocil	C-type lectin domain family 2, member d	protein-coding
ChIP1_H3.mm10_peak_7243	chr12	40522739	40523109	+	0	NA	intron (NM_172803, intron 1 of 52)	intron (NM_172803, intron 1 of 52)	76871	NM_172803	238130	Mm.341423	NM_172803	ENSMUSG00000035954	Dock4	5330406C03|6330411N01Rik|AF263288|C030023J22|mKIAA0716	dedicator of cytokinesis 4	protein-coding
ChIP1_H3.mm10_peak_27871	chr6	42422677	42422860	+	0	NA	Intergenic	Intergenic	-11767	NM_207028	387353	Mm.377914	NM_207028	ENSMUSG00000048284	Tas2r126	T2R12|T2R26|Tas2r26|Tas2r41|mGR26|mt2r35	taste receptor, type 2, member 126	protein-coding
ChIP1_H3.mm10_peak_9788	chr13	97197833	97198006	+	0	NA	intron (NM_010422, intron 1 of 13)	intron (NM_010422, intron 1 of 13)	438	NM_010422	15212	Mm.27816	NM_010422	ENSMUSG00000021665	Hexb	-	hexosaminidase B	protein-coding
ChIP1_H3.mm10_peak_6541	chr11	115120667	115121291	+	0	NA	intron (NM_001347648, intron 2 of 5)	MLT1C|LTR|ERVL-MaLR	13013	NM_001347648	246746	Mm.277387	NM_145634	ENSMUSG00000047798	Cd300lf	CLIM1|CLM-1|CLM1|Digr2|F730004D16Rik|IREM1|IgSF13|LMIR3|Pigr3	CD300 molecule like family member F	protein-coding
ChIP1_H3.mm10_peak_29381	chr6	136803913	136804869	+	0	NA	promoter-TSS (NM_175652)	promoter-TSS (NM_175652)	40	NM_175652	320332	Mm.246720	NM_175652	ENSMUSG00000096010	Hist4h4	B130044J01Rik	histone cluster 4, H4	protein-coding
ChIP1_H3.mm10_peak_421	chr1	55087021	55089243	+	0	NA	promoter-TSS (NM_008303)	promoter-TSS (NM_008303)	-16	NM_008303	15528	Mm.215667	NM_008303	ENSMUSG00000073676	Hspe1	10kDa|Hsp10|mt-cpn10	heat shock protein 1 (chaperonin 10)	protein-coding
ChIP1_H3.mm10_peak_34901	chr9	96478038	96479014	+	0	NA	exon (NM_011279, exon 1 of 3)	exon (NM_011279, exon 1 of 3)	149	NM_011279	19823	Mm.28235	NM_011279	ENSMUSG00000051234	Rnf7	Rbx2|SAG	ring finger protein 7	protein-coding
ChIP1_H3.mm10_peak_32787	chr8	80879482	80879640	+	0	NA	exon (NM_001301298, exon 1 of 11)	exon (NM_001301298, exon 1 of 11)	918	NM_021356	14388	Mm.277409	NM_021356	ENSMUSG00000031714	Gab1	AA408973|AW107238	growth factor receptor bound protein 2-associated protein 1	protein-coding
ChIP1_H3.mm10_peak_32481	chr8	66334037	66334869	+	0	NA	intron (NM_175188, intron 4 of 7)	intron (NM_175188, intron 4 of 7)	-51848	NM_001166375	72925	Mm.380457	NM_175188	ENSMUSG00000036469	March1	2900024D24Rik|BB085186	membrane-associated ring finger (C3HC4) 1	protein-coding
ChIP1_H3.mm10_peak_1786	chr1	161516916	161517145	+	0	NA	Intergenic	Intergenic	22373	NM_183391	240873	Mm.276823	NM_183391	ENSMUSG00000066755	Tnfsf18	Gitrl|Tnlg2a	tumor necrosis factor (ligand) superfamily, member 18	protein-coding
ChIP1_H3.mm10_peak_1693	chr1	155412514	155412847	+	0	NA	intron (NM_011273, intron 1 of 14)	intron (NM_011273, intron 1 of 14)	4764	NM_011273	19775	Mm.266215	NM_011273	ENSMUSG00000026469	Xpr1	Rmc-1|Rmc1|Sxv|Syg1|XR	xenotropic and polytropic retrovirus receptor 1	protein-coding
ChIP1_H3.mm10_peak_36251	chrX	160509544	160509761	+	0	NA	intron (NM_001177878, intron 1 of 32)	B3|SINE|B2	7490	NM_001177878	110094	Mm.350712	NM_172783	ENSMUSG00000031295	Phka2	6330505C01Rik|D330034O08|Phk	phosphorylase kinase alpha 2	protein-coding
ChIP1_H3.mm10_peak_7855	chr12	86693940	86694328	+	0	NA	3' UTR (NM_177354, exon 7 of 7)	3' UTR (NM_177354, exon 7 of 7)	15434	NM_177354	238328	Mm.216101	NM_177354	ENSMUSG00000021256	Vash1	AI834978|D930046M13Rik|G630009D10Rik|TTCP 1	vasohibin 1	protein-coding
ChIP1_H3.mm10_peak_20484	chr2	144213595	144214434	+	0	NA	Intergenic	L1MB2|LINE|L1	-24724	NR_136884	433481	Mm.330630	NR_136884	ENSMUSG00000074758	Gm5535	EG433481	predicted gene 5535	ncRNA
ChIP1_H3.mm10_peak_5522	chr11	77077576	77079054	+	0	NA	promoter-TSS (NR_030756)	promoter-TSS (NR_030756)	122	NM_001012309	237859	Mm.156195	NM_001012309	ENSMUSG00000037958	Nsrp1	8030451K07|AI851076|AL022898|Ccdc55|NSpr70|NSrp70	nuclear speckle regulatory protein 1	protein-coding
ChIP1_H3.mm10_peak_17337	chr19	17394246	17394380	+	0	NA	exon (NM_019437, exon 1 of 4)	exon (NM_019437, exon 1 of 4)	270	NM_019437	54391	Mm.7013	NM_019437	ENSMUSG00000024712	Rfk	0610038L10Rik|AF031381|KOI-4	riboflavin kinase	protein-coding
ChIP1_H3.mm10_peak_1489	chr1	144200653	144201577	+	0	NA	Intergenic	MIRc|SINE|MIR	-23743	NM_153171	246709	Mm.38271	NM_153171	ENSMUSG00000051079	Rgs13	-	regulator of G-protein signaling 13	protein-coding
ChIP1_H3.mm10_peak_29527	chr6	149313607	149313738	+	0	NA	intron (NM_026054, intron 2 of 4)	L1M4|LINE|L1	4258	NM_001289662	67246	Mm.333515	NM_026054	ENSMUSG00000032712	Resf1	2810474O19Rik|6720435I21Rik|AA536804|AU020969|GET	retroelement silencing factor 1	protein-coding
ChIP1_H3.mm10_peak_15429	chr17	56812927	56813037	+	0	NA	intron (NM_027787, intron 1 of 17)	RSINE1|SINE|B4	18026	NM_009056	19725	Mm.102	NM_009056	ENSMUSG00000024206	Rfx2	5430432H19Rik	regulatory factor X, 2 (influences HLA class II expression)	protein-coding
ChIP1_H3.mm10_peak_21265	chr2	180171485	180172418	+	0	NA	intron (NM_019822, intron 1 of 9)	CpG	363	NM_019822	56436	Mm.316654	NM_019822	ENSMUSG00000039041	Adrm1	1110063P18Rik|2510006J17Rik|AA408205|ARM-1|AU043535|Arm1|Gp110|Rpn13	adhesion regulating molecule 1	protein-coding
ChIP1_H3.mm10_peak_8506	chr13	13677275	13677406	+	0	NA	intron (NM_010748, intron 22 of 52)	intron (NM_010748, intron 22 of 52)	86931	NM_010748	17101	Mm.342337	NM_010748	ENSMUSG00000019726	Lyst	D13Sfk13|beige|bg	lysosomal trafficking regulator	protein-coding
ChIP1_H3.mm10_peak_35618	chrX	20662806	20663554	+	0	NA	intron (NM_001136085, intron 1 of 25)	intron (NM_001136085, intron 1 of 25)	284	NM_001136085	22201	Mm.1104	NM_009457	ENSMUSG00000001924	Uba1	A1S9|Sbx|Ube-1|Ube1x	ubiquitin-like modifier activating enzyme 1	protein-coding
ChIP1_H3.mm10_peak_5689	chr11	83271905	83272096	+	0	NA	Intergenic	Intergenic	14726	NM_001166028	237890	Mm.297670	NM_001166028	ENSMUSG00000082101	Slfn14	Gm20|Slfn14-ps	schlafen 14	protein-coding
ChIP1_H3.mm10_peak_5773	chr11	85140204	85140945	+	0	NA	promoter-TSS (NM_001029934)	promoter-TSS (NM_001029934)	-619	NM_001029934	237898	Mm.178524	NM_001029934	ENSMUSG00000000804	Usp32	2900074J03Rik|6430526O11Rik|AW045245	ubiquitin specific peptidase 32	protein-coding
ChIP1_H3.mm10_peak_29447	chr6	145830180	145831295	+	0	NA	Intergenic	Intergenic	34683	NM_024469	79362	Mm.154529	NM_024469	ENSMUSG00000030256	Bhlhe41	6430520M22Rik|Bhlhb2l|Bhlhb3|DEC2|Sharp1	basic helix-loop-helix family, member e41	protein-coding
ChIP1_H3.mm10_peak_1607	chr1	152805621	152805827	+	0	NA	intron (NM_010877, intron 1 of 15)	intron (NM_010877, intron 1 of 15)	5571	NM_010877	17970	Mm.270307	NM_010877	ENSMUSG00000026480	Ncf2	NOXA2|Ncf-2|p67phox	neutrophil cytosolic factor 2	protein-coding
ChIP1_H3.mm10_peak_6137	chr11	100289689	100290055	+	0	NA	Intergenic	Intergenic	-19921	NM_212483	68239	Mm.158190	NM_212483	ENSMUSG00000053654	Krt42	2410039E07Rik|K17n|Ka22|ecat6	keratin 42	protein-coding
ChIP1_H3.mm10_peak_24291	chr4	118143992	118144555	+	0	NA	intron (NM_172382, intron 17 of 18)	intron (NM_172382, intron 17 of 18)	-9327	NM_001161774	20441	Mm.251002	NM_009176	ENSMUSG00000028538	St3gal3	ST3GalIII|ST3N|Siat3|Siat6	ST3 beta-galactoside alpha-2,3-sialyltransferase 3	protein-coding
ChIP1_H3.mm10_peak_26900	chr5	129786330	129788285	+	0	NA	promoter-TSS (NM_133900)	promoter-TSS (NM_133900)	-49	NM_009838	12466	Mm.153159	NM_009838		Cct6a	CCT-zeta|CCT-zeta-1|Cct6|Cctz-1|TCP-1-zeta	chaperonin containing Tcp1, subunit 6a (zeta)	protein-coding
ChIP1_H3.mm10_peak_22957	chr3	136703045	136703396	+	0	NA	intron (NM_001293622, intron 1 of 12)	intron (NM_001293622, intron 1 of 12)	33154	NM_001293622	19055	Mm.331389	NM_008913	ENSMUSG00000028161	Ppp3ca	2900074D19Rik|CN|Caln|Calna|CnA	protein phosphatase 3, catalytic subunit, alpha isoform	protein-coding
ChIP1_H3.mm10_peak_27771	chr6	38692289	38692541	+	0	NA	Intergenic	Intergenic	29346	NM_001101507	665180	Mm.349066	NM_001101507	ENSMUSG00000079598	Clec2l	AI414054|AW122724|Gm1064	C-type lectin domain family 2, member L	protein-coding
ChIP1_H3.mm10_peak_18682	chr2	25608005	25608339	+	0	NA	TTS (NM_029859)	TTS (NM_029859)	309	NM_001024616	227624	Mm.29600	NM_001024616	ENSMUSG00000015087	Rabl6	B230208H17Rik|Rbel1|Rbel1a|Rbel1b|parf	RAB, member RAS oncogene family-like 6	protein-coding
ChIP1_H3.mm10_peak_10225	chr14	21706865	21707324	+	0	NA	intron (NM_001013826, intron 1 of 3)	intron (NM_001013826, intron 1 of 3)	7482	NM_001013826	435391	Mm.295860	NM_001013826	ENSMUSG00000063821	Dupd1	EG435391	dual specificity phosphatase and pro isomerase domain containing 1	protein-coding
ChIP1_H3.mm10_peak_17861	chr19	44294588	44294700	+	0	NA	intron (NM_009128, intron 1 of 5)	intron (NM_009128, intron 1 of 5)	968	NM_009128	20250	Mm.487021	NM_009128	ENSMUSG00000025203	Scd2	Mir5114|Scd-2|mir-5114|swty	stearoyl-Coenzyme A desaturase 2	protein-coding
ChIP1_H3.mm10_peak_33088	chr8	105347322	105347806	+	0	NA	promoter-TSS (NM_001081332)	promoter-TSS (NM_001081332)	406	NM_177699	234686	Mm.87724	NM_177699	ENSMUSG00000014778	Fhod1	BC017144|FHOS|FHOS1	formin homology 2 domain containing 1	protein-coding
ChIP1_H3.mm10_peak_8928	chr13	41346193	41346745	+	0	NA	intron (NM_001111324, intron 2 of 7)	intron (NM_001111324, intron 2 of 7)	12532	NM_017464	18003	Mm.288980	NM_017464	ENSMUSG00000021365	Nedd9	Cas-L|CasL|HEF1|MEF1|Nedd-9|p105	neural precursor cell expressed, developmentally down-regulated gene 9	protein-coding
ChIP1_H3.mm10_peak_34139	chr9	48493851	48496202	+	0	NA	promoter-TSS (NM_001004191)	promoter-TSS (NM_001004191)	304	NM_001326355	67010	Mm.76911	NM_144948	ENSMUSG00000042396	Rbm7	1200007M24Rik|1500011D06Rik|AU041934|AW554393	RNA binding motif protein 7	protein-coding
ChIP1_H3.mm10_peak_26145	chr5	92269695	92272002	+	0	NA	intron (NM_025972, intron 3 of 10)	intron (NM_025972, intron 3 of 10)	7333	NM_001163687	67111	Mm.28890	NM_025972	ENSMUSG00000029413	Naaa	2210023K21Rik|3830414F09Rik|Asahl	N-acylethanolamine acid amidase	protein-coding
ChIP1_H3.mm10_peak_9636	chr13	76098252	76098650	+	0	NA	promoter-TSS (NM_001081352)	promoter-TSS (NM_001081352)	209	NM_001360843	77041	Mm.196399	NM_029847	ENSMUSG00000021592	Arsk	2810429K17Rik|4833414G15Rik	arylsulfatase K	protein-coding
ChIP1_H3.mm10_peak_35641	chrX	35931020	35931221	+	0	NA	intron (NM_001009947, intron 1 of 52)	MTD|LTR|ERVL-MaLR	42288	NM_001009947	75974	Mm.32873	NM_177745	ENSMUSG00000031093	Dock11	5033414A21Rik|8030476J24|Zizimin2|sph238	dedicator of cytokinesis 11	protein-coding
ChIP1_H3.mm10_peak_27851	chr6	40573977	40574339	+	0	NA	TTS (NM_021364)	TTS (NM_021364)	2770	NM_146383	258381	Mm.377469	NM_146383	ENSMUSG00000045514	Olfr460	MOR120-2	olfactory receptor 460	protein-coding
ChIP1_H3.mm10_peak_12025	chr15	66741796	66744114	+	0	NA	intron (NM_009375, intron 34 of 47)	intron (NM_009375, intron 34 of 47)	72185	NM_009375	21819	Mm.441333	NM_009375	ENSMUSG00000053469	Tg	Tgn|cog	thyroglobulin	protein-coding
ChIP1_H3.mm10_peak_1174	chr1	125437243	125437407	+	0	NA	Intergenic	Lx8|LINE|L1	-1598	NM_001205385	74117	Mm.183102	NM_023735	ENSMUSG00000026341	Actr3	1200003A09Rik|Arp3	ARP3 actin-related protein 3	protein-coding
ChIP1_H3.mm10_peak_9999	chr13	112440229	112440878	+	0	NA	Intergenic	Intergenic	-23517	NM_010560	16195	Mm.4364	NM_010560	ENSMUSG00000021756	Il6st	5133400A03Rik|AA389424|BB405851|CD130|D13Ertd699e|gp130	interleukin 6 signal transducer	protein-coding
ChIP1_H3.mm10_peak_17261	chr19	16041264	16041404	+	0	NA	Intergenic	L1M4|LINE|L1	56259	NR_045355	100502653	Mm.149980	NR_045355	ENSMUSG00000097557	C130060C02Rik	-	RIKEN cDNA C130060C02 gene	ncRNA
ChIP1_H3.mm10_peak_28242	chr6	83166203	83166406	+	0	NA	intron (NM_001198866, intron 1 of 31)	intron (NM_001198866, intron 1 of 31)	380	NM_001198867	13191	Mm.6919	NM_007835	ENSMUSG00000031865	Dctn1	AL022633|DAP-150|DP-150|Glued|p150|p150-glued|p150<glued>	dynactin 1	protein-coding
ChIP1_H3.mm10_peak_11315	chr14	121372165	121372520	+	0	NA	intron (NM_145465, intron 1 of 10)	intron (NM_145465, intron 1 of 10)	6888	NM_145465	223255	Mm.390756	NM_145465	ENSMUSG00000063410	Stk24	1810013H02Rik|C76483|MST-3|Mst3|STE20	serine/threonine kinase 24	protein-coding
ChIP1_H3.mm10_peak_18637	chr2	23155964	23157205	+	0	NA	promoter-TSS (NM_013771)	promoter-TSS (NM_013771)	79	NM_013771	27377	Mm.23335	NM_013771	ENSMUSG00000026775	Yme1l1	FtsH1|Ftsh	YME1-like 1 (S. cerevisiae)	protein-coding
ChIP1_H3.mm10_peak_12395	chr15	81082753	81083849	+	0	NA	intron (NM_001082536, intron 2 of 13)	intron (NM_001082536, intron 2 of 13)	21746	NM_153049	223701	Mm.439814	NM_153049	ENSMUSG00000042292	Mrtfa	AMKL|Bsac|Mal|Mkl1|Mrtf-A	myocardin related transcription factor A	protein-coding
ChIP1_H3.mm10_peak_25348	chr5	9161862	9162220	+	0	NA	promoter-TSS (NM_011806)	promoter-TSS (NM_011806)	-265	NR_152861	23857	Mm.22480	NM_011806	ENSMUSG00000042508	Dmtf1	Dimp|Dmp1	cyclin D binding myb-like transcription factor 1	protein-coding
ChIP1_H3.mm10_peak_12507	chr15	85366187	85366330	+	0	NA	intron (NM_016843, intron 3 of 11)	ORR1E|LTR|ERVL-MaLR	30003	NM_016843	54138	Mm.248906	NM_016843	ENSMUSG00000016541	Atxn10	AI325283|C77170|E46|Sca10|TEG-169|Tex169	ataxin 10	protein-coding
ChIP1_H3.mm10_peak_2887	chr10	43738923	43739102	+	0	NA	Intergenic	Intergenic	-7146	NR_040581	69443	Mm.484042	NR_040581	ENSMUSG00000111422	1700027J07Rik	-	RIKEN cDNA 1700027J07 gene	ncRNA
ChIP1_H3.mm10_peak_32355	chr8	46210309	46210524	+	0	NA	intron (NM_007450, intron 1 of 3)	intron (NM_007450, intron 1 of 3)	646	NM_007450	11739	Mm.16228	NM_007450	ENSMUSG00000031633	Slc25a4	AU019225|Ant1|mANC1	solute carrier family 25 (mitochondrial carrier, adenine nucleotide translocator), member 4	protein-coding
ChIP1_H3.mm10_peak_19029	chr2	35441116	35441354	+	0	NA	intron (NM_001145821, intron 1 of 7)	intron (NM_001145821, intron 1 of 7)	20214	NM_001308299	14594	Mm.281124	NM_010283	ENSMUSG00000035778	Ggta1	AW108479|GALT|Gal|Ggta|Ggta-1|alpha Gal|alpha3GalT	glycoprotein galactosyltransferase alpha 1, 3	protein-coding
ChIP1_H3.mm10_peak_12863	chr15	101929629	101929741	+	0	NA	3' UTR (NM_146063, exon 9 of 9)	3' UTR (NM_146063, exon 9 of 9)	-4950	NM_008475	16682	Mm.46425	NM_008475	ENSMUSG00000059668	Krt4	AW108092|K4|Krt-2.4|Krt2-4	keratin 4	protein-coding
ChIP1_H3.mm10_peak_15538	chr17	71125713	71126046	+	0	NA	intron (NM_010867, intron 37 of 37)	intron (NM_010867, intron 37 of 37)	-57653	NM_001357791	64898	Mm.227924	NM_022882	ENSMUSG00000024052	Lpin2	2610511G02Rik|AI481352|AW742896	lipin 2	protein-coding
ChIP1_H3.mm10_peak_6936	chr12	8673765	8675381	+	0	NA	promoter-TSS (NM_030723)	promoter-TSS (NM_030723)	-108	NM_030723	80913	Mm.341243	NM_030723	ENSMUSG00000020594	Pum2	5730503J23Rik|Pumm2	pumilio RNA-binding family member 2	protein-coding
ChIP1_H3.mm10_peak_30725	chr7	80771335	80771445	+	0	NA	intron (NM_016721, intron 2 of 37)	MTD|LTR|ERVL-MaLR	31941	NM_016721	29875	Mm.207619	NM_016721	ENSMUSG00000030536	Iqgap1	AA682088|D7Ertd237e|D7Ertd257e|mKIAA0051	IQ motif containing GTPase activating protein 1	protein-coding
ChIP1_H3.mm10_peak_5801	chr11	86604935	86605152	+	0	NA	intron (NM_029478, intron 9 of 11)	intron (NM_029478, intron 9 of 11)	-20885	NR_029738	387140		NR_029738	ENSMUSG00000065455	Mir21a	Mir21|Mirn21|mmu-mir-21|mmu-mir-21a	microRNA 21a	ncRNA
ChIP1_H3.mm10_peak_4146	chr10	121495820	121498909	+	0	NA	Intergenic	RSINE1|SINE|B4	-21114	NM_138956	192678	Mm.41265	NM_138956	ENSMUSG00000025795	Rassf3	AW212023|AW322379	Ras association (RalGDS/AF-6) domain family member 3	protein-coding
ChIP1_H3.mm10_peak_28030	chr6	53707631	53707977	+	0	NA	Intergenic	Intergenic	113021	NM_025817	66873	Mm.422727	NM_025817	ENSMUSG00000043496	Tril	1200009O22Rik|AI316813|mKIAA0644	TLR4 interactor with leucine-rich repeats	protein-coding
ChIP1_H3.mm10_peak_27530	chr6	17119036	17120167	+	0	NA	intron (NR_153844, intron 1 of 2)	intron (NR_153844, intron 1 of 2)	52232	NR_153844	232599	Mm.430719	NM_177689		Gm4876	B930018B01|EG232599	predicted gene 4876	ncRNA
ChIP1_H3.mm10_peak_18406	chr2	6478043	6479049	+	0	NA	Intergenic	Intergenic	125810	NM_181399	98910	Mm.40673	NM_181399	ENSMUSG00000039046	Usp6nl	AI316785|RNTRE|TRE2NL|mKIAA0019	USP6 N-terminal like	protein-coding
ChIP1_H3.mm10_peak_8336	chr13	3865790	3867211	+	0	NA	Intergenic	Intergenic	12327	NM_001008706	494124	Mm.483992	NM_001008706	ENSMUSG00000099269	Calm5	AY314008|Scarf2	calmodulin 5	protein-coding
ChIP1_H3.mm10_peak_24009	chr4	93337797	93337977	+	0	NA	Intergenic	Intergenic	-2376	NM_026954	69136	Mm.171558	NM_026954	ENSMUSG00000054000	Tusc1	2200001D17Rik|TSG-9	tumor suppressor candidate 1	protein-coding
ChIP1_H3.mm10_peak_18511	chr2	14206435	14207338	+	0	NA	intron (NM_001081310, intron 3 of 3)	intron (NM_001081310, intron 3 of 3)	-22528	NM_008625	17533	Mm.2019	NM_008625	ENSMUSG00000026712	Mrc1	AW259686|CD206|MR	mannose receptor, C type 1	protein-coding
ChIP1_H3.mm10_peak_874	chr1	86307309	86307607	+	0	NA	TTS (NM_145222)	TTS (NM_145222)	-3398	NR_151592	102635143		NR_151592		Gm28626	-	predicted gene 28626	ncRNA
ChIP1_H3.mm10_peak_27927	chr6	50254831	50254986	+	0	NA	intron (NM_018769, intron 1 of 9)	intron (NM_018769, intron 1 of 9)	6861	NM_018769	54722	Mm.248361	NM_018769	ENSMUSG00000029821	Gsdme	2310037D07Rik|4932441K13Rik|Dfna5|Dfna5h|EG14210|Fin15	gasdermin E	protein-coding
ChIP1_H3.mm10_peak_1495	chr1	144250619	144251347	+	0	NA	Intergenic	Intergenic	-1879	NM_015811	50778	Mm.103701	NM_015811	ENSMUSG00000026358	Rgs1	BL34	regulator of G-protein signaling 1	protein-coding
ChIP1_H3.mm10_peak_31150	chr7	101310223	101310994	+	0	NA	Intergenic	Intergenic	-6478	NM_001360460	56018	Mm.28896	NM_019990	ENSMUSG00000030688	Stard10	AV048538|CGI-52|NY-C0-28|PC-TP2|PCTP2|Pctpl|Sdccag28|SdccagG28|TISP-81	START domain containing 10	protein-coding
ChIP1_H3.mm10_peak_11537	chr15	28374968	28375078	+	0	NA	intron (NM_133365, intron 52 of 78)	intron (NM_133365, intron 52 of 78)	171257	NM_133365	110082	Mm.248464	NM_133365	ENSMUSG00000022262	Dnah5	AU022615|Dnahc5|Mdnah5|b2b1134Clo|b2b1154Clo|b2b1537Clo|b2b1565Clo|b2b3491Clo|b2b601Clo|mKIAA1603	dynein, axonemal, heavy chain 5	protein-coding
ChIP1_H3.mm10_peak_24168	chr4	108619983	108620314	+	0	NA	intron (NM_177045, intron 1 of 24)	CpG	192	NM_177045	319965	Mm.151129	NM_177045	ENSMUSG00000028582	Cc2d1b	A830039B04Rik|Freud2	coiled-coil and C2 domain containing 1B	protein-coding
ChIP1_H3.mm10_peak_29943	chr7	27929237	27929489	+	0	NA	promoter-TSS (NM_028538)	promoter-TSS (NM_028538)	95	NM_028538	73430	Mm.379224	NM_028538	ENSMUSG00000070709	Zfp974	1700049G17Rik|AV321011|BB026409	zinc finger protein 974	protein-coding
ChIP1_H3.mm10_peak_6330	chr11	103410776	103410927	+	0	NA	intron (NM_183034, intron 1 of 11)	intron (NM_183034, intron 1 of 11)	1854	NM_183034	353047	Mm.383308	NM_183034	ENSMUSG00000034247	Plekhm1	AP162|B2|BC038943|D330036J23Rik	pleckstrin homology domain containing, family M (with RUN domain) member 1	protein-coding
ChIP1_H3.mm10_peak_3087	chr10	62541777	62542282	+	0	NA	Intergenic	(TG)n|Simple_repeat|Simple_repeat	-14584	NM_001358965	19073	Mm.338790	NM_011157	ENSMUSG00000020077	Srgn	Prg|Prg1|Sgc	serglycin	protein-coding
ChIP1_H3.mm10_peak_16447	chr18	57354825	57355603	+	0	NA	intron (NM_028447, intron 1 of 8)	CpG	481	NM_028447	73137	Mm.29889	NM_028447	ENSMUSG00000024594	Prrc1	1190002C06Rik|2310058D16Rik|3110038B19Rik|9430085A19Rik	proline-rich coiled-coil 1	protein-coding
ChIP1_H3.mm10_peak_2503	chr10	13306532	13307360	+	0	NA	intron (NM_001195065, intron 1 of 12)	intron (NM_001195065, intron 1 of 12)	17343	NM_001195096	215789	Mm.283359	NM_001033257	ENSMUSG00000062866	Phactr2	AV158170|BC012871	phosphatase and actin regulator 2	protein-coding
ChIP1_H3.mm10_peak_9461	chr13	63246191	63246939	+	0	NA	intron (NR_110520, intron 2 of 5)	intron (NR_110520, intron 2 of 5)	6536	NR_110521	72061	Mm.188105	NM_028079	ENSMUSG00000021458	Aopep	2010111I01Rik|2300006M17Rik|AP-O|AW742919|ApO|mir-23b|mir-24-1|mir-27b	aminopeptidase O	protein-coding
ChIP1_H3.mm10_peak_14072	chr16	92057046	92057161	+	0	NA	Intergenic	Intergenic	-1219	NM_017391	53881	Mm.217354	NM_017391	ENSMUSG00000089774	Slc5a3	AA623876|BF642829|Smit1	solute carrier family 5 (inositol transporters), member 3	protein-coding
ChIP1_H3.mm10_peak_8114	chr12	105012943	105013088	+	0	NA	Intergenic	Intergenic	-3206	NM_172500	212073	Mm.212688	NM_172500	ENSMUSG00000054150	Syne3	KASH3|nesprin-3	spectrin repeat containing, nuclear envelope family member 3	protein-coding
ChIP1_H3.mm10_peak_15747	chr17	84111901	84112419	+	0	NA	Intergenic	Intergenic	33500	NR_045458	74473	Mm.399575	NR_045458	ENSMUSG00000117571	4933433H22Rik	-	RIKEN cDNA 4933433H22 gene	ncRNA
ChIP1_H3.mm10_peak_11284	chr14	118937247	118939214	+	0	NA	intron (NM_008929, intron 1 of 11)	CpG	298	NM_008929	100037258	Mm.12616	NM_008929	ENSMUSG00000022136	Dnajc3	AA408985|AU067833|Dnajc3a|Dnajc3b|Prkri|mp58|p58|p58IPK	DnaJ heat shock protein family (Hsp40) member C3	protein-coding
ChIP1_H3.mm10_peak_35608	chrX	20290554	20290949	+	0	NA	intron (NM_177353, intron 1 of 16)	intron (NM_177353, intron 1 of 16)	1076	NM_177353	236727	Mm.40530	NM_177353	ENSMUSG00000037341	Slc9a7	6330509M05Rik|A530087D17Rik|AI450287|NHE7	solute carrier family 9 (sodium/hydrogen exchanger), member 7	protein-coding
ChIP1_H3.mm10_peak_30555	chr7	75574072	75577349	+	0	NA	intron (NM_029332, intron 3 of 36)	intron (NM_029332, intron 3 of 36)	120176	NM_029332	75547	Mm.216107	NM_029332	ENSMUSG00000066406	Akap13	1700026G02Rik|5730522G15Rik|5830460E08Rik|AKAP-13|AKAP-Lbc|BRX|Ht31|LBC|PROTO-LB|PROTO-LBC	A kinase (PRKA) anchor protein 13	protein-coding
ChIP1_H3.mm10_peak_15740	chr17	84094783	84094982	+	0	NA	Intergenic	Intergenic	16222	NR_045458	74473	Mm.399575	NR_045458	ENSMUSG00000117571	4933433H22Rik	-	RIKEN cDNA 4933433H22 gene	ncRNA
ChIP1_H3.mm10_peak_32972	chr8	88282027	88283057	+	0	NA	promoter-TSS (NM_001109756)	promoter-TSS (NM_001109756)	-450	NM_001109756	11513	Mm.288206	NM_007406	ENSMUSG00000031659	Adcy7	AA407758	adenylate cyclase 7	protein-coding
ChIP1_H3.mm10_peak_18878	chr2	31144715	31144849	+	0	NA	Intergenic	RSINE1|SINE|B4	-2774	NM_001038700	14269	Mm.52297	NM_019406	ENSMUSG00000075415	Fnbp1	1110057E06Rik|2210010H06Rik|FBP1|Fbp17	formin binding protein 1	protein-coding
ChIP1_H3.mm10_peak_16381	chr18	54869007	54869293	+	0	NA	Intergenic	PB1D10|SINE|Alu	121030	NM_175751	269023	Mm.192984	NM_175751	ENSMUSG00000052713	Zfp608	4932417D18Rik|D430007A19Rik|Znf608	zinc finger protein 608	protein-coding
ChIP1_H3.mm10_peak_30656	chr7	80246650	80246858	+	0	NA	intron (NM_177765, intron 1 of 14)	intron (NM_177765, intron 1 of 14)	378	NM_177765	269954	Mm.276780	NM_177765	ENSMUSG00000045467	Ttll13	1700111A04Rik|4921538O11|BC024578	tubulin tyrosine ligase-like family, member 13	protein-coding
ChIP1_H3.mm10_peak_8430	chr13	9416342	9416565	+	0	NA	intron (NM_001081426, intron 1 of 36)	intron (NM_001081426, intron 1 of 36)	139928	NM_001081426	208440	Mm.217326	NM_172459	ENSMUSG00000048264	Dip2c	2900024P20Rik|9630044M06|mKIAA0934	disco interacting protein 2 homolog C	protein-coding
ChIP1_H3.mm10_peak_23438	chr4	35067825	35068436	+	0	NA	intron (NM_178061, intron 2 of 3)	intron (NM_178061, intron 2 of 3)	-83925	NM_199157	387510	Mm.386929	NM_199157	ENSMUSG00000042993	Ifnk	-	interferon kappa	protein-coding
ChIP1_H3.mm10_peak_4205	chr10	127323186	127324644	+	0	NA	intron (NM_146011, intron 1 of 14)	intron (NM_146011, intron 1 of 14)	208	NM_001359656	216445	Mm.227198	NM_146011	ENSMUSG00000040345	Arhgap9	AU043488	Rho GTPase activating protein 9	protein-coding
ChIP1_H3.mm10_peak_25605	chr5	32034560	32034716	+	0	NA	intron (NM_181279, intron 12 of 13)	intron (NM_181279, intron 12 of 13)	-58085	NR_162804	114483662		NR_162804		Mir12198	mmu-mir-12198	microRNA mir-12198	ncRNA
ChIP1_H3.mm10_peak_810	chr1	84241442	84241581	+	0	NA	intron (NM_001003948, intron 1 of 2)	intron (NM_001003948, intron 1 of 2)	-22550	NR_105771	102465181		NR_105771	ENSMUSG00000098851	Mir6353	Gm27391|mmu-mir-6353	microRNA 6353	ncRNA
ChIP1_H3.mm10_peak_17521	chr19	29493977	29494286	+	0	NA	Intergenic	Intergenic	27856	NR_015567	77779	Mm.458738	NR_015567	ENSMUSG00000097855	A930007I19Rik	-	RIKEN cDNA A930007I19 gene	ncRNA
ChIP1_H3.mm10_peak_30411	chr7	63918260	63918748	+	0	NA	intron (NM_001256311, intron 1 of 2)	intron (NM_001256311, intron 1 of 2)	1647	NM_001256311	381994	Mm.425466	NM_001256311	ENSMUSG00000095061	E030018B13Rik	Gm1697	RIKEN cDNA E030018B13 gene	protein-coding
ChIP1_H3.mm10_peak_22153	chr3	89387373	89387595	+	0	NA	5' UTR (NM_001355206, exon 1 of 4)	5' UTR (NM_001355206, exon 1 of 4)	187	NM_001355212	22724	Mm.262184	NM_009565	ENSMUSG00000028042	Zbtb7b	Thpok|Zfp67|c-Krox	zinc finger and BTB domain containing 7B	protein-coding
ChIP1_H3.mm10_peak_18293	chr2	3714855	3714997	+	0	NA	intron (NM_025626, intron 1 of 3)	intron (NM_025626, intron 1 of 3)	1468	NM_025626	66540	Mm.277864	NM_025626	ENSMUSG00000026655	Fam107b	3110001A13Rik|AA589595|AA959793|AI132312	family with sequence similarity 107, member B	protein-coding
ChIP1_H3.mm10_peak_15332	chr17	50110541	50112333	+	0	NA	intron (NM_181397, intron 2 of 9)	intron (NM_181397, intron 2 of 9)	79060	NM_181397	76438	Mm.41854	NM_181397	ENSMUSG00000039316	Rftn1	2310015N21Rik|AI853526	raftlin lipid raft linker 1	protein-coding
ChIP1_H3.mm10_peak_25094	chr4	149098245	149098781	+	0	NA	intron (NM_019781, intron 1 of 8)	intron (NM_019781, intron 1 of 8)	1330	NM_019781	56273	Mm.184172	NM_019781	ENSMUSG00000028975	Pex14	Pex14p|R75137	peroxisomal biogenesis factor 14	protein-coding
ChIP1_H3.mm10_peak_26072	chr5	86068445	86068903	+	0	NA	Intergenic	Intergenic	-3072	NM_019992	56792	Mm.131237	NM_019992	ENSMUSG00000029254	Stap1	AI586015|Brdg1|STAP-1	signal transducing adaptor family member 1	protein-coding
ChIP1_H3.mm10_peak_23773	chr4	59189323	59189535	+	0	NA	promoter-TSS (NM_011673)	promoter-TSS (NM_011673)	-121	NM_011673	22234	Mm.198803	NM_011673	ENSMUSG00000028381	Ugcg	AU043821|C80537|Epcs21|GlcT-1|Ugcgl	UDP-glucose ceramide glucosyltransferase	protein-coding
ChIP1_H3.mm10_peak_1597	chr1	152617832	152618377	+	0	NA	intron (NM_001346119, intron 2 of 17)	intron (NM_001346119, intron 2 of 17)	7113	NM_016846	19731	Mm.245270	NM_016846	ENSMUSG00000026482	Rgl1	Rgl|mKIAA0959	ral guanine nucleotide dissociation stimulator,-like 1	protein-coding
ChIP1_H3.mm10_peak_4609	chr11	23767752	23772038	+	0	NA	intron (NM_009044, intron 1 of 9)	intron (NM_009044, intron 1 of 9)	1074	NM_009044	19696	Mm.4869	NM_009044	ENSMUSG00000020275	Rel	c-Rel	reticuloendotheliosis oncogene	protein-coding
ChIP1_H3.mm10_peak_26285	chr5	100043956	100044066	+	0	NA	intron (NM_001163035, intron 1 of 6)	B1_Mur2|SINE|Alu	4017	NR_027990	67870	Mm.11311	NM_026421	ENSMUSG00000029326	Enoph1	2310057D15Rik|BB183658|C81437	enolase-phosphatase 1	protein-coding
ChIP1_H3.mm10_peak_13266	chr16	21332670	21333367	+	0	NA	non-coding (NR_131983, exon 1 of 1)	non-coding (NR_131983, exon 1 of 1)	338	NR_131983	76222	Mm.86031	NR_131983	ENSMUSG00000116632	Magef1	6430590I03Rik	melanoma antigen family F, 1	pseudo
ChIP1_H3.mm10_peak_9122	chr13	45905934	45906126	+	0	NA	intron (NM_001199304, intron 2 of 6)	intron (NM_001199304, intron 2 of 6)	58961	NM_001199304	20238	Mm.342683	NM_009124	ENSMUSG00000046876	Atxn1	2900016G23Rik|Atx1|C85907|Gm10786|Sca1	ataxin 1	protein-coding
ChIP1_H3.mm10_peak_32421	chr8	47689944	47690061	+	0	NA	Intergenic	MTC-int|LTR|ERVL-MaLR	-14843	NM_023503	69260	Mm.430733	NM_023503	ENSMUSG00000063049	Ing2	2810011M06Rik|Ing1l|Ing2b|P33ING2	inhibitor of growth family, member 2	protein-coding
ChIP1_H3.mm10_peak_434	chr1	56794769	56795435	+	0	NA	3' UTR (NM_001358581, exon 12 of 12)	3' UTR (NM_001358581, exon 12 of 12)	-157651	NM_027661	71066	Mm.152656	NM_027661	ENSMUSG00000045336	Hsfy2	4933413G11Rik|Hspy2l	heat shock transcription factor, Y-linked 2	protein-coding
ChIP1_H3.mm10_peak_4087	chr10	117861197	117861385	+	0	NA	Intergenic	MIR|SINE|MIR	-15317	NM_024457	215449	Mm.233009	NM_024457	ENSMUSG00000052681	Rap1b	2810443E11Rik	RAS related protein 1b	protein-coding
ChIP1_H3.mm10_peak_36344	chrX	167326090	167326415	+	0	NA	intron (NM_001290758, intron 2 of 3)	intron (NM_001290758, intron 2 of 3)	4319	NM_001290757	170743	Mm.23979	NM_133211	ENSMUSG00000044583	Tlr7	-	toll-like receptor 7	protein-coding
ChIP1_H3.mm10_peak_8845	chr13	37803341	37803841	+	0	NA	Intergenic	Intergenic	-22447	NM_026830	68750	Mm.491109	NM_026830	ENSMUSG00000039087	Rreb1	1110037N09Rik|AA414966|B930013M22Rik	ras responsive element binding protein 1	protein-coding
ChIP1_H3.mm10_peak_2541	chr10	17550424	17550800	+	0	NA	Intergenic	Intergenic	-172616	NM_010828	17684	Mm.272321	NM_010828	ENSMUSG00000039910	Cited2	AI835299|ER154-like|Mrg1|Msg2|p35srj	Cbp/p300-interacting transactivator, with Glu/Asp-rich carboxy-terminal domain, 2	protein-coding
ChIP1_H3.mm10_peak_23027	chr3	144047282	144050668	+	0	NA	Intergenic	Intergenic	153357	NM_001161770	16911	Mm.29187	NM_010723	ENSMUSG00000028266	Lmo4	A730077C12Rik|Crp3|Etohi4	LIM domain only 4	protein-coding
ChIP1_H3.mm10_peak_29088	chr6	125265115	125265276	+	0	NA	promoter-TSS (NR_015527)	promoter-TSS (NR_015527)	-330	NR_015527	73870	Mm.440681	NR_015527	ENSMUSG00000108129	4930417O13Rik	-	RIKEN cDNA 4930417O13 gene	ncRNA
ChIP1_H3.mm10_peak_2279	chr1	186182744	186183246	+	0	NA	Intergenic	Intergenic	-65685	NM_146106	226791	Mm.257116	NM_146106	ENSMUSG00000039246	Lyplal1	BC027340|Q96AVO	lysophospholipase-like 1	protein-coding
ChIP1_H3.mm10_peak_34165	chr9	50481499	50481699	+	0	NA	Intergenic	Intergenic	-12926	NM_029639	76509	Mm.29959	NM_029639	ENSMUSG00000032068	Plet1	0610037B23Rik|1600029D21Rik|AA407923|AU043048	placenta expressed transcript 1	protein-coding
ChIP1_H3.mm10_peak_11082	chr14	73441260	73441531	+	0	NA	Intergenic	Intergenic	-56106	NM_008410	16432	Mm.4266	NM_008410	ENSMUSG00000022108	Itm2b	AI256040|Bri|Bri2|Bricd2b|D14Sel6|E25BMM|imBRI2	integral membrane protein 2B	protein-coding
ChIP1_H3.mm10_peak_1952	chr1	171113739	171114095	+	0	NA	Intergenic	Intergenic	-7744	NM_001081275	75472	Mm.32760	NM_029301	ENSMUSG00000026649	Cfap126	1700009P17Rik|AV282292|Flattop|Fltp	cilia and flagella associated protein 126	protein-coding
ChIP1_H3.mm10_peak_13241	chr16	20422508	20422619	+	0	NA	intron (NM_176839, intron 1 of 6)	intron (NM_176839, intron 1 of 6)	3831	NM_013790	27416	Mm.20845	NM_013790	ENSMUSG00000022822	Abcc5	2900011L11Rik|AI132311|Abcc5a|Abcc5b|Mrp5	ATP-binding cassette, sub-family C (CFTR/MRP), member 5	protein-coding
ChIP1_H3.mm10_peak_6875	chr12	3871180	3872057	+	0	NA	intron (NM_001271753, intron 4 of 22)	intron (NM_001271753, intron 4 of 22)	-9374	NR_045884	100038522	Mm.417270	NR_045884	ENSMUSG00000073242	Dnmt3aos	Gm10485	DNA methyltransferase 3A, opposite strand	ncRNA
ChIP1_H3.mm10_peak_3038	chr10	60259851	60262461	+	0	NA	Intergenic	Intergenic	-16472	NM_001146122	19156	Mm.29978	NM_011179	ENSMUSG00000004207	Psap	AI037048|SGP-1	prosaposin	protein-coding
ChIP1_H3.mm10_peak_18096	chr19	55792298	55792410	+	0	NA	intron (NM_001331150, intron 4 of 14)	intron (NM_001331150, intron 4 of 14)	50544	NM_001142923	21416	Mm.139815	NM_009333	ENSMUSG00000024985	Tcf7l2	TCF4B|TCF4E|Tcf-4|Tcf4	transcription factor 7 like 2, T cell specific, HMG box	protein-coding
ChIP1_H3.mm10_peak_2670	chr10	22306416	22307334	+	0	NA	promoter-TSS (NR_015465)	promoter-TSS (NR_015465)	93	NR_015465	606736	Mm.387042	NR_015465	ENSMUSG00000097352	C920009B18Rik	-	RIKEN cDNA C920009B18 gene	ncRNA
ChIP1_H3.mm10_peak_26741	chr5	122391346	122391474	+	0	NA	promoter-TSS (NM_019824)	promoter-TSS (NM_019824)	-468	NM_019824	56378	Mm.275942	NM_019824	ENSMUSG00000029465	Arpc3	1110006A04Rik|p21-ARC|p21-Ar|p21Arc	actin related protein 2/3 complex, subunit 3	protein-coding
ChIP1_H3.mm10_peak_6974	chr12	16633693	16634849	+	0	NA	Intergenic	Intergenic	-19199	NM_001361702	18217	Mm.281715	NM_008747	ENSMUSG00000020591	Ntsr2	NT-R-2|NT2R|NTR2|NTRL	neurotensin receptor 2	protein-coding
ChIP1_H3.mm10_peak_11293	chr14	120341684	120341979	+	0	NA	intron (NM_001360380, intron 2 of 7)	intron (NM_001360380, intron 2 of 7)	35379	NM_001360376	105559	Mm.238266	NM_175341	ENSMUSG00000022139	Mbnl2	1110002M11Rik|AI047808|AI837313|AI849185|AL118326|MBLL|R75232|mKIAA4072	muscleblind like splicing factor 2	protein-coding
ChIP1_H3.mm10_peak_30413	chr7	63919440	63920083	+	0	NA	intron (NM_001256311, intron 2 of 2)	intron (NM_001256311, intron 2 of 2)	2904	NM_001256311	381994	Mm.425466	NM_001256311	ENSMUSG00000095061	E030018B13Rik	Gm1697	RIKEN cDNA E030018B13 gene	protein-coding
ChIP1_H3.mm10_peak_9887	chr13	101538326	101538677	+	0	NA	Intergenic	Intergenic	-140921	NR_046187	78136	Mm.399065	NR_046187		4922502H24Rik	-	RIKEN cDNA 4922502H24 gene	ncRNA
ChIP1_H3.mm10_peak_34514	chr9	66120938	66121051	+	0	NA	intron (NM_019727, intron 1 of 14)	intron (NM_019727, intron 1 of 14)	3892	NM_019727	56440	Mm.271891	NM_019727	ENSMUSG00000032382	Snx1	-	sorting nexin 1	protein-coding
ChIP1_H3.mm10_peak_31174	chr7	101970190	101971578	+	0	NA	intron (NM_133947, intron 1 of 24)	(TTTTG)n|Simple_repeat|Simple_repeat	1041	NM_133947	101706	Mm.27259	NM_133947	ENSMUSG00000066306	Numa1	6720401E04Rik|AA764025|AL022610|AU014979|NuMA	nuclear mitotic apparatus protein 1	protein-coding
ChIP1_H3.mm10_peak_10101	chr14	8223473	8223966	+	0	NA	TTS (NM_001305937)	TTS (NM_001305937)	7471	NM_001305937	71393	Mm.292712	NM_027782	ENSMUSG00000021752	Kctd6	5430433B02Rik|AU044285	potassium channel tetramerisation domain containing 6	protein-coding
ChIP1_H3.mm10_peak_34616	chr9	70678459	70678569	+	0	NA	promoter-TSS (NM_007399)	promoter-TSS (NM_007399)	-468	NM_007399	11487	Mm.3037	NM_007399	ENSMUSG00000054693	Adam10	1700031C13Rik|MADM|kuz|kuzbanian	a disintegrin and metallopeptidase domain 10	protein-coding
ChIP1_H3.mm10_peak_17202	chr19	12468338	12468458	+	0	NA	3' UTR (NM_172442, exon 9 of 9)	3' UTR (NM_172442, exon 9 of 9)	7628	NM_010821	17476	Mm.3999	NM_010821	ENSMUSG00000046805	Mpeg1	MPS1|Mpg-1|P-2	macrophage expressed gene 1	protein-coding
ChIP1_H3.mm10_peak_24989	chr4	142082711	142083014	+	0	NA	intron (NM_145402, intron 1 of 2)	intron (NM_145402, intron 1 of 2)	-1436	NR_027137	100038693	Mm.402714	NR_027137	ENSMUSG00000073728	Tmem51os1	Gm10565|Tmem51as1	Tmem51 opposite strand 1	ncRNA
ChIP1_H3.mm10_peak_18696	chr2	26475426	26476186	+	0	NA	intron (NM_008714, intron 15 of 33)	intron (NM_008714, intron 15 of 33)	-5687	NR_105962	102465602		NR_105962	ENSMUSG00000098548	Mir6996	Gm27531|mmu-mir-6996	microRNA 6996	ncRNA
ChIP1_H3.mm10_peak_16830	chr19	4300267	4300451	+	0	NA	intron (NM_001290818, intron 1 of 20)	intron (NM_001290818, intron 1 of 20)	5863	NM_130863	110355	Mm.254144	NM_130863	ENSMUSG00000024858	Grk2	Adrbk-1|Adrbk1|Bark-1|beta ARK|betaARK1	G protein-coupled receptor kinase 2	protein-coding
ChIP1_H3.mm10_peak_28702	chr6	114658569	114660264	+	0	NA	intron (NM_001253718, intron 2 of 19)	intron (NM_001253718, intron 2 of 19)	16319	NM_001253718	74244	Mm.275332	NM_028835	ENSMUSG00000030314	Atg7	1810013K23Rik|Agp7|Apg7l|Atg7l|Gm21553	autophagy related 7	protein-coding
ChIP1_H3.mm10_peak_28185	chr6	72538497	72538830	+	0	NA	Intergenic	Intergenic	-5728	NM_007599	12332	Mm.18626	NM_007599	ENSMUSG00000056737	Capg	gCap39|mbh1	capping protein (actin filament), gelsolin-like	protein-coding
ChIP1_H3.mm10_peak_16584	chr18	67973732	67974178	+	0	NA	intron (NM_172631, intron 1 of 5)	intron (NM_172631, intron 1 of 5)	40782	NM_172631	52662	Mm.440183	NM_172631	ENSMUSG00000024544	Ldlrad4	8230401C20Rik|A430083H02|A430108L08Rik|C18orf1|D18Ertd653e|D330030L18Rik	low density lipoprotein receptor class A domain containing 4	protein-coding
ChIP1_H3.mm10_peak_16602	chr18	68299686	68301232	+	0	NA	promoter-TSS (NM_153794)	promoter-TSS (NM_153794)	39	NM_001361003	67897	Mm.27544	NM_026440	ENSMUSG00000009535	Rnmt	2610002P10Rik|AI848273|Rg7mt1|mKIAA0398	RNA (guanine-7-) methyltransferase	protein-coding
ChIP1_H3.mm10_peak_1817	chr1	162624932	162625732	+	0	NA	Intergenic	Intergenic	-13818	NM_010865	17926	Mm.10694	NM_010865	ENSMUSG00000026697	Myoc	AI957332|GLC1A|TIGR	myocilin	protein-coding
ChIP1_H3.mm10_peak_5401	chr11	71251642	71252297	+	0	NA	intron (NR_027858, intron 8 of 12)	intron (NR_027858, intron 8 of 12)	-21236	NM_001040696	637515	Mm.390402	NM_001039680	ENSMUSG00000070390	Nlrp1b	Nalp1b	NLR family, pyrin domain containing 1B	protein-coding
ChIP1_H3.mm10_peak_9503	chr13	64421850	64422522	+	0	NA	Intergenic	Intergenic	-10367	NM_053180	105278	Mm.74982	NM_053180	ENSMUSG00000021483	Cdk20	4932702G04Rik|AU019450|AW558027|CDCH|Ccrk|PNQLARE|p42	cyclin-dependent kinase 20	protein-coding
ChIP1_H3.mm10_peak_18208	chr19	58849415	58849525	+	0	NA	intron (NM_001327998, intron 2 of 12)	intron (NM_001327998, intron 2 of 12)	11514	NM_175199	73442	Mm.39739	NM_175199	ENSMUSG00000025092	Hspa12a	1700063D12Rik|AI118035|AI840429|AW048913|AW556406|D5Mgi40|Gm19925|mKIAA0417	heat shock protein 12A	protein-coding
ChIP1_H3.mm10_peak_36273	chrX	163822222	163822442	+	0	NA	Intergenic	ORR1F|LTR|ERVL-MaLR	-61000	NM_028842	74264	Mm.39304	NM_028842	ENSMUSG00000083695	Rnf138rt1	-	ring finger protein 138, retrogene 1	protein-coding
ChIP1_H3.mm10_peak_12273	chr15	78323561	78323803	+	0	NA	Intergenic	Intergenic	-2118	NM_001358854	12983	Mm.235324	NM_007780	ENSMUSG00000071713	Csf2rb	AI848964|AIC2B|Bc|CDw131|Csf2rb1|Csfgmrb|Il3r|Il3rb|Il3rb1|Il5rb	colony stimulating factor 2 receptor, beta, low-affinity (granulocyte-macrophage)	protein-coding
ChIP1_H3.mm10_peak_32017	chr8	13306087	13307435	+	0	NA	intron (NM_001364217, intron 7 of 12)	intron (NM_001364217, intron 7 of 12)	18547	NM_001364217	234076	Mm.219813	NM_172282	ENSMUSG00000038497	Tmco3	B230339H12Rik|C87304	transmembrane and coiled-coil domains 3	protein-coding
ChIP1_H3.mm10_peak_12367	chr15	80264492	80264720	+	0	NA	promoter-TSS (NM_175109)	promoter-TSS (NM_175109)	-300	NM_175109	66538	Mm.39485	NM_175109	ENSMUSG00000051518	Rps19bp1	2510038A11Rik|AI604923|S19BP	ribosomal protein S19 binding protein 1	protein-coding
ChIP1_H3.mm10_peak_550	chr1	64955698	64956264	+	0	NA	intron (NM_001039493, intron 1 of 7)	intron (NM_001039493, intron 1 of 7)	843	NM_001039493	241075	Mm.239534	NM_175509	ENSMUSG00000051344	Plekhm3	9430067K14Rik|A230102O09Rik|AI449570|DAPR|Plekhm1l	pleckstrin homology domain containing, family M, member 3	protein-coding
ChIP1_H3.mm10_peak_3072	chr10	61695042	61695223	+	0	NA	promoter-TSS (NM_001272092)	promoter-TSS (NM_001272092)	-382	NM_001272092	71767	Mm.71514	NM_027912	ENSMUSG00000020087	Tysnd1	1300019N10Rik	trypsin domain containing 1	protein-coding
ChIP1_H3.mm10_peak_31832	chr7	143004398	143005042	+	0	NA	promoter-TSS (NM_001128082)	promoter-TSS (NM_001128082)	-326	NM_001128080	27027	Mm.28172	NM_020286	ENSMUSG00000000244	Tspan32	AW208513|Art-1|BB235973|D7Wsu37e|Phemx|Tssc6	tetraspanin 32	protein-coding
ChIP1_H3.mm10_peak_5073	chr11	60932081	60933280	+	0	NA	promoter-TSS (NR_027800)	promoter-TSS (NR_027800)	626	NM_008928	26397	Mm.18494	NM_008928	ENSMUSG00000018932	Map2k3	AW212142|MAPKK 3|MEK3|MKK3|MKK3b|Prkmk3	mitogen-activated protein kinase kinase 3	protein-coding
ChIP1_H3.mm10_peak_31957	chr8	11014851	11017724	+	0	NA	intron (NR_046017, intron 1 of 4)	intron (NR_046017, intron 1 of 4)	-7358	NM_001081212	384783	Mm.407207	NM_001081212	ENSMUSG00000038894	Irs2	Irs-2	insulin receptor substrate 2	protein-coding
ChIP1_H3.mm10_peak_34988	chr9	105053415	105053730	+	0	NA	intron (NM_001364512, intron 1 of 9)	intron (NM_001364512, intron 1 of 9)	304	NM_001364512	94062	Mm.29746	NM_053159	ENSMUSG00000032563	Mrpl3	2010320L16Rik|5930422H18Rik|AA407889|L3mt	mitochondrial ribosomal protein L3	protein-coding
ChIP1_H3.mm10_peak_16594	chr18	68194320	68194496	+	0	NA	intron (NM_172631, intron 3 of 5)	L1MA9|LINE|L1	-33538	NM_001357444	52662	Mm.440183	NM_172631	ENSMUSG00000024544	Ldlrad4	8230401C20Rik|A430083H02|A430108L08Rik|C18orf1|D18Ertd653e|D330030L18Rik	low density lipoprotein receptor class A domain containing 4	protein-coding
ChIP1_H3.mm10_peak_35	chr1	13153068	13153553	+	0	NA	intron (NM_008678, intron 16 of 22)	intron (NM_008678, intron 16 of 22)	-26147	NM_001081209	383491	Mm.309380	NM_001081209	ENSMUSG00000042414	Prdm14	-	PR domain containing 14	protein-coding
ChIP1_H3.mm10_peak_12346	chr15	79690686	79691665	+	0	NA	intron (NM_013818, intron 1 of 11)	CpG	279	NM_013818	14904	Mm.19080	NM_013818	ENSMUSG00000042535	Gtpbp1	AL022987|AW045683|C85212|GP-1|Gtpbp	GTP binding protein 1	protein-coding
ChIP1_H3.mm10_peak_20579	chr2	150669494	150669680	+	0	NA	TTS (NR_040331)	TTS (NR_040331)	-1347	NM_080575	68738	Mm.7044	NM_080575	ENSMUSG00000027452	Acss1	1110032O15Rik|AI788978|Acas2|Acas2l|AceCS2	acyl-CoA synthetase short-chain family member 1	protein-coding
ChIP1_H3.mm10_peak_8867	chr13	38528733	38528890	+	0	NA	promoter-TSS (NM_001289598)	promoter-TSS (NM_001289598)	13	NM_001289598	105245	Mm.28622	NM_145367	ENSMUSG00000038991	Txndc5	AL022641|ERp46|PC-TRP	thioredoxin domain containing 5	protein-coding
ChIP1_H3.mm10_peak_23259	chr4	9645052	9645266	+	0	NA	intron (NM_001290367, intron 1 of 22)	intron (NM_001290367, intron 1 of 22)	-1442	NM_001177852	65973	Mm.222206	NM_023066	ENSMUSG00000028207	Asph	2310005F16Rik|3110001L23Rik|AI848629|AW261690|AW561901|BAH|C79816|cI-37	aspartate-beta-hydroxylase	protein-coding
ChIP1_H3.mm10_peak_19266	chr2	58567119	58567240	+	0	NA	promoter-TSS (NM_001110204)	promoter-TSS (NM_001110204)	-155	NM_001289660	76654	Mm.200370	NM_029692	ENSMUSG00000026839	Upp2	1700124F02Rik|AI266885|UDRPASE2|UP2|UPASE2	uridine phosphorylase 2	protein-coding
ChIP1_H3.mm10_peak_13911	chr16	76526540	76529709	+	0	NA	Intergenic	Intergenic	-20671	NR_155449	102632730		NR_155449		Gm30726	-	predicted gene, 30726	ncRNA
ChIP1_H3.mm10_peak_35205	chr9	113928603	113929769	+	0	NA	Intergenic	B2_Mm2|SINE|B2	-1748	NM_001083319	22221	Mm.28052	NM_013699	ENSMUSG00000009741	Ubp1	Cp2b|LBP-1a|LBP-1b|NF2d9	upstream binding protein 1	protein-coding
ChIP1_H3.mm10_peak_17952	chr19	46863757	46864301	+	0	NA	intron (NM_033569, intron 4 of 7)	intron (NM_033569, intron 4 of 7)	98322	NM_029810	76952	Mm.40965	NM_029810	ENSMUSG00000025041	Nt5c2	2010002I23Rik|CnII|Gm9751|Gmp|Nt5b|Pnt5|cN-II	5'-nucleotidase, cytosolic II	protein-coding
ChIP1_H3.mm10_peak_26821	chr5	123930252	123931241	+	0	NA	promoter-TSS (NM_001134767)	promoter-TSS (NM_001134767)	57	NM_001134767	208908	Mm.243679	NM_001134767	ENSMUSG00000061882	Ccdc62	AI661708|G1-485-3|Gm150|repro29	coiled-coil domain containing 62	protein-coding
ChIP1_H3.mm10_peak_10057	chr13	116979039	116979288	+	0	NA	intron (NM_001081009, intron 3 of 26)	intron (NM_001081009, intron 3 of 26)	46368	NM_001081009	52552	Mm.274466	NM_027272	ENSMUSG00000021725	Parp8	2810430O08Rik|ARTD16|D13Ertd275e	poly (ADP-ribose) polymerase family, member 8	protein-coding
ChIP1_H3.mm10_peak_16820	chr19	4214959	4215069	+	0	NA	intron (NM_001310039, intron 1 of 2)	CpG	625	NM_001310039	56708	Mm.347919	NM_019952	ENSMUSG00000040663	Clcf1	BSF-3|Bsf3|CLC|NNT-1	cardiotrophin-like cytokine factor 1	protein-coding
ChIP1_H3.mm10_peak_31449	chr7	121982337	121983557	+	0	NA	Intergenic	Intergenic	-1254	NM_001033318	233824	Mm.442015	NM_001033318	ENSMUSG00000034951	Cog7	5630400E24Rik|Gm167	component of oligomeric golgi complex 7	protein-coding
ChIP1_H3.mm10_peak_25427	chr5	21220243	21220477	+	0	NA	intron (NM_001359877, intron 6 of 18)	intron (NM_001359877, intron 6 of 18)	34093	NM_001359877	212167	Mm.121705	NM_175437	ENSMUSG00000039934	Gsap	A530088I07Rik|Pion	gamma-secretase activating protein	protein-coding
ChIP1_H3.mm10_peak_26750	chr5	122645045	122645155	+	0	NA	intron (NM_001038839, intron 1 of 12)	L1MB8|LINE|L1	1173	NM_001038887	18439	Mm.42026	NM_011027	ENSMUSG00000029468	P2rx7	AI467586|P2X(7)|P2X7R	purinergic receptor P2X, ligand-gated ion channel, 7	protein-coding
ChIP1_H3.mm10_peak_14848	chr17	31856139	31856432	+	0	NA	promoter-TSS (NM_010831)	promoter-TSS (NM_010831)	-481	NM_010831	17691	Mm.290941	NM_010831	ENSMUSG00000024042	Sik1	Hrt-20|Msk|Sik|Sik-1|Snf1lk	salt inducible kinase 1	protein-coding
ChIP1_H3.mm10_peak_29976	chr7	28812390	28812591	+	0	NA	intron (NM_177301, intron 1 of 12)	intron (NM_177301, intron 1 of 12)	1600	NM_177301	15388	Mm.9043	NM_177301	ENSMUSG00000015165	Hnrnpl	C79783|D830027H13Rik|Hnrpl	heterogeneous nuclear ribonucleoprotein L	protein-coding
ChIP1_H3.mm10_peak_28107	chr6	65042222	65043293	+	0	NA	promoter-TSS (NM_001253392)	promoter-TSS (NM_001253392)	166	NM_001355249	13990	Mm.99113	NM_007958	ENSMUSG00000029920	Smarcad1	AV081750|AW226546|D6Pas1|Etl1|etl-1|mKIAA1122	SWI/SNF-related, matrix-associated actin-dependent regulator of chromatin, subfamily a, containing DEAD/H box 1	protein-coding
ChIP1_H3.mm10_peak_8737	chr13	33965429	33965574	+	0	NA	intron (NM_001163239, intron 1 of 5)	intron (NM_001163239, intron 1 of 5)	842	NM_001163241	18105	Mm.264036	NM_020282	ENSMUSG00000046949	Nqo2	NMO2|Nmor2|Ox2	N-ribosyldihydronicotinamide quinone reductase 2	protein-coding
ChIP1_H3.mm10_peak_20373	chr2	132265543	132267004	+	0	NA	intron (NM_001291040, intron 1 of 3)	B3A|SINE|B2	3125	NM_138651	110911	Mm.284503	NM_138651	ENSMUSG00000058793	Cds2	5730450N06Rik|5730460C18Rik|AI854580|D2Wsu127e	CDP-diacylglycerol synthase (phosphatidate cytidylyltransferase) 2	protein-coding
ChIP1_H3.mm10_peak_4417	chr11	6472487	6472653	+	0	NA	3' UTR (NM_011221, exon 1 of 1)	3' UTR (NM_011221, exon 1 of 1)	3506	NM_011221	19291	Mm.296150	NM_011221	ENSMUSG00000094483	Purb	2310015K15Rik|AA114818|Cager-2|D11Bwg0414e	purine rich element binding protein B	protein-coding
ChIP1_H3.mm10_peak_2024	chr1	172310674	172313046	+	0	NA	promoter-TSS (NM_080419)	promoter-TSS (NM_080419)	-507	NM_080419	140559	Mm.271717	NM_080419	ENSMUSG00000038034	Igsf8	ESTM34|EWI-2|KCT-4|PGRL	immunoglobulin superfamily, member 8	protein-coding
ChIP1_H3.mm10_peak_2772	chr10	39414757	39415655	+	0	NA	intron (NM_001122892, intron 2 of 12)	intron (NM_001122892, intron 2 of 12)	45407	NM_001122893	14360	Mm.4848	NM_008054	ENSMUSG00000019843	Fyn	AI448320|AW552119	Fyn proto-oncogene	protein-coding
ChIP1_H3.mm10_peak_27827	chr6	39259547	39259662	+	0	NA	Intergenic	B1_Mur4|SINE|Alu	-52831	NM_001033430	338523	Mm.293175	NM_001033430	ENSMUSG00000042599	Kdm7a	A630082K20Rik|BB041802|Jhdm1d|mKIAA1718	lysine (K)-specific demethylase 7A	protein-coding
ChIP1_H3.mm10_peak_6688	chr11	117962923	117963339	+	0	NA	Intergenic	L2a|LINE|L2	6235	NM_007707	12702	Mm.3468	NM_007707	ENSMUSG00000053113	Socs3	Cis3|Cish3|EF-10|Ef10|SSI-3|Ssi3	suppressor of cytokine signaling 3	protein-coding
ChIP1_H3.mm10_peak_31578	chr7	127406307	127406936	+	0	NA	5' UTR (NM_146203, exon 1 of 3)	5' UTR (NM_146203, exon 1 of 3)	201	NM_146203	233893	Mm.297097	NM_146203	ENSMUSG00000045757	Zfp764	8030466O12Rik	zinc finger protein 764	protein-coding
ChIP1_H3.mm10_peak_29142	chr6	125515378	125515619	+	0	NA	Intergenic	Intergenic	-20738	NM_007657	12527	Mm.210676	NM_007657	ENSMUSG00000030342	Cd9	Tspan29	CD9 antigen	protein-coding
ChIP1_H3.mm10_peak_29825	chr7	24461345	24464624	+	0	NA	intron (NM_011113, intron 1 of 6)	intron (NM_011113, intron 1 of 6)	501	NM_011113	18793	Mm.1359	NM_011113	ENSMUSG00000046223	Plaur	Cd87|u-PAR|uPAR	plasminogen activator, urokinase receptor	protein-coding
ChIP1_H3.mm10_peak_18367	chr2	5770780	5770905	+	0	NA	Intergenic	Intergenic	-56080	NM_177343	227541	Mm.191949	NM_177343	ENSMUSG00000039145	Camk1d	A630059D12Rik|CKLiK|CaMKIdelta|E030025C11Rik|mCKLiK	calcium/calmodulin-dependent protein kinase ID	protein-coding
ChIP1_H3.mm10_peak_6501	chr11	114668501	114669498	+	0	NA	intron (NM_001048057, intron 3 of 4)	CpG-2790	419	NM_001362918	67671	Mm.238817	NM_023372	ENSMUSG00000057322	Rpl38	0610025G13Rik|Rbt|Ts|Tss	ribosomal protein L38	protein-coding
ChIP1_H3.mm10_peak_27840	chr6	39573359	39574397	+	0	NA	promoter-TSS (NM_178873)	promoter-TSS (NM_178873)	2	NM_178873	57869	Mm.247957	NM_178873	ENSMUSG00000046947	Adck2	AA408112|BB006057	aarF domain containing kinase 2	protein-coding
ChIP1_H3.mm10_peak_11152	chr14	76420031	76421549	+	0	NA	intron (NM_207652, intron 1 of 2)	intron (NM_207652, intron 1 of 2)	4969	NM_207652	21807	Mm.153272	NM_009366	ENSMUSG00000022010	Tsc22d1	AA589566|AW105905|Egr5|TSC-22|Tgfb1i4|Tsc|Tsc22	TSC22 domain family, member 1	protein-coding
ChIP1_H3.mm10_peak_10359	chr14	29967835	29969275	+	0	NA	intron (NM_019979, intron 1 of 4)	CpG	175	NM_019979	80795	Mm.104491	NM_019979	ENSMUSG00000042682	Selenok	1110001C03Rik|AA673253|HSPC030|Hsp30|Selk	selenoprotein K	protein-coding
ChIP1_H3.mm10_peak_8740	chr13	34006072	34006182	+	0	NA	intron (NM_009068, intron 1 of 10)	intron (NM_009068, intron 1 of 10)	3253	NM_009068	19766	Mm.374799	NM_009068	ENSMUSG00000021408	Ripk1	D330015H01Rik|RIP|RIP-1|Rinp|Rip1	receptor (TNFRSF)-interacting serine-threonine kinase 1	protein-coding
ChIP1_H3.mm10_peak_5283	chr11	69838021	69839046	+	0	NA	promoter-TSS (NM_026982)	promoter-TSS (NM_026982)	8	NM_026982	69186	Mm.248772	NM_026982	ENSMUSG00000070394	Tmem256	1810027O10Rik|3110009M16Rik	transmembrane protein 256	protein-coding
ChIP1_H3.mm10_peak_33848	chr9	31163517	31163722	+	0	NA	intron (NM_001102456, intron 7 of 16)	intron (NM_001102456, intron 7 of 16)	-31820	NM_011176	19143	Mm.243926	NM_011176	ENSMUSG00000031995	St14	Epithin|MT-SP1|Prss14|Tmprss14|mCAP3|matriptase	suppression of tumorigenicity 14 (colon carcinoma)	protein-coding
ChIP1_H3.mm10_peak_4948	chr11	54807375	54808425	+	0	NA	Intergenic	Intergenic	-12019	NR_040284	432562	Mm.406948	NR_040284	ENSMUSG00000086789	Lyrm7os	Gm12228	LYR motif containing 7, opposite strand	ncRNA
ChIP1_H3.mm10_peak_1748	chr1	159233947	159234161	+	0	NA	intron (NM_011931, intron 1 of 19)	intron (NM_011931, intron 1 of 19)	1854	NM_011931	26374	Mm.328135	NM_011931	ENSMUSG00000040782	Cop1	AI316802|C80879|Rfwd2	COP1, E3 ubiquitin ligase	protein-coding
ChIP1_H3.mm10_peak_8908	chr13	41073096	41075321	+	0	NA	intron (NM_001145802, intron 1 of 11)	intron (NM_001145802, intron 1 of 11)	-3743	NM_008547	17152	Mm.8149	NM_008547	ENSMUSG00000021363	Mak	A930010O05Rik	male germ cell-associated kinase	protein-coding
ChIP1_H3.mm10_peak_25539	chr5	30171808	30172170	+	0	NA	intron (NM_001289799, intron 6 of 15)	Lx5|LINE|L1	1250	NR_035486	100316709		NR_035486	ENSMUSG00000088113	Mir1960	mir-1960|mmu-mir-1960	microRNA 1960	ncRNA
ChIP1_H3.mm10_peak_9589	chr13	74260110	74260761	+	0	NA	intron (NM_001317351, intron 2 of 9)	intron (NM_001317351, intron 2 of 9)	31896	NM_009644	11624	Mm.290446	NM_009644	ENSMUSG00000021575	Ahrr	mKIAA1234	aryl-hydrocarbon receptor repressor	protein-coding
ChIP1_H3.mm10_peak_34364	chr9	59652979	59654282	+	0	NA	Intergenic	Intergenic	-2738	NM_001253883	18746	Mm.326167	NM_011099	ENSMUSG00000032294	Pkm	AA414905|AL024370|AL024424|Pk-2|Pk-3|Pk3|Pkm2	pyruvate kinase, muscle	protein-coding
ChIP1_H3.mm10_peak_14453	chr17	21488996	21489121	+	0	NA	promoter-TSS (NM_013843)	promoter-TSS (NM_013843)	70	NM_013843	24132	Mm.42140	NM_013843	ENSMUSG00000057409	Zfp53	D030067O06Rik|KRAZ1|Zfp-53|Zfp118|zfas8	zinc finger protein 53	protein-coding
ChIP1_H3.mm10_peak_26421	chr5	105720506	105720726	+	0	NA	intron (NM_178701, intron 1 of 2)	intron (NM_178701, intron 1 of 2)	19806	NM_178701	231549	Mm.23837	NM_178701	ENSMUSG00000046079	Lrrc8d	2810473G09Rik|4930525N13Rik|A930019F03|Lrrc5	leucine rich repeat containing 8D	protein-coding
ChIP1_H3.mm10_peak_34957	chr9	101073310	101078308	+	0	NA	intron (NM_001100451, intron 1 of 1)	intron (NM_001100451, intron 1 of 1)	1047	NM_001100451	77853	Mm.326206	NM_001100451	ENSMUSG00000066415	Msl2	E130103E02Rik|Msl2l1|Rnf184	MSL complex subunit 2	protein-coding
ChIP1_H3.mm10_peak_18898	chr2	32141375	32141862	+	0	NA	Intergenic	Intergenic	-9530	NM_172661	227723	Mm.25504	NM_172661	ENSMUSG00000039262	Prrc2b	5830434P21Rik|AI173903|Bat2l|Bat2l1|D430039P21|mKIAA0515	proline-rich coiled-coil 2B	protein-coding
ChIP1_H3.mm10_peak_19657	chr2	91202109	91203460	+	0	NA	promoter-TSS (NM_001357067)	promoter-TSS (NM_001357067)	-128	NM_001357067	11432	Mm.45570	NM_007387	ENSMUSG00000002103	Acp2	Acp-2|LAP	acid phosphatase 2, lysosomal	protein-coding
ChIP1_H3.mm10_peak_13842	chr16	62853983	62855762	+	0	NA	intron (NM_011173, intron 1 of 14)	intron (NM_011173, intron 1 of 14)	565	NM_011173	19128	Mm.127156	NM_011173	ENSMUSG00000022912	Pros1	AW214361	protein S (alpha)	protein-coding
ChIP1_H3.mm10_peak_15220	chr17	46750917	46752357	+	0	NA	intron (NM_028065, intron 1 of 5)	intron (NM_028065, intron 1 of 5)	577	NM_001305989	72029	Mm.240325	NM_028065	ENSMUSG00000023973	Cnpy3	1600025D17Rik|2410050O22Rik|AI413153|CAG4A|ERDA5|PRAT4A|Tnrc5	canopy FGF signaling regulator 3	protein-coding
ChIP1_H3.mm10_peak_7145	chr12	32378567	32378900	+	0	NA	promoter-TSS (NM_001162903)	promoter-TSS (NM_001162903)	-56	NM_001162903	72123	Mm.341352	NM_028111	ENSMUSG00000090946	Ccdc71l	2010109K11Rik|AV375874	coiled-coil domain containing 71 like	protein-coding
ChIP1_H3.mm10_peak_7339	chr12	55019533	55020230	+	0	NA	Intergenic	B3|SINE|B2	-33545	NM_013815	217578	Mm.479583	NM_013815	ENSMUSG00000035021	Baz1a	Acf1|B930060C03|BC065123|Gtl5|Wcrf180|cbp146	bromodomain adjacent to zinc finger domain 1A	protein-coding
ChIP1_H3.mm10_peak_6659	chr11	117327280	117327819	+	0	NA	intron (NM_001113486, intron 3 of 11)	intron (NM_001113486, intron 3 of 11)	-4166	NM_017380	53860	Mm.38450	NM_017380	ENSMUSG00000059248	Sept9	MSF1|Msf|PNUTL4|Sint1	septin 9	protein-coding
ChIP1_H3.mm10_peak_34742	chr9	83549366	83549521	+	0	NA	intron (NM_172507, intron 1 of 3)	intron (NM_172507, intron 1 of 3)	1105	NM_172507	212531	Mm.491246	NM_172507	ENSMUSG00000032261	Sh3bgrl2	A930014C21Rik|AA408038|B930089I21	SH3 domain binding glutamic acid-rich protein like 2	protein-coding
ChIP1_H3.mm10_peak_2297	chr1	191023630	191023747	+	0	NA	intron (NM_001081259, intron 1 of 9)	intron (NM_001081259, intron 1 of 9)	-1663	NR_027298	100125339	Mm.472263	NR_027298	ENSMUSG00000097845	A230020J21Rik	-	RIKEN cDNA A230020J21 gene	ncRNA
ChIP1_H3.mm10_peak_15492	chr17	65783328	65783517	+	0	NA	promoter-TSS (NM_001114131)	promoter-TSS (NM_001114131)	67	NM_146081	70351	Mm.48686	NM_146081	ENSMUSG00000061950	Ppp4r1	3110001J10Rik|Pp4r1	protein phosphatase 4, regulatory subunit 1	protein-coding
ChIP1_H3.mm10_peak_10154	chr14	20205381	20205527	+	0	NA	Intergenic	Intergenic	-23672	NM_021542	16529	Mm.68998	NM_021542	ENSMUSG00000023243	Kcnk5	KCNK5b|TASK-2	potassium channel, subfamily K, member 5	protein-coding
ChIP1_H3.mm10_peak_35526	chrX	9463097	9463794	+	0	NA	intron (NM_007807, intron 3 of 12)	ID4|SINE|ID	5879	NM_007807	13058	Mm.200362	NM_007807	ENSMUSG00000015340	Cybb	C88302|CGD91-phox|Cgd|Cyd|Nox2|gp91-1|gp91phox	cytochrome b-245, beta polypeptide	protein-coding
ChIP1_H3.mm10_peak_28492	chr6	92214395	92214954	+	0	NA	intron (NM_030081, intron 1 of 11)	CpG	196	NM_030081	78287	Mm.290734	NM_030081	ENSMUSG00000014550	Rbsn	5330426D11Rik|Zfyve20	rabenosyn, RAB effector	protein-coding
ChIP1_H3.mm10_peak_24729	chr4	134759393	134761300	+	0	NA	intron (NM_145554, intron 1 of 8)	intron (NM_145554, intron 1 of 8)	7658	NM_145554	100017	Mm.27486	NM_145554	ENSMUSG00000037295	Ldlrap1	AA691260|ARH2|Arh|Arh1|FHCB1|FHCB2	low density lipoprotein receptor adaptor protein 1	protein-coding
ChIP1_H3.mm10_peak_22034	chr3	84641207	84641449	+	0	NA	Intergenic	RMER19B|LTR|ERVK	-24864	NM_177260	320782	Mm.107370	NM_177260	ENSMUSG00000056498	Tmem154	9930117H01Rik	transmembrane protein 154	protein-coding
ChIP1_H3.mm10_peak_19241	chr2	58165120	58165280	+	0	NA	intron (NR_045896, intron 1 of 1)	intron (NR_045896, intron 1 of 1)	1226	NR_045895	100042926	Mm.446515	NR_045895	ENSMUSG00000086862	Gm13546	-	predicted gene 13546	ncRNA
ChIP1_H3.mm10_peak_22707	chr3	108727803	108728079	+	0	NA	Intergenic	Intergenic	-5642	NM_029522	76123	Mm.226941	NM_029522	ENSMUSG00000027883	Gpsm2	6230410J09Rik|LGN|Pins	G-protein signalling modulator 2 (AGS3-like, C. elegans)	protein-coding
ChIP1_H3.mm10_peak_36049	chrX	107816023	107816269	+	0	NA	promoter-TSS (NM_001163104)	promoter-TSS (NM_001163104)	188	NM_025921	67028	Mm.37274	NM_025921	ENSMUSG00000031242	2610002M06Rik	8430408J07Rik|AI876413|Chmp1b2	RIKEN cDNA 2610002M06 gene	protein-coding
ChIP1_H3.mm10_peak_32158	chr8	26836022	26836391	+	0	NA	Intergenic	Intergenic	-11783	NR_045904	72316	Mm.490534	NR_045904	ENSMUSG00000100335	2310008N11Rik	-	RIKEN cDNA 2310008N11 gene	ncRNA
ChIP1_H3.mm10_peak_32092	chr8	25052748	25053474	+	0	NA	intron (NM_031257, intron 9 of 11)	L1_Rod|LINE|L1	-14149	NM_001081187	330723	Mm.334452	NM_001081187	ENSMUSG00000037406	Htra4	B430206E18Rik	HtrA serine peptidase 4	protein-coding
ChIP1_H3.mm10_peak_27675	chr6	30354608	30354747	+	0	NA	Intergenic	RSINE1|SINE|B4	36343	NM_172735	232679	Mm.29780	NM_172735	ENSMUSG00000039130	Zc3hc1	1110054L24Rik|AU018540|AU019789|HSPC216|Nipa	zinc finger, C3HC type 1	protein-coding
ChIP1_H3.mm10_peak_32267	chr8	36129893	36130765	+	0	NA	intron (NM_172911, intron 4 of 5)	intron (NM_172911, intron 4 of 5)	-25681	NR_151736	330738	Mm.128075	NR_151736	ENSMUSG00000109704	Gm38414	A230084N10|Gm45568	predicted gene, 38414	ncRNA
ChIP1_H3.mm10_peak_10255	chr14	22102542	22102846	+	0	NA	intron (NM_028275, intron 2 of 6)	intron (NM_028275, intron 2 of 6)	82982	NM_028275	76633	Mm.489898	NM_028275	ENSMUSG00000063458	Lrmda	1700112E06Rik|2700009F18Rik	leucine rich melanocyte differentiation associated	protein-coding
ChIP1_H3.mm10_peak_20140	chr2	128342218	128342652	+	0	NA	intron (NR_028589, intron 1 of 2)	intron (NR_028589, intron 1 of 2)	86916	NR_028591	100043424	Mm.297222	NR_028589		Morrbid	Gm14005|Mir4435-2hg	myeloid RNA regulator of BCL2L11 induced cell death	ncRNA
ChIP1_H3.mm10_peak_24740	chr4	134930009	134931648	+	0	NA	promoter-TSS (NM_026780)	promoter-TSS (NM_026780)	-152	NM_026780	68592	Mm.29989	NM_026780	ENSMUSG00000028821	Syf2	1110018L13Rik|Cbpin|D4Bwg1551e|Gcipip|Ntc31|mp29|p29	SYF2 homolog, RNA splicing factor (S. cerevisiae)	protein-coding
ChIP1_H3.mm10_peak_13568	chr16	37653663	37653860	+	0	NA	intron (NM_026610, intron 1 of 2)	intron (NM_026610, intron 1 of 2)	607	NM_026610	68194	Mm.379154	NM_026610	ENSMUSG00000022820	Ndufb4	0610006N12Rik|1300010H20Rik	NADH:ubiquinone oxidoreductase subunit B4	protein-coding
ChIP1_H3.mm10_peak_21396	chr3	9888629	9888751	+	0	NA	Intergenic	MT2B1|LTR|ERVL	-55011	NM_001195031	94212	Mm.23897	NM_053182	ENSMUSG00000027508	Pag1	Cbp|F730007C19Rik|Pag	phosphoprotein associated with glycosphingolipid microdomains 1	protein-coding
ChIP1_H3.mm10_peak_25675	chr5	34573064	34573665	+	0	NA	promoter-TSS (NM_001331086)	promoter-TSS (NM_001331086)	-300	NM_001024458	11518	Mm.289106	NM_013457	ENSMUSG00000029106	Add1	AI256389	adducin 1 (alpha)	protein-coding
ChIP1_H3.mm10_peak_20320	chr2	131205677	131205809	+	0	NA	Intergenic	Intergenic	-4617	NM_001291032	69596	Mm.2937	NM_027129	ENSMUSG00000068264	Ap5s1	0610038L13Rik|2310035K24Rik|AW060727|sigma5	adaptor-related protein 5 complex, sigma 1 subunit	protein-coding
ChIP1_H3.mm10_peak_25346	chr5	8996413	8996674	+	0	NA	5' UTR (NM_023733, exon 2 of 18)	5' UTR (NM_023733, exon 2 of 18)	603	NM_023733	74114	Mm.28197	NM_023733	ENSMUSG00000003623	Crot	1200003H03Rik	carnitine O-octanoyltransferase	protein-coding
ChIP1_H3.mm10_peak_8988	chr13	41583602	41584313	+	0	NA	Intergenic	ID_B1|SINE|B4	-21925	NM_001163572	621976	Mm.259830	NM_001163572	ENSMUSG00000087370	Tmem170b	EG621976	transmembrane protein 170B	protein-coding
ChIP1_H3.mm10_peak_5665	chr11	82022696	82024197	+	0	NA	Intergenic	RLTR11B|LTR|ERVK	-12131	NM_011333	20296	Mm.290320	NM_011333	ENSMUSG00000035385	Ccl2	AI323594|HC11|JE|MCAF|MCP-1|MCP1|SMC-CF|Scya2|Sigje	chemokine (C-C motif) ligand 2	protein-coding
ChIP1_H3.mm10_peak_3511	chr10	81404988	81406061	+	0	NA	intron (NM_026756, intron 7 of 8)	PB1D7|SINE|Alu	-4051	NR_152732	102634174	Mm.392213	NR_152732	ENSMUSG00000085327	Gm16104	-	predicted gene 16104	ncRNA
ChIP1_H3.mm10_peak_35660	chrX	36802679	36803335	+	0	NA	Intergenic	Intergenic	7410	NM_007451	11740	Mm.371544	NM_007451	ENSMUSG00000016319	Slc25a5	Ant2	solute carrier family 25 (mitochondrial carrier, adenine nucleotide translocator), member 5	protein-coding
ChIP1_H3.mm10_peak_929	chr1	88007987	88008295	+	0	NA	intron (NM_001033291, intron 1 of 27)	intron (NM_001033291, intron 1 of 27)	410	NM_001198573	227334	Mm.80484	NM_001033291	ENSMUSG00000005501	Usp40	B230215L03Rik|C730029K03	ubiquitin specific peptidase 40	protein-coding
ChIP1_H3.mm10_peak_22199	chr3	89910065	89910213	+	0	NA	intron (NM_001310676, intron 1 of 9)	intron (NM_001310676, intron 1 of 9)	3057	NM_001310676	16194	Mm.2856	NM_010559	ENSMUSG00000027947	Il6ra	CD126|IL-6R|IL-6R-alpha|IL-6RA|Il6r	interleukin 6 receptor, alpha	protein-coding
ChIP1_H3.mm10_peak_25827	chr5	49619258	49621870	+	0	NA	Intergenic	Intergenic	-334905	NM_001199244	80334	Mm.160172	NM_030265	ENSMUSG00000029088	Kcnip4	AV032399|Calp|Calp250|KChIP4|KChIP4a	Kv channel interacting protein 4	protein-coding
ChIP1_H3.mm10_peak_16723	chr18	83853609	83853815	+	0	NA	Intergenic	Intergenic	232753	NM_001081300	110796	Mm.102136	NM_001081300	ENSMUSG00000046982	Tshz1	5730407I04Rik|D18Bwg1409e|Mtsh1|NY-CO-33|Sdccag33|Tsh1|teashirt1	teashirt zinc finger family member 1	protein-coding
ChIP1_H3.mm10_peak_9377	chr13	58113572	58113781	+	0	NA	promoter-TSS (NM_001368867)	promoter-TSS (NM_001368867)	-29	NM_001362415	100503085	Mm.379256	NM_001195075	ENSMUSG00000014164	Klhl3	7530408C15Rik|AI430941|EG627648	kelch-like 3	protein-coding
ChIP1_H3.mm10_peak_4058	chr10	117331135	117331638	+	0	NA	Intergenic	B2_Mm2|SINE|B2	-38518	NM_013590	17110	Mm.177539	NM_013590	ENSMUSG00000069515	Lyz1	Lyz|Lyzf3|Lzp-s	lysozyme 1	protein-coding
ChIP1_H3.mm10_peak_15636	chr17	78937232	78937351	+	0	NA	promoter-TSS (NM_001024806)	promoter-TSS (NM_001024806)	156	NM_028611	73694	Mm.104959	NM_028611	ENSMUSG00000024082	Ndufaf7	2410091C18Rik|AL033374|PRO1853	NADH:ubiquinone oxidoreductase complex assembly factor 7	protein-coding
ChIP1_H3.mm10_peak_24992	chr4	143161150	143162194	+	0	NA	intron (NM_001081355, intron 6 of 9)	intron (NM_001081355, intron 6 of 9)	-25510	NR_105988	102465618		NR_105988	ENSMUSG00000106597	Mir7021	mmu-mir-7021	microRNA 7021	ncRNA
ChIP1_H3.mm10_peak_4278	chr10	128409416	128409700	+	0	NA	promoter-TSS (NM_001358973)	promoter-TSS (NM_001358973)	292	NM_027257	69917	Mm.46614	NM_027257	ENSMUSG00000025374	Nabp2	2610036N15Rik|Obfc2b|SSB1	nucleic acid binding protein 2	protein-coding
ChIP1_H3.mm10_peak_30579	chr7	75653142	75654088	+	0	NA	intron (NM_029332, intron 8 of 36)	intron (NM_029332, intron 8 of 36)	-194723	NM_001122780	207952	Mm.206223	NM_029652	ENSMUSG00000055652	Klhl25	2810402K13Rik|BC027373|Enc-1	kelch-like 25	protein-coding
ChIP1_H3.mm10_peak_30847	chr7	88202162	88202300	+	0	NA	Intergenic	Intergenic	-75854	NM_009982	13032	Mm.89295	NM_009982	ENSMUSG00000030560	Ctsc	AI047818|CatC|DPP1|DPPI	cathepsin C	protein-coding
ChIP1_H3.mm10_peak_10229	chr14	21748856	21748974	+	0	NA	promoter-TSS (NM_001007268)	promoter-TSS (NM_001007268)	-293	NM_001007268	27389	Mm.390674	NM_013849	ENSMUSG00000021768	Dusp13	DUSP13A|DUSP13B|Gm1203|LMW-DSP6|MDSP|TMDP|TS-DSP6	dual specificity phosphatase 13	protein-coding
ChIP1_H3.mm10_peak_2066	chr1	175880233	175880899	+	0	NA	promoter-TSS (NM_012012)	promoter-TSS (NM_012012)	-212	NM_012012	26909	Mm.283046	NM_012012	ENSMUSG00000039748	Exo1	5730442G03Rik|Msa	exonuclease 1	protein-coding
ChIP1_H3.mm10_peak_17689	chr19	38223729	38223959	+	0	NA	intron (NM_027466, intron 1 of 8)	intron (NM_027466, intron 1 of 8)	308	NM_027466	70567	Mm.30607	NM_027466	ENSMUSG00000054237	Fra10ac1	5730455O13Rik|AI448293	FRA10AC1 homolog (human)	protein-coding
ChIP1_H3.mm10_peak_9863	chr13	100552620	100552802	+	0	NA	promoter-TSS (NM_001360539)	promoter-TSS (NM_001360539)	7	NM_001360536	18260	Mm.4807	NM_008756	ENSMUSG00000021638	Ocln	AI503564|Ocl	occludin	protein-coding
ChIP1_H3.mm10_peak_35345	chr9	120940503	120941220	+	0	NA	intron (NM_007614, intron 1 of 14)	L2|LINE|L2	7283	NM_001165902	12387	Mm.291928	NM_007614	ENSMUSG00000006932	Ctnnb1	Bfc|Catnb|Mesc	catenin (cadherin associated protein), beta 1	protein-coding
ChIP1_H3.mm10_peak_16450	chr18	60499540	60501499	+	0	NA	intron (NM_134133, intron 1 of 1)	intron (NM_134133, intron 1 of 1)	1464	NM_134133	106878	Mm.273197	NM_134133	ENSMUSG00000038059	Smim3	2010002N04Rik|AI195350|AW561905|Nid67|cI-41	small integral membrane protein 3	protein-coding
ChIP1_H3.mm10_peak_31871	chr7	143829523	143830298	+	0	NA	intron (NM_007856, intron 1 of 8)	intron (NM_007856, intron 1 of 8)	6743	NM_007856	13360	Mm.249342	NM_007856	ENSMUSG00000058454	Dhcr7	AA409147	7-dehydrocholesterol reductase	protein-coding
ChIP1_H3.mm10_peak_28322	chr6	86848670	86850153	+	0	NA	promoter-TSS (NM_001040106)	promoter-TSS (NM_001040106)	29	NR_028298	67170	Mm.119489	NR_028298	ENSMUSG00000100164	2610306M01Rik	-	RIKEN cDNA 2610306M01 gene	ncRNA
ChIP1_H3.mm10_peak_2012	chr1	171848051	171850380	+	0	NA	intron (NM_001289470, intron 2 of 8)	intron (NM_001289470, intron 2 of 8)	9518	NM_013489	12523	Mm.259115	NM_013489	ENSMUSG00000038147	Cd84	A130013D22Rik|CDw84|SLAMF5	CD84 antigen	protein-coding
ChIP1_H3.mm10_peak_8098	chr12	104855959	104856675	+	0	NA	intron (NR_104437, intron 1 of 13)	(TG)n|Simple_repeat|Simple_repeat	8759	NR_104436	94040	Mm.244078	NM_053155	ENSMUSG00000021097	Clmn	9330188N17Rik|AI428889|AI788815|mKIAA1188	calmin	protein-coding
ChIP1_H3.mm10_peak_19949	chr2	120008486	120008727	+	0	NA	intron (NM_001355293, intron 2 of 30)	ID_B1|SINE|B4	-8911	NR_106125	102466842		NR_106125	ENSMUSG00000098632	Mir7665	Gm27478|mmu-mir-7665	microRNA 7665	ncRNA
ChIP1_H3.mm10_peak_22466	chr3	100972487	100974359	+	0	NA	Intergenic	Intergenic	-3760	NM_001013026	74044	Mm.270961	NM_001013026	ENSMUSG00000033222	Ttf2	4632434F22Rik|8030447N19|AV218430	transcription termination factor, RNA polymerase II	protein-coding
ChIP1_H3.mm10_peak_31752	chr7	140877375	140878017	+	0	NA	exon (NM_022433, exon 3 of 7)	exon (NM_022433, exon 3 of 7)	4173	NM_001127351	64384	Mm.29760	NM_022433	ENSMUSG00000025486	Sirt3	2310003L23Rik|AI848213|Sir2l3	sirtuin 3	protein-coding
ChIP1_H3.mm10_peak_16001	chr18	14682261	14683461	+	0	NA	promoter-TSS (NM_009280)	promoter-TSS (NM_009280)	53	NM_001161369	268996	Mm.31761	NM_009280	ENSMUSG00000037013	Ss18	D130059H17|Ssxt|Syt	SS18, nBAF chromatin remodeling complex subunit	protein-coding
ChIP1_H3.mm10_peak_12021	chr15	66729050	66729160	+	0	NA	intron (NM_009375, intron 26 of 47)	intron (NM_009375, intron 26 of 47)	58335	NM_009375	21819	Mm.441333	NM_009375	ENSMUSG00000053469	Tg	Tgn|cog	thyroglobulin	protein-coding
ChIP1_H3.mm10_peak_21547	chr3	27298112	27298295	+	0	NA	Intergenic	PB1D7|SINE|Alu	-18874	NM_009425	22035	Mm.1062	NM_009425	ENSMUSG00000039304	Tnfsf10	A330042I21Rik|AI448571|APO-2L|Ly81|TL2|Tnlg6a|Trail	tumor necrosis factor (ligand) superfamily, member 10	protein-coding
ChIP1_H3.mm10_peak_3924	chr10	99428661	99428817	+	0	NA	Intergenic	Intergenic	165508	NM_026268	67603	Mm.1791	NM_026268	ENSMUSG00000019960	Dusp6	1300019I03Rik|MKP-3|MKP3|PYST1	dual specificity phosphatase 6	protein-coding
ChIP1_H3.mm10_peak_20892	chr2	163659797	163660098	+	0	NA	intron (NM_001039390, intron 2 of 4)	B2_Mm1t|SINE|B2	1489	NM_001164053	18769	Mm.10091	NM_011106	ENSMUSG00000035268	Pkig	PKIgamma	protein kinase inhibitor, gamma	protein-coding
ChIP1_H3.mm10_peak_14788	chr17	31014653	31014824	+	0	NA	Intergenic	Intergenic	-42956	NM_009593	11307	Mm.15691	NM_009593	ENSMUSG00000024030	Abcg1	AW413978|Abc8|White	ATP binding cassette subfamily G member 1	protein-coding
ChIP1_H3.mm10_peak_33239	chr8	114438455	114439155	+	0	NA	promoter-TSS (NM_019573)	promoter-TSS (NM_019573)	-847	NM_019573	80707	Mm.440420	NM_019573	ENSMUSG00000004637	Wwox	5330426P09Rik|9030416C10Rik|WOX1	WW domain-containing oxidoreductase	protein-coding
ChIP1_H3.mm10_peak_3371	chr10	79746757	79746892	+	0	NA	promoter-TSS (NM_172551)	promoter-TSS (NM_172551)	-243	NM_172551	216151	Mm.39001	NM_172551	ENSMUSG00000020329	Polrmt	1110018N15Rik|4932416K13	polymerase (RNA) mitochondrial (DNA directed)	protein-coding
ChIP1_H3.mm10_peak_1204	chr1	127858951	127859061	+	0	NA	Intergenic	Intergenic	-9767	NM_178690	226407	Mm.489713	NM_178690	ENSMUSG00000036104	Rab3gap1	1700003B17Rik|4732493F09Rik|AL117896|Rab3gap|p130	RAB3 GTPase activating protein subunit 1	protein-coding
ChIP1_H3.mm10_peak_6786	chr11	120629699	120629845	+	0	NA	intron (NM_010756, intron 2 of 2)	intron (NM_010756, intron 2 of 2)	3775	NM_010756	17134	Mm.268010	NM_010756	ENSMUSG00000051510	Mafg	AA545192|C630022N07Rik	v-maf musculoaponeurotic fibrosarcoma oncogene family, protein G (avian)	protein-coding
ChIP1_H3.mm10_peak_19764	chr2	102853113	102853403	+	0	NA	intron (NM_001039150, intron 4 of 13)	intron (NM_001039150, intron 4 of 13)	48407	NM_001177785	12505	Mm.423621	NM_009851	ENSMUSG00000005087	Cd44	AU023126|AW121933|AW146109|HERMES|Ly-24|Pgp-1	CD44 antigen	protein-coding
ChIP1_H3.mm10_peak_18164	chr19	56703277	56704063	+	0	NA	Intergenic	Intergenic	-18447	NM_007419	11554	Mm.46797	NM_007419	ENSMUSG00000035283	Adrb1	Adrb-1|beta-AR	adrenergic receptor, beta 1	protein-coding
ChIP1_H3.mm10_peak_19257	chr2	58189230	58189551	+	0	NA	Intergenic	PB1D10|SINE|Alu	25416	NR_045895	100042926	Mm.446515	NR_045895	ENSMUSG00000086862	Gm13546	-	predicted gene 13546	ncRNA
ChIP1_H3.mm10_peak_12572	chr15	90224417	90224847	+	0	NA	TTS (NR_106106)	TTS (NR_106106)	272	NR_106106	102466838		NR_106106	ENSMUSG00000099319	Mir7648	Gm27736|mmu-mir-7648	microRNA 7648	ncRNA
ChIP1_H3.mm10_peak_32955	chr8	86893976	86894524	+	0	NA	Intergenic	Intergenic	-8992	NM_030563	80750	Mm.25117	NM_030563	ENSMUSG00000031652	N4bp1	AI481586|C81621	NEDD4 binding protein 1	protein-coding
ChIP1_H3.mm10_peak_11040	chr14	72564693	72564892	+	0	NA	intron (NM_207636, intron 14 of 25)	intron (NM_207636, intron 14 of 25)	145211	NM_207636	319448	Mm.205421	NM_207636	ENSMUSG00000033487	Fndc3a	1700094E19Rik|D14Ertd453e|F730017H24Rik|Fndc3|sys	fibronectin type III domain containing 3A	protein-coding
ChIP1_H3.mm10_peak_30086	chr7	31149957	31152114	+	0	NA	non-coding (NR_153431, exon 1 of 19)	non-coding (NR_153431, exon 1 of 19)	136	NM_027898	52857	Mm.27366	NM_027898	ENSMUSG00000001248	Gramd1a	1300003M23Rik|AI415002|AW547240|D7Bwg0611e	GRAM domain containing 1A	protein-coding
ChIP1_H3.mm10_peak_16656	chr18	77797469	77797872	+	0	NA	intron (NM_013831, intron 1 of 14)	intron (NM_013831, intron 1 of 14)	-1280	NR_152167	619308	Mm.490456	NM_001033812		F830208F22Rik	-	RIKEN cDNA F830208F22 gene	ncRNA
ChIP1_H3.mm10_peak_8171	chr12	110505168	110505655	+	0	NA	intron (NM_001364212, intron 1 of 10)	intron (NM_001364212, intron 1 of 10)	19614	NM_012023	26931	Mm.240396	NM_012023	ENSMUSG00000017843	Ppp2r5c	2610043M05Rik|2700063L20Rik|AI060890|AW545884|C85228|D12Bwg0916e	protein phosphatase 2, regulatory subunit B', gamma	protein-coding
ChIP1_H3.mm10_peak_30591	chr7	75715705	75715817	+	0	NA	intron (NM_029332, intron 17 of 36)	intron (NM_029332, intron 17 of 36)	-132577	NM_001122780	207952	Mm.206223	NM_029652	ENSMUSG00000055652	Klhl25	2810402K13Rik|BC027373|Enc-1	kelch-like 25	protein-coding
ChIP1_H3.mm10_peak_9426	chr13	60682155	60682574	+	0	NA	intron (NM_134062, intron 2 of 26)	intron (NM_134062, intron 2 of 26)	80153	NM_134062	69635	Mm.24103	NM_029653	ENSMUSG00000021559	Dapk1	D13Ucla1|DAP-Kinase	death associated protein kinase 1	protein-coding
ChIP1_H3.mm10_peak_7688	chr12	82223157	82223960	+	0	NA	intron (NM_001167983, intron 1 of 23)	intron (NM_001167983, intron 1 of 23)	53542	NM_001167983	217692	Mm.261333	NM_172579	ENSMUSG00000042700	Sipa1l1	4931426N11Rik|AW213287|Spar|mKIAA0440	signal-induced proliferation-associated 1 like 1	protein-coding
ChIP1_H3.mm10_peak_9751	chr13	94154030	94156092	+	0	NA	intron (NM_172589, intron 2 of 3)	intron (NM_172589, intron 2 of 3)	97265	NM_172589	218454	Mm.316553	NM_172589	ENSMUSG00000045312	Lhfpl2	6030465B15|AI447312|AW050335|mKIAA0206|vgim	lipoma HMGIC fusion partner-like 2	protein-coding
ChIP1_H3.mm10_peak_6213	chr11	101171082	101171347	+	0	NA	promoter-TSS (NM_146030)	promoter-TSS (NM_146030)	88	NM_146030	217198	Mm.273254	NM_146030	ENSMUSG00000035172	Plekhh3	BC020025	pleckstrin homology domain containing, family H (with MyTH4 domain) member 3	protein-coding
ChIP1_H3.mm10_peak_3812	chr10	96263427	96265345	+	0	NA	Intergenic	IMPB_01|Satellite|Satellite	38179	NR_110448	74881	Mm.410819	NR_110448	ENSMUSG00000112762	4930459C07Rik	-	RIKEN cDNA 4930459C07 gene	ncRNA
ChIP1_H3.mm10_peak_12038	chr15	66802738	66802977	+	0	NA	intron (NM_001029841, intron 1 of 7)	Tigger5|DNA|TcMar-Tigger	28972	NM_001029841	20491	Mm.7601	NM_009192	ENSMUSG00000022372	Sla	Slap|Slap-1	src-like adaptor	protein-coding
ChIP1_H3.mm10_peak_19296	chr2	60171266	60171432	+	0	NA	Intergenic	Intergenic	-38587	NM_020575	57438	Mm.260635	NM_020575	ENSMUSG00000026977	March7	Axo|Axot|Gtrgeo17	membrane-associated ring finger (C3HC4) 7	protein-coding
ChIP1_H3.mm10_peak_36228	chrX	159199723	159200293	+	0	NA	Intergenic	Intergenic	-55774	NM_148945	110651	Mm.328476	NM_148945	ENSMUSG00000031309	Rps6ka3	MAPKAPK-1b|MPK-9|Rsk2|S6K-alpha3|p90RSK3|pp90RSK2	ribosomal protein S6 kinase polypeptide 3	protein-coding
ChIP1_H3.mm10_peak_6952	chr12	11266207	11267080	+	0	NA	promoter-TSS (NM_177331)	promoter-TSS (NM_177331)	757	NM_025695	67241	Mm.173953	NM_025695	ENSMUSG00000020608	Smc6	2810489L22Rik|3830418C19Rik|AA990493|AU018782|AW742439|SMC-6|Smc6l1|mKIAA4103	structural maintenance of chromosomes 6	protein-coding
ChIP1_H3.mm10_peak_22405	chr3	97628589	97628790	+	0	NA	promoter-TSS (NM_010232)	promoter-TSS (NM_010232)	-115	NM_010232	14263	Mm.385180	NM_010232	ENSMUSG00000028088	Fmo5	5033418D19Rik|AI195026	flavin containing monooxygenase 5	protein-coding
ChIP1_H3.mm10_peak_25923	chr5	65937136	65937291	+	0	NA	Intergenic	MIR|SINE|MIR	-29911	NM_001081104	231252	Mm.140015	NM_001081104	ENSMUSG00000029205	Chrna9	2410015I05Rik|Acra9|EG666827|Gm8311	cholinergic receptor, nicotinic, alpha polypeptide 9	protein-coding
ChIP1_H3.mm10_peak_26141	chr5	92265722	92265889	+	0	NA	intron (NM_025972, intron 4 of 10)	intron (NM_025972, intron 4 of 10)	-9527	NM_011148	19023	Mm.87155	NM_011148	ENSMUSG00000029410	Ppef2	-	protein phosphatase, EF hand calcium-binding domain 2	protein-coding
ChIP1_H3.mm10_peak_17735	chr19	41364309	41364600	+	0	NA	intron (NM_031376, intron 2 of 16)	intron (NM_031376, intron 2 of 16)	20648	NM_031376	83490	Mm.222266	NM_031376	ENSMUSG00000025017	Pik3ap1	1810044J04Rik|BCAP	phosphoinositide-3-kinase adaptor protein 1	protein-coding
ChIP1_H3.mm10_peak_13473	chr16	32276947	32278282	+	0	NA	5' UTR (NM_027355, exon 1 of 6)	5' UTR (NM_027355, exon 1 of 6)	153	NM_027355	70238	Mm.228263	NM_027355	ENSMUSG00000014074	Rnf168	3110001H15Rik	ring finger protein 168	protein-coding
ChIP1_H3.mm10_peak_12491	chr15	84324613	84326714	+	0	NA	promoter-TSS (NM_001162500)	promoter-TSS (NM_001162500)	-456	NM_001162500	64099	Mm.251356	NM_022321	ENSMUSG00000022439	Parvg	AI413459	parvin, gamma	protein-coding
ChIP1_H3.mm10_peak_34915	chr9	96718704	96718918	+	0	NA	intron (NM_175537, intron 1 of 2)	MER112|DNA|hAT-Charlie	634	NM_001359960	245007	Mm.485954	NM_175537	ENSMUSG00000040433	Zbtb38	A930014K01Rik|CIBZ	zinc finger and BTB domain containing 38	protein-coding
ChIP1_H3.mm10_peak_28142	chr6	70871191	70872322	+	0	NA	intron (NM_010121, intron 2 of 16)	intron (NM_010121, intron 2 of 16)	27241	NM_001313918	13666	Mm.247167	NM_010121	ENSMUSG00000031668	Eif2ak3	Pek|Perk	eukaryotic translation initiation factor 2 alpha kinase 3	protein-coding
ChIP1_H3.mm10_peak_23718	chr4	55515023	55515133	+	0	NA	Intergenic	CpG	17397	NM_010637	16600	Mm.4325	NM_010637	ENSMUSG00000003032	Klf4	EZF|Gklf|Zie	Kruppel-like factor 4 (gut)	protein-coding
ChIP1_H3.mm10_peak_12737	chr15	99335448	99335558	+	0	NA	intron (NM_001310623, intron 3 of 24)	intron (NM_001310623, intron 3 of 24)	32219	NM_001348256	54614	Mm.358668	NM_018786	ENSMUSG00000023007	Prpf40b	2610317D23Rik|Hypc	pre-mRNA processing factor 40B	protein-coding
ChIP1_H3.mm10_peak_10415	chr14	31662441	31663076	+	0	NA	intron (NM_025295, intron 2 of 3)	intron (NM_025295, intron 2 of 3)	21701	NM_025295	26363	Mm.282679	NM_025295	ENSMUSG00000021900	Btd	-	biotinidase	protein-coding
ChIP1_H3.mm10_peak_35837	chrX	74297019	74297931	+	0	NA	intron (NM_018794, intron 1 of 9)	intron (NM_018794, intron 1 of 9)	378	NM_018794	54411	Mm.21961	NM_018794	ENSMUSG00000019087	Atp6ap1	16A|AC45|AI316502|AW108110|Atp6ip1|Atp6s1|C7-1|CF2|VATPS1|XAP-3|mFLJ00383	ATPase, H+ transporting, lysosomal accessory protein 1	protein-coding
ChIP1_H3.mm10_peak_2898	chr10	44011618	44011895	+	0	NA	intron (NM_001368305, intron 2 of 21)	intron (NM_001368305, intron 2 of 21)	-6910	NM_172393	11630	Mm.292082	NM_172393	ENSMUSG00000019866	Crybg1	Aim1	crystallin beta-gamma domain containing 1	protein-coding
ChIP1_H3.mm10_peak_26600	chr5	115018152	115018310	+	0	NA	intron (NM_029012, intron 1 of 10)	intron (NM_029012, intron 1 of 10)	6707	NM_029012	74585	Mm.355894	NM_029012	ENSMUSG00000029550	Sppl3	4833416I09Rik|Psl4|Usmg3	signal peptide peptidase 3	protein-coding
ChIP1_H3.mm10_peak_17596	chr19	34266330	34266476	+	0	NA	Intergenic	Intergenic	-11030	NM_007392	11475	Mm.213025	NM_007392	ENSMUSG00000035783	Acta2	0610041G09Rik|Actvs|SMAalpha|SMalphaA|a-SMA|alphaSMA	actin, alpha 2, smooth muscle, aorta	protein-coding
ChIP1_H3.mm10_peak_22693	chr3	108304086	108304451	+	0	NA	intron (NM_001271599, intron 1 of 20)	L1MEc|LINE|L1	20204	NM_019972	20661	Mm.157119	NM_019972	ENSMUSG00000068747	Sort1	2900053A11Rik|AI852375|Ntr3|Ntsr3	sortilin 1	protein-coding
ChIP1_H3.mm10_peak_19278	chr2	60031166	60031835	+	0	NA	intron (NM_001001182, intron 2 of 35)	intron (NM_001001182, intron 2 of 35)	67235	NM_001370942	667103	Mm.491257	NM_001370942		Gm13570	-	predicted gene 13570	protein-coding
ChIP1_H3.mm10_peak_13088	chr16	13159848	13160755	+	0	NA	Intergenic	Intergenic	50565	NM_015769	50505	Mm.287837	NM_015769	ENSMUSG00000022545	Ercc4	AI606920|Xpf	excision repair cross-complementing rodent repair deficiency, complementation group 4	protein-coding
ChIP1_H3.mm10_peak_7217	chr12	35294441	35294649	+	0	NA	Intergenic	Intergenic	-99648	NR_030449	751520		NR_030449	ENSMUSG00000076253	Mir680-3	Mirn680-3	microRNA 680-3	ncRNA
ChIP1_H3.mm10_peak_5183	chr11	68509506	68510086	+	0	NA	intron (NM_001004435, intron 1 of 19)	intron (NM_001004435, intron 1 of 19)	6777	NR_126154	104709	Mm.234573	NM_001004435	ENSMUSG00000046207	Pik3r6	BB220380|p84|p84 PIKAP|p87(PIKAP)|p87PIKAP	phosphoinositide-3-kinase regulatory subunit 5	protein-coding
ChIP1_H3.mm10_peak_15507	chr17	70746497	70746680	+	0	NA	intron (NM_001347414, intron 5 of 10)	intron (NM_001347414, intron 5 of 10)	100189	NM_001164077	21815	Mm.101034	NM_009372	ENSMUSG00000047407	Tgif1	AA959811|AI462167|Tgif	TGFB-induced factor homeobox 1	protein-coding
ChIP1_H3.mm10_peak_22514	chr3	103171666	103172504	+	0	NA	intron (NM_001356330, intron 2 of 5)	intron (NM_001356330, intron 2 of 5)	430	NM_001356331	68183	Mm.104919	NM_026602	ENSMUSG00000005687	Bcas2	6430539P16Rik|AI132645|C76366|C80030	breast carcinoma amplified sequence 2	protein-coding
ChIP1_H3.mm10_peak_32428	chr8	47917562	47917707	+	0	NA	intron (NM_133791, intron 2 of 22)	intron (NM_133791, intron 2 of 22)	72910	NM_133791	52357	Mm.235074	NM_133791	ENSMUSG00000031563	Wwc2	5330431C14Rik|AU022508|C85457|D8Ertd594e	WW, C2 and coiled-coil domain containing 2	protein-coding
ChIP1_H3.mm10_peak_26665	chr5	117416929	117417696	+	0	NA	intron (NM_001312914, intron 1 of 19)	CT-rich|Low_complexity|Low_complexity	3310	NM_001312914	333050	Mm.437947	NM_001034873	ENSMUSG00000061578	Ksr2	-	kinase suppressor of ras 2	protein-coding
ChIP1_H3.mm10_peak_15011	chr17	34972324	34972707	+	0	NA	promoter-TSS (NM_013558)	promoter-TSS (NM_013558)	-188	NM_013558	15482	Mm.14287	NM_013558	ENSMUSG00000007033	Hspa1l	Hsc70t|Msh5	heat shock protein 1-like	protein-coding
ChIP1_H3.mm10_peak_7695	chr12	83596714	83596906	+	0	NA	intron (NM_001359167, intron 1 of 12)	intron (NM_001359167, intron 1 of 12)	412	NM_001359167	217695	Mm.59257	NM_183154	ENSMUSG00000042628	Zfyve1	DFCP1|G630053K23|TAFF1|ZNFN2A1|mKIAA1589	zinc finger, FYVE domain containing 1	protein-coding
ChIP1_H3.mm10_peak_2032	chr1	172474992	172476084	+	0	NA	exon (NM_029612, exon 1 of 4)	exon (NM_029612, exon 1 of 4)	178	NM_029612	98365	Mm.150050	NM_029612	ENSMUSG00000026548	Slamf9	2310026I04Rik|AI462096|CD2F-10|CD84-H1|Cd2f10|SF2001	SLAM family member 9	protein-coding
ChIP1_H3.mm10_peak_32931	chr8	85840666	85841492	+	0	NA	promoter-TSS (NM_001364412)	promoter-TSS (NM_001364412)	91	NM_199446	102093	Mm.237296	NM_199446	ENSMUSG00000036879	Phkb	AI463271	phosphorylase kinase beta	protein-coding
ChIP1_H3.mm10_peak_24905	chr4	140996026	140996637	+	0	NA	exon (NM_001164366, exon 9 of 29)	exon (NM_001164366, exon 9 of 29)	9458	NM_001164366	74772	Mm.205625	NM_029097	ENSMUSG00000036622	Atp13a2	1110012E06Rik|AA589443	ATPase type 13A2	protein-coding
ChIP1_H3.mm10_peak_16834	chr19	4302039	4302294	+	0	NA	intron (NM_001290818, intron 1 of 20)	intron (NM_001290818, intron 1 of 20)	4056	NM_130863	110355	Mm.254144	NM_130863	ENSMUSG00000024858	Grk2	Adrbk-1|Adrbk1|Bark-1|beta ARK|betaARK1	G protein-coupled receptor kinase 2	protein-coding
ChIP1_H3.mm10_peak_16046	chr18	24653482	24654384	+	0	NA	exon (NM_026779, exon 1 of 15)	exon (NM_026779, exon 1 of 15)	242	NM_026779	68591	Mm.28252	NM_026779	ENSMUSG00000039616	Mocos	1110018O12Rik|HMCS|MCS|MOS	molybdenum cofactor sulfurase	protein-coding
ChIP1_H3.mm10_peak_22525	chr3	103807475	103807650	+	0	NA	exon (NM_133865, exon 3 of 4)	exon (NM_133865, exon 3 of 4)	1825	NM_133865	140917	Mm.374850	NM_133865	ENSMUSG00000027845	Dclre1b	AI452214|Apollo|SNMIB|mSNM1B	DNA cross-link repair 1B	protein-coding
ChIP1_H3.mm10_peak_19342	chr2	60843758	60843878	+	0	NA	intron (NM_020296, intron 1 of 13)	intron (NM_020296, intron 1 of 13)	37620	NM_001141932	56878	Mm.259667	NM_020296	ENSMUSG00000026970	Rbms1	2600014B10Rik|AI255215|MSSP-1|MSSP-2|MSSP-3|YC1	RNA binding motif, single stranded interacting protein 1	protein-coding
ChIP1_H3.mm10_peak_3395	chr10	80087688	80088084	+	0	NA	intron (NM_183426, intron 1 of 31)	ID_B1|SINE|B4	-12447	NM_001359636	216161	Mm.262102	NM_183426	ENSMUSG00000035673	Sbno2	BC019206|F730040C21|Sno|Stno	strawberry notch 2	protein-coding
ChIP1_H3.mm10_peak_2779	chr10	39420991	39421241	+	0	NA	intron (NM_001122892, intron 2 of 12)	intron (NM_001122892, intron 2 of 12)	51317	NM_001122893	14360	Mm.4848	NM_008054	ENSMUSG00000019843	Fyn	AI448320|AW552119	Fyn proto-oncogene	protein-coding
ChIP1_H3.mm10_peak_31124	chr7	100588493	100588635	+	0	NA	intron (NR_003559, intron 1 of 7)	intron (NR_003559, intron 1 of 7)	2850	NR_153425	52443	Mm.473730	NM_198831	ENSMUSG00000030706	Mrpl48	1810030E20Rik|2610028L11Rik|CGI-118|D4Ertd786e|L48mt|MRP-L48	mitochondrial ribosomal protein L48	protein-coding
ChIP1_H3.mm10_peak_9250	chr13	52196603	52196948	+	0	NA	Intergenic	Intergenic	100034	NR_045061	74050	Mm.84860	NR_045061	ENSMUSG00000113211	4921525O09Rik	-	RIKEN cDNA 4921525O09 gene	ncRNA
ChIP1_H3.mm10_peak_9158	chr13	47232434	47233187	+	0	NA	intron (NM_001170643, intron 4 of 7)	intron (NM_001170643, intron 4 of 7)	38807	NM_001170643	218215	Mm.287609	NM_146042	ENSMUSG00000038068	Rnf144b	BC025007|E130105P19Rik|Ibrdc2|Pir2	ring finger protein 144B	protein-coding
ChIP1_H3.mm10_peak_32154	chr8	26818583	26818956	+	0	NA	intron (NR_045904, intron 1 of 2)	MIR3|SINE|MIR	5654	NR_045904	72316	Mm.490534	NR_045904	ENSMUSG00000100335	2310008N11Rik	-	RIKEN cDNA 2310008N11 gene	ncRNA
ChIP1_H3.mm10_peak_34720	chr9	78463471	78463594	+	0	NA	intron (NM_026658, intron 9 of 11)	intron (NM_026658, intron 9 of 11)	15322	NM_026658	68291	Mm.291779	NM_026658	ENSMUSG00000032342	Mto1	2310039H01Rik|5730419A02Rik	mitochondrial tRNA translation optimization 1	protein-coding
ChIP1_H3.mm10_peak_19395	chr2	70088875	70093009	+	0	NA	intron (NM_177376, intron 2 of 34)	intron (NM_177376, intron 2 of 34)	51816	NM_177376	329421	Mm.99648	NM_177376	ENSMUSG00000042064	Myo3b	A430065P19Rik	myosin IIIB	protein-coding
ChIP1_H3.mm10_peak_451	chr1	58722469	58722740	+	0	NA	intron (NM_001355056, intron 1 of 8)	intron (NM_001355056, intron 1 of 8)	-7948	NM_001293805	12633	Mm.336848	NM_009805	ENSMUSG00000026031	Cflar	2310024N18Rik|A430105C05Rik|CLARP|Cash|Casper|FLAME|FLAME-1|Flip|Gm9845|I-FLICE|MRIT|c-Flip	CASP8 and FADD-like apoptosis regulator	protein-coding
ChIP1_H3.mm10_peak_16255	chr18	43477352	43477604	+	0	NA	Intergenic	CT-rich|Low_complexity|Low_complexity	-39192	NM_001291455	22240	Mm.8180	NM_009468	ENSMUSG00000024501	Dpysl3	CRMP-4|DRP-3|TUC4|ULIP-1|Ulip|Ulip1	dihydropyrimidinase-like 3	protein-coding
ChIP1_H3.mm10_peak_13532	chr16	35763724	35764246	+	0	NA	intron (NM_153550, intron 1 of 8)	intron (NM_153550, intron 1 of 8)	5385	NM_153550	224132	Mm.24094	NM_153550	ENSMUSG00000022848	Slc49a4	Dirc2|RCC4	solute carrier family 49 member 4	protein-coding
ChIP1_H3.mm10_peak_10378	chr14	31000911	31001761	+	0	NA	promoter-TSS (NM_001165930)	promoter-TSS (NM_001165930)	-57	NM_001165930	76485	Mm.8766	NM_029626	ENSMUSG00000021916	Glt8d1	2410004H05Rik|5430414N14Rik|AI450005	glycosyltransferase 8 domain containing 1	protein-coding
ChIP1_H3.mm10_peak_25709	chr5	35745454	35745578	+	0	NA	Intergenic	Intergenic	-5529	NM_001359895	231147	Mm.290429	NM_194344	ENSMUSG00000036553	Sh3tc1	4631428G15|BC024909	SH3 domain and tetratricopeptide repeats 1	protein-coding
ChIP1_H3.mm10_peak_3149	chr10	67201557	67201802	+	0	NA	intron (NM_207221, intron 3 of 25)	intron (NM_207221, intron 3 of 25)	15929	NM_001242396	108829	Mm.23846	NM_207221	ENSMUSG00000037876	Jmjd1c	5430433L24Rik|D630035I23Rik|Jmjdic|TRIP8	jumonji domain containing 1C	protein-coding
ChIP1_H3.mm10_peak_1377	chr1	135767812	135768192	+	0	NA	intron (NM_013750, intron 1 of 1)	intron (NM_013750, intron 1 of 1)	1917	NM_013750	27280	Mm.34346	NM_013750	ENSMUSG00000041801	Phlda3	Tih1	pleckstrin homology like domain, family A, member 3	protein-coding
ChIP1_H3.mm10_peak_30721	chr7	80767603	80767905	+	0	NA	intron (NM_016721, intron 3 of 37)	intron (NM_016721, intron 3 of 37)	35577	NM_016721	29875	Mm.207619	NM_016721	ENSMUSG00000030536	Iqgap1	AA682088|D7Ertd237e|D7Ertd257e|mKIAA0051	IQ motif containing GTPase activating protein 1	protein-coding
ChIP1_H3.mm10_peak_7449	chr12	72085431	72085541	+	0	NA	promoter-TSS (NM_024205)	promoter-TSS (NM_024205)	-173	NM_026038	67217	Mm.286120	NM_026038	ENSMUSG00000019718	L3hypdh	2810055F11Rik	L-3-hydroxyproline dehydratase (trans-)	protein-coding
ChIP1_H3.mm10_peak_31748	chr7	140137281	140137504	+	0	NA	promoter-TSS (NM_199301)	promoter-TSS (NM_199301)	-172	NM_199301	212508	Mm.296088	NM_199301	ENSMUSG00000039018	Mtg1	Gm169|Gtpbp7	mitochondrial ribosome-associated GTPase 1	protein-coding
ChIP1_H3.mm10_peak_9619	chr13	75788132	75790741	+	0	NA	Intergenic	Intergenic	-50449	NM_001360151	93692	Mm.25844	NM_053108	ENSMUSG00000021591	Glrx	C86710|D13Wsu156e|Glrx1|Grx1|TTase	glutaredoxin	protein-coding
ChIP1_H3.mm10_peak_15386	chr17	55878343	55878547	+	0	NA	intron (NM_144546, intron 1 of 3)	L1MC|LINE|L1	508	NM_144546	104349	Mm.460659	NM_144546	ENSMUSG00000057835	Zfp119a	AL024077|Mzf13|Zfp119	zinc finger protein 119a	protein-coding
ChIP1_H3.mm10_peak_7195	chr12	33302020	33302185	+	0	NA	promoter-TSS (NM_001033436)	promoter-TSS (NM_001033436)	-413	NM_001033436	380753	Mm.41540	NM_028139	ENSMUSG00000020564	Atxn7l1	2810423G08Rik|Atxn7l4	ataxin 7-like 1	protein-coding
ChIP1_H3.mm10_peak_21858	chr3	60526638	60528867	+	0	NA	intron (NM_001253709, intron 1 of 8)	intron (NM_001253709, intron 1 of 8)	26573	NM_001253708	56758	Mm.255723	NM_020007	ENSMUSG00000027763	Mbnl1	Mbnl|mKIAA0428	muscleblind like splicing factor 1	protein-coding
ChIP1_H3.mm10_peak_21620	chr3	34034223	34034450	+	0	NA	intron (NM_001113188, intron 1 of 16)	intron (NM_001113188, intron 1 of 16)	14257	NM_001113189	14359	Mm.259021	NM_008053	ENSMUSG00000027680	Fxr1	1110050J02Rik|9530073J07Rik|AI851072|Fxr1h|Fxr1p	fragile X mental retardation gene 1, autosomal homolog	protein-coding
ChIP1_H3.mm10_peak_17782	chr19	41776739	41776857	+	0	NA	intron (NM_001163495, intron 9 of 10)	L1MB2|LINE|L1	25286	NM_001163495	71085	Mm.21646	NM_027667	ENSMUSG00000025154	Arhgap19	4933411B03Rik|AI120128|AW546831|mFLJ00368	Rho GTPase activating protein 19	protein-coding
ChIP1_H3.mm10_peak_8389	chr13	6905843	6906003	+	0	NA	Intergenic	Lx8|LINE|L1	-257152	NM_001291071	56421	Mm.273874	NM_019703	ENSMUSG00000021196	Pfkp	1200015H23Rik|9330125N24Rik|ATP-PFK|PFK-C|PFK-P	phosphofructokinase, platelet	protein-coding
ChIP1_H3.mm10_peak_31772	chr7	141453677	141455020	+	0	NA	promoter-TSS (NM_025802)	promoter-TSS (NM_025802)	-840	NM_025802	66853	Mm.29998	NM_025802	ENSMUSG00000025509	Pnpla2	0610039C21Rik|1110001C14Rik|Atgl|TTS-2.2	patatin-like phospholipase domain containing 2	protein-coding
ChIP1_H3.mm10_peak_12602	chr15	91690454	91690649	+	0	NA	intron (NM_025730, intron 6 of 50)	intron (NM_025730, intron 6 of 50)	17327	NM_025730	66725	Mm.37558	NM_025730	ENSMUSG00000036273	Lrrk2	4921513O20Rik|9330188B09Rik|AW561911|D630001M17Rik|Gm927|cI-46	leucine-rich repeat kinase 2	protein-coding
ChIP1_H3.mm10_peak_26194	chr5	93150441	93154497	+	0	NA	intron (NM_001009818, intron 3 of 9)	intron (NM_001009818, intron 3 of 9)	54026	NM_017367	12453	Mm.250419	NM_017367	ENSMUSG00000063015	Ccni	-	cyclin I	protein-coding
ChIP1_H3.mm10_peak_28522	chr6	97806018	97806164	+	0	NA	promoter-TSS (NM_001113198)	promoter-TSS (NM_001113198)	-967	NM_001113198	17342	Mm.333284	NM_008601	ENSMUSG00000035158	Mitf	BCC2|Bhlhe32|Gsfbcc2|Vitiligo|Wh|bw|mi|vit	melanogenesis associated transcription factor	protein-coding
ChIP1_H3.mm10_peak_20156	chr2	128421046	128421396	+	0	NA	intron (NR_028591, intron 1 of 1)	intron (NR_028591, intron 1 of 1)	8130	NR_028591	100043424	Mm.297222	NR_028589		Morrbid	Gm14005|Mir4435-2hg	myeloid RNA regulator of BCL2L11 induced cell death	ncRNA
ChIP1_H3.mm10_peak_11534	chr15	28018274	28018408	+	0	NA	intron (NM_001081302, intron 1 of 56)	intron (NM_001081302, intron 1 of 56)	7507	NM_001081302	223435	Mm.485422	NM_001081302	ENSMUSG00000022263	Trio	6720464I07Rik|AA408740|Solo	triple functional domain (PTPRF interacting)	protein-coding
ChIP1_H3.mm10_peak_21917	chr3	65929928	65930220	+	0	NA	Intergenic	Intergenic	28175	NM_019937	56706	Mm.175612	NM_019937	ENSMUSG00000027829	Ccnl1	2610030E23Rik|AU018493|Ccnl|ania-6a	cyclin L1	protein-coding
ChIP1_H3.mm10_peak_370	chr1	53779644	53779771	+	0	NA	intron (NM_133810, intron 1 of 7)	intron (NM_133810, intron 1 of 7)	5508	NM_133810	98267	Mm.25559	NM_133810	ENSMUSG00000026094	Stk17b	3110009A03Rik|AI120141|Drak2	serine/threonine kinase 17b (apoptosis-inducing)	protein-coding
ChIP1_H3.mm10_peak_425	chr1	55506609	55507262	+	0	NA	intron (NM_001114663, intron 1 of 5)	intron (NM_001114663, intron 1 of 5)	100989	NM_001114663	227120	Mm.194183	NM_001114663	ENSMUSG00000038349	Plcl1	C230017K02Rik|PLC-L|PLC-L1|PLCE|PLCL|PLDL1|PRIP|PRIP-1	phospholipase C-like 1	protein-coding
ChIP1_H3.mm10_peak_32084	chr8	25011865	25012203	+	0	NA	intron (NM_007404, intron 1 of 22)	intron (NM_007404, intron 1 of 22)	4888	NM_001270996	11502	Mm.28908	NM_007404	ENSMUSG00000031555	Adam9	AU020942|MDC9|Mltng|mKIAA0021	a disintegrin and metallopeptidase domain 9 (meltrin gamma)	protein-coding
ChIP1_H3.mm10_peak_19688	chr2	91963203	91963313	+	0	NA	intron (NM_138306, intron 1 of 30)	CpG	305	NM_138306	104418	Mm.314923	NM_138306	ENSMUSG00000040479	Dgkz	E130307B02Rik|F730209L11Rik|mDGK[z]	diacylglycerol kinase zeta	protein-coding
ChIP1_H3.mm10_peak_6057	chr11	98122092	98122253	+	0	NA	intron (NM_028149, intron 2 of 14)	B1_Mm|SINE|Alu	27444	NM_028149	72194	Mm.218350	NM_028149	ENSMUSG00000020883	Fbxl20	2610511F20Rik|4632423N09Rik|AI849362|AL117906|C86145|Fbl2|Scr|mKIAA4147	F-box and leucine-rich repeat protein 20	protein-coding
ChIP1_H3.mm10_peak_15833	chr17	88461890	88462258	+	0	NA	intron (NM_001355742, intron 1 of 5)	intron (NM_001355742, intron 1 of 5)	21370	NM_001355742	14236	Mm.112824	NM_180974	ENSMUSG00000034998	Foxn2	3230402J05Rik|6030465J18Rik|Fkh19|Foxn1|HTLF	forkhead box N2	protein-coding
ChIP1_H3.mm10_peak_15027	chr17	35164912	35166126	+	0	NA	promoter-TSS (NM_020027)	promoter-TSS (NM_020027)	-642	NM_020027	53761	Mm.272462	NM_020027	ENSMUSG00000024393	Prrc2a	3110039B05Rik|Bat-2|Bat2|D17H6S51E|G2|Wbp12|mKIAA4178	proline-rich coiled-coil 2A	protein-coding
ChIP1_H3.mm10_peak_33490	chr8	123254333	123254466	+	0	NA	promoter-TSS (NM_028200)	promoter-TSS (NM_028200)	-177	NM_028200	72325	Mm.276193	NM_028200	ENSMUSG00000001062	Vps9d1	1300018I17Rik|2410004N05Rik|5DOS1|Vsp9d1	VPS9 domain containing 1	protein-coding
ChIP1_H3.mm10_peak_10648	chr14	51985161	51985297	+	0	NA	intron (NM_198249, intron 1 of 23)	intron (NM_198249, intron 1 of 23)	396	NM_198249	268739	Mm.9239	NM_198249	ENSMUSG00000004562	Arhgef40	E130112L23Rik|Gm669|Solo	Rho guanine nucleotide exchange factor (GEF) 40	protein-coding
ChIP1_H3.mm10_peak_17259	chr19	16037895	16038028	+	0	NA	Intergenic	Intergenic	52886	NR_045355	100502653	Mm.149980	NR_045355	ENSMUSG00000097557	C130060C02Rik	-	RIKEN cDNA C130060C02 gene	ncRNA
ChIP1_H3.mm10_peak_27557	chr6	17651799	17652129	+	0	NA	intron (NM_007604, intron 3 of 9)	intron (NM_007604, intron 3 of 9)	14954	NM_007604	12343	Mm.392504	NM_007604	ENSMUSG00000015733	Capza2	1110053K06Rik|AW208808|Cappa2	capping protein (actin filament) muscle Z-line, alpha 2	protein-coding
ChIP1_H3.mm10_peak_5510	chr11	76846376	76846576	+	0	NA	exon (NM_007754, exon 1 of 21)	exon (NM_007754, exon 1 of 21)	532	NM_007754	12874	Mm.276736	NM_007754	ENSMUSG00000020841	Cpd	AA960140|AW322530|D830034L15Rik	carboxypeptidase D	protein-coding
ChIP1_H3.mm10_peak_2407	chr10	6983607	6983744	+	0	NA	intron (NM_001039652, intron 4 of 5)	B4|SINE|B4	-3210	NM_001170802	320495	Mm.331674	NM_001033391	ENSMUSG00000064065	Ipcef1	A130090K04Rik	interaction protein for cytohesin exchange factors 1	protein-coding
ChIP1_H3.mm10_peak_14044	chr16	91521460	91523730	+	0	NA	Intergenic	Intergenic	4949	NR_105786	102465190		NR_105786	ENSMUSG00000099308	Mir6367	Gm27467|mmu-mir-6367	microRNA 6367	ncRNA
ChIP1_H3.mm10_peak_13703	chr16	45667617	45667727	+	0	NA	intron (NM_172455, intron 11 of 17)	intron (NM_172455, intron 11 of 17)	-13554	NM_145389	212998	Mm.97511	NM_145389	ENSMUSG00000033187	BC016579	-	cDNA sequence, BC016579	protein-coding
ChIP1_H3.mm10_peak_35220	chr9	114689732	114689865	+	0	NA	intron (NM_146229, intron 2 of 12)	intron (NM_146229, intron 2 of 12)	967	NM_146229	235661	Mm.128627	NM_146229	ENSMUSG00000032435	Dync1li1	1110053F02Rik|Dnclic1|LIC-1	dynein cytoplasmic 1 light intermediate chain 1	protein-coding
ChIP1_H3.mm10_peak_14576	chr17	25579243	25579376	+	0	NA	non-coding (NR_045520, exon 1 of 9)	non-coding (NR_045520, exon 1 of 9)	135	NM_029624	76483	Mm.12787	NM_029624	ENSMUSG00000002279	Lmf1	2400010G15Rik|AW822050|Tmem112|cld	lipase maturation factor 1	protein-coding
ChIP1_H3.mm10_peak_20799	chr2	156721996	156722106	+	0	NA	5' UTR (NM_001042487, exon 1 of 7)	5' UTR (NM_001042487, exon 1 of 7)	772	NM_001042487	228836	Mm.22094	NM_146128	ENSMUSG00000061689	Dlgap4	AI225853|BC024558|DAP-4|DAP4|SAPAP-4|Sapap4|WBP16	DLG associated protein 4	protein-coding
ChIP1_H3.mm10_peak_15851	chr18	4243294	4243410	+	0	NA	Intergenic	Intergenic	77520	NM_026092	67328	Mm.158148	NM_026092	ENSMUSG00000024233	Lyzl1	1700038F02Rik|Lyc2|Lyzd1	lysozyme-like 1	protein-coding
ChIP1_H3.mm10_peak_1091	chr1	101902359	101902638	+	0	NA	Intergenic	IAPEY4_I-int|LTR|ERVK	746730	NR_037989	100504525	Mm.87065	NR_037989	ENSMUSG00000100684	Gm20268	-	predicted gene, 20268	ncRNA
ChIP1_H3.mm10_peak_30321	chr7	48983509	48983672	+	0	NA	intron (NM_001111016, intron 2 of 38)	intron (NM_001111016, intron 2 of 38)	24517	NM_001111016	78286	Mm.333881	NM_175272	ENSMUSG00000052512	Nav2	5330421F07Rik|AU067780|BQ960892|HELAD1|POMFIL2|RAINB1|RAINB2|Unc53H2|mKIAA3015	neuron navigator 2	protein-coding
ChIP1_H3.mm10_peak_12724	chr15	99028404	99028835	+	0	NA	Intergenic	RSINE1|SINE|B4	-1272	NM_009448	22146	Mm.88212	NM_009448	ENSMUSG00000043091	Tuba1c	M[a]6|Tuba6	tubulin, alpha 1C	protein-coding
ChIP1_H3.mm10_peak_10371	chr14	30624817	30626207	+	0	NA	intron (NM_011103, intron 1 of 17)	CpG	696	NM_011103	18753	Mm.2314	NM_011103	ENSMUSG00000021948	Prkcd	AI385711|D14Ertd420e|PKC[d]|PKCdelta|Pkcd	protein kinase C, delta	protein-coding
ChIP1_H3.mm10_peak_15212	chr17	46645215	46646786	+	0	NA	promoter-TSS (NM_025302)	promoter-TSS (NM_025302)	80	NM_029091	74764	Mm.279599	NM_029091	ENSMUSG00000003546	Klc4	1200014P03Rik|AA408085|AW146303|Knsl8	kinesin light chain 4	protein-coding
ChIP1_H3.mm10_peak_7567	chr12	76309532	76309673	+	0	NA	intron (NM_138745, intron 22 of 27)	intron (NM_138745, intron 22 of 27)	-15289	NM_001101471	238276	Mm.311452	NM_001101471	ENSMUSG00000021057	Akap5	3526401B18Rik|AKAP 150|AKAP-5|AKAP150|BB098886|Gm258|P150	A kinase (PRKA) anchor protein 5	protein-coding
ChIP1_H3.mm10_peak_9598	chr13	74563843	74564049	+	0	NA	Intergenic	Intergenic	-69996	NM_146231	235956		NM_146231	ENSMUSG00000069208	Zfp825	-	zinc finger protein 825	protein-coding
ChIP1_H3.mm10_peak_26635	chr5	115530079	115530529	+	0	NA	intron (NM_011223, intron 1 of 10)	intron (NM_011223, intron 1 of 10)	23628	NM_133915	19303	Mm.18714	NM_011223	ENSMUSG00000029528	Pxn	AW108311|AW123232|Pax	paxillin	protein-coding
ChIP1_H3.mm10_peak_24216	chr4	115737844	115738377	+	0	NA	promoter-TSS (NM_172698)	promoter-TSS (NM_172698)	37	NM_172698	230648	Mm.283565	NM_172698	ENSMUSG00000034210	Efcab14	4732418C07Rik	EF-hand calcium binding domain 14	protein-coding
ChIP1_H3.mm10_peak_5724	chr11	83648467	83649521	+	0	NA	intron (NM_011337, intron 1 of 2)	intron (NM_011337, intron 1 of 2)	384	NM_011337	20302	Mm.1282	NM_011337	ENSMUSG00000000982	Ccl3	AI323804|G0S19-1|LD78alpha|MIP-1alpha|MIP1-(a)|MIP1-alpha|Mip1a|Scya3	chemokine (C-C motif) ligand 3	protein-coding
ChIP1_H3.mm10_peak_33850	chr9	31211569	31211778	+	0	NA	exon (NM_009691, exon 1 of 16)	exon (NM_009691, exon 1 of 16)	175	NM_001357698	11804	Mm.19133	NM_009691	ENSMUSG00000031996	Aplp2	AI790698|APLP-2|CDEBP	amyloid beta (A4) precursor-like protein 2	protein-coding
ChIP1_H3.mm10_peak_35720	chrX	48452243	48452372	+	0	NA	intron (NM_019680, intron 1 of 8)	intron (NM_019680, intron 1 of 8)	10825	NM_019680	56501	Mm.36808	NM_019680	ENSMUSG00000031103	Elf4	AV314029|BC042423|Gm9907|Mef	E74-like factor 4 (ets domain transcription factor)	protein-coding
ChIP1_H3.mm10_peak_32709	chr8	72220299	72220528	+	0	NA	intron (NM_026455, intron 2 of 3)	B1F|SINE|Alu	668	NM_026455	67922	Mm.28327	NM_026455	ENSMUSG00000003039	Fam32a	2510049I19Rik|AW822030|OTAG-12|Otag12	family with sequence similarity 32, member A	protein-coding
ChIP1_H3.mm10_peak_19906	chr2	118554196	118554941	+	0	NA	Intergenic	Intergenic	-4882	NM_138313	171543	Mm.210125	NM_138313	ENSMUSG00000040093	Bmf	AW260063|AW411872	BCL2 modifying factor	protein-coding
ChIP1_H3.mm10_peak_24298	chr4	119127638	119127773	+	0	NA	intron (NM_011400, intron 2 of 9)	intron (NM_011400, intron 2 of 9)	18960	NM_011400	20525	Mm.21002	NM_011400	ENSMUSG00000028645	Slc2a1	Glut-1|Glut1	solute carrier family 2 (facilitated glucose transporter), member 1	protein-coding
ChIP1_H3.mm10_peak_22121	chr3	88620705	88622345	+	0	NA	5' UTR (NM_001198913, exon 1 of 22)	5' UTR (NM_001198913, exon 1 of 22)	131	NM_001198912	16800	Mm.239329	NM_008487	ENSMUSG00000028059	Arhgef2	AA408978|GEF|GEF-H1|GEFH1|LFP40|Lbcl1|Lfc|P40|mKIAA0651	rho/rac guanine nucleotide exchange factor (GEF) 2	protein-coding
ChIP1_H3.mm10_peak_34489	chr9	65568089	65570144	+	0	NA	intron (NM_153119, intron 2 of 5)	MTD|LTR|ERVL-MaLR	10971	NM_153119	102595	Mm.247303	NM_153119	ENSMUSG00000050721	Plekho2	AI840980|Plekhq1	pleckstrin homology domain containing, family O member 2	protein-coding
ChIP1_H3.mm10_peak_18778	chr2	28530901	28535964	+	0	NA	promoter-TSS (NM_001145836)	promoter-TSS (NM_001145836)	-32	NM_001145835	19730	Mm.5236	NM_009058	ENSMUSG00000026821	Ralgds	Gnds|Rgds|mKIAA1308	ral guanine nucleotide dissociation stimulator	protein-coding
ChIP1_H3.mm10_peak_7715	chr12	84003554	84003664	+	0	NA	Intergenic	Lx8|LINE|L1	-5893	NM_012006	26897	Mm.1978	NM_012006	ENSMUSG00000072949	Acot1	ACH2|CTE-1|CTE-I|Cte1|D12Ucla1	acyl-CoA thioesterase 1	protein-coding
ChIP1_H3.mm10_peak_29566	chr7	4148472	4151364	+	0	NA	promoter-TSS (NM_175529)	promoter-TSS (NM_175529)	-46	NM_175529	243813	Mm.347643	NM_175529	ENSMUSG00000043432	Leng9	9530024C23Rik|F630035L11Rik	leukocyte receptor cluster (LRC) member 9	protein-coding
ChIP1_H3.mm10_peak_33186	chr8	109751044	109751244	+	0	NA	Intergenic	Intergenic	-13364	NM_001368351	52335	Mm.276770	NM_001080930	ENSMUSG00000069895	Atxn1l	AW558552|Boat|C330011L24Rik|D6Mgi37|D8Ertd587e	ataxin 1-like	protein-coding
ChIP1_H3.mm10_peak_21692	chr3	50443177	50444440	+	0	NA	promoter-TSS (NM_011990)	promoter-TSS (NM_011990)	-195	NM_011990	26570	Mm.260988	NM_011990	ENSMUSG00000027737	Slc7a11	9930009M05Rik|AI451155|sut|xCT	solute carrier family 7 (cationic amino acid transporter, y+ system), member 11	protein-coding
ChIP1_H3.mm10_peak_31445	chr7	121517247	121517482	+	0	NA	Intergenic	Intergenic	72472	NR_102286	75793	Mm.23397	NR_102286		4933432K03Rik	1700001C18Rik|4930433G11Rik|AI428127	RIKEN cDNA 4933432K03 gene	ncRNA
ChIP1_H3.mm10_peak_6470	chr11	109413315	109413853	+	0	NA	Intergenic	Intergenic	-12362	NM_025275	13929	Mm.211850	NM_025275	ENSMUSG00000020610	Amz2	AA408420|ESTM12|X83328	archaelysin family metallopeptidase 2	protein-coding
ChIP1_H3.mm10_peak_12703	chr15	98533772	98534708	+	0	NA	promoter-TSS (NM_001289439)	promoter-TSS (NM_001289439)	29	NM_001359827	69612	Mm.229107	NM_133714	ENSMUSG00000022992	Kansl2	2310037I24Rik|B930009D17	KAT8 regulatory NSL complex subunit 2	protein-coding
ChIP1_H3.mm10_peak_24066	chr4	98922389	98922612	+	0	NA	Intergenic	Intergenic	-1310	NM_001301414	230484	Mm.371692	NM_146144	ENSMUSG00000028560	Usp1	-	ubiquitin specific peptidase 1	protein-coding
ChIP1_H3.mm10_peak_19312	chr2	60290964	60291105	+	0	NA	Intergenic	Intergenic	-6550	NM_001290660	66205	Mm.227281	NM_025422	ENSMUSG00000060703	Cd302	1110055L24Rik|AI159627	CD302 antigen	protein-coding
ChIP1_H3.mm10_peak_15809	chr17	87602493	87602674	+	0	NA	Intergenic	Intergenic	-33396	NM_008532	17075	Mm.4259	NM_008532	ENSMUSG00000045394	Epcam	CD326|EGP|EGP-2|Egp314|Ep-CAM|EpCAM1|GA733-2|Ly74|TROP1|Tacsd1|Tacstd1|gp40	epithelial cell adhesion molecule	protein-coding
ChIP1_H3.mm10_peak_9322	chr13	55212479	55212618	+	0	NA	intron (NM_008739, intron 1 of 22)	CpG	2766	NM_008739	18193	Mm.168965	NM_008739	ENSMUSG00000021488	Nsd1	AI528500|KMT3B	nuclear receptor-binding SET-domain protein 1	protein-coding
ChIP1_H3.mm10_peak_20204	chr2	129129479	129130141	+	0	NA	5' UTR (NM_025395, exon 1 of 4)	5' UTR (NM_025395, exon 1 of 4)	110	NM_025395	66170	Mm.40621	NM_025395	ENSMUSG00000037938	Chchd5	1110027L01Rik|AW045710	coiled-coil-helix-coiled-coil-helix domain containing 5	protein-coding
ChIP1_H3.mm10_peak_16123	chr18	36286912	36287105	+	0	NA	intron (NM_008989, intron 1 of 1)	intron (NM_008989, intron 1 of 1)	5903	NM_008989	19290	Mm.44643	NM_008989	ENSMUSG00000043991	Pura	6330411E07Rik|CAGER-1|Pur-alpha|ssCRE-BP	purine rich element binding protein A	protein-coding
ChIP1_H3.mm10_peak_3983	chr10	111973548	111973658	+	0	NA	intron (NM_178610, intron 1 of 9)	intron (NM_178610, intron 1 of 9)	908	NM_178610	52705	Mm.34606	NM_178610	ENSMUSG00000063334	Krr1	2610511F02Rik|AI255219|AI428520|D10Ertd773e|Hrb2	KRR1, small subunit (SSU) processome component, homolog (yeast)	protein-coding
ChIP1_H3.mm10_peak_28466	chr6	91577554	91578182	+	0	NA	Intergenic	RSINE1|SINE|B4	61833	NM_026309	67678	Mm.246693	NM_026309	ENSMUSG00000034192	Lsm3	1010001J12Rik|2610005D18Rik|6030401D18Rik|SMX4|USS2	LSM3 homolog, U6 small nuclear RNA and mRNA degradation associated	protein-coding
ChIP1_H3.mm10_peak_12807	chr15	100246181	100246598	+	0	NA	intron (NM_007497, intron 3 of 6)	intron (NM_007497, intron 3 of 6)	18530	NM_007497	11908	Mm.676	NM_007497	ENSMUSG00000023027	Atf1	-	activating transcription factor 1	protein-coding
ChIP1_H3.mm10_peak_31833	chr7	143005165	143006154	+	0	NA	promoter-TSS (NM_001128082)	promoter-TSS (NM_001128082)	0	NM_001128082	27027	Mm.28172	NM_020286	ENSMUSG00000000244	Tspan32	AW208513|Art-1|BB235973|D7Wsu37e|Phemx|Tssc6	tetraspanin 32	protein-coding
ChIP1_H3.mm10_peak_8067	chr12	102468816	102469008	+	0	NA	promoter-TSS (NM_013747)	promoter-TSS (NM_013747)	-222	NM_001199004	27277	Mm.273370	NM_013747	ENSMUSG00000021192	Golga5	Ret-II	golgi autoantigen, golgin subfamily a, 5	protein-coding
ChIP1_H3.mm10_peak_7935	chr12	99224299	99229703	+	0	NA	intron (NM_183186, intron 4 of 5)	intron (NM_183186, intron 4 of 5)	-64193	NR_038130	67639	Mm.87374	NR_038130	ENSMUSG00000113210	4930474N09Rik	-	RIKEN cDNA 4930474N09 gene	ncRNA
ChIP1_H3.mm10_peak_20968	chr2	165881051	165881452	+	0	NA	intron (NM_001363020, intron 1 of 22)	intron (NM_001363020, intron 1 of 22)	1027	NM_001281926	228880	Mm.227598	NM_027230	ENSMUSG00000039671	Zmynd8	1110013E22Rik|2010005I16Rik|3632413B07Rik|AI316811|AL024039|Prkcbp1|RACK7	zinc finger, MYND-type containing 8	protein-coding
ChIP1_H3.mm10_peak_14727	chr17	29006464	29009723	+	0	NA	promoter-TSS (NM_001357173)	promoter-TSS (NM_001357173)	-98	NM_001357173	106504	Mm.439986	NM_134115	ENSMUSG00000024006	Stk38	5830476G13Rik|9530097A09Rik|AA617404|Ndr1	serine/threonine kinase 38	protein-coding
ChIP1_H3.mm10_peak_2975	chr10	53596896	53597414	+	0	NA	5' UTR (NM_025541, exon 1 of 4)	5' UTR (NM_025541, exon 1 of 4)	194	NM_025541	66403	Mm.272989	NM_025541	ENSMUSG00000019857	Asf1a	2310079C17Rik|C79052	anti-silencing function 1A histone chaperone	protein-coding
ChIP1_H3.mm10_peak_10947	chr14	66228716	66229456	+	0	NA	intron (NM_172498, intron 1 of 29)	intron (NM_172498, intron 1 of 29)	-15262	NM_001360233	19229	Mm.21613	NM_172498	ENSMUSG00000059456	Ptk2b	CADTK|CAKB|CAKbeta|E430023O05Rik|FADK2|FAK2|PYK2|Raftk	PTK2 protein tyrosine kinase 2 beta	protein-coding
ChIP1_H3.mm10_peak_12441	chr15	83003821	83004127	+	0	NA	intron (NM_001271411, intron 4 of 5)	intron (NM_001271411, intron 4 of 5)	19164	NM_028728	74039	Mm.32584	NM_028728	ENSMUSG00000058099	Nfam1	4921501M20Rik|Cnaip	Nfat activating molecule with ITAM motif 1	protein-coding
ChIP1_H3.mm10_peak_10537	chr14	45307890	45308070	+	0	NA	intron (NM_015774, intron 1 of 15)	B1_Mur3|SINE|Alu	10592	NM_015774	50527	Mm.387108	NM_015774	ENSMUSG00000021831	Ero1l	ERO1-L|Ero1a	ERO1-like (S. cerevisiae)	protein-coding
ChIP1_H3.mm10_peak_10574	chr14	47277341	47277761	+	0	NA	promoter-TSS (NM_172598)	promoter-TSS (NM_172598)	408	NM_080843	67296	Mm.23957	NM_080843	ENSMUSG00000048379	Socs4	3110032M18Rik|A730004F22Rik|AI427843|AU015727|AU015859|Socs7	suppressor of cytokine signaling 4	protein-coding
ChIP1_H3.mm10_peak_3767	chr10	95264241	95264432	+	0	NA	intron (NM_001330175, intron 2 of 2)	intron (NM_001330175, intron 2 of 2)	59373	NM_001330138	12905	Mm.473739	NM_009950	ENSMUSG00000045867	Cradd	RAIDD	CASP2 and RIPK1 domain containing adaptor with death domain	protein-coding
ChIP1_H3.mm10_peak_7517	chr12	73668554	73668835	+	0	NA	intron (NM_008856, intron 2 of 13)	L1MB3|LINE|L1	83898	NM_008856	18755	Mm.341677	NM_008856	ENSMUSG00000021108	Prkch	Pkch	protein kinase C, eta	protein-coding
ChIP1_H3.mm10_peak_25849	chr5	53588585	53590761	+	0	NA	promoter-TSS (NM_001277116)	promoter-TSS (NM_001277116)	-673	NM_009035	19664	Mm.209292	NM_009035	ENSMUSG00000039191	Rbpj	AI843960|CBF1|Igkjrb|Igkrsbp|RBP-J|RBP-J kappa|RBP-Jkappa|RBPjk|Rbpsuh	recombination signal binding protein for immunoglobulin kappa J region	protein-coding
ChIP1_H3.mm10_peak_185	chr1	36069374	36069515	+	0	NA	intron (NM_015818, intron 1 of 1)	intron (NM_015818, intron 1 of 1)	1044	NM_015818	50785	Mm.213566	NM_015818	ENSMUSG00000045216	Hs6st1	6Ost1	heparan sulfate 6-O-sulfotransferase 1	protein-coding
ChIP1_H3.mm10_peak_8408	chr13	9148486	9154506	+	0	NA	intron (NM_001311117, intron 11 of 16)	intron (NM_001311117, intron 11 of 16)	57615	NM_172585	217980	Mm.234944	NM_172585	ENSMUSG00000033499	Larp4b	A630096F19|AI256361|D13Wsu64e|Larp5	La ribonucleoprotein domain family, member 4B	protein-coding
ChIP1_H3.mm10_peak_32625	chr8	70776690	70777938	+	0	NA	promoter-TSS (NM_008841)	promoter-TSS (NM_008841)	452	NR_029440	72093	Mm.271208	NR_029440		2010320M18Rik	-	RIKEN cDNA 2010320M18 gene	ncRNA
ChIP1_H3.mm10_peak_16148	chr18	37883732	37884838	+	0	NA	intron (NM_001305980, intron 17 of 27)	intron (NM_001305980, intron 17 of 27)	-29625	NR_105945	102465592		NR_105945	ENSMUSG00000098706	Mir6979	Gm27524|mmu-mir-6979	microRNA 6979	ncRNA
ChIP1_H3.mm10_peak_9699	chr13	89809281	89809391	+	0	NA	Intergenic	L1MB2|LINE|L1	-66824	NM_001134475	13003	Mm.158700	NM_019389	ENSMUSG00000021614	Vcan	5430420N07Rik|9430051N09|Cspg2|DPEAAE|NG2|PG-M|PG-M(V0)|PG-M(V1)|hdf	versican	protein-coding
ChIP1_H3.mm10_peak_35249	chr9	116168714	116169981	+	0	NA	intron (NM_009371, intron 1 of 7)	intron (NM_009371, intron 1 of 7)	6016	NM_009371	21813	Mm.172346	NM_009371	ENSMUSG00000032440	Tgfbr2	1110020H15Rik|AU042018|DNIIR|RIIDN|TBR-II|TbetaR-II|TbetaRII	transforming growth factor, beta receptor II	protein-coding
ChIP1_H3.mm10_peak_5077	chr11	61142919	61143124	+	0	NA	intron (NR_157295, intron 1 of 2)	intron (NR_157295, intron 1 of 2)	537	NR_157295	57916	Mm.265915	NM_021349	ENSMUSG00000010142	Tnfrsf13b	1200009E08Rik|Taci	tumor necrosis factor receptor superfamily, member 13b	protein-coding
ChIP1_H3.mm10_peak_3479	chr10	81141405	81141515	+	0	NA	intron (NM_010731, intron 1 of 2)	intron (NM_010731, intron 1 of 2)	5189	NM_010731	16969	Mm.20920	NM_010731	ENSMUSG00000035011	Zbtb7a	9030619K07Rik|9130006G12Rik|AI452336|FBI-1|Lrf|Pokemon|Zbtb7	zinc finger and BTB domain containing 7a	protein-coding
ChIP1_H3.mm10_peak_20563	chr2	148874780	148875079	+	0	NA	intron (NM_009976, intron 1 of 2)	intron (NM_009976, intron 1 of 2)	583	NM_009976	13010	Mm.4263	NM_009976	ENSMUSG00000027447	Cst3	CysC	cystatin C	protein-coding
ChIP1_H3.mm10_peak_4212	chr10	127592462	127593504	+	0	NA	intron (NM_008512, intron 10 of 88)	L2a|LINE|L2	28165	NM_008512	16971	Mm.271854	NM_008512	ENSMUSG00000040249	Lrp1	A2mr|AI316852|CD91|Lrp|b2b1554Clo	low density lipoprotein receptor-related protein 1	protein-coding
ChIP1_H3.mm10_peak_4402	chr11	6199428	6199546	+	0	NA	intron (NM_173748, intron 1 of 5)	intron (NM_173748, intron 1 of 5)	964	NM_001363446	209586	Mm.25321	NM_173748	ENSMUSG00000053838	Nudcd3	AI427847|BC024322|mKIAA1068	NudC domain containing 3	protein-coding
ChIP1_H3.mm10_peak_14457	chr17	21516393	21516608	+	0	NA	Intergenic	Intergenic	-19039	NM_144515	22710	Mm.296100	NM_144515	ENSMUSG00000051341	Zfp52	KRAB11|Zfp-52|Zfp76|mszf23-2|mszf24|mszf34|mszf75|zfec29	zinc finger protein 52	protein-coding
ChIP1_H3.mm10_peak_10716	chr14	55540634	55540854	+	0	NA	intron (NM_028994, intron 1 of 9)	intron (NM_028994, intron 1 of 9)	478	NM_028994	74551	Mm.29856	NM_028994	ENSMUSG00000040618	Pck2	1810010O14Rik|9130022B02Rik|PEPCK-M	phosphoenolpyruvate carboxykinase 2 (mitochondrial)	protein-coding
ChIP1_H3.mm10_peak_10086	chr13	119790045	119791622	+	0	NA	promoter-TSS (NM_028245)	promoter-TSS (NM_028245)	-27	NM_001302549	72465	Mm.139115	NM_028245	ENSMUSG00000094870	Zfp131	2610109I01Rik|AW558871|Znf131	zinc finger protein 131	protein-coding
ChIP1_H3.mm10_peak_5652	chr11	80428468	80429315	+	0	NA	intron (NM_178616, intron 1 of 13)	CpG	276	NM_178616	69077	Mm.260539	NM_178616	ENSMUSG00000017428	Psmd11	1700089D09Rik|1810019E17Rik|2610024G20Rik|2810055C24Rik|C78232|P44.5|S9	proteasome (prosome, macropain) 26S subunit, non-ATPase, 11	protein-coding
ChIP1_H3.mm10_peak_33423	chr8	122593094	122593283	+	0	NA	intron (NM_016722, intron 9 of 13)	intron (NM_016722, intron 9 of 13)	-16281	NM_009698	11821	Mm.1786	NM_009698	ENSMUSG00000006589	Aprt	C85684	adenine phosphoribosyl transferase	protein-coding
ChIP1_H3.mm10_peak_26641	chr5	115631911	115632021	+	0	NA	promoter-TSS (NM_198163)	promoter-TSS (NM_198163)	-21	NM_198163	77407	Mm.27553	NM_198163	ENSMUSG00000029518	Rab35	9530019H02Rik|AU040256|H-ray|RAB1C|RAY	RAB35, member RAS oncogene family	protein-coding
ChIP1_H3.mm10_peak_2329	chr1	191275849	191276830	+	0	NA	Intergenic	Intergenic	41792	NM_025424	66208	Mm.46444	NM_025424	ENSMUSG00000037499	Nenf	1110060M21Rik|SCIRP10|Spuf	neuron derived neurotrophic factor	protein-coding
ChIP1_H3.mm10_peak_18941	chr2	32863531	32864391	+	0	NA	Intergenic	L1ME2|LINE|L1	-12173	NM_146119	227737	Mm.301646	NM_146119	ENSMUSG00000026796	Fam129b	9130404D14Rik	family with sequence similarity 129, member B	protein-coding
ChIP1_H3.mm10_peak_5514	chr11	76997730	76997946	+	0	NA	promoter-TSS (NM_010484)	promoter-TSS (NM_010484)	-759	NM_010484	15567	Mm.300318	NM_010484	ENSMUSG00000020838	Slc6a4	5-HTT|AI323329|Htt|Sert	solute carrier family 6 (neurotransmitter transporter, serotonin), member 4	protein-coding
ChIP1_H3.mm10_peak_32106	chr8	25108369	25108543	+	0	NA	intron (NR_155282, intron 1 of 1)	intron (NR_155282, intron 1 of 1)	6277	NR_155282	74744	Mm.117802	NR_155282		5830408C22Rik	2700026D01Rik	RIKEN cDNA 5830408C22 gene	ncRNA
ChIP1_H3.mm10_peak_15171	chr17	44778539	44778710	+	0	NA	intron (NR_158206, intron 1 of 11)	intron (NR_158206, intron 1 of 11)	1458	NM_178652	109115	Mm.431327	NM_178652	ENSMUSG00000038954	Supt3	2310066G22Rik|AI315192|SPT3|SPT3L|Supt3h	suppressor of Ty 3	protein-coding
ChIP1_H3.mm10_peak_20471	chr2	143915286	143916359	+	0	NA	intron (NM_019771, intron 1 of 3)	CpG	491	NM_019771	56431	Mm.28919	NM_019771	ENSMUSG00000015932	Dstn	2610043P17Rik|ADF|AU042046|Dsn|corn1|sid23p	destrin	protein-coding
ChIP1_H3.mm10_peak_9218	chr13	51569200	51569394	+	0	NA	5' UTR (NM_009167, exon 1 of 12)	5' UTR (NM_009167, exon 1 of 12)	154	NM_009167	20418	Mm.131870	NM_009167	ENSMUSG00000021448	Shc3	N-Shc|Rai|ShcC	src homology 2 domain-containing transforming protein C3	protein-coding
ChIP1_H3.mm10_peak_17333	chr19	17347620	17347774	+	0	NA	intron (NM_010265, intron 1 of 2)	intron (NM_010265, intron 1 of 2)	-8192	NM_001136484	14537	Mm.244825	NM_010265	ENSMUSG00000038843	Gcnt1	5630400D21Rik|B130048E03|C2 GlcNAcT|C2GNT|IGnT	glucosaminyl (N-acetyl) transferase 1, core 2	protein-coding
ChIP1_H3.mm10_peak_25169	chr4	151861937	151862873	+	0	NA	promoter-TSS (NM_001195565)	promoter-TSS (NM_001195565)	-637	NM_001195565	100072	Mm.318846	NM_001081557	ENSMUSG00000014592	Camta1	1810059M14Rik|2310058O09Rik|AI316882|AW987475|mKIAA0833	calmodulin binding transcription activator 1	protein-coding
ChIP1_H3.mm10_peak_19963	chr2	120136870	120138079	+	0	NA	intron (NM_133838, intron 1 of 5)	intron (NM_133838, intron 1 of 5)	17101	NM_133838	98878	Mm.132226	NM_133838	ENSMUSG00000027293	Ehd4	2210022F10Rik|AI197390|AI846352|AV006278|Past2	EH-domain containing 4	protein-coding
ChIP1_H3.mm10_peak_21663	chr3	37743985	37744221	+	0	NA	Intergenic	Intergenic	-19743	NM_198657	381438	Mm.490549	NM_198657	ENSMUSG00000058174	Gm5148	EG381438	predicted gene 5148	protein-coding
ChIP1_H3.mm10_peak_17049	chr19	8953696	8954444	+	0	NA	intron (NM_197993, intron 1 of 8)	intron (NM_197993, intron 1 of 8)	238	NM_197993	70044	Mm.165979	NM_197993	ENSMUSG00000071645	Tut1	2700038E08Rik|PAPD2|Rbm21|TUTase6|Tent1|U6-TUTase|star-PAP	terminal uridylyl transferase 1, U6 snRNA-specific	protein-coding
ChIP1_H3.mm10_peak_8999	chr13	41825301	41826078	+	0	NA	intron (NM_175417, intron 2 of 6)	intron (NM_175417, intron 2 of 6)	21799	NM_175417	109254	Mm.25195	NM_175417	ENSMUSG00000058022	Adtrp	9530008L14Rik	androgen dependent TFPI regulating protein	protein-coding
ChIP1_H3.mm10_peak_21673	chr3	40745573	40745861	+	0	NA	exon (NM_011020, exon 1 of 19)	exon (NM_011020, exon 1 of 19)	104	NM_011020	18415	Mm.39330	NM_011020	ENSMUSG00000025757	Hspa4l	94kDa|AI461691|APG-1|Osp94	heat shock protein 4 like	protein-coding
ChIP1_H3.mm10_peak_4331	chr11	3265785	3266501	+	0	NA	intron (NM_007879, intron 1 of 8)	CpG	320	NM_007879	13494	Mm.3250	NM_007879	ENSMUSG00000020457	Drg1	AA408859|AI132520|DRG-1|NEDD-3|Nedd3	developmentally regulated GTP binding protein 1	protein-coding
ChIP1_H3.mm10_peak_16792	chr19	4061873	4062328	+	0	NA	Intergenic	MMVL30-int|LTR|ERV1	-2653	NM_001362043	225884	Mm.440201	NM_144869	ENSMUSG00000058216	Gstp3	-	glutathione S-transferase pi 3	protein-coding
ChIP1_H3.mm10_peak_27292	chr5	145140025	145141190	+	0	NA	promoter-TSS (NM_001033313)	promoter-TSS (NM_001033313)	170	NM_001310770	231889	Mm.277413	NM_001008705	ENSMUSG00000038722	Bud31	C77604|EDG-2|EDG2|G10	BUD31 homolog	protein-coding
ChIP1_H3.mm10_peak_24381	chr4	123905465	123905595	+	0	NA	intron (NM_019660, intron 2 of 4)	CpG-10277	517	NM_019660	56309	Mm.446553	NM_019660	ENSMUSG00000028647	Mycbp	5730488M09Rik|AW552132|AW742590|Amy-1	MYC binding protein	protein-coding
ChIP1_H3.mm10_peak_15367	chr17	50874814	50875013	+	0	NA	intron (NM_028162, intron 13 of 21)	intron (NM_028162, intron 13 of 21)	176232	NM_001297747	12228	Mm.392910	NM_009770	ENSMUSG00000022863	Btg3	ANA|tob5	B cell translocation gene 3	protein-coding
ChIP1_H3.mm10_peak_4561	chr11	21571177	21571716	+	0	NA	promoter-TSS (NM_145425)	promoter-TSS (NM_145425)	488	NM_008618	17449	Mm.212703	NM_008618	ENSMUSG00000020321	Mdh1	B230377B03Rik|D17921|MDH-s|MDHA|Mor-2|Mor2	malate dehydrogenase 1, NAD (soluble)	protein-coding
ChIP1_H3.mm10_peak_31021	chr7	98903665	98903980	+	0	NA	intron (NM_178635, intron 14 of 14)	(CA)n|Simple_repeat|Simple_repeat	64977	NM_001285795	22411	Mm.22182	NM_009519	ENSMUSG00000015957	Wnt11	-	wingless-type MMTV integration site family, member 11	protein-coding
ChIP1_H3.mm10_peak_13846	chr16	64770649	64771235	+	0	NA	promoter-TSS (NM_026273)	promoter-TSS (NM_026273)	-3	NM_026273	67609	Mm.212157	NM_026273	ENSMUSG00000059920	4930453N24Rik	AI649104|din	RIKEN cDNA 4930453N24 gene	protein-coding
ChIP1_H3.mm10_peak_12825	chr15	100678128	100679656	+	0	NA	intron (NM_033612, intron 6 of 7)	intron (NM_033612, intron 6 of 7)	9028	NM_033612	109901	Mm.2131	NM_033612	ENSMUSG00000023031	Cela1	1810009A17Rik|1810062B19Rik|Ela-1|Ela1|PC-TsF	chymotrypsin-like elastase family, member 1	protein-coding
ChIP1_H3.mm10_peak_5996	chr11	96777916	96778072	+	0	NA	promoter-TSS (NM_028965)	promoter-TSS (NM_028965)	-439	NM_001163389	74479	Mm.270781	NM_028965	ENSMUSG00000020876	Snx11	4933439F10Rik|A930041K09Rik|AI117694	sorting nexin 11	protein-coding
ChIP1_H3.mm10_peak_23972	chr4	87448068	87448376	+	0	NA	Intergenic	Intergenic	-217682	NM_172426	76376	Mm.490487	NM_172426	ENSMUSG00000037996	Slc24a2	2810021B17Rik|6330417K15Rik|AI847460|Nckx2	solute carrier family 24 (sodium/potassium/calcium exchanger), member 2	protein-coding
ChIP1_H3.mm10_peak_21568	chr3	27984340	27984504	+	0	NA	intron (NM_001368667, intron 1 of 26)	intron (NM_001368667, intron 1 of 26)	251	NM_008875	18805	Mm.212039	NM_008875	ENSMUSG00000027695	Pld1	AA536939|C85393|Pld1a|Pld1b|mPLD1	phospholipase D1	protein-coding
ChIP1_H3.mm10_peak_19414	chr2	71500540	71500674	+	0	NA	intron (NM_025633, intron 1 of 9)	intron (NM_025633, intron 1 of 9)	-28838	NM_010053	13390	Mm.475101	NM_010053	ENSMUSG00000041911	Dlx1	Dlx|Dlx-1	distal-less homeobox 1	protein-coding
ChIP1_H3.mm10_peak_31634	chr7	128524343	128524844	+	0	NA	intron (NM_013863, intron 1 of 3)	intron (NM_013863, intron 1 of 3)	1010	NM_013863	29810	Mm.84073	NM_013863	ENSMUSG00000030847	Bag3	AA407278|Bis|mg638	BCL2-associated athanogene 3	protein-coding
ChIP1_H3.mm10_peak_23255	chr4	9633771	9634972	+	0	NA	intron (NM_001177856, intron 4 of 4)	intron (NM_001177856, intron 4 of 4)	9346	NM_001177853	65973	Mm.222206	NM_023066	ENSMUSG00000028207	Asph	2310005F16Rik|3110001L23Rik|AI848629|AW261690|AW561901|BAH|C79816|cI-37	aspartate-beta-hydroxylase	protein-coding
ChIP1_H3.mm10_peak_12541	chr15	86277003	86278864	+	0	NA	intron (NM_001358062, intron 1 of 9)	intron (NM_001358062, intron 1 of 9)	258	NM_001358062	223754	Mm.28904	NM_145476	ENSMUSG00000051864	Tbc1d22a	BC023106|D15Ertd781e	TBC1 domain family, member 22a	protein-coding
ChIP1_H3.mm10_peak_20086	chr2	127085645	127085755	+	0	NA	intron (NM_026678, intron 3 of 7)	intron (NM_026678, intron 3 of 7)	15043	NM_026678	109778	Mm.22028	NM_026678	ENSMUSG00000001999	Blvra	0610006A11Rik|2500001N03Rik|Blvr	biliverdin reductase A	protein-coding
ChIP1_H3.mm10_peak_16958	chr19	6241520	6242590	+	0	NA	intron (NM_194348, intron 1 of 39)	intron (NM_194348, intron 1 of 39)	387	NM_194348	329015	Mm.277384	NM_194348	ENSMUSG00000024773	Atg2a	1810013C15Rik|A830054M12|BC023754|mKIAA0404	autophagy related 2A	protein-coding
ChIP1_H3.mm10_peak_33248	chr8	116893049	116893569	+	0	NA	intron (NM_026844, intron 3 of 3)	intron (NM_026844, intron 3 of 3)	28127	NM_026844	66531	Mm.4011	NM_026844	ENSMUSG00000014633	Cmc2	1110046L09Rik|2310061C15Rik|DC13	COX assembly mitochondrial protein 2	protein-coding
ChIP1_H3.mm10_peak_9772	chr13	95844542	95845098	+	0	NA	intron (NM_027711, intron 1 of 35)	intron (NM_027711, intron 1 of 35)	47102	NM_027711	544963	Mm.38878	NM_027711	ENSMUSG00000021676	Iqgap2	4933417J23Rik|A630053O10|AI788777	IQ motif containing GTPase activating protein 2	protein-coding
ChIP1_H3.mm10_peak_32735	chr8	73293561	73293688	+	0	NA	intron (NM_010687, intron 1 of 14)	intron (NM_010687, intron 1 of 14)	59916	NM_010687	16795	Mm.324371	NM_010687	ENSMUSG00000004383	Large1	BPFD#36|Gyltl1a|Large|Mbp-1|Mbp1|enr|fg|froggy|myd	LARGE xylosyl- and glucuronyltransferase 1	protein-coding
ChIP1_H3.mm10_peak_7127	chr12	32127292	32127676	+	0	NA	Intergenic	Intergenic	-66207	NM_011158	19088	Mm.25594	NM_011158	ENSMUSG00000002997	Prkar2b	AI451071|AW061005|PKARIIbeta|Pkarb2|RII(beta)	protein kinase, cAMP dependent regulatory, type II beta	protein-coding
ChIP1_H3.mm10_peak_17408	chr19	24017036	24017308	+	0	NA	intron (NM_001114174, intron 2 of 10)	intron (NM_001114174, intron 2 of 10)	13847	NM_001114174	381217	Mm.426078	NM_001114174	ENSMUSG00000071604	Fam189a2	AI414343|AI666772|Gm967	family with sequence similarity 189, member A2	protein-coding
ChIP1_H3.mm10_peak_11005	chr14	67933651	67934263	+	0	NA	promoter-TSS (NM_177780)	promoter-TSS (NM_177780)	-385	NM_177780	68813	Mm.258155	NM_177780	ENSMUSG00000044447	Dock5	1110060D06Rik|AI666732|AI956923|BC016533|E130320D18|lr2|rlc	dedicator of cytokinesis 5	protein-coding
ChIP1_H3.mm10_peak_19325	chr2	60379045	60379519	+	0	NA	intron (NM_013825, intron 1 of 34)	intron (NM_013825, intron 1 of 34)	3991	NM_013825	17076	Mm.2074	NM_013825	ENSMUSG00000026980	Ly75	CD205|DEC-205|DEC205	lymphocyte antigen 75	protein-coding
ChIP1_H3.mm10_peak_5844	chr11	87109464	87109614	+	0	NA	promoter-TSS (NM_175563)	promoter-TSS (NM_175563)	278	NM_025377	66140	Mm.45008	NM_025377	ENSMUSG00000020492	Ska2	1110001A07Rik|C78640|Fam33a	spindle and kinetochore associated complex subunit 2	protein-coding
ChIP1_H3.mm10_peak_8594	chr13	21782671	21783056	+	0	NA	TTS (NM_178207)	TTS (NM_178207)	534	NM_178207	319153	Mm.390558	NM_178207	ENSMUSG00000101972	Hist1h3i	H3-H	histone cluster 1, H3i	protein-coding
ChIP1_H3.mm10_peak_2269	chr1	185203174	185204003	+	0	NA	promoter-TSS (NM_001163754)	promoter-TSS (NM_001163754)	-580	NM_001163754	98732	Mm.275841	NM_172649	ENSMUSG00000039318	Rab3gap2	1110059F07Rik|2010002H18Rik|5830469C09|AI851069|AW743433|RAB3-GAP150|mKIAA0839	RAB3 GTPase activating protein subunit 2	protein-coding
ChIP1_H3.mm10_peak_34456	chr9	64961174	64961526	+	0	NA	intron (NM_175153, intron 1 of 12)	intron (NM_175153, intron 1 of 12)	420	NM_175153	69882	Mm.272616	NM_175153	ENSMUSG00000034263	Ints14	2010321M09Rik|Vwa9	integrator complex subunit 14	protein-coding
ChIP1_H3.mm10_peak_27855	chr6	40595428	40595600	+	0	NA	Intergenic	Intergenic	-9709	NM_001038604	23845	Mm.103765	NM_021364	ENSMUSG00000029915	Clec5a	Clecsf5|Ly100|MDL-1|Mdl1	C-type lectin domain family 5, member a	protein-coding
ChIP1_H3.mm10_peak_35595	chrX	17571393	17572414	+	0	NA	5' UTR (NM_001313746, exon 1 of 5)	5' UTR (NM_001313746, exon 1 of 5)	104	NM_001313746	72018	Mm.41558	NM_028058	ENSMUSG00000025040	Fundc1	1500005J14Rik|1810033P05Rik	FUN14 domain containing 1	protein-coding
ChIP1_H3.mm10_peak_30742	chr7	80828188	80833071	+	0	NA	Intergenic	Intergenic	-27298	NM_016721	29875	Mm.207619	NM_016721	ENSMUSG00000030536	Iqgap1	AA682088|D7Ertd237e|D7Ertd257e|mKIAA0051	IQ motif containing GTPase activating protein 1	protein-coding
ChIP1_H3.mm10_peak_7305	chr12	52602565	52603013	+	0	NA	promoter-TSS (NR_045910)	promoter-TSS (NR_045910)	-467	NR_045910	73278	Mm.396209	NR_045910	ENSMUSG00000100315	1700031P21Rik	-	RIKEN cDNA 1700031P21 gene	ncRNA
ChIP1_H3.mm10_peak_24420	chr4	126031009	126031137	+	0	NA	intron (NR_045561, intron 3 of 15)	ORR1D2|LTR|ERVL-MaLR	6414	NM_001252651	12986	Mm.271701	NM_007782	ENSMUSG00000028859	Csf3r	Cd114|Csfgr|G-CSF-R|G-CSFR	colony stimulating factor 3 receptor (granulocyte)	protein-coding
ChIP1_H3.mm10_peak_6110	chr11	98950223	98950531	+	0	NA	5' UTR (NM_001177303, exon 2 of 9)	5' UTR (NM_001177303, exon 2 of 9)	-10094	NM_001176528	19401	Mm.439744	NM_009024	ENSMUSG00000037992	Rara	Nr1b1|RAR|RARalpha1	retinoic acid receptor, alpha	protein-coding
ChIP1_H3.mm10_peak_5326	chr11	70528916	70529472	+	0	NA	Intergenic	Intergenic	3837	NM_008946	19175	Mm.98	NM_008946	ENSMUSG00000018286	Psmb6	Lmp19|Mpnd	proteasome (prosome, macropain) subunit, beta type 6	protein-coding
ChIP1_H3.mm10_peak_28169	chr6	71831989	71832139	+	0	NA	intron (NM_001362137, intron 1 of 13)	intron (NM_001362137, intron 1 of 13)	744	NM_001253686	76614	Mm.235123	NM_029673	ENSMUSG00000052337	Immt	1700082C19Rik|D830041H16Rik|HMP|Micos60|P87|P87/89|P89	inner membrane protein, mitochondrial	protein-coding
ChIP1_H3.mm10_peak_25601	chr5	31959253	31959458	+	0	NA	intron (NM_181279, intron 9 of 13)	intron (NM_181279, intron 9 of 13)	-133368	NR_162804	114483662		NR_162804		Mir12198	mmu-mir-12198	microRNA mir-12198	ncRNA
ChIP1_H3.mm10_peak_16951	chr19	6118017	6118129	+	0	NA	exon (NM_133678, exon 1 of 2)	exon (NM_133678, exon 1 of 2)	513	NM_133678	66406	Mm.303924	NM_133678	ENSMUSG00000024790	Sac3d1	2410004C24Rik|AU015683|shd1	SAC3 domain containing 1	protein-coding
ChIP1_H3.mm10_peak_32866	chr8	84284835	84285447	+	0	NA	Intergenic	MTC-int|LTR|ERVL-MaLR	-14739	NM_001294281	67736	Mm.30095	NM_026350	ENSMUSG00000004994	Ccdc130	4930527D15Rik|C77430	coiled-coil domain containing 130	protein-coding
ChIP1_H3.mm10_peak_25403	chr5	21185554	21191422	+	0	NA	intron (NM_001359877, intron 1 of 18)	intron (NM_001359877, intron 1 of 18)	2221	NM_001359877	212167	Mm.121705	NM_175437	ENSMUSG00000039934	Gsap	A530088I07Rik|Pion	gamma-secretase activating protein	protein-coding
ChIP1_H3.mm10_peak_6559	chr11	115163462	115163880	+	0	NA	exon (NM_012030, exon 1 of 6)	exon (NM_012030, exon 1 of 6)	330	NM_012030	26941	Mm.27842	NM_012030	ENSMUSG00000020733	Slc9a3r1	EBP-50|NHE-RF|NHERF-1|NHERF1	solute carrier family 9 (sodium/hydrogen exchanger), member 3 regulator 1	protein-coding
ChIP1_H3.mm10_peak_3316	chr10	77538973	77539119	+	0	NA	intron (NR_157228, intron 1 of 13)	(CAA)n|Simple_repeat|Simple_repeat	8676	NR_157228	16414	Mm.1137	NM_008404	ENSMUSG00000000290	Itgb2	2E6|AI528527|Cd18|LAD|LCAMB|Lfa1|MF17	integrin beta 2	protein-coding
ChIP1_H3.mm10_peak_34360	chr9	59547628	59548054	+	0	NA	intron (NM_010421, intron 1 of 13)	hAT-N1_Mam|DNA|hAT?	8301	NM_010421	15211	Mm.2284	NM_010421	ENSMUSG00000025232	Hexa	Hex-1	hexosaminidase A	protein-coding
ChIP1_H3.mm10_peak_34628	chr9	70842963	70843168	+	0	NA	intron (NM_001324473, intron 1 of 8)	intron (NM_001324473, intron 1 of 8)	91743	NM_008280	15450	Mm.390187	NM_008280	ENSMUSG00000032207	Lipc	AI256194|HL|Hpl	lipase, hepatic	protein-coding
ChIP1_H3.mm10_peak_20971	chr2	165901441	165901687	+	0	NA	Intergenic	Intergenic	-16726	NM_001252587	228880	Mm.227598	NM_027230	ENSMUSG00000039671	Zmynd8	1110013E22Rik|2010005I16Rik|3632413B07Rik|AI316811|AL024039|Prkcbp1|RACK7	zinc finger, MYND-type containing 8	protein-coding
ChIP1_H3.mm10_peak_19933	chr2	119572000	119573561	+	0	NA	intron (NM_019769, intron 4 of 6)	intron (NM_019769, intron 4 of 6)	-21516	NR_027832	66602	Mm.379181	NR_015473	ENSMUSG00000085438	Oip5os1	1190006L01Rik|1700020I14Rik|4933437I03Rik|AI451541|AI585852|AW538376|AW558897|Cyrano|Oip5as1|linc-oip5	Opa interacting protein 5, opposite strand 1	ncRNA
ChIP1_H3.mm10_peak_19286	chr2	60086462	60087255	+	0	NA	intron (NM_001001182, intron 1 of 35)	intron (NM_001001182, intron 1 of 35)	11877	NM_001370942	667103	Mm.491257	NM_001370942		Gm13570	-	predicted gene 13570	protein-coding
ChIP1_H3.mm10_peak_20337	chr2	131510083	131510314	+	0	NA	intron (NM_001177838, intron 1 of 4)	intron (NM_001177838, intron 1 of 4)	18336	NM_001177838	228608	Mm.136586	NM_145533	ENSMUSG00000027333	Smox	B130066H01Rik|PAO|PAOh1|SMO	spermine oxidase	protein-coding
ChIP1_H3.mm10_peak_18026	chr19	53451256	53451423	+	0	NA	intron (NR_028427, intron 4 of 9)	MIRb|SINE|MIR	13457	NR_028427	381232	Mm.248624	NR_028427		Mirt1	4833407H14Rik|5430437C04Rik|5830416P10Rik|Gm10758	myocardial infarction associated transcript 1	ncRNA
ChIP1_H3.mm10_peak_34810	chr9	88954965	88955411	+	0	NA	Intergenic	Intergenic	-1732	NM_009742	12044	Mm.425593	NM_009742	ENSMUSG00000102037	Bcl2a1a	A1|BB218357|Bcl2a1|Bfl-1|Hbpa1	B cell leukemia/lymphoma 2 related protein A1a	protein-coding
ChIP1_H3.mm10_peak_12793	chr15	100038574	100042523	+	0	NA	intron (NM_001159361, intron 1 of 37)	intron (NM_001159361, intron 1 of 37)	1884	NM_001159361	239667	Mm.243658	NM_172819	ENSMUSG00000023026	Dip2b	4932422C22|AI317237|AI854602|mKIAA1463	disco interacting protein 2 homolog B	protein-coding
ChIP1_H3.mm10_peak_9446	chr13	62652736	62652846	+	0	NA	Intergenic	RLTR22_Mur|LTR|ERVK	-28609	NM_173381	211378	Mm.247448	NM_173381	ENSMUSG00000072066	6720489N17Rik	9330128I06	RIKEN cDNA 6720489N17 gene	protein-coding
ChIP1_H3.mm10_peak_4890	chr11	51917079	51917189	+	0	NA	Intergenic	MT2B2|LTR|ERVL	-50497	NM_029976	52626	Mm.289456	NM_029976	ENSMUSG00000020392	Cdkn2aipnl	A430101B06Rik|AA409260|D11Ertd497e|MNCb-1520	CDKN2A interacting protein N-terminal like	protein-coding
ChIP1_H3.mm10_peak_16193	chr18	39025712	39027004	+	0	NA	intron (NM_175164, intron 1 of 22)	intron (NM_175164, intron 1 of 22)	33213	NM_175164	71302	Mm.329396	NM_175164	ENSMUSG00000036452	Arhgap26	1810044B20Rik|2610010G17Rik|4933432P15Rik|AI853435|mKIAA0621	Rho GTPase activating protein 26	protein-coding
ChIP1_H3.mm10_peak_5746	chr11	84513913	84514115	+	0	NA	promoter-TSS (NM_019816)	promoter-TSS (NM_019816)	-513	NM_019816	56321	Mm.257482	NM_019816	ENSMUSG00000018697	Aatf	4933415H02Rik|5830465M17Rik|Che-1|Trb	apoptosis antagonizing transcription factor	protein-coding
ChIP1_H3.mm10_peak_4850	chr11	50368746	50369636	+	0	NA	Intergenic	ORR1D2|LTR|ERVL-MaLR	-7799	NM_001362523	59013	Mm.21740	NM_021510	ENSMUSG00000007850	Hnrnph1	AI642080|E430005G16Rik|Hnrnph|Hnrph1	heterogeneous nuclear ribonucleoprotein H1	protein-coding
ChIP1_H3.mm10_peak_25962	chr5	67847566	67848280	+	0	NA	promoter-TSS (NM_009727)	promoter-TSS (NM_009727)	-492	NM_001038999	11980	Mm.153230	NM_009727	ENSMUSG00000037685	Atp8a1	AI481521|AI853962|APLT|AW743152|AW822227|Atp3a2|B230107D19Rik|ClassI	ATPase, aminophospholipid transporter (APLT), class I, type 8A, member 1	protein-coding
ChIP1_H3.mm10_peak_22642	chr3	107062380	107062792	+	0	NA	Intergenic	Intergenic	23082	NR_033498	229694	Mm.347584	NM_173787	ENSMUSG00000056145	AI504432	A230102G19	expressed sequence AI504432	ncRNA
ChIP1_H3.mm10_peak_13981	chr16	85163349	85163478	+	0	NA	intron (NM_007471, intron 1 of 15)	intron (NM_007471, intron 1 of 15)	10294	NM_001198825	11820	Mm.277585	NM_007471	ENSMUSG00000022892	App	Abeta|Abpp|Adap|Ag|Cvap|E030013M08Rik|betaApp	amyloid beta (A4) precursor protein	protein-coding
ChIP1_H3.mm10_peak_25739	chr5	36574854	36574964	+	0	NA	intron (NM_001113362, intron 2 of 14)	MTC|LTR|ERVL-MaLR	7488	NM_133910	100855	Mm.486203	NM_133910	ENSMUSG00000029192	Tbc1d14	2810413P16Rik|AU043625|C86258|D5Ertd110e|mKIAA1322	TBC1 domain family, member 14	protein-coding
ChIP1_H3.mm10_peak_14906	chr17	33900631	33900836	+	0	NA	Intergenic	B1_Mur1|SINE|Alu	-2357	NM_001369206	474160	Mm.206186	NM_001369205	ENSMUSG00000092349	Smim40	Platr17	small integral membrane protein 40	protein-coding
ChIP1_H3.mm10_peak_2574	chr10	19033396	19033780	+	0	NA	Intergenic	Intergenic	-18178	NM_009397	21929	Mm.116683	NM_009397	ENSMUSG00000019850	Tnfaip3	A20|Tnfip3	tumor necrosis factor, alpha-induced protein 3	protein-coding
ChIP1_H3.mm10_peak_10968	chr14	66844773	66848993	+	0	NA	intron (NM_009955, intron 3 of 13)	A-rich|Low_complexity|Low_complexity	21717	NM_009955	12934	Mm.352648	NM_009955	ENSMUSG00000022048	Dpysl2	AI851130|Crmp2|DRP2|Musunc33|TOAD-64|Ulip2	dihydropyrimidinase-like 2	protein-coding
ChIP1_H3.mm10_peak_30077	chr7	31018569	31018729	+	0	NA	Intergenic	B1_Mur1|SINE|Alu	21668	NR_106017	102465635		NR_106017	ENSMUSG00000098783	Mir7050	Gm27578|mmu-mir-7050	microRNA 7050	ncRNA
ChIP1_H3.mm10_peak_24838	chr4	137370491	137370924	+	0	NA	Intergenic	ORR1C2|LTR|ERVL-MaLR	-12948	NM_001243769	12540	Mm.1022	NM_009861	ENSMUSG00000006699	Cdc42	AI747189|AU018915	cell division cycle 42	protein-coding
ChIP1_H3.mm10_peak_7738	chr12	84284723	84286210	+	0	NA	5' UTR (NM_001252626, exon 1 of 11)	5' UTR (NM_001252626, exon 1 of 11)	170	NM_001252626	77219	Mm.246127	NM_029880	ENSMUSG00000072946	Ptgr2	1810016I24Rik|9130222H03Rik|9630002F03Rik|AI838763|B830026H24Rik|PGR-2|PRG-2|Zadh1	prostaglandin reductase 2	protein-coding
ChIP1_H3.mm10_peak_4301	chr10	128695461	128696466	+	0	NA	intron (NM_177411, intron 1 of 5)	CpG	305	NM_177411	19344	Mm.12815	NM_011229	ENSMUSG00000000711	Rab5b	C030027M18Rik	RAB5B, member RAS oncogene family	protein-coding
ChIP1_H3.mm10_peak_1957	chr1	171222613	171223105	+	0	NA	promoter-TSS (NM_001037170)	promoter-TSS (NM_001037170)	-345	NM_001037170	641376	Mm.288374	NM_001037170	ENSMUSG00000005674	Tomm40l	-	translocase of outer mitochondrial membrane 40-like	protein-coding
ChIP1_H3.mm10_peak_24014	chr4	93344848	93345013	+	0	NA	Intergenic	Lx6|LINE|L1	-9419	NM_026954	69136	Mm.171558	NM_026954	ENSMUSG00000054000	Tusc1	2200001D17Rik|TSG-9	tumor suppressor candidate 1	protein-coding
ChIP1_H3.mm10_peak_330	chr1	51508256	51509971	+	0	NA	TTS (NR_151621)	TTS (NR_151621)	-30714	NM_001310549	109019	Mm.196290	NM_028696	ENSMUSG00000026107	Nabp1	4930434H03Rik|4930442A21Rik|4930488J04Rik|4933440J18Rik|5830411E10Rik|AI852561|Nbp1|Obfc2a|Ssb2	nucleic acid binding protein 1	protein-coding
ChIP1_H3.mm10_peak_35506	chrX	7843265	7843375	+	0	NA	intron (NM_001290537, intron 2 of 9)	intron (NM_001290537, intron 2 of 9)	1238	NM_001290537	54644	Mm.142827	NM_138604	ENSMUSG00000031154	Otud5	AA407879|AI553596|BB114028|DUBA|DXImx46e|Sfc7	OTU domain containing 5	protein-coding
ChIP1_H3.mm10_peak_25144	chr4	150238594	150238842	+	0	NA	intron (NM_023119, intron 1 of 11)	intron (NM_023119, intron 1 of 11)	1521	NM_023119	13806	Mm.70666	NM_023119	ENSMUSG00000063524	Eno1	0610008I15|AL022784|Eno-1|MBP-1	enolase 1, alpha non-neuron	protein-coding
ChIP1_H3.mm10_peak_17854	chr19	44068930	44069040	+	0	NA	intron (NM_145502, intron 1 of 10)	intron (NM_145502, intron 1 of 10)	701	NM_145502	226144	Mm.279865	NM_145502	ENSMUSG00000025198	Erlin1	2810439N09Rik|C80197|Keo4|Spfh1	ER lipid raft associated 1	protein-coding
ChIP1_H3.mm10_peak_24705	chr4	134129799	134130012	+	0	NA	TTS (NM_144527)	TTS (NM_144527)	-1172	NM_080559	73723	Mm.22240	NM_080559	ENSMUSG00000028843	Sh3bgrl3	1110004L05Rik|AU022188	SH3 domain binding glutamic acid-rich protein-like 3	protein-coding
ChIP1_H3.mm10_peak_12265	chr15	78244317	78246262	+	0	NA	intron (NM_008677, intron 1 of 9)	intron (NM_008677, intron 1 of 9)	478	NM_008677	17972	Mm.2068	NM_008677	ENSMUSG00000071715	Ncf4	AI451400|p40phox	neutrophil cytosolic factor 4	protein-coding
ChIP1_H3.mm10_peak_30841	chr7	84257415	84257549	+	0	NA	intron (NM_007488, intron 17 of 18)	intron (NM_007488, intron 17 of 18)	-105589	NM_133722	70178	Mm.23914	NM_133722	ENSMUSG00000038459	Abhd17c	2210412D01Rik|AL023007|Fam108c|Fam108c1	abhydrolase domain containing 17C	protein-coding
ChIP1_H3.mm10_peak_5333	chr11	70580795	70581214	+	0	NA	intron (NM_001045964, intron 1 of 32)	intron (NM_001045964, intron 1 of 32)	18123	NM_016713	50932	Mm.42967	NM_016713	ENSMUSG00000020827	Mink1	B55|MINK|Map4k6|Ysk2	misshapen-like kinase 1 (zebrafish)	protein-coding
ChIP1_H3.mm10_peak_11847	chr15	59426627	59426800	+	0	NA	intron (NM_001164604, intron 3 of 4)	intron (NM_001164604, intron 3 of 4)	52515	NM_001164604	68501	Mm.27762	NM_026746	ENSMUSG00000059586	Nsmce2	1110014D18Rik|AI661537	NSE2/MMS21 homolog, SMC5-SMC6 complex SUMO ligase	protein-coding
ChIP1_H3.mm10_peak_35517	chrX	8175970	8176462	+	0	NA	promoter-TSS (NM_001166437)	promoter-TSS (NM_001166437)	-35	NM_001166437	209815	Mm.122963	NM_172478	ENSMUSG00000039201	Tbc1d25	6330576A08Rik|DXHXS7927e|Oatl1	TBC1 domain family, member 25	protein-coding
ChIP1_H3.mm10_peak_11073	chr14	73374920	73375052	+	0	NA	intron (NM_008410, intron 1 of 5)	intron (NM_008410, intron 1 of 5)	10303	NM_008410	16432	Mm.4266	NM_008410	ENSMUSG00000022108	Itm2b	AI256040|Bri|Bri2|Bricd2b|D14Sel6|E25BMM|imBRI2	integral membrane protein 2B	protein-coding
ChIP1_H3.mm10_peak_10262	chr14	25313136	25313913	+	0	NA	Intergenic	Intergenic	-145661	NM_001310666	328365	Mm.227484	NM_183208	ENSMUSG00000007817	Zmiz1	BC065120|E330020C23|Gm10397|I920194n01|Rai17|Zimp10	zinc finger, MIZ-type containing 1	protein-coding
ChIP1_H3.mm10_peak_18103	chr19	55803129	55804305	+	0	NA	intron (NM_001331150, intron 4 of 14)	intron (NM_001331150, intron 4 of 14)	61907	NM_001142923	21416	Mm.139815	NM_009333	ENSMUSG00000024985	Tcf7l2	TCF4B|TCF4E|Tcf-4|Tcf4	transcription factor 7 like 2, T cell specific, HMG box	protein-coding
ChIP1_H3.mm10_peak_5221	chr11	69063168	69063288	+	0	NA	Intergenic	Intergenic	3453	NM_028005	71923	Mm.340257	NM_028005	ENSMUSG00000045176	Borcs6	2310047M10Rik	BLOC-1 related complex subunit 6	protein-coding
ChIP1_H3.mm10_peak_20056	chr2	125122947	125123235	+	0	NA	intron (NM_001162417, intron 1 of 18)	intron (NM_001162417, intron 1 of 18)	569	NM_001162417	17876	Mm.18535	NM_010852	ENSMUSG00000027201	Myef2	9430071B01|mKIAA1341	myelin basic protein expression factor 2, repressor	protein-coding
ChIP1_H3.mm10_peak_13894	chr16	75899938	75900085	+	0	NA	intron (NM_023380, intron 1 of 7)	intron (NM_023380, intron 1 of 7)	9255	NM_023380	67742	Mm.131406	NM_023380	ENSMUSG00000022876	Samsn1	4930571B16Rik|930571B16Rik|Hacs1|SLy2	SAM domain, SH3 domain and nuclear localization signals, 1	protein-coding
ChIP1_H3.mm10_peak_6674	chr11	117696789	117697323	+	0	NA	intron (NM_198022, intron 1 of 21)	RMER21B|LTR|ERV1	42767	NM_198022	217351	Mm.40272	NM_198022	ENSMUSG00000025571	Tnrc6c	9930033H14Rik|mKIAA1582	trinucleotide repeat containing 6C	protein-coding
ChIP1_H3.mm10_peak_27691	chr6	31123811	31124305	+	0	NA	intron (NR_110471, intron 3 of 3)	HAL1|LINE|L1	-60965	NR_029532	387223		NR_029532	ENSMUSG00000065604	Mir29b-1	Mirn29b|Mirn29b-1|mir-29b-1	microRNA 29b-1	ncRNA
ChIP1_H3.mm10_peak_6647	chr11	117081435	117081763	+	0	NA	Intergenic	B4|SINE|B4	4251	NR_105853	102465258		NR_105853	ENSMUSG00000104740	Mir6516	mmu-mir-6516	microRNA 6516	ncRNA
ChIP1_H3.mm10_peak_33785	chr9	22225186	22226298	+	0	NA	promoter-TSS (NR_028420)	promoter-TSS (NR_028420)	30	NM_001164624	235047	Mm.290849	NM_172763	ENSMUSG00000057982	Zfp809	BB114266|C330026E23	zinc finger protein 809	protein-coding
ChIP1_H3.mm10_peak_34186	chr9	50603141	50604619	+	0	NA	promoter-TSS (NM_013897)	promoter-TSS (NM_013897)	-21	NM_013897	30057	Mm.335149	NM_013897	ENSMUSG00000039016	Timm8b	Tim8b	translocase of inner mitochondrial membrane 8B	protein-coding
ChIP1_H3.mm10_peak_21102	chr2	167710110	167711355	+	0	NA	Intergenic	Intergenic	19555	NR_015500	329562	Mm.123101	NM_177851	ENSMUSG00000006462	A530013C23Rik	-	RIKEN cDNA A530013C23 gene	ncRNA
ChIP1_H3.mm10_peak_33968	chr9	41072927	41073724	+	0	NA	intron (NM_176860, intron 1 of 13)	intron (NM_176860, intron 1 of 13)	6181	NM_001357412	72828	Mm.133615	NM_176860	ENSMUSG00000032020	Ubash3b	2810457I06Rik|BB125008|STS-1|TULA-2|p70	ubiquitin associated and SH3 domain containing, B	protein-coding
ChIP1_H3.mm10_peak_2930	chr10	44690273	44690383	+	0	NA	Intergenic	Intergenic	-231580	NM_007548	12142	Mm.4800	NM_007548	ENSMUSG00000038151	Prdm1	Blimp-1|Blimp1|PRDI-BF1|ZNFPR1A1|b2b1765Clo	PR domain containing 1, with ZNF domain	protein-coding
ChIP1_H3.mm10_peak_17553	chr19	32198718	32198846	+	0	NA	intron (NM_001362423, intron 5 of 9)	intron (NM_001362423, intron 5 of 9)	12231	NM_001168526	208449	Mm.329810	NM_144792	ENSMUSG00000040451	Sgms1	9530058O11Rik|AI841905|C80702|Mob|Sms1|Sor1|Tmem23	sphingomyelin synthase 1	protein-coding
ChIP1_H3.mm10_peak_25915	chr5	65863318	65864958	+	0	NA	intron (NM_001081105, intron 1 of 2)	ID_B1|SINE|B4	554	NM_001081105	74734	Mm.20323	NM_001081105	ENSMUSG00000029204	Rhoh	5830400A04Rik|AU019774|Arhh	ras homolog family member H	protein-coding
ChIP1_H3.mm10_peak_15994	chr18	12740767	12741759	+	0	NA	promoter-TSS (NM_027687)	promoter-TSS (NM_027687)	-92	NM_181731	71132	Mm.179740	NM_027687	ENSMUSG00000024430	Cabyr	1700016C01Rik|4933421A18Rik|CBP86|FSP-2	calcium-binding tyrosine-(Y)-phosphorylation regulated (fibrousheathin 2)	protein-coding
ChIP1_H3.mm10_peak_3160	chr10	67284400	67285351	+	0	NA	intron (NM_001036293, intron 1 of 3)	CpG	406	NM_001036293	641340	Mm.136223	NM_001036293	ENSMUSG00000075000	Nrbf2	NRBF-2	nuclear receptor binding factor 2	protein-coding
ChIP1_H3.mm10_peak_7578	chr12	76536124	76536398	+	0	NA	intron (NM_153804, intron 1 of 18)	intron (NM_153804, intron 1 of 18)	2701	NM_153804	263406	Mm.291854	NM_153804	ENSMUSG00000052609	Plekhg3	BC030417	pleckstrin homology domain containing, family G (with RhoGef domain) member 3	protein-coding
ChIP1_H3.mm10_peak_28793	chr6	116192714	116192996	+	0	NA	intron (NM_177412, intron 1 of 5)	intron (NM_177412, intron 1 of 5)	519	NM_177412	330401	Mm.425352	NM_177412	ENSMUSG00000030126	Tmcc1	3632431M01Rik|mKIAA0779	transmembrane and coiled coil domains 1	protein-coding
ChIP1_H3.mm10_peak_6733	chr11	118474182	118474333	+	0	NA	Intergenic	BGLII|LTR|ERVK	-2575	NM_172573	217364	Mm.473963	NM_172573	ENSMUSG00000033857	Engase	C130099A03|D230014K01Rik	endo-beta-N-acetylglucosaminidase	protein-coding
ChIP1_H3.mm10_peak_16930	chr19	5926071	5926247	+	0	NA	Intergenic	ID_B1|SINE|B4	-1343	NM_026772	104252	Mm.491103	NM_026772	ENSMUSG00000045664	Cdc42ep2	1110008C05Rik|Borg1|Cep2|D19Bwg1013e	CDC42 effector protein (Rho GTPase binding) 2	protein-coding
ChIP1_H3.mm10_peak_35297	chr9	119402331	119402450	+	0	NA	5' UTR (NM_001313757, exon 1 of 11)	5' UTR (NM_001313757, exon 1 of 11)	212	NM_001313757	11481	Mm.8940	NM_007397	ENSMUSG00000061393	Acvr2b	4930516B21Rik|AI047905|ActRIIB	activin receptor IIB	protein-coding
ChIP1_H3.mm10_peak_20065	chr2	125792647	125792787	+	0	NA	Intergenic	Intergenic	-9847	NM_177608	70354	Mm.138091	NM_133725	ENSMUSG00000035093	Secisbp2l	3110001I20Rik|AI504340|C630011I23	SECIS binding protein 2-like	protein-coding
ChIP1_H3.mm10_peak_20878	chr2	162939381	162939528	+	0	NA	Intergenic	Intergenic	-4011	NM_001081338	241764	Mm.187086	NM_001081338	ENSMUSG00000035576	L3mbtl1	C630004G01|L3mbtl|mKIAA0681	L3MBTL1 histone methyl-lysine binding protein	protein-coding
ChIP1_H3.mm10_peak_12327	chr15	79402644	79403890	+	0	NA	promoter-TSS (NM_001253820)	promoter-TSS (NM_001253820)	11	NM_001253819	223693	Mm.323358	NM_172608	ENSMUSG00000009035	Tmem184b	2610507A11|4732495E13Rik	transmembrane protein 184b	protein-coding
ChIP1_H3.mm10_peak_4345	chr11	4119582	4119692	+	0	NA	promoter-TSS (NM_144520)	promoter-TSS (NM_144520)	-908	NM_144520	67815	Mm.253922	NM_144520	ENSMUSG00000003585	Sec14l2	1300013M05Rik|Spf|TAP	SEC14-like lipid binding 2	protein-coding
ChIP1_H3.mm10_peak_3710	chr10	94480640	94480803	+	0	NA	intron (NM_001359762, intron 2 of 4)	intron (NM_001359762, intron 2 of 4)	-34136	NM_172051	319880	Mm.23047	NM_172051	ENSMUSG00000020023	Tmcc3	A230066D03Rik|AW488095|C630016B22Rik|C88213|Gm1556|Tmcc1	transmembrane and coiled coil domains 3	protein-coding
ChIP1_H3.mm10_peak_24733	chr4	134767207	134767869	+	0	NA	intron (NM_145554, intron 1 of 8)	CpG	466	NM_145554	100017	Mm.27486	NM_145554	ENSMUSG00000037295	Ldlrap1	AA691260|ARH2|Arh|Arh1|FHCB1|FHCB2	low density lipoprotein receptor adaptor protein 1	protein-coding
ChIP1_H3.mm10_peak_9542	chr13	67500730	67500956	+	0	NA	promoter-TSS (NM_001007575)	promoter-TSS (NM_001007575)	-321	NM_001007575	238693	Mm.478914	NM_001007575	ENSMUSG00000071291	Zfp58	A530094I17Rik|Mfg-1|Mfg1|Rslcan5|Zfp817	zinc finger protein 58	protein-coding
ChIP1_H3.mm10_peak_8771	chr13	37149093	37149387	+	0	NA	Intergenic	Tigger6b|DNA|TcMar-Tigger	-98996	NM_001166391	74145	Mm.235105	NM_028784	ENSMUSG00000039109	F13a1	1200014I03Rik|AI462306|F13a	coagulation factor XIII, A1 subunit	protein-coding
ChIP1_H3.mm10_peak_1702	chr1	155558123	155558444	+	0	NA	5' UTR (NM_026683, exon 1 of 4)	5' UTR (NM_026683, exon 1 of 4)	163	NM_028250	72482	Mm.288249	NM_026683	ENSMUSG00000033701	Acbd6	0610010G04Rik|2610100E10Rik	acyl-Coenzyme A binding domain containing 6	protein-coding
ChIP1_H3.mm10_peak_6161	chr11	100622788	100624725	+	0	NA	intron (NM_028024, intron 1 of 3)	intron (NM_028024, intron 1 of 3)	801	NM_028024	71966	Mm.274734	NM_028024	ENSMUSG00000017837	Nkiras2	2410003M04Rik|4930527H08Rik|D630018G21Rik|KBRAS2	NFKB inhibitor interacting Ras-like protein 2	protein-coding
ChIP1_H3.mm10_peak_18225	chr19	59943019	59943927	+	0	NA	promoter-TSS (NM_001033172)	promoter-TSS (NM_001033172)	-109	NM_001033172	74998	Mm.24167	NM_001033172	ENSMUSG00000040022	Rab11fip2	4930470G04Rik|A830046J09Rik|AW558126|Nrip11	RAB11 family interacting protein 2 (class I)	protein-coding
ChIP1_H3.mm10_peak_10165	chr14	20348294	20348752	+	0	NA	promoter-TSS (NM_027475)	promoter-TSS (NM_027475)	361	NM_001360364	105428	Mm.206990	NM_172379	ENSMUSG00000039599	Fam149b	AA536717|AI428773|Fam149b1|mKIAA0974	family with sequence similarity 149, member B	protein-coding
ChIP1_H3.mm10_peak_4340	chr11	4094632	4095147	+	0	NA	intron (NM_026443, intron 1 of 3)	MIRc|SINE|MIR	542	NM_026443	67900	Mm.41719	NM_026443	ENSMUSG00000004748	Mtfp1	1700020C11Rik|2610507A21Rik|AV005788|Mtp18	mitochondrial fission process 1	protein-coding
ChIP1_H3.mm10_peak_32597	chr8	70616126	70616568	+	0	NA	promoter-TSS (NM_153074)	promoter-TSS (NM_153074)	-497	NM_153074	211228	Mm.132939	NM_153074	ENSMUSG00000049988	Lrrc25	Mapa	leucine rich repeat containing 25	protein-coding
ChIP1_H3.mm10_peak_32022	chr8	13623744	13623875	+	0	NA	intron (NM_009025, intron 2 of 23)	intron (NM_009025, intron 2 of 23)	53778	NM_009025	19414	Mm.18517	NM_009025	ENSMUSG00000031453	Rasa3	AI326412|C86362|E130011G04|GAPIII|hlb381|scat	RAS p21 protein activator 3	protein-coding
ChIP1_H3.mm10_peak_230	chr1	37560126	37560514	+	0	NA	Intergenic	Intergenic	-19304	NM_173870	269181	Mm.25861	NM_173870	ENSMUSG00000026110	Mgat4a	9530018I07Rik|GnT-IVa|glcNAc-T-IVa	mannoside acetylglucosaminyltransferase 4, isoenzyme A	protein-coding
ChIP1_H3.mm10_peak_16947	chr19	6073622	6074209	+	0	NA	intron (NM_001081041, intron 2 of 9)	intron (NM_001081041, intron 2 of 9)	3272	NM_001081041	68505	Mm.227361	NM_001081041	ENSMUSG00000024797	Vps51	1110014N23Rik|3110057M17Rik|AI837850|Ffr	VPS51 GARP complex subunit	protein-coding
ChIP1_H3.mm10_peak_20252	chr2	129565047	129565363	+	0	NA	Intergenic	LTR40b|LTR|ERVL	-27634	NM_001291020	19261	Mm.1682	NM_007547	ENSMUSG00000037902	Sirpa	AI835480|Bit|CD172a|P84|Ptpns1|SHP-1|SHPS-1|SIRP	signal-regulatory protein alpha	protein-coding
ChIP1_H3.mm10_peak_25263	chr4	155992909	155993940	+	0	NA	promoter-TSS (NM_080445)	promoter-TSS (NM_080445)	87	NM_001302468	20318	Mm.293517	NM_011341	ENSMUSG00000029076	Sdf4	Cab45	stromal cell derived factor 4	protein-coding
ChIP1_H3.mm10_peak_19430	chr2	72366877	72367014	+	0	NA	intron (NM_023057, intron 4 of 19)	intron (NM_023057, intron 4 of 19)	81244	NM_178084	65964	Mm.304143	NM_023057	ENSMUSG00000004085	Map3k20	AV006891|B230120H23Rik|HCCS-4|MLTK|MLTKalpha|MLTKbeta|Zak	mitogen-activated protein kinase kinase kinase 20	protein-coding
ChIP1_H3.mm10_peak_33591	chr8	126871797	126874186	+	0	NA	Intergenic	MLT1G|LTR|ERVL-MaLR	23971	NR_151740	414091	Mm.240068	NM_001033546		A630001O12Rik	Gm45803	RIKEN cDNA A630001O12 gene	ncRNA
ChIP1_H3.mm10_peak_24011	chr4	93339656	93339896	+	0	NA	Intergenic	MT2B1|LTR|ERVL	-4265	NM_026954	69136	Mm.171558	NM_026954	ENSMUSG00000054000	Tusc1	2200001D17Rik|TSG-9	tumor suppressor candidate 1	protein-coding
ChIP1_H3.mm10_peak_3265	chr10	75675303	75678121	+	0	NA	intron (NM_172549, intron 29 of 36)	intron (NM_172549, intron 29 of 36)	-32704	NM_027890	71733	Mm.247956	NM_027890	ENSMUSG00000006342	Susd2	1200011D11Rik	sushi domain containing 2	protein-coding
ChIP1_H3.mm10_peak_24939	chr4	141558448	141558584	+	0	NA	Intergenic	Intergenic	12354	NR_030695	320456	Mm.32859	NM_177163		B330016D10Rik	-	RIKEN cDNA B330016D10 gene	ncRNA
ChIP1_H3.mm10_peak_23389	chr4	31963276	31964679	+	0	NA	promoter-TSS (NM_172688)	promoter-TSS (NM_172688)	-130	NM_009316	26409	Mm.258589	NM_009316	ENSMUSG00000028284	Map3k7	B430101B05|C87327|Tak1	mitogen-activated protein kinase kinase kinase 7	protein-coding
ChIP1_H3.mm10_peak_11811	chr15	58985705	58987368	+	0	NA	intron (NM_001146180, intron 3 of 13)	intron (NM_001146180, intron 3 of 13)	52735	NM_023172	66218	Mm.322294	NM_023172	ENSMUSG00000022354	Ndufb9	1190008J14Rik|CI-B22	NADH:ubiquinone oxidoreductase subunit B9	protein-coding
ChIP1_H3.mm10_peak_28588	chr6	108537204	108537543	+	0	NA	intron (NM_010585, intron 60 of 61)	intron (NM_010585, intron 60 of 61)	47630	NR_106121	102465766		NR_106121	ENSMUSG00000105697	Mir7661	mmu-mir-7661	microRNA 7661	ncRNA
ChIP1_H3.mm10_peak_26959	chr5	135168039	135169486	+	0	NA	intron (NM_009745, intron 1 of 5)	CpG	390	NM_009745	12054	Mm.405834	NM_009745	ENSMUSG00000029681	Bcl7b	-	B cell CLL/lymphoma 7B	protein-coding
ChIP1_H3.mm10_peak_23504	chr4	41134768	41135159	+	0	NA	Intergenic	Intergenic	-1058	NM_026275	67615	Mm.389540	NM_026275	ENSMUSG00000036241	Ube2r2	1200003M11Rik|Cdc34b|Ubc3b	ubiquitin-conjugating enzyme E2R 2	protein-coding
ChIP1_H3.mm10_peak_21614	chr3	32708682	32709062	+	0	NA	exon (NM_019673, exon 1 of 14)	exon (NM_019673, exon 1 of 14)	326	NM_019673	56456	Mm.41077	NM_019673	ENSMUSG00000027671	Actl6a	2810432C06Rik|AI851094|ARP4|Actl6|Baf53a|C79802	actin-like 6A	protein-coding
ChIP1_H3.mm10_peak_10343	chr14	27343843	27343999	+	0	NA	intron (NM_001289687, intron 1 of 9)	intron (NM_001289687, intron 1 of 9)	7884	NM_001289687	71704	Mm.248606	NM_027871	ENSMUSG00000021895	Arhgef3	1200004I24Rik|9830169H03Rik|C76747|Xpln	Rho guanine nucleotide exchange factor (GEF) 3	protein-coding
ChIP1_H3.mm10_peak_36219	chrX	155262321	155263186	+	0	NA	intron (NM_019736, intron 1 of 14)	CpG	310	NM_019736	56360	Mm.268710	NM_019736	ENSMUSG00000025287	Acot9	0610041P13Rik|Acate2|C76421|MT-ACT48|MTE-2|U8|p48	acyl-CoA thioesterase 9	protein-coding
ChIP1_H3.mm10_peak_32007	chr8	13104406	13106286	+	0	NA	promoter-TSS (NM_146207)	promoter-TSS (NM_146207)	-3	NM_178708	234069	Mm.103427	NM_178708	ENSMUSG00000038542	Pcid2	A730042J05Rik	PCI domain containing 2	protein-coding
ChIP1_H3.mm10_peak_4184	chr10	126978752	126978986	+	0	NA	5' UTR (NM_001113470, exon 1 of 8)	5' UTR (NM_001113470, exon 1 of 8)	152	NM_001113470	52468	Mm.29490	NM_146012	ENSMUSG00000078429	Ctdsp2	AI586070|D10Ertd73e|OS-4|OS4|SCP2	CTD (carboxy-terminal domain, RNA polymerase II, polypeptide A) small phosphatase 2	protein-coding
ChIP1_H3.mm10_peak_315	chr1	51468483	51468652	+	0	NA	TTS (NM_001310549)	TTS (NM_001310549)	9832	NM_001310548	109019	Mm.196290	NM_028696	ENSMUSG00000026107	Nabp1	4930434H03Rik|4930442A21Rik|4930488J04Rik|4933440J18Rik|5830411E10Rik|AI852561|Nbp1|Obfc2a|Ssb2	nucleic acid binding protein 1	protein-coding
ChIP1_H3.mm10_peak_11278	chr14	105258954	105259347	+	0	NA	intron (NM_001190989, intron 1 of 7)	CpG	527	NM_001190989	76273	Mm.290669	NM_029561	ENSMUSG00000053253	Ndfip2	0710001O20Rik|2810436B12Rik|9130207N19Rik|N4wbp5a|mKIAA1165	Nedd4 family interacting protein 2	protein-coding
ChIP1_H3.mm10_peak_4716	chr11	34826504	34827569	+	0	NA	intron (NM_027411, intron 2 of 11)	Tigger7|DNA|TcMar-Tigger	6605	NM_027411	70385	Mm.194368	NM_027411	ENSMUSG00000069910	Spdl1	1700018I02Rik|2600001J17Rik|2810049B11Rik|AA409762|Ccdc99	spindle apparatus coiled-coil protein 1	protein-coding
ChIP1_H3.mm10_peak_11517	chr15	27702781	27703837	+	0	NA	Intergenic	Intergenic	-21767	NM_001242423	223433	Mm.266485	NM_198301	ENSMUSG00000056069	Otulinl	9830126M18|Fam105a	OTU deubiquitinase with linear linkage specificity like	protein-coding
ChIP1_H3.mm10_peak_31170	chr7	101963272	101964662	+	0	NA	Intergenic	Intergenic	-5876	NM_133947	101706	Mm.27259	NM_133947	ENSMUSG00000066306	Numa1	6720401E04Rik|AA764025|AL022610|AU014979|NuMA	nuclear mitotic apparatus protein 1	protein-coding
ChIP1_H3.mm10_peak_25382	chr5	20882424	20882955	+	0	NA	promoter-TSS (NM_172992)	promoter-TSS (NM_172992)	236	NM_177601	212090	Mm.347525	NM_177601	ENSMUSG00000045435	Tmem60	BC027828	transmembrane protein 60	protein-coding
ChIP1_H3.mm10_peak_5312	chr11	70437329	70437677	+	0	NA	promoter-TSS (NR_106064)	promoter-TSS (NR_106064)	-752	NR_106064	102465670		NR_106064	ENSMUSG00000099109	Mir7115	Gm27902|mmu-mir-7115	microRNA 7115	ncRNA
ChIP1_H3.mm10_peak_3875	chr10	98877937	98881750	+	0	NA	Intergenic	Intergenic	-34799	NM_001359506	67972	Mm.166944	NM_026482	ENSMUSG00000019943	Atp2b1	2810442I22Rik|E130111D10Rik|Pmca1	ATPase, Ca++ transporting, plasma membrane 1	protein-coding
ChIP1_H3.mm10_peak_31462	chr7	122940178	122940371	+	0	NA	Intergenic	Intergenic	30185	NR_045614	73951	Mm.389936	NR_045614		4930413G21Rik	-	RIKEN cDNA 4930413G21 gene	ncRNA
ChIP1_H3.mm10_peak_8743	chr13	34162552	34163503	+	0	NA	promoter-TSS (NM_001110515)	promoter-TSS (NM_001110515)	63	NM_001110515	69666	Mm.24788	NM_001101430	ENSMUSG00000071451	Psmg4	PAC-4|mPAC4	proteasome (prosome, macropain) assembly chaperone 4	protein-coding
ChIP1_H3.mm10_peak_31287	chr7	112056675	112056911	+	0	NA	intron (NM_001357952, intron 4 of 28)	intron (NM_001357952, intron 4 of 28)	33287	NM_177249	74996	Mm.16974	NM_133758	ENSMUSG00000059263	Usp47	4930502N04Rik|A630020C16Rik	ubiquitin specific peptidase 47	protein-coding
ChIP1_H3.mm10_peak_13726	chr16	49861138	49861248	+	0	NA	intron (NM_001368415, intron 1 of 8)	intron (NM_001368415, intron 1 of 8)	5532	NM_001368416	16423	Mm.31752	NM_010581	ENSMUSG00000055447	Cd47	9130415E20Rik|AA407862|AI848868|AW108519|B430305P08Rik|IAP|Itgp	CD47 antigen (Rh-related antigen, integrin-associated signal transducer)	protein-coding
ChIP1_H3.mm10_peak_10483	chr14	40939787	40939914	+	0	NA	intron (NM_145928, intron 1 of 8)	intron (NM_145928, intron 1 of 8)	8359	NM_001316748	52588	Mm.28876	NM_145928	ENSMUSG00000037824	Tspan14	AA958793|D14Ertd226e|Tm4sf14|tspan-14	tetraspanin 14	protein-coding
ChIP1_H3.mm10_peak_25316	chr5	4192739	4192936	+	0	NA	intron (NM_001042670, intron 1 of 1)	intron (NM_001042670, intron 1 of 1)	470	NM_001042670	208595	Mm.129815	NM_001042670	ENSMUSG00000053178	Mterf1b	Gm9897	mitochondrial transcription termination factor 1b	protein-coding
ChIP1_H3.mm10_peak_535	chr1	64324541	64324693	+	0	NA	Intergenic	Intergenic	-203228	NM_033563	93691	Mm.29466	NM_033563	ENSMUSG00000025959	Klf7	9830124P08Rik	Kruppel-like factor 7 (ubiquitous)	protein-coding
ChIP1_H3.mm10_peak_21882	chr3	61393769	61393882	+	0	NA	Intergenic	Intergenic	29318	NM_028712	74012	Mm.422674	NM_028712	ENSMUSG00000036894	Rap2b	4021402C18Rik|AA408554	RAP2B, member of RAS oncogene family	protein-coding
ChIP1_H3.mm10_peak_9692	chr13	88459563	88459680	+	0	NA	Intergenic	Zaphod|DNA|hAT-Tip100	-361851	NM_010103	13612	Mm.125580	NM_010103	ENSMUSG00000034488	Edil3	Del-1|Del1|Sox2-cre|Sox2Cre|Tg(Sox2-cre)1Amc	EGF-like repeats and discoidin I-like domains 3	protein-coding
ChIP1_H3.mm10_peak_26974	chr5	135475416	135475664	+	0	NA	intron (NM_146001, intron 1 of 30)	MTD|LTR|ERVL-MaLR	69582	NM_146001	215114	Mm.280805	NM_146001	ENSMUSG00000039959	Hip1	2610109B09Rik|A930014B11Rik|E130315I21Rik|mKIAA4113	huntingtin interacting protein 1	protein-coding
ChIP1_H3.mm10_peak_5603	chr11	79519082	79525203	+	0	NA	intron (NM_001077496, intron 1 of 1)	intron (NM_001077496, intron 1 of 1)	1620	NM_001077496	216984	Mm.439665	NM_001077496	ENSMUSG00000093938	Evi2b	Evi-2|Evi2	ecotropic viral integration site 2b	protein-coding
ChIP1_H3.mm10_peak_23421	chr4	34614155	34614882	+	0	NA	promoter-TSS (NM_181406)	promoter-TSS (NM_181406)	424	NM_001159563	50793	Mm.399624	NM_015824	ENSMUSG00000040044	Orc3	Orc3l	origin recognition complex, subunit 3	protein-coding
ChIP1_H3.mm10_peak_1759	chr1	160050825	160051047	+	0	NA	intron (NM_001162896, intron 1 of 2)	L1MB7|LINE|L1	6556	NR_028111	67647	Mm.171518	NM_001024470	ENSMUSG00000090394	4930523C07Rik	-	RIKEN cDNA 4930523C07 gene	protein-coding
ChIP1_H3.mm10_peak_15409	chr17	56291359	56291678	+	0	NA	Intergenic	Intergenic	-1007	NM_025836	66905	Mm.311696	NM_025836	ENSMUSG00000024197	Plin3	1300012C15Rik|M6prbp1|Tip47	perilipin 3	protein-coding
ChIP1_H3.mm10_peak_24629	chr4	132842990	132843138	+	0	NA	promoter-TSS (NM_001355199)	promoter-TSS (NM_001355199)	70	NM_001355198	100336	Mm.105230	NM_146154	ENSMUSG00000028882	Ppp1r8	6330548N22Rik|AU044684|NIPP1	protein phosphatase 1, regulatory subunit 8	protein-coding
ChIP1_H3.mm10_peak_5624	chr11	80067914	80068229	+	0	NA	intron (NM_001277106, intron 1 of 6)	intron (NM_001277106, intron 1 of 6)	12920	NM_001277106	54394	Mm.272093	NM_018776	ENSMUSG00000017561	Crlf3	BB164954|Creme9|Cytor4	cytokine receptor-like factor 3	protein-coding
ChIP1_H3.mm10_peak_27229	chr5	143080699	143080814	+	0	NA	intron (NM_207110, intron 8 of 16)	intron (NM_207110, intron 8 of 16)	32264	NM_207110	108086	Mm.381440	NM_080561	ENSMUSG00000045078	Rnf216	2810055G22Rik|AI647468|AU019462|C86502|F830018F18Rik|TRIAD3|UIP83|Ubce7ip1	ring finger protein 216	protein-coding
ChIP1_H3.mm10_peak_18527	chr2	14261852	14262018	+	0	NA	TTS (NR_030609)	TTS (NR_030609)	932	NR_030609	100124488		NR_030609	ENSMUSG00000077897	Mir511	Mirn511|mir-511|mmu-mir-511	microRNA 511	ncRNA
ChIP1_H3.mm10_peak_30648	chr7	80078286	80079010	+	0	NA	intron (NM_175433, intron 1 of 4)	intron (NM_175433, intron 1 of 4)	-3391	NR_045695	100859962	Mm.392575	NR_045695	ENSMUSG00000108714	Gm21057	-	predicted gene, 21057	ncRNA
ChIP1_H3.mm10_peak_30123	chr7	35099143	35099813	+	0	NA	Intergenic	PB1|SINE|Alu	-19815	NM_001287521	12606	Mm.349667	NM_007678	ENSMUSG00000034957	Cebpa	C/ebpalpha|CBF-A|Cebp	CCAAT/enhancer binding protein (C/EBP), alpha	protein-coding
ChIP1_H3.mm10_peak_28768	chr6	116013295	116013894	+	0	NA	Intergenic	B1_Mur3|SINE|Alu	-18589	NM_026376	67784	Mm.3085	NM_026376	ENSMUSG00000030123	Plxnd1	6230425C21Rik|b2b1863Clo|b2b553Clo	plexin D1	protein-coding
ChIP1_H3.mm10_peak_28215	chr6	82763602	82764270	+	0	NA	intron (NM_013820, intron 1 of 17)	intron (NM_013820, intron 1 of 17)	10518	NM_013820	15277	Mm.255848	NM_013820	ENSMUSG00000000628	Hk2	AI642394|HKII	hexokinase 2	protein-coding
ChIP1_H3.mm10_peak_20803	chr2	156862068	156864673	+	0	NA	promoter-TSS (NR_027914)	promoter-TSS (NR_027914)	248	NM_026124	67388	Mm.29264	NM_026124	ENSMUSG00000027637	Rab5if	1110008F13Rik|AI316789|RIP5	RAB5 interacting factor	protein-coding
ChIP1_H3.mm10_peak_34389	chr9	61370747	61373198	+	0	NA	promoter-TSS (NM_001083928)	promoter-TSS (NM_001083928)	-394	NM_001083928	21887	Mm.24255	NM_009389	ENSMUSG00000032280	Tle3	2610103N05Rik|ESG|Grg3a|Grg3b|mKIAA1547	transducin-like enhancer of split 3	protein-coding
ChIP1_H3.mm10_peak_35879	chrX	77810741	77811329	+	0	NA	Intergenic	RLTR42|LTR|ERVK	-15096	NM_016979	19108	Mm.290338	NM_016979	ENSMUSG00000035725	Prkx	PKX1|Pkare	protein kinase, X-linked	protein-coding
ChIP1_H3.mm10_peak_21793	chr3	58576471	58577756	+	0	NA	intron (NM_001040396, intron 1 of 5)	CpG	477	NM_001040396	69227	Mm.270950	NM_001040396	ENSMUSG00000075700	Selenot	2810407C02Rik|5730408P04Rik|Selt	selenoprotein T	protein-coding
ChIP1_H3.mm10_peak_29836	chr7	25076312	25077506	+	0	NA	5' UTR (NM_001168506, exon 2 of 3)	5' UTR (NM_001168506, exon 2 of 3)	102	NM_175477	232976	Mm.41568	NM_175477	ENSMUSG00000045252	Zfp574	A630056B21Rik|Znf574	zinc finger protein 574	protein-coding
ChIP1_H3.mm10_peak_28934	chr6	120916710	120917009	+	0	NA	promoter-TSS (NM_007544)	promoter-TSS (NM_007544)	-35	NM_007544	12122	Mm.235081	NM_007544	ENSMUSG00000004446	Bid	2700049M22Rik|AI875481|AU022477	BH3 interacting domain death agonist	protein-coding
ChIP1_H3.mm10_peak_13127	chr16	15594352	15594980	+	0	NA	promoter-TSS (NM_023585)	promoter-TSS (NM_023585)	-148	NM_023585	70620	Mm.235407	NM_023585	ENSMUSG00000022674	Ube2v2	1110021H13Rik|4632410D19Rik|5730524P06Rik|6820402M05|AI848315|C81524|MMS2	ubiquitin-conjugating enzyme E2 variant 2	protein-coding
ChIP1_H3.mm10_peak_21734	chr3	51661548	51661746	+	0	NA	intron (NM_174995, intron 1 of 4)	intron (NM_174995, intron 1 of 4)	468	NM_001310482	211666	Mm.24679	NM_174995	ENSMUSG00000074604	Mgst2	GST2|MGST-II	microsomal glutathione S-transferase 2	protein-coding
ChIP1_H3.mm10_peak_35730	chrX	52989607	52989846	+	0	NA	intron (NM_013556, intron 1 of 8)	intron (NM_013556, intron 1 of 8)	1648	NM_013556	15452	Mm.299381	NM_013556	ENSMUSG00000025630	Hprt	C81579|HPGRT|Hprt1	hypoxanthine guanine phosphoribosyl transferase	protein-coding
ChIP1_H3.mm10_peak_34562	chr9	67844176	67845612	+	0	NA	intron (NM_177184, intron 1 of 84)	intron (NM_177184, intron 1 of 84)	4543	NM_177184	320528	Mm.241454	NM_177184	ENSMUSG00000035284	Vps13c	AI552542|AV026040|C230055H22Rik|W51662|chorein	vacuolar protein sorting 13C	protein-coding
ChIP1_H3.mm10_peak_34545	chr9	66873641	66873965	+	0	NA	intron (NM_173413, intron 1 of 7)	intron (NM_173413, intron 1 of 7)	-39097	NM_026674	68318	Mm.284229	NM_026674	ENSMUSG00000053040	Aph1c	0610008A10Rik|APH-1b|Aph1b	aph1 homolog C, gamma secretase subunit	protein-coding
ChIP1_H3.mm10_peak_23836	chr4	59822008	59822256	+	0	NA	intron (NM_172468, intron 1 of 8)	RMER6A|LTR|ERVK	16482	NM_172468	209131	Mm.259705	NM_172468	ENSMUSG00000028385	Snx30	4732481H14Rik|C030041J06Rik	sorting nexin family member 30	protein-coding
ChIP1_H3.mm10_peak_15929	chr18	7692718	7692828	+	0	NA	Intergenic	T-rich|Low_complexity|Low_complexity	-65910	NM_001161620	75739	Mm.133293	NM_001081287	ENSMUSG00000057440	Mpp7	1110068J02Rik|2810038M04Rik|5430426E14Rik|AI415104|Gm955	membrane protein, palmitoylated 7 (MAGUK p55 subfamily member 7)	protein-coding
ChIP1_H3.mm10_peak_8105	chr12	104865210	104865598	+	0	NA	promoter-TSS (NM_053155)	promoter-TSS (NM_053155)	-328	NR_104435	94040	Mm.244078	NM_053155	ENSMUSG00000021097	Clmn	9330188N17Rik|AI428889|AI788815|mKIAA1188	calmin	protein-coding
ChIP1_H3.mm10_peak_23360	chr4	19901612	19901790	+	0	NA	intron (NM_175406, intron 2 of 7)	RMER1C|Other|Other	20865	NM_175406	242341	Mm.19298	NM_175406	ENSMUSG00000028238	Atp6v0d2	1620401A02Rik|AI324824|V-ATPase	ATPase, H+ transporting, lysosomal V0 subunit D2	protein-coding
ChIP1_H3.mm10_peak_20642	chr2	152787837	152789808	+	0	NA	intron (NM_001289716, intron 2 of 2)	intron (NM_001289716, intron 2 of 2)	34649	NM_053091	84682	Mm.196668	NM_053091	ENSMUSG00000009876	Cox4i2	Cox4b|CoxIV-2	cytochrome c oxidase subunit 4I2	protein-coding
ChIP1_H3.mm10_peak_34608	chr9	70649982	70650148	+	0	NA	intron (NM_172772, intron 1 of 8)	B4A|SINE|B4	7109	NM_172772	235461	Mm.170855	NM_172772	ENSMUSG00000042444	Mindy2	AI465301|B230380D07Rik|Fam63b|mKIAA1164	MINDY lysine 48 deubiquitinase 2	protein-coding
ChIP1_H3.mm10_peak_6141	chr11	100321204	100321328	+	0	NA	intron (NM_011508, intron 3 of 3)	intron (NM_011508, intron 3 of 3)	1317	NM_011508	20918	Mm.13886	NM_011508	ENSMUSG00000035530	Eif1	Sui1-rs1	eukaryotic translation initiation factor 1	protein-coding
ChIP1_H3.mm10_peak_32382	chr8	46810851	46811966	+	0	NA	intron (NR_152560, intron 5 of 7)	intron (NR_152560, intron 5 of 7)	71663	NM_008391	16363	Mm.1149	NM_008391	ENSMUSG00000031627	Irf2	9830146E22Rik|AI646973|Irf-2	interferon regulatory factor 2	protein-coding
ChIP1_H3.mm10_peak_14290	chr17	8285047	8285163	+	0	NA	intron (NM_001364919, intron 1 of 4)	B1_Mur4|SINE|Alu	651	NM_001364919	55951	Mm.259910	NM_018819	ENSMUSG00000023861	Mpc1	0610006G08Rik|3830411I18Rik|Brp44l	mitochondrial pyruvate carrier 1	protein-coding
ChIP1_H3.mm10_peak_9003	chr13	42050678	42051715	+	0	NA	promoter-TSS (NM_007772)	promoter-TSS (NM_007772)	-825	NM_007772	110521	Mm.4808	NM_007772	ENSMUSG00000021366	Hivep1	Cryabp1	human immunodeficiency virus type I enhancer binding protein 1	protein-coding
ChIP1_H3.mm10_peak_15102	chr17	37524131	37527455	+	0	NA	Intergenic	Intergenic	-4164	NM_001005485	545205	Mm.383371	NM_001005485	ENSMUSG00000090675	Olfr111	-	olfactory receptor 111	protein-coding
ChIP1_H3.mm10_peak_28489	chr6	92099873	92101828	+	0	NA	intron (NM_001347342, intron 1 of 14)	B2_Mm2|SINE|B2	8417	NM_001347342	22026	Mm.87062	NM_011630	ENSMUSG00000005893	Nr2c2	TAK1|Tr4|mKIAA4145	nuclear receptor subfamily 2, group C, member 2	protein-coding
ChIP1_H3.mm10_peak_9083	chr13	45099601	45099741	+	0	NA	Intergenic	Intergenic	-97575	NM_025772	94245	Mm.352311	NM_025772	ENSMUSG00000057531	Dtnbp1	5430437B18Rik|AW048963|Bloc1s8|dysbindin|sdy	dystrobrevin binding protein 1	protein-coding
ChIP1_H3.mm10_peak_23274	chr4	10874045	10874783	+	0	NA	promoter-TSS (NM_026005)	promoter-TSS (NM_026005)	-84	NM_026005	67157	Mm.440552	NM_026005	ENSMUSG00000059482	2610301B20Rik	AI428449	RIKEN cDNA 2610301B20 gene	protein-coding
ChIP1_H3.mm10_peak_9944	chr13	107889969	107890975	+	0	NA	promoter-TSS (NM_145456)	promoter-TSS (NM_145456)	-408	NM_145456	67263	Mm.490418	NM_145456		Zswim6	2900036G02Rik|mKIAA1577	zinc finger SWIM-type containing 6	protein-coding
ChIP1_H3.mm10_peak_28845	chr6	117915006	117915148	+	0	NA	intron (NM_001166428, intron 1 of 3)	B2_Mm1a|SINE|B2	-2217	NM_001166427	98758	Mm.422979	NM_133834	ENSMUSG00000042079	Hnrnpf	4833420I20Rik|AA407306|Hnrpf	heterogeneous nuclear ribonucleoprotein F	protein-coding
ChIP1_H3.mm10_peak_1876	chr1	168362005	168363376	+	0	NA	intron (NM_001291508, intron 2 of 7)	intron (NM_001291508, intron 2 of 7)	69479	NM_001291509	18514	Mm.43358	NM_008783	ENSMUSG00000052534	Pbx1	2310056B04Rik|D230003C07Rik|Pbx-1	pre B cell leukemia homeobox 1	protein-coding
ChIP1_H3.mm10_peak_23391	chr4	32249049	32251547	+	0	NA	Intergenic	Intergenic	-167137	NM_001109661	12014	Mm.491223	NM_007521	ENSMUSG00000040270	Bach2	E030004N02Rik	BTB and CNC homology, basic leucine zipper transcription factor 2	protein-coding
ChIP1_H3.mm10_peak_16968	chr19	6299913	6300363	+	0	NA	TTS (NM_010119)	TTS (NM_010119)	-6319	NM_001033342	240505	Mm.329622	NM_001033342	ENSMUSG00000024769	Cdc42bpg	BC046418|MRCKgamma	CDC42 binding protein kinase gamma (DMPK-like)	protein-coding
ChIP1_H3.mm10_peak_34783	chr9	88547980	88548337	+	0	NA	5' UTR (NM_001163061, exon 1 of 5)	5' UTR (NM_001163061, exon 1 of 5)	138	NM_001142943	71640	Mm.259988	NM_001142943	ENSMUSG00000032425	Zfp949	4930422I07Rik|Nczf	zinc finger protein 949	protein-coding
ChIP1_H3.mm10_peak_31668	chr7	130902359	130902578	+	0	NA	intron (NM_001357696, intron 8 of 12)	intron (NM_001357696, intron 8 of 12)	-5800	NR_106028	102466219		NR_106028	ENSMUSG00000104914	Mir7061	mmu-mir-7061	microRNA 7061	ncRNA
ChIP1_H3.mm10_peak_319	chr1	51473557	51473706	+	0	NA	intron (NM_028696, intron 3 of 5)	intron (NM_028696, intron 3 of 5)	4768	NM_001310548	109019	Mm.196290	NM_028696	ENSMUSG00000026107	Nabp1	4930434H03Rik|4930442A21Rik|4930488J04Rik|4933440J18Rik|5830411E10Rik|AI852561|Nbp1|Obfc2a|Ssb2	nucleic acid binding protein 1	protein-coding
ChIP1_H3.mm10_peak_31976	chr8	11404222	11404581	+	0	NA	intron (NM_009932, intron 10 of 47)	B4A|SINE|B4	-73528	NR_126558	102132	Mm.37632	NR_126558	ENSMUSG00000096957	E230013L22Rik	AI645545	RIKEN cDNA E230013L22 gene	ncRNA
ChIP1_H3.mm10_peak_2484	chr10	11305842	11305970	+	0	NA	Intergenic	Intergenic	24319	NM_001168297	71865	Mm.276229	NM_027968	ENSMUSG00000047648	Fbxo30	1700026A16Rik|MUSA1	F-box protein 30	protein-coding
ChIP1_H3.mm10_peak_16444	chr18	57042218	57042542	+	0	NA	Intergenic	Intergenic	-67001	NM_029909	77422	Mm.256874	NM_029909	ENSMUSG00000024592	C330018D20Rik	AU018666	RIKEN cDNA C330018D20 gene	protein-coding
ChIP1_H3.mm10_peak_4605	chr11	23695990	23696403	+	0	NA	intron (NM_001033654, intron 4 of 17)	intron (NM_001033654, intron 4 of 17)	30204	NM_028304	74467	Mm.29536	NM_028304	ENSMUSG00000020280	Pus10	2810013G11Rik|4933435A13Rik|AU014648|C77560|Ccdc139	pseudouridylate synthase 10	protein-coding
ChIP1_H3.mm10_peak_2310	chr1	191193734	191194795	+	0	NA	Intergenic	Intergenic	-10931	NM_007498	11910	Mm.2706	NM_007498	ENSMUSG00000026628	Atf3	LRG-21	activating transcription factor 3	protein-coding
ChIP1_H3.mm10_peak_24647	chr4	133011685	133011892	+	0	NA	intron (NM_146155, intron 1 of 6)	CpG	282	NM_146155	230793	Mm.31816	NM_146155	ENSMUSG00000037692	Ahdc1	D030015G18Rik	AT hook, DNA binding motif, containing 1	protein-coding
ChIP1_H3.mm10_peak_13364	chr16	24652018	24653220	+	0	NA	intron (NM_178665, intron 5 of 12)	intron (NM_178665, intron 5 of 12)	-69236	NM_001145954	210126	Mm.209385	NM_178665	ENSMUSG00000033306	Lpp	9430020K16Rik|AA959454|AU024130|B130055L10Rik|C79715|D630048H16	LIM domain containing preferred translocation partner in lipoma	protein-coding
ChIP1_H3.mm10_peak_6600	chr11	115699552	115700254	+	0	NA	promoter-TSS (NM_001313936)	promoter-TSS (NM_001313936)	25	NM_001313936	14784	Mm.439649	NM_008163	ENSMUSG00000059923	Grb2	AA408164|Ash	growth factor receptor bound protein 2	protein-coding
ChIP1_H3.mm10_peak_9222	chr13	51573299	51573976	+	0	NA	Intergenic	Intergenic	-4186	NM_009167	20418	Mm.131870	NM_009167	ENSMUSG00000021448	Shc3	N-Shc|Rai|ShcC	src homology 2 domain-containing transforming protein C3	protein-coding
ChIP1_H3.mm10_peak_13286	chr16	22008807	22009289	+	0	NA	promoter-TSS (NR_027488)	promoter-TSS (NR_027488)	-436	NM_029457	75826	Mm.297431	NM_029457	ENSMUSG00000022855	Senp2	2310007L05Rik|4930538C18Rik|AI646780|AW554757|Smt3ip2|SuPr-1|mKIAA1331	SUMO/sentrin specific peptidase 2	protein-coding
ChIP1_H3.mm10_peak_19439	chr2	73053925	73054098	+	0	NA	Intergenic	MIRb|SINE|MIR	-73565	NM_001018042	20687	Mm.124328	NM_011450	ENSMUSG00000027109	Sp3	D130027J01Rik	trans-acting transcription factor 3	protein-coding
ChIP1_H3.mm10_peak_28688	chr6	113691542	113691681	+	0	NA	intron (NM_001113553, intron 11 of 11)	B3|SINE|B2	-5439	NM_001347356	381801	Mm.333322	NM_001033463	ENSMUSG00000056952	Tatdn2	AI646012|mKIAA0218	TatD DNase domain containing 2	protein-coding
ChIP1_H3.mm10_peak_33862	chr9	32500969	32501684	+	0	NA	intron (NM_008026, intron 1 of 8)	intron (NM_008026, intron 1 of 8)	40126	NM_008026	14247	Mm.258908	NM_008026	ENSMUSG00000016087	Fli1	EWSR2|Fli-1|SIC-1|Sic1	Friend leukemia integration 1	protein-coding
ChIP1_H3.mm10_peak_9606	chr13	74770892	74771171	+	0	NA	promoter-TSS (NM_001301155)	promoter-TSS (NM_001301155)	-295	NM_001301155	12380	Mm.29163	NM_009817	ENSMUSG00000021585	Cast	-	calpastatin	protein-coding
ChIP1_H3.mm10_peak_35897	chrX	85771649	85771804	+	0	NA	intron (NM_212444, intron 1 of 19)	intron (NM_212444, intron 1 of 19)	5093	NM_001294140	14933	Mm.246682	NM_008194	ENSMUSG00000025059	Gk	D930012N15Rik|Gyk	glycerol kinase	protein-coding
ChIP1_H3.mm10_peak_23155	chr4	3646814	3647897	+	0	NA	Intergenic	Intergenic	-9151	NR_040643	70143	Mm.417835	NR_040643	ENSMUSG00000085394	2210414B05Rik	-	RIKEN cDNA 2210414B05 gene	ncRNA
ChIP1_H3.mm10_peak_15923	chr18	7620196	7620739	+	0	NA	intron (NM_001081287, intron 1 of 16)	intron (NM_001081287, intron 1 of 16)	6396	NM_001081287	75739	Mm.133293	NM_001081287	ENSMUSG00000057440	Mpp7	1110068J02Rik|2810038M04Rik|5430426E14Rik|AI415104|Gm955	membrane protein, palmitoylated 7 (MAGUK p55 subfamily member 7)	protein-coding
ChIP1_H3.mm10_peak_9269	chr13	52600607	52604064	+	0	NA	intron (NM_011518, intron 1 of 13)	intron (NM_011518, intron 1 of 13)	5453	NM_011518	20963	Mm.375031	NM_011518	ENSMUSG00000021457	Syk	Sykb	spleen tyrosine kinase	protein-coding
ChIP1_H3.mm10_peak_36255	chrX	160994872	160995170	+	0	NA	promoter-TSS (NM_001024624)	promoter-TSS (NM_001024624)	-340	NM_001024624	382253	Mm.443717	NM_001024624	ENSMUSG00000031292	Cdkl5	BC038161|Stk9	cyclin-dependent kinase-like 5	protein-coding
ChIP1_H3.mm10_peak_33670	chr9	14835602	14835814	+	0	NA	3' UTR (NM_018736, exon 20 of 20)	3' UTR (NM_018736, exon 20 of 20)	-24502	NM_001310734	14608	Mm.4672	NM_010287	ENSMUSG00000031932	Gpr83	AW045253|Gir|Gpr72|RP105|RP39|RP82	G protein-coupled receptor 83	protein-coding
ChIP1_H3.mm10_peak_34768	chr9	87022102	87022656	+	0	NA	intron (NM_001359962, intron 1 of 14)	intron (NM_001359962, intron 1 of 14)	350	NM_001359962	266690	Mm.30166	NM_024195	ENSMUSG00000032872	Cyb5r4	2810034J18Rik|B5+B5R|C79736|Cb5cb5r|Ncb5or|b5/b5r|b5b5r	cytochrome b5 reductase 4	protein-coding
ChIP1_H3.mm10_peak_32162	chr8	26963680	26964001	+	0	NA	Intergenic	Intergenic	-13496	NM_001101502	353310	Mm.212469	NM_001101502	ENSMUSG00000085795	Zfp703	1110032O19Rik|AI430822|AL022941|Csmn1|End2|Zeppo1|Znf703|Zpo1	zinc finger protein 703	protein-coding
ChIP1_H3.mm10_peak_24183	chr4	109143114	109143832	+	0	NA	intron (NM_001368727, intron 3 of 23)	intron (NM_001368727, intron 3 of 23)	-5560	NM_001355190	100273	Mm.366315	NM_133885	ENSMUSG00000028559	Osbpl9	2600011I06Rik|AU015843|Orp-9	oxysterol binding protein-like 9	protein-coding
ChIP1_H3.mm10_peak_5782	chr11	86201425	86201981	+	0	NA	promoter-TSS (NM_178309)	promoter-TSS (NM_178309)	343	NR_130958	74038	Mm.171304	NR_130958	ENSMUSG00000085208	Brip1os	4632419I22Rik	BRCA1 interacting protein C-terminal helicase 1, opposite strand	ncRNA
ChIP1_H3.mm10_peak_16915	chr19	5805914	5807697	+	0	NA	Intergenic	Intergenic	-4133	NR_002847	72289	Mm.298256	NR_002847	ENSMUSG00000092341	Malat1	2210401K01Rik|9430072K23Rik|AI647968|Neat2	metastasis associated lung adenocarcinoma transcript 1 (non-coding RNA)	ncRNA
ChIP1_H3.mm10_peak_11221	chr14	101516417	101516698	+	0	NA	intron (NM_001081278, intron 1 of 18)	intron (NM_001081278, intron 1 of 18)	92634	NM_001081278	210789	Mm.320639	NM_173380	ENSMUSG00000033083	Tbc1d4	5930406J04Rik|A930035N22|AV295684|As160	TBC1 domain family, member 4	protein-coding
ChIP1_H3.mm10_peak_7506	chr12	73636998	73637147	+	0	NA	intron (NM_001313977, intron 2 of 14)	intron (NM_001313977, intron 2 of 14)	52276	NM_008856	18755	Mm.341677	NM_008856	ENSMUSG00000021108	Prkch	Pkch	protein kinase C, eta	protein-coding
ChIP1_H3.mm10_peak_6844	chr11	121803267	121803582	+	0	NA	Intergenic	Intergenic	-26794	NM_029049	74675	Mm.61213	NM_029049	ENSMUSG00000039198	Ptchd3	4930451E13Rik|4933440L20Rik|RNDEu-3	patched domain containing 3	protein-coding
ChIP1_H3.mm10_peak_30033	chr7	30265917	30266120	+	0	NA	intron (NM_146186, intron 8 of 32)	B3|SINE|B2	-14076	NR_144498	108167416	Mm.471845	NR_144498		LOC108167416	-	uncharacterized LOC108167416	ncRNA
ChIP1_H3.mm10_peak_20715	chr2	154376178	154376453	+	0	NA	TTS (NM_009228)	TTS (NM_009228)	-3596	NM_025876	66971	Mm.289427	NM_025876	ENSMUSG00000027487	Cdk5rap1	2310066P17Rik	CDK5 regulatory subunit associated protein 1	protein-coding
ChIP1_H3.mm10_peak_5045	chr11	60222064	60223389	+	0	NA	promoter-TSS (NM_001358315)	promoter-TSS (NM_001358315)	-145	NM_001358315	20787	Mm.278701	NM_011480	ENSMUSG00000020538	Srebf1	ADD1|SREBP1|bHLHd1	sterol regulatory element binding transcription factor 1	protein-coding
ChIP1_H3.mm10_peak_26307	chr5	100860870	100861956	+	0	NA	intron (NM_172715, intron 3 of 12)	intron (NM_172715, intron 3 of 12)	15184	NM_172715	231510	Mm.271911	NM_172715	ENSMUSG00000029314	Gpat3	1-AGPAT|1-AGPAT 9|4933407I02Rik|4933408F15|A230097K15Rik|Agpat9|GPAT-3|mGPAT3	glycerol-3-phosphate acyltransferase 3	protein-coding
ChIP1_H3.mm10_peak_15992	chr18	12644471	12644631	+	0	NA	intron (NM_028341, intron 1 of 13)	intron (NM_028341, intron 1 of 13)	1018	NM_028341	72747	Mm.52526	NM_028341	ENSMUSG00000024424	Ttc39c	1700008N02Rik|2810439F02Rik	tetratricopeptide repeat domain 39C	protein-coding
ChIP1_H3.mm10_peak_32669	chr8	71611032	71612724	+	0	NA	intron (NM_146211, intron 1 of 11)	intron (NM_146211, intron 1 of 11)	710	NM_001364443	234407	Mm.240885	NM_146211	ENSMUSG00000034807	Colgalt1	2810024B22Rik|Glt25d1	collagen beta(1-O)galactosyltransferase 1	protein-coding
ChIP1_H3.mm10_peak_19372	chr2	68860870	68861440	+	0	NA	promoter-TSS (NM_001347161)	promoter-TSS (NM_001347161)	-286	NM_172856	241447	Mm.222222	NM_172856	ENSMUSG00000027035	Cers6	4732462C07Rik|AW544719|Lass6|T1L	ceramide synthase 6	protein-coding
ChIP1_H3.mm10_peak_20213	chr2	129307256	129307366	+	0	NA	non-coding (NR_040371, exon 5 of 5)	non-coding (NR_040371, exon 5 of 5)	2661	NM_010554	16175	Mm.15534	NM_010554	ENSMUSG00000027399	Il1a	Il-1a	interleukin 1 alpha	protein-coding
ChIP1_H3.mm10_peak_21037	chr2	167315668	167315996	+	0	NA	intron (NM_019835, intron 1 of 8)	B1F1|SINE|Alu	33346	NM_019835	56336	Mm.200886	NM_019835	ENSMUSG00000017929	B4galt5	9430078I07Rik|AW049941|AW539721	UDP-Gal:betaGlcNAc beta 1,4-galactosyltransferase, polypeptide 5	protein-coding
ChIP1_H3.mm10_peak_26884	chr5	127608596	127609463	+	0	NA	exon (NM_133895, exon 2 of 8)	exon (NM_133895, exon 2 of 8)	8363	NM_133895	100561	Mm.28506	NM_133895	ENSMUSG00000029416	Slc15a4	AA987064|AW742963|C130069N12Rik|PHT1|PTR4	solute carrier family 15, member 4	protein-coding
ChIP1_H3.mm10_peak_24490	chr4	129247252	129247362	+	0	NA	intron (NM_001285867, intron 1 of 6)	intron (NM_001285867, intron 1 of 6)	1136	NM_001033189	97130	Mm.331907	NM_001033189	ENSMUSG00000050390	C77080	mKIAA1522	expressed sequence C77080	protein-coding
ChIP1_H3.mm10_peak_6396	chr11	106123777	106123887	+	0	NA	exon (NM_011947, exon 6 of 16)	exon (NM_011947, exon 6 of 16)	36095	NM_001356459	67803	Mm.21687	NM_172397	ENSMUSG00000040699	Limd2	0610025L06Rik|AI413966	LIM domain containing 2	protein-coding
ChIP1_H3.mm10_peak_7153	chr12	32796329	32796498	+	0	NA	Intergenic	Intergenic	-23922	NM_021524	59027	Mm.202727	NM_021524	ENSMUSG00000020572	Nampt	1110035O14Rik|AI314458|AI480535|NAmPRTase|Pbef|Pbef1|Visfatin	nicotinamide phosphoribosyltransferase	protein-coding
ChIP1_H3.mm10_peak_3542	chr10	82899871	82900361	+	0	NA	Intergenic	MTD|LTR|ERVL-MaLR	33490	NM_025499	66341	Mm.443284	NM_025499	ENSMUSG00000109864	Eid3	1700027M21Rik|NS4EB	EP300 interacting inhibitor of differentiation 3	protein-coding
ChIP1_H3.mm10_peak_27769	chr6	38552939	38553250	+	0	NA	intron (NM_001170849, intron 1 of 7)	intron (NM_001170849, intron 1 of 7)	1760	NM_001170849	192196	Mm.276133	NM_138680	ENSMUSG00000029823	Luc7l2	4930471C18Rik|AA522013|AU015269|CGI59|Cgi74	LUC7-like 2 (S. cerevisiae)	protein-coding
ChIP1_H3.mm10_peak_18619	chr2	22809820	22809984	+	0	NA	intron (NM_019456, intron 1 of 13)	intron (NM_019456, intron 1 of 13)	35575	NM_019456	54519	Mm.14255	NM_019456	ENSMUSG00000026786	Apbb1ip	9930118P07Rik|Prp48	amyloid beta (A4) precursor protein-binding, family B, member 1 interacting protein	protein-coding
ChIP1_H3.mm10_peak_14167	chr16	94617612	94617739	+	0	NA	intron (NM_001113389, intron 2 of 11)	MTD|LTR|ERVL-MaLR	6256	NM_001347731	13548	Mm.310973	NM_007890	ENSMUSG00000022897	Dyrk1a	2310043O08Rik|D16Ertd272e|D16Ertd493e|Dyrk|Gm10783|Mnbh|Mp86|mmb	dual-specificity tyrosine-(Y)-phosphorylation regulated kinase 1a	protein-coding
ChIP1_H3.mm10_peak_11764	chr15	57792959	57793209	+	0	NA	intron (NM_199449, intron 2 of 3)	ORR1F|LTR|ERVL-MaLR	98417	NM_199449	387609	Mm.36557	NM_199449	ENSMUSG00000071757	Zhx2	Afr-1|Afr1|Raf|mKIAA0854	zinc fingers and homeoboxes 2	protein-coding
ChIP1_H3.mm10_peak_23749	chr4	56945887	56946806	+	0	NA	intron (NR_161228, intron 1 of 15)	intron (NR_161228, intron 1 of 15)	1083	NM_175518	242474	Mm.296632	NM_175518	ENSMUSG00000055296	Tmem245	A630051L19Rik|AI957324|D730040F13Rik	transmembrane protein 245	protein-coding
ChIP1_H3.mm10_peak_32832	chr8	83989184	83989315	+	0	NA	intron (NM_001277898, intron 5 of 9)	intron (NM_001277898, intron 5 of 9)	-8267	NM_001081415	666704		NM_001081415	ENSMUSG00000079003	Samd1	AA589507	sterile alpha motif domain containing 1	protein-coding
ChIP1_H3.mm10_peak_13929	chr16	78490679	78490815	+	0	NA	Intergenic	L1M2|LINE|L1	-69569	NR_040569	75818	Mm.410817	NR_040569	ENSMUSG00000116628	4930478L05Rik	-	RIKEN cDNA 4930478L05 gene	ncRNA
ChIP1_H3.mm10_peak_2143	chr1	180389912	180390108	+	0	NA	intron (NM_001081175, intron 2 of 7)	intron (NM_001081175, intron 2 of 7)	-59461	NR_003623	277333	Mm.389223	NM_199472		Gm5069	EG277333	glyceraldehyde-3-phosphate dehydrogenase pseudogene	pseudo
ChIP1_H3.mm10_peak_30996	chr7	97481033	97481183	+	0	NA	exon (NM_001358012, exon 1 of 23)	exon (NM_001358012, exon 1 of 23)	152	NM_001358012	101861	Mm.27383	NM_027256	ENSMUSG00000025133	Ints4	2610034N24Rik|AA692684|AW493223	integrator complex subunit 4	protein-coding
ChIP1_H3.mm10_peak_19829	chr2	103969697	103969841	+	0	NA	promoter-TSS (NM_008505)	promoter-TSS (NM_008505)	212	NM_001142336	16909	Mm.29266	NM_008505	ENSMUSG00000032698	Lmo2	Rbtn-2|Rbtn2|Rhom-2|Ttg2	LIM domain only 2	protein-coding
ChIP1_H3.mm10_peak_11434	chr15	8635745	8636237	+	0	NA	3' UTR (NM_148938, exon 10 of 10)	3' UTR (NM_148938, exon 10 of 10)	74816	NM_148938	20512	Mm.204834	NM_148938	ENSMUSG00000005360	Slc1a3	AI504299|B430115D02Rik|Eaat1|GLAST|GLAST-1|GLU-T|GluT-1|Gmt1|MGluT1	solute carrier family 1 (glial high affinity glutamate transporter), member 3	protein-coding
ChIP1_H3.mm10_peak_35677	chrX	38564468	38565051	+	0	NA	intron (NM_001110142, intron 3 of 22)	CpG	11437	NM_028288	72584	Mm.327675	NM_028288	ENSMUSG00000031095	Cul4b	2700050M05Rik|AA409770|CUL-4B|mKIAA0695	cullin 4B	protein-coding
ChIP1_H3.mm10_peak_778	chr1	80735700	80735966	+	0	NA	intron (NM_175291, intron 1 of 55)	intron (NM_175291, intron 1 of 55)	22720	NM_175291	210293	Mm.133473	NM_175291	ENSMUSG00000038608	Dock10	9330153B10Rik|A630054M16Rik|Jr4|Jr5|R75174|ZIZ3|Zizimin3|mKIAA0694	dedicator of cytokinesis 10	protein-coding
[truncated: 34,806 more rows]

## Sheet: Sheet2
List of H3 consensus peaks (H3K27Ac_k1 and H3K27Ac_k2_AMS2) in WT mAMs ([FDR] ≤ 0.05).
[truncated: 29,260 more rows]
