# Supplementary material for: A signal-responsive cooperative transcription factor network determines alveolar macrophage identity
Source: J Exp Med. 2026 Jun 2;223(7):e20242085. doi: 10.1084/jem.20242085 (PMC13228567; doi:10.1084/jem.20242085)
Supplement: Table S5 — shows PPARγ-binding peaks in WT mAMs ([FDR] ≤0.05). [file jem_20242085_tables5.xlsx]

## Sheet: PPARG.homer.annotatePeaks
List of PPARγ peaks in WT mAMs ([FDR] ≤ 0.05).
PeakID (cmd=annotatePeaks.pl PPARG_consPeaks_n2_t2.bed mm10 -go PPARG.homer.GO -annStats PPARG.homer.annotateStats.txt)	Chr	Start	End	Strand	Peak Score	Focus Ratio/Region Size	Annotation	Detailed Annotation	Distance to TSS	Nearest PromoterID	Entrez ID	Nearest Unigene	Nearest Refseq	Nearest Ensembl	Gene Name	Gene Alias	Gene Description	Gene Type
peak_006913	chr15	81101326	81101751	+	0	NA	intron (NM_001082536, intron 2 of 13)	intron (NM_001082536, intron 2 of 13)	3509	NM_153049	223701	Mm.439814	NM_153049	ENSMUSG00000042292	Mrtfa	AMKL|Bsac|Mal|Mkl1|Mrtf-A	myocardin related transcription factor A	protein-coding
peak_001029	chr1	170959707	170960670	+	0	NA	TTS (NM_010187)	TTS (NM_010187)	15883	NM_010187	14130	Mm.425062	NM_010187	ENSMUSG00000026656	Fcgr2b	AI528646|CD32|F630109E10Rik|Fc[g]RII|FcgRII|Fcgr2|Fcgr2a|Fcr-2|Fcr-3|Ly-17|Ly-m20|LyM-1|Lym-1|fcRII	Fc receptor, IgG, low affinity IIb	protein-coding
peak_007086	chr15	98985008	98986448	+	0	NA	promoter-TSS (NR_045991)	promoter-TSS (NR_045991)	-237	NR_045991	75951	Mm.441657	NR_045991	ENSMUSG00000097587	4930578M01Rik	3010001K12Rik	RIKEN cDNA 4930578M01 gene	ncRNA
peak_015164	chr5	123130155	123131626	+	0	NA	intron (NM_175092, intron 2 of 4)	intron (NM_175092, intron 2 of 4)	1739	NM_175092	23912	Mm.253876	NM_175092	ENSMUSG00000029449	Rhof	AI845056|AV026554|Arhf|Ifld1|Rif	ras homolog family member F (in filopodia)	protein-coding
peak_014551	chr5	32746936	32747306	+	0	NA	promoter-TSS (NM_001347332)	promoter-TSS (NM_001347332)	-779	NM_001347332	320951	Mm.273765	NM_177298	ENSMUSG00000023452	Pisd	9030221M09Rik	phosphatidylserine decarboxylase	protein-coding
peak_019753	chr9	96535728	96536320	+	0	NA	Intergenic	L1M2|LINE|L1	-10760	NM_001370882	102635744		NM_001370882	ENSMUSG00000099564	Gm28729	-	predicted gene 28729	protein-coding
peak_009461	chr19	5511815	5512968	+	0	NA	Intergenic	Intergenic	-1874	NM_001024560	225861	Mm.20071	NM_001024560	ENSMUSG00000056185	Snx32	B930037P14Rik|Snx6b	sorting nexin 32	protein-coding
peak_007939	chr16	95708102	95709339	+	0	NA	intron (NM_011809, intron 2 of 9)	intron (NM_011809, intron 2 of 9)	6313	NM_011809	23872	Mm.290207	NM_011809	ENSMUSG00000022895	Ets2	AU022856|Ets-2	E26 avian leukemia oncogene 2, 3' domain	protein-coding
peak_005061	chr13	41459559	41461092	+	0	NA	intron (NM_001111324, intron 1 of 7)	L2b|LINE|L2	27035	NM_001111324	18003	Mm.288980	NM_017464	ENSMUSG00000021365	Nedd9	Cas-L|CasL|HEF1|MEF1|Nedd-9|p105	neural precursor cell expressed, developmentally down-regulated gene 9	protein-coding
peak_005844	chr14	40936412	40936870	+	0	NA	intron (NM_145928, intron 1 of 8)	intron (NM_145928, intron 1 of 8)	11568	NM_001316748	52588	Mm.28876	NM_145928	ENSMUSG00000037824	Tspan14	AA958793|D14Ertd226e|Tm4sf14|tspan-14	tetraspanin 14	protein-coding
peak_016633	chr6	134792314	134792762	+	0	NA	promoter-TSS (NM_130447)	promoter-TSS (NM_130447)	90	NM_130447	70686	Mm.491182	NM_130447	ENSMUSG00000030203	Dusp16	3830417M17Rik|AW558566|D6Ertd213e|MKP-7|MKP7|Mkpm	dual specificity phosphatase 16	protein-coding
peak_007567	chr16	38388090	38388502	+	0	NA	Intergenic	RLTR17B_Mm|LTR|ERVK	26106	NM_022318	64082	Mm.390856	NM_022318	ENSMUSG00000022803	Popdc2	AV006127|Pop2	popeye domain containing 2	protein-coding
peak_013985	chr4	132816260	132816781	+	0	NA	Intergenic	Intergenic	-20156	NM_001033308	230787	Mm.290912	NM_001033308	ENSMUSG00000037731	Themis2	ICB-1	thymocyte selection associated family member 2	protein-coding
peak_019739	chr9	92249674	92251752	+	0	NA	intron (NM_011636, intron 1 of 8)	intron (NM_011636, intron 1 of 8)	519	NM_011636	22038	Mm.421956	NM_011636	ENSMUSG00000032369	Plscr1	MmTRA1a|MmTRA1b|Nor1|Tra1|Tra1a|Tra1b|Tras1|Tras2	phospholipid scramblase 1	protein-coding
peak_011911	chr2	166980065	166980399	+	0	NA	intron (NM_001109906, intron 1 of 11)	intron (NM_001109906, intron 1 of 11)	-15515	NR_111895	20853	Mm.73276	NM_011490	ENSMUSG00000039536	Stau1	5830401L18Rik|AW549911|C85792|Stau	staufen double-stranded RNA binding protein 1	protein-coding
peak_011518	chr2	132264773	132265773	+	0	NA	intron (NM_001291040, intron 1 of 3)	intron (NM_001291040, intron 1 of 3)	2125	NM_138651	110911	Mm.284503	NM_138651	ENSMUSG00000058793	Cds2	5730450N06Rik|5730460C18Rik|AI854580|D2Wsu127e	CDP-diacylglycerol synthase (phosphatidate cytidylyltransferase) 2	protein-coding
peak_014417	chr5	21029707	21031097	+	0	NA	intron (NM_011203, intron 1 of 17)	intron (NM_011203, intron 1 of 17)	4845	NM_001356592	19248	Mm.319117	NM_011203	ENSMUSG00000028771	Ptpn12	P19-PTP|PTP-P19|PTP-PEST|PTPG1	protein tyrosine phosphatase, non-receptor type 12	protein-coding
peak_001881	chr10	80039614	80040028	+	0	NA	promoter-TSS (NM_025554)	promoter-TSS (NM_025554)	-162	NM_025554	66420	Mm.18579	NM_025554	ENSMUSG00000004667	Polr2e	2410021N14Rik|25kDa|AW208866|RPB5|XAP4	polymerase (RNA) II (DNA directed) polypeptide E	protein-coding
peak_015157	chr5	122849728	122850286	+	0	NA	promoter-TSS (NM_030564)	promoter-TSS (NM_030564)	-181	NM_030564	80751	Mm.388529	NM_030564	ENSMUSG00000029474	Rnf34	AW061037|AW536122|BC004042|C88279|RIFF	ring finger protein 34	protein-coding
peak_011217	chr2	112454724	112455204	+	0	NA	promoter-TSS (NM_133749)	promoter-TSS (NM_133749)	-61	NM_133749	73024	Mm.268027	NM_133749	ENSMUSG00000055943	Emc7	2900064A13Rik|AI451465|ORF3|c11orf3	ER membrane protein complex subunit 7	protein-coding
peak_012734	chr3	103019726	103021887	+	0	NA	intron (NM_144901, intron 1 of 19)	CpG	260	NM_144901	229663	Mm.277713	NM_144901	ENSMUSG00000068823	Csde1	AA960392|BC016898|D3Jfr1|mKIAA0885|unr	cold shock domain containing E1, RNA binding	protein-coding
peak_012654	chr3	96414657	96415084	+	0	NA	promoter-TSS (NR_001579)	promoter-TSS (NR_001579)	-37	NR_001579	21748		NR_001579	ENSMUSG00000064796	Terc	mTER|mTR	telomerase RNA component	ncRNA
peak_019590	chr9	70251012	70251774	+	0	NA	intron (NM_181072, intron 1 of 27)	intron (NM_181072, intron 1 of 27)	44043	NM_181072	71602	Mm.249311	NM_181072	ENSMUSG00000032220	Myo1e	2310020N23Rik|9130023P14Rik|AA407778|myosin-1e|myr 3	myosin IE	protein-coding
peak_010718	chr2	35441419	35441998	+	0	NA	intron (NM_001145821, intron 1 of 7)	intron (NM_001145821, intron 1 of 7)	19741	NM_001308299	14594	Mm.281124	NM_010283	ENSMUSG00000035778	Ggta1	AW108479|GALT|Gal|Ggta|Ggta-1|alpha Gal|alpha3GalT	glycoprotein galactosyltransferase alpha 1, 3	protein-coding
peak_013809	chr4	117135487	117136821	+	0	NA	Intergenic	MTD|LTR|ERVL-MaLR	-2191	NM_001313916	12795	Mm.259022	NM_013807	ENSMUSG00000028680	Plk3	Cnk|Fnk|PLK-3|PRK	polo like kinase 3	protein-coding
peak_016064	chr6	90742021	90742382	+	0	NA	intron (NM_001356440, intron 1 of 13)	intron (NM_001356440, intron 1 of 13)	-25672	NM_001134383	232227	Mm.196943	NM_182784	ENSMUSG00000034312	Iqsec1	AW561907|BC026481|BRAG2|D6Ertd349e|cI-43	IQ motif and Sec7 domain 1	protein-coding
peak_000600	chr1	120531674	120533136	+	0	NA	Intergenic	Intergenic	-27381	NM_010766	17167	Mm.1856	NM_010766	ENSMUSG00000026390	Marco	AI323439|Ly112|Scara2	macrophage receptor with collagenous structure	protein-coding
peak_004375	chr12	85369044	85369593	+	0	NA	intron (NM_026775, intron 1 of 4)	intron (NM_026775, intron 1 of 4)	5399	NM_026775	68581	Mm.379159	NM_026775	ENSMUSG00000021248	Tmed10	1110014C03Rik|Tmp21|p23|p24delta1	transmembrane p24 trafficking protein 10	protein-coding
peak_015928	chr6	72431095	72431372	+	0	NA	TTS (NM_019802)	TTS (NM_019802)	-7450	NR_046011	78108	Mm.440743	NR_046011	ENSMUSG00000108591	Particl	4930414L22Rik|AI449819	promoter of Mat2a antisense radiation induced circulating long non-coding RNA	ncRNA
peak_015662	chr6	31216416	31219417	+	0	NA	intron (NR_110469, intron 1 of 3)	CpG	558	NR_110471	232685	Mm.443019	NM_144555	ENSMUSG00000044471	Lncpint	Lincpint|MNCb-1768|Pint|linc-Pint	long non-protein coding RNA, Trp53 induced transcript	ncRNA
peak_009255	chr18	65429629	65431066	+	0	NA	promoter-TSS (NM_172833)	promoter-TSS (NM_172833)	-643	NM_001365019	240354	Mm.132613	NM_172833	ENSMUSG00000032688	Malt1	A630046N12|D430033E09Rik|Pcasp1	MALT1 paracaspase	protein-coding
peak_003716	chr11	116109053	116109480	+	0	NA	intron (NM_172570, intron 1 of 5)	intron (NM_172570, intron 1 of 5)	969	NM_001205081	217333	Mm.347770	NM_172570	ENSMUSG00000020773	Trim47	2210023F24Rik	tripartite motif-containing 47	protein-coding
peak_002251	chr10	117320581	117321147	+	0	NA	Intergenic	Intergenic	-27996	NM_013590	17110	Mm.177539	NM_013590	ENSMUSG00000069515	Lyz1	Lyz|Lyzf3|Lzp-s	lysozyme 1	protein-coding
peak_009124	chr18	50128662	50129422	+	0	NA	intron (NM_008292, intron 1 of 23)	intron (NM_008292, intron 1 of 23)	841	NM_008292	15488	Mm.277857	NM_008292	ENSMUSG00000024507	Hsd17b4	17-beta-HSD|17[b]-HSD|DBP|MFE-2|MFP2|MPF-2|Mfp-2|perMFE-2	hydroxysteroid (17-beta) dehydrogenase 4	protein-coding
peak_012891	chr3	116594709	116595096	+	0	NA	promoter-TSS (NM_028349)	promoter-TSS (NM_028349)	-15	NR_152258	229780	Mm.259648	NM_030016	ENSMUSG00000033439	Trmt13	4631408H19Rik|A330067P21|A930028L21Rik|Ccdc76	tRNA methyltransferase 13	protein-coding
peak_001662	chr10	57727304	57728202	+	0	NA	intron (NM_008863, intron 4 of 5)	intron (NM_008863, intron 4 of 5)	-57170	NM_021272	12140	Mm.3644	NM_021272	ENSMUSG00000019874	Fabp7	B-FABP|BFABP|Blbp|MRG	fatty acid binding protein 7, brain	protein-coding
peak_006845	chr15	78247664	78248744	+	0	NA	intron (NM_008677, intron 1 of 9)	CT-rich|Low_complexity|Low_complexity	3393	NM_008677	17972	Mm.2068	NM_008677	ENSMUSG00000071715	Ncf4	AI451400|p40phox	neutrophil cytosolic factor 4	protein-coding
peak_003979	chr12	31950120	31951116	+	0	NA	promoter-TSS (NM_153198)	promoter-TSS (NM_153198)	-373	NM_001361928	73389	Mm.390461	NM_153198	ENSMUSG00000002996	Hbp1	1700058O05Rik|BE629963|C330012F01Rik|C86454	high mobility group box transcription factor 1	protein-coding
peak_000672	chr1	131909743	131910578	+	0	NA	promoter-TSS (NM_001145804)	promoter-TSS (NM_001145804)	-298	NM_001145804	98415	Mm.246869	NM_175294	ENSMUSG00000026434	Nucks1	2700010L10Rik|8430423A01Rik|AI647518|C78391|Nucks	nuclear casein kinase and cyclin-dependent kinase substrate 1	protein-coding
peak_003898	chr12	16092633	16093011	+	0	NA	Intergenic	Intergenic	-276037	NM_144551	217410	Mm.491136	NM_144551	ENSMUSG00000020601	Trib2	AW319517|TRB-2|TRB2	tribbles pseudokinase 2	protein-coding
peak_016829	chr7	5062994	5063382	+	0	NA	intron (NM_133671, intron 1 of 11)	intron (NM_133671, intron 1 of 11)	1045	NM_001205231	22185	Mm.360389	NM_133671	ENSMUSG00000030435	U2af2	65kDa	U2 small nuclear ribonucleoprotein auxiliary factor (U2AF) 2	protein-coding
peak_005472	chr13	96545213	96545511	+	0	NA	intron (NM_023420, intron 1 of 17)	PB1D10|SINE|Alu	2627	NM_023420	68018	Mm.24125	NM_023420	ENSMUSG00000021669	Col4a3bp	2810404O15Rik|9230101K08Rik|AU016711|CERT|GPBP	collagen, type IV, alpha 3 (Goodpasture antigen) binding protein	protein-coding
peak_000202	chr1	53822354	53822802	+	0	NA	intron (NM_001001883, intron 28 of 28)	MT2B|LTR|ERVL	-26846	NR_106149	102465783		NR_106149	ENSMUSG00000098443	Mir7681	Gm27806|mmu-mir-7681	microRNA 7681	ncRNA
peak_000189	chr1	52800117	52800629	+	0	NA	intron (NM_008384, intron 1 of 5)	MT2B|LTR|ERVL	17315	NM_008384	16329	Mm.917	NM_008384	ENSMUSG00000026102	Inpp1	2300002C06Rik|AV137389	inositol polyphosphate-1-phosphatase	protein-coding
peak_002198	chr10	99584839	99585342	+	0	NA	Intergenic	Intergenic	-24081	NR_038019	100504202	Mm.403801	NR_038019	ENSMUSG00000111962	Gm20110	-	predicted gene, 20110	ncRNA
peak_005103	chr13	43209511	43210173	+	0	NA	intron (NM_001033399, intron 1 of 1)	intron (NM_001033399, intron 1 of 1)	-38341	NM_001252640	67046	Mm.269213	NM_025935	ENSMUSG00000021368	Tbc1d7	2610009C09Rik	TBC1 domain family, member 7	protein-coding
peak_018286	chr8	27260602	27261379	+	0	NA	intron (NM_007918, intron 1 of 2)	intron (NM_007918, intron 1 of 2)	663	NM_007918	13685	Mm.6700	NM_007918	ENSMUSG00000031490	Eif4ebp1	4e-bp1|AA959816|PHAS-I	eukaryotic translation initiation factor 4E binding protein 1	protein-coding
peak_003820	chr11	120796428	120796829	+	0	NA	promoter-TSS (NM_026824)	promoter-TSS (NM_026824)	-233	NM_026824	68730	Mm.180622	NM_026824	ENSMUSG00000025155	Dus1l	1110032N12Rik	dihydrouridine synthase 1-like (S. cerevisiae)	protein-coding
peak_003535	chr11	103102017	103102602	+	0	NA	promoter-TSS (NM_152813)	promoter-TSS (NM_152813)	621	NM_025988	67131	Mm.390367	NM_025988	ENSMUSG00000056938	Acbd4	2010009P05Rik|2010015A21Rik|AI849317	acyl-Coenzyme A binding domain containing 4	protein-coding
peak_020178	chrX	146512267	146512559	+	0	NA	Intergenic	Intergenic	-450100	NM_008312	15560	Mm.439670	NM_008312	ENSMUSG00000041380	Htr2c	5-HT2C|5-HT2cR|5-HTR2C|5HT1c|Htr1c|SR1	5-hydroxytryptamine (serotonin) receptor 2C	protein-coding
peak_003085	chr11	75587490	75588361	+	0	NA	promoter-TSS (NM_008850)	promoter-TSS (NM_008850)	-154	NM_008850	18738	Mm.3128	NM_008850	ENSMUSG00000017781	Pitpna	Pitpn|vb|vibrator	phosphatidylinositol transfer protein, alpha	protein-coding
peak_018669	chr8	84270275	84270887	+	0	NA	promoter-TSS (NM_001294281)	promoter-TSS (NM_001294281)	-179	NM_001294281	67736	Mm.30095	NM_026350	ENSMUSG00000004994	Ccdc130	4930527D15Rik|C77430	coiled-coil domain containing 130	protein-coding
peak_011145	chr2	101834774	101835594	+	0	NA	intron (NM_001355625, intron 1 of 8)	Lx8|LINE|L1	3796	NM_001110849	72446	Mm.24138	NM_175181	ENSMUSG00000032841	Prr5l	2600010E01Rik|4833411O04Rik|Protor-2|Protor2	proline rich 5 like	protein-coding
peak_010141	chr19	46524186	46524504	+	0	NA	Intergenic	Intergenic	22697	NM_053100	93679	Mm.392177	NM_053100	ENSMUSG00000025034	Trim8	AA408830|BB006755|GERP|Rnf27	tripartite motif-containing 8	protein-coding
peak_016261	chr6	116071891	116072040	+	0	NA	intron (NM_177412, intron 3 of 5)	intron (NM_177412, intron 3 of 5)	-14954	NM_001364577	330401	Mm.425352	NM_177412	ENSMUSG00000030126	Tmcc1	3632431M01Rik|mKIAA0779	transmembrane and coiled coil domains 1	protein-coding
peak_002135	chr10	96435125	96435449	+	0	NA	Intergenic	Intergenic	-181714	NM_007569	12226	Mm.23811	NM_007569	ENSMUSG00000036478	Btg1	AI426953|AW546738	B cell translocation gene 1, anti-proliferative	protein-coding
peak_013540	chr4	62661565	62662036	+	0	NA	intron (NM_134257, intron 10 of 15)	intron (NM_134257, intron 10 of 15)	-12174	NM_001310706	50780	Mm.286753	NM_019492	ENSMUSG00000059810	Rgs3	4930506N09Rik|C2PA-RGS3|C2pa|PDZ-RGS3|RGS3S	regulator of G-protein signaling 3	protein-coding
peak_006283	chr14	103345358	103345987	+	0	NA	intron (NM_207215, intron 1 of 84)	intron (NM_207215, intron 1 of 84)	1128	NM_207215	105689	Mm.6478	NM_207215	ENSMUSG00000033004	Mycbp2	AU023734|AW107953|AW546647|C130061D10Rik|Pam|Phr1|R75243	MYC binding protein 2, E3 ubiquitin protein ligase	protein-coding
peak_003051	chr11	72607057	72607292	+	0	NA	promoter-TSS (NM_025985)	promoter-TSS (NM_025985)	-87	NM_025985	67128	Mm.458052	NM_025985	ENSMUSG00000020794	Ube2g1	2700059C12Rik|AI256795|AU014992|AW552068|D130023C12Rik	ubiquitin-conjugating enzyme E2G 1	protein-coding
peak_013026	chr3	139042125	139042737	+	0	NA	intron (NM_001356388, intron 2 of 13)	intron (NM_001356388, intron 2 of 13)	32770	NM_145544	229877	Mm.28893	NM_145544	ENSMUSG00000028149	Rap1gds1	BC011279|GDS1	RAP1, GTP-GDP dissociation stimulator 1	protein-coding
peak_001565	chr10	41473069	41474658	+	0	NA	Intergenic	Intergenic	-2451	NM_001164433	171580	Mm.290431	NM_138315	ENSMUSG00000019823	Mical1	MICAL|MICAL-1|Nical	microtubule associated monooxygenase, calponin and LIM domain containing 1	protein-coding
peak_010486	chr2	14262941	14263241	+	0	NA	intron (NM_008625, intron 6 of 29)	MER33|DNA|hAT-Charlie	2088	NR_030609	100124488		NR_030609	ENSMUSG00000077897	Mir511	Mirn511|mir-511|mmu-mir-511	microRNA 511	ncRNA
peak_017819	chr7	114182471	114182923	+	0	NA	Intergenic	Intergenic	-64916	NM_025846	66922	Mm.276572	NM_025846	ENSMUSG00000055723	Rras2	2610016H24Rik|C86394|TC21	related RAS viral (r-ras) oncogene 2	protein-coding
peak_013078	chr3	148917731	148919002	+	0	NA	intron (NM_001081298, intron 1 of 23)	intron (NM_001081298, intron 1 of 23)	36269	NM_001081298	99633	Mm.9776	NM_001081298	ENSMUSG00000028184	Adgrl2	AI450192|CIRL-2|Gm619|Lec1|Lphh1|Lphn2|mKIAA0786	adhesion G protein-coupled receptor L2	protein-coding
peak_002515	chr11	17009491	17010022	+	0	NA	Intergenic	B1_Mur2|SINE|Alu	-1038	NM_019549	56193	Mm.98232	NM_019549	ENSMUSG00000020120	Plek	2010300B13Rik	pleckstrin	protein-coding
peak_008861	chr17	88462469	88463585	+	0	NA	exon (NM_001355743, exon 2 of 5)	exon (NM_001355743, exon 2 of 5)	22323	NM_001355742	14236	Mm.112824	NM_180974	ENSMUSG00000034998	Foxn2	3230402J05Rik|6030465J18Rik|Fkh19|Foxn1|HTLF	forkhead box N2	protein-coding
peak_001381	chr10	13981962	13982470	+	0	NA	intron (NM_001358782, intron 1 of 9)	intron (NM_001358782, intron 1 of 9)	15837	NM_010437	15273	Mm.42157	NM_010437	ENSMUSG00000015501	Hivep2	Gm20114|MIBP-1|MIBP1|Schnurri-2|Shn-2	human immunodeficiency virus type I enhancer binding protein 2	protein-coding
peak_018946	chr8	122460958	122461757	+	0	NA	promoter-TSS (NM_013914)	promoter-TSS (NM_013914)	-668	NM_013914	30927	Mm.103673	NM_013914	ENSMUSG00000006587	Snai3	AI643946|Smuc|Zfp293	snail family zinc finger 3	protein-coding
peak_011003	chr2	75770612	75771153	+	0	NA	Intergenic	Intergenic	-61295	NM_172666	228061	Mm.31227	NM_172666	ENSMUSG00000042410	Agps	5832437L22|9930035G10Rik|AW123847|Adaps|Adas|Adhaps|Adps|Aldhpsy|bs2	alkylglycerone phosphate synthase	protein-coding
peak_001623	chr10	44690941	44692679	+	0	NA	Intergenic	Intergenic	-233062	NM_007548	12142	Mm.4800	NM_007548	ENSMUSG00000038151	Prdm1	Blimp-1|Blimp1|PRDI-BF1|ZNFPR1A1|b2b1765Clo	PR domain containing 1, with ZNF domain	protein-coding
peak_017494	chr7	80772476	80772730	+	0	NA	intron (NM_016721, intron 2 of 37)	intron (NM_016721, intron 2 of 37)	30728	NM_016721	29875	Mm.207619	NM_016721	ENSMUSG00000030536	Iqgap1	AA682088|D7Ertd237e|D7Ertd257e|mKIAA0051	IQ motif containing GTPase activating protein 1	protein-coding
peak_011482	chr2	131196281	131197146	+	0	NA	intron (NM_001111075, intron 13 of 14)	intron (NM_001111075, intron 13 of 14)	9765	NM_001111075	12531	Mm.38444	NM_023117	ENSMUSG00000027330	Cdc25b	AI604853	cell division cycle 25B	protein-coding
peak_016927	chr7	19822906	19823883	+	0	NA	promoter-TSS (NM_033601)	promoter-TSS (NM_033601)	-639	NM_033601	12051	Mm.439658	NM_033601	ENSMUSG00000053175	Bcl3	AI528691|Bcl-3	B cell leukemia/lymphoma 3	protein-coding
peak_001553	chr10	40246261	40246618	+	0	NA	intron (NM_023323, intron 1 of 9)	intron (NM_023323, intron 1 of 9)	540	NM_001042556	67239	Mm.11480	NM_023323	ENSMUSG00000038510	Rpf2	2810470K21Rik|AU040229|AU043242|Bxdc1	ribosome production factor 2 homolog	protein-coding
peak_012193	chr3	27288735	27288987	+	0	NA	Intergenic	Intergenic	-28216	NM_009425	22035	Mm.1062	NM_009425	ENSMUSG00000039304	Tnfsf10	A330042I21Rik|AI448571|APO-2L|Ly81|TL2|Tnlg6a|Trail	tumor necrosis factor (ligand) superfamily, member 10	protein-coding
peak_007962	chr17	5255429	5255842	+	0	NA	intron (NM_001085355, intron 5 of 19)	intron (NM_001085355, intron 5 of 19)	163132	NM_175349	106557	Mm.432764	NM_175349	ENSMUSG00000101959	Ldhal6b	4933402O15Rik|AI326310|LDHL|Ldhal	lactate dehydrogenase A-like 6B	protein-coding
peak_014610	chr5	36694578	36694963	+	0	NA	intron (NM_001081232, intron 1 of 8)	intron (NM_001081232, intron 1 of 8)	1251	NM_001081232	320661	Mm.26480	NM_177221	ENSMUSG00000029190	D5Ertd579e	9030221A05Rik|A930018H20Rik|Kiaa0232	DNA segment, Chr 5, ERATO Doi 579, expressed	protein-coding
peak_013127	chr4	3803717	3804034	+	0	NA	Intergenic	Intergenic	31780	NM_026147	67427	Mm.21938	NM_026147	ENSMUSG00000028234	Rps20	4632426K06Rik|Dsk4	ribosomal protein S20	protein-coding
peak_003890	chr12	8922562	8924064	+	0	NA	intron (NM_008640, intron 1 of 6)	intron (NM_008640, intron 1 of 6)	2006	NM_008640	17775	Mm.30071	NM_008640	ENSMUSG00000020585	Laptm4a	AA286466|LAPTM4|MTP|Mtrp|mKIAA0108	lysosomal-associated protein transmembrane 4A	protein-coding
peak_008644	chr17	57338120	57338618	+	0	NA	Intergenic	Intergenic	-20317	NM_001355723	13733	Mm.2254	NM_010130	ENSMUSG00000004730	Adgre1	DD7A5-7|EGF-TM7|Emr1|F4/80|Gpf480|Ly71|TM7LN3	adhesion G protein-coupled receptor E1	protein-coding
peak_007560	chr16	38088773	38089470	+	0	NA	non-coding (NR_033221, exon 1 of 1)	non-coding (NR_033221, exon 1 of 1)	120	NM_019827	56637	Mm.394930	NM_019827	ENSMUSG00000022812	Gsk3b	7330414F15Rik|8430431H08Rik|C86142|GSK-3|GSK-3beta|GSK3	glycogen synthase kinase 3 beta	protein-coding
peak_017405	chr7	75764979	75766189	+	0	NA	Intergenic	Intergenic	-82754	NM_001122780	207952	Mm.206223	NM_029652	ENSMUSG00000055652	Klhl25	2810402K13Rik|BC027373|Enc-1	kelch-like 25	protein-coding
peak_011733	chr2	153562201	153562631	+	0	NA	Intergenic	MTD|LTR|ERVL-MaLR	-32445	NM_001134300	329540	Mm.50600	NM_001001986	ENSMUSG00000061411	Nol4l	4931410H15|8430427H17Rik|AI429157|Gm1636	nucleolar protein 4-like	protein-coding
peak_005854	chr14	43898569	43899042	+	0	NA	Intergenic	B4A|SINE|B4	24791	NM_053112	93725		NM_053112	ENSMUSG00000090166	Ear10	Raf2	eosinophil-associated, ribonuclease A family, member 10	protein-coding
peak_001766	chr10	67365031	67365969	+	0	NA	Intergenic	MTE2a|LTR|ERVL-MaLR	-80219	NM_001036293	641340	Mm.136223	NM_001036293	ENSMUSG00000075000	Nrbf2	NRBF-2	nuclear receptor binding factor 2	protein-coding
peak_019226	chr9	40797463	40797772	+	0	NA	Intergenic	Intergenic	-3659	NM_001364480	15481	Mm.290774	NM_031165	ENSMUSG00000015656	Hspa8	2410008N15Rik|Hsc70|Hsc71|Hsc73|Hsp73|Hspa10	heat shock protein 8	protein-coding
peak_016585	chr6	129457239	129459356	+	0	NA	Intergenic	L1Md_F3|LINE|L1	-6297	NM_175526	243653	Mm.131289	NM_175526	ENSMUSG00000033082	Clec1a	5930406N14Rik	C-type lectin domain family 1, member a	protein-coding
peak_010533	chr2	22799243	22800783	+	0	NA	intron (NM_019456, intron 1 of 13)	Kanga11a|DNA|TcMar-Tc2	25686	NM_019456	54519	Mm.14255	NM_019456	ENSMUSG00000026786	Apbb1ip	9930118P07Rik|Prp48	amyloid beta (A4) precursor protein-binding, family B, member 1 interacting protein	protein-coding
peak_009585	chr19	9992514	9993489	+	0	NA	intron (NM_011913, intron 3 of 11)	intron (NM_011913, intron 3 of 11)	8632	NM_011913	24115	Mm.31577	NM_011913	ENSMUSG00000037418	Best1	Bmd|Vmd2|mBest1	bestrophin 1	protein-coding
peak_006396	chr15	19856777	19858445	+	0	NA	Intergenic	RLTR45|LTR|ERVK	672238	NR_155419	102639102	Mm.463245	NR_155419	ENSMUSG00000115803	Gm35496	-	predicted gene, 35496	ncRNA
peak_017130	chr7	43465516	43466306	+	0	NA	intron (NM_001368881, intron 4 of 9)	intron (NM_001368881, intron 4 of 9)	2760	NM_001368881	75690	Mm.30200	NM_001290316	ENSMUSG00000070604	Vsig10l	-	V-set and immunoglobulin domain containing 10 like	protein-coding
peak_011185	chr2	102952164	102952319	+	0	NA	Intergenic	L1MDa|LINE|L1	-50576	NM_001039150	12505	Mm.423621	NM_009851	ENSMUSG00000005087	Cd44	AU023126|AW121933|AW146109|HERMES|Ly-24|Pgp-1	CD44 antigen	protein-coding
peak_014305	chr4	154997740	154998188	+	0	NA	intron (NM_175556, intron 10 of 22)	RLTR28|LTR|ERVL	13061	NM_175556	269615	Mm.379458	NM_175556	ENSMUSG00000029055	Plch2	A930027K05Rik|PLCeta2|Plc-eta2|Plcl4	phospholipase C, eta 2	protein-coding
peak_005075	chr13	41561135	41561459	+	0	NA	Intergenic	Intergenic	-44585	NM_001163572	621976	Mm.259830	NM_001163572	ENSMUSG00000087370	Tmem170b	EG621976	transmembrane protein 170B	protein-coding
peak_016038	chr6	88730217	88730413	+	0	NA	intron (NM_001166249, intron 2 of 7)	intron (NM_001166249, intron 2 of 7)	5611	NM_001166251	23945	Mm.272197	NM_011844	ENSMUSG00000033174	Mgll	AA589436|Magl|Mgl	monoglyceride lipase	protein-coding
peak_010610	chr2	28583002	28583342	+	0	NA	5' UTR (NM_148928, exon 1 of 12)	5' UTR (NM_148928, exon 1 of 12)	107	NM_148928	70239	Mm.274120	NM_148928	ENSMUSG00000026816	Gtf3c5	2700084A09Rik|TFIIIC63|TFiiiC2-63	general transcription factor IIIC, polypeptide 5	protein-coding
peak_004067	chr12	40626294	40626895	+	0	NA	intron (NM_172803, intron 4 of 52)	intron (NM_172803, intron 4 of 52)	180541	NM_172803	238130	Mm.341423	NM_172803	ENSMUSG00000035954	Dock4	5330406C03|6330411N01Rik|AF263288|C030023J22|mKIAA0716	dedicator of cytokinesis 4	protein-coding
peak_003429	chr11	98934017	98934427	+	0	NA	Intergenic	Intergenic	-3474	NM_009024	19401	Mm.439744	NM_009024	ENSMUSG00000037992	Rara	Nr1b1|RAR|RARalpha1	retinoic acid receptor, alpha	protein-coding
peak_007376	chr16	21641868	21642447	+	0	NA	intron (NM_001081366, intron 46 of 46)	intron (NM_001081366, intron 46 of 46)	52508	NM_001001881	72190	Mm.131606	NM_001001881	ENSMUSG00000043391	2510009E07Rik	AI194952	RIKEN cDNA 2510009E07 gene	protein-coding
peak_000187	chr1	52653302	52653867	+	0	NA	Intergenic	MusHAL1|LINE|L1	22879	NM_001142647	227094	Mm.83541	NM_172654	ENSMUSG00000043015	Nemp2	5330401P04Rik|9830163O08|Tmem194b	nuclear envelope integral membrane protein 2	protein-coding
peak_009237	chr18	62224062	62225537	+	0	NA	Intergenic	Intergenic	44699	NM_001013754	225609	Mm.296917	NM_001013754	ENSMUSG00000054589	Gm9949	EG225609	predicted gene 9949	protein-coding
peak_000338	chr1	72508855	72509549	+	0	NA	intron (NM_001045533, intron 1 of 3)	intron (NM_001045533, intron 1 of 3)	27957	NM_001045533	381270	Mm.337023	NM_001045533	ENSMUSG00000039372	March4	BC056494|mKIAA1399	membrane-associated ring finger (C3HC4) 4	protein-coding
peak_017055	chr7	30563154	30563416	+	0	NA	promoter-TSS (NM_025498)	promoter-TSS (NM_025498)	-55	NM_170760	233073	Mm.34790	NM_170760	ENSMUSG00000078765	U2af1l4	AA407033|AF419339|AI451269|AW553050|U2af26	U2 small nuclear RNA auxiliary factor 1-like 4	protein-coding
peak_014098	chr4	135962872	135963895	+	0	NA	promoter-TSS (NM_001356493)	promoter-TSS (NM_001356493)	-342	NM_001356493	74246	Mm.247946	NM_178389	ENSMUSG00000028671	Gale	2310002A12Rik|AI323962	galactose-4-epimerase, UDP	protein-coding
peak_008619	chr17	56276735	56277336	+	0	NA	promoter-TSS (NM_174989)	promoter-TSS (NM_174989)	-268	NM_174989	106759	Mm.203952	NM_174989	ENSMUSG00000047123	Ticam1	AW046014|AW547018|TICAM-1|TRIF	toll-like receptor adaptor molecule 1	protein-coding
peak_003231	chr11	83628331	83629820	+	0	NA	Intergenic	Intergenic	20303	NM_011337	20302	Mm.1282	NM_011337	ENSMUSG00000000982	Ccl3	AI323804|G0S19-1|LD78alpha|MIP-1alpha|MIP1-(a)|MIP1-alpha|Mip1a|Scya3	chemokine (C-C motif) ligand 3	protein-coding
peak_007245	chr16	5778095	5778961	+	0	NA	Intergenic	B4|SINE|B4	-106265	NM_001359730	268859	Mm.370334	NM_021477	ENSMUSG00000008658	Rbfox1	A2bp|A2bp1|Hrnbp1|fox-1	RNA binding protein, fox-1 homolog (C. elegans) 1	protein-coding
peak_012416	chr3	79564815	79565276	+	0	NA	intron (NM_001162999, intron 1 of 16)	intron (NM_001162999, intron 1 of 16)	2634	NM_001162999	329679	Mm.244005	NM_001162999	ENSMUSG00000061175	Fnip2	D630023B12Rik|mKIAA1450	folliculin interacting protein 2	protein-coding
peak_015075	chr5	114380457	114380831	+	0	NA	promoter-TSS (NM_001331219)	promoter-TSS (NM_001331219)	24	NR_138602	117146	Mm.28792	NM_054093	ENSMUSG00000029577	Ube3b	AI449831|AU020130	ubiquitin protein ligase E3B	protein-coding
peak_008615	chr17	56265021	56265325	+	0	NA	Intergenic	Intergenic	8380	NM_010192	14154	Mm.290813	NM_010192	ENSMUSG00000043683	Fem1a	AW611390|Fem1aa	feminization 1 homolog a (C. elegans)	protein-coding
peak_011399	chr2	128748655	128749381	+	0	NA	intron (NM_008587, intron 4 of 18)	intron (NM_008587, intron 4 of 18)	50103	NM_008587	17289	Mm.239655	NM_008587	ENSMUSG00000014361	Mertk	Eyk|Mer|Nyk|nmf12	MER proto-oncogene tyrosine kinase	protein-coding
peak_009015	chr18	36561486	36561980	+	0	NA	intron (NM_175375, intron 1 of 33)	intron (NM_175375, intron 1 of 33)	1130	NM_175375	108857	Mm.482287	NM_175375	ENSMUSG00000024483	Ankhd1	1110004O12Rik|4933432B13Rik|9130019P20Rik|A530027J04Rik|A630021B20Rik|AA571404|Mask|mFLJ00246|mKIAA1085	ankyrin repeat and KH domain containing 1	protein-coding
peak_016161	chr6	108598236	108599087	+	0	NA	intron (NR_104577, intron 3 of 6)	intron (NR_104577, intron 3 of 6)	24506	NR_040757	75394	Mm.395061	NR_040757	ENSMUSG00000087341	0610040F04Rik	-	RIKEN cDNA 0610040F04 gene	ncRNA
peak_011585	chr2	142901730	142902135	+	0	NA	promoter-TSS (NM_001081133)	promoter-TSS (NM_001081133)	-468	NM_001355123	16558	Mm.251934	NM_001081133	ENSMUSG00000038844	Kif16b	8430434E15Rik|AA623607|AI789011|C80253|C80902|mKIAA1590	kinesin family member 16B	protein-coding
peak_008914	chr18	7624307	7627894	+	0	NA	intron (NM_001081287, intron 1 of 16)	intron (NM_001081287, intron 1 of 16)	763	NM_001081287	75739	Mm.133293	NM_001081287	ENSMUSG00000057440	Mpp7	1110068J02Rik|2810038M04Rik|5430426E14Rik|AI415104|Gm955	membrane protein, palmitoylated 7 (MAGUK p55 subfamily member 7)	protein-coding
peak_006305	chr14	119007356	119007945	+	0	NA	intron (NM_001081252, intron 33 of 38)	intron (NM_001081252, intron 33 of 38)	69718	NM_008929	100037258	Mm.12616	NM_008929	ENSMUSG00000022136	Dnajc3	AA408985|AU067833|Dnajc3a|Dnajc3b|Prkri|mp58|p58|p58IPK	DnaJ heat shock protein family (Hsp40) member C3	protein-coding
peak_019682	chr9	85357462	85357961	+	0	NA	Intergenic	Intergenic	-30561	NM_001160379	212943	Mm.74610	NM_001160378	ENSMUSG00000032265	Tent5a	BAP014|D930050G01Rik|Fam46a	terminal nucleotidyltransferase 5A	protein-coding
peak_012207	chr3	29176837	29177411	+	0	NA	intron (NR_151638, intron 4 of 13)	intron (NR_151638, intron 4 of 13)	94593	NM_001357198	75740	Mm.330948	NM_029412	ENSMUSG00000063600	Egfem1	6130401L20Rik|Efcab11	EGF-like and EMI domain containing 1	protein-coding
peak_008562	chr17	48322053	48322773	+	0	NA	exon (NM_177083, exon 5 of 6)	exon (NM_177083, exon 5 of 6)	6251	NM_177083	320148	Mm.123455	NM_177083	ENSMUSG00000043740	B430306N03Rik	Treml6	RIKEN cDNA B430306N03 gene	protein-coding
peak_007474	chr16	30386327	30386797	+	0	NA	intron (NM_001128096, intron 2 of 33)	intron (NM_001128096, intron 2 of 33)	1968	NM_001128094	224088	Mm.8924	NM_001128094	ENSMUSG00000022533	Atp13a3	AU022875|Gm1745|Gm541|Gm542	ATPase type 13A3	protein-coding
peak_007617	chr16	45029006	45031979	+	0	NA	Intergenic	L1_Mus1|LINE|L1	-63519	NM_026439	67896	Mm.181074	NM_026439	ENSMUSG00000022665	Ccdc80	2610001E17Rik|DRO1|Ssg1|Urb	coiled-coil domain containing 80	protein-coding
peak_014354	chr5	3499298	3500267	+	0	NA	intron (NM_009873, intron 5 of 7)	intron (NM_009873, intron 5 of 7)	-44051	NM_001042501	68152	Mm.240265	NM_026583	ENSMUSG00000058503	Fam133b	2900022K02Rik|5830415L20Rik	family with sequence similarity 133, member B	protein-coding
peak_018836	chr8	111056098	111056306	+	0	NA	promoter-TSS (NM_028274)	promoter-TSS (NM_028274)	-137	NM_028274	72544	Mm.24174	NM_028274	ENSMUSG00000109941	Exosc6	2610510N21Rik|C76919|Mtr3	exosome component 6	protein-coding
peak_015542	chr6	13870609	13872472	+	0	NA	promoter-TSS (NM_001352887)	promoter-TSS (NM_001352887)	-22	NM_001352887	66520	Mm.29615	NM_183258		2610001J05Rik	C79299	RIKEN cDNA 2610001J05 gene	protein-coding
peak_014925	chr5	100508767	100509717	+	0	NA	Intergenic	Intergenic	-8603	NM_001359914	231506	Mm.212568	NM_172714	ENSMUSG00000035310	Lin54	AI461788	lin-54 homolog (C. elegans)	protein-coding
peak_005988	chr14	57386756	57386977	+	0	NA	intron (NM_030004, intron 1 of 7)	intron (NM_030004, intron 1 of 7)	11617	NM_030004	68631	Mm.25539	NM_030004	ENSMUSG00000021947	Cryl1	1110025H08Rik|A230106J09Rik|C85932|gul3dh	crystallin, lambda 1	protein-coding
peak_003951	chr12	21371470	21371851	+	0	NA	intron (NR_120376, intron 1 of 18)	intron (NR_120376, intron 1 of 18)	1972	NR_102380	11491	Mm.27681	NM_009615	ENSMUSG00000052593	Adam17	CD156b|Tace	a disintegrin and metallopeptidase domain 17	protein-coding
peak_002816	chr11	59163756	59164294	+	0	NA	promoter-TSS (NM_001270791)	promoter-TSS (NM_001270791)	-280	NM_173785	216792	Mm.266175	NM_173785	ENSMUSG00000049287	Iba57	4930543L23Rik|A230051G13Rik|C1orf69	IBA57 homolog, iron-sulfur cluster assembly	protein-coding
peak_016813	chr7	4718945	4719676	+	0	NA	intron (NM_001142792, intron 5 of 5)	intron (NM_001142792, intron 5 of 5)	5772	NM_001142792	330460	Mm.361851	NM_177887	ENSMUSG00000046456	Tmem150b	A630041N19|Tmem224	transmembrane protein 150B	protein-coding
peak_017049	chr7	30412376	30414628	+	0	NA	promoter-TSS (NM_011662)	promoter-TSS (NM_011662)	-280	NM_011662	22177	Mm.46301	NM_011662	ENSMUSG00000030579	Tyrobp	DAP12|KARAP|Ly83	TYRO protein tyrosine kinase binding protein	protein-coding
peak_003461	chr11	100546728	100547222	+	0	NA	intron (NM_028918, intron 1 of 11)	intron (NM_028918, intron 1 of 11)	1367	NM_028918	74407	Mm.31590	NM_028918	ENSMUSG00000006784	Ttc25	4933404O19Rik	tetratricopeptide repeat domain 25	protein-coding
peak_001848	chr10	77547364	77548335	+	0	NA	intron (NR_157228, intron 5 of 13)	B2_Mm2|SINE|B2	17479	NR_157228	16414	Mm.1137	NM_008404	ENSMUSG00000000290	Itgb2	2E6|AI528527|Cd18|LAD|LCAMB|Lfa1|MF17	integrin beta 2	protein-coding
peak_005466	chr13	95375588	95376080	+	0	NA	promoter-TSS (NM_025630)	promoter-TSS (NM_025630)	-477	NM_025630	66549	Mm.36785	NM_025630	ENSMUSG00000021681	Aggf1	2010009L17Rik|2310029P06Rik|AW112072|Peg3|VG5Q	angiogenic factor with G patch and FHA domains 1	protein-coding
peak_017620	chr7	92874213	92875307	+	0	NA	promoter-TSS (NM_001355126)	promoter-TSS (NM_001355126)	-493	NM_028243	72461	Mm.389969	NM_028243	ENSMUSG00000061119	Prcp	2510048K03Rik|2610104A14Rik|AI451719|HUMPCP|PCP	prolylcarboxypeptidase (angiotensinase C)	protein-coding
peak_002791	chr11	55113210	55114043	+	0	NA	TTS (NM_010299)	TTS (NM_010299)	15641	NM_010299	14667	Mm.287807	NM_010299	ENSMUSG00000000594	Gm2a	AA408702|AW215435|GM2-AP|SAP-3	GM2 ganglioside activator protein	protein-coding
peak_016978	chr7	25766983	25767631	+	0	NA	intron (NM_001190974, intron 11 of 18)	PB1D9|SINE|Alu	-12548	NM_178089	232989	Mm.254223	NM_144922	ENSMUSG00000040725	Hnrnpul1	E130317O14Rik|E1B-AP5|E1BAP5|Hnrnpul|Hnrpul1	heterogeneous nuclear ribonucleoprotein U-like 1	protein-coding
peak_015762	chr6	43665980	43666508	+	0	NA	promoter-TSS (NM_013861)	promoter-TSS (NM_013861)	34	NM_013861	29807	Mm.320979	NM_013861	ENSMUSG00000029735	Tpk1	-	thiamine pyrophosphokinase	protein-coding
peak_009940	chr19	34473747	34474456	+	0	NA	3' UTR (NM_009890, exon 1 of 1)	3' UTR (NM_009890, exon 1 of 1)	1047	NM_009890	12642	Mm.30824	NM_009890	ENSMUSG00000050370	Ch25h	AI462618|m25OH	cholesterol 25-hydroxylase	protein-coding
peak_000095	chr1	36273261	36273645	+	0	NA	promoter-TSS (NM_153408)	promoter-TSS (NM_153408)	-28	NM_153408	214854	Mm.389110	NM_153408	ENSMUSG00000047180	Neurl3	2010300P06Rik|Lincr	neuralized E3 ubiquitin protein ligase 3	protein-coding
peak_016239	chr6	115433572	115434394	+	0	NA	intron (NM_011146, intron 1 of 6)	intron (NM_011146, intron 1 of 6)	11917	NM_011146	19016	Mm.3020	NM_011146	ENSMUSG00000000440	Pparg	Nr1c3|PPAR-gamma|PPAR-gamma2|PPARgamma|PPARgamma2	peroxisome proliferator activated receptor gamma	protein-coding
peak_008810	chr17	84113444	84113778	+	0	NA	Intergenic	Intergenic	34951	NR_045458	74473	Mm.399575	NR_045458	ENSMUSG00000117571	4933433H22Rik	-	RIKEN cDNA 4933433H22 gene	ncRNA
peak_013582	chr4	80310656	80311452	+	0	NA	Intergenic	Intergenic	-523159	NM_031202	22178	Mm.30438	NM_031202	ENSMUSG00000005994	Tyrp1	Oca3|TRP-1|TRP1|Tyrp|b|brown|isa	tyrosinase-related protein 1	protein-coding
peak_002202	chr10	108162087	108162507	+	0	NA	5' UTR (NM_001368736, exon 1 of 25)	5' UTR (NM_001368736, exon 1 of 25)	199	NM_027892	17931	Mm.422959	NM_027892	ENSMUSG00000019907	Ppp1r12a	1200015F06Rik|5730577I22Rik|AA792106|AV099298|D10Ertd625e|Mypt1	protein phosphatase 1, regulatory subunit 12A	protein-coding
peak_000256	chr1	59316033	59316611	+	0	NA	intron (NM_001356389, intron 10 of 13)	intron (NM_001356389, intron 10 of 13)	59416	NM_001356389	271697	Mm.297713	NM_001033373	ENSMUSG00000026023	Cdk15	Als2cr7|Pftk2	cyclin-dependent kinase 15	protein-coding
peak_015204	chr5	124474483	124475084	+	0	NA	intron (NM_030259, intron 1 of 3)	intron (NM_030259, intron 1 of 3)	3452	NM_030259	80291	Mm.425280	NM_030259	ENSMUSG00000029401	Rilpl2	-	Rab interacting lysosomal protein-like 2	protein-coding
peak_014242	chr4	148941624	148941955	+	0	NA	intron (NM_027195, intron 13 of 15)	intron (NM_027195, intron 13 of 15)	10533	NR_154553	108168987	Mm.393596	NR_154553		Gm13205	AA408865	predicted gene 13205	ncRNA
peak_007761	chr16	76607276	76607863	+	0	NA	Intergenic	Intergenic	58774	NR_155449	102632730		NR_155449		Gm30726	-	predicted gene, 30726	ncRNA
peak_004525	chr12	100186618	100188405	+	0	NA	promoter-TSS (NR_045282)	promoter-TSS (NR_045282)	-457	NR_045282	100038378	Mm.387075	NR_045282	ENSMUSG00000072884	Gm10433	-	predicted gene 10433	ncRNA
peak_009539	chr19	7922000	7922732	+	0	NA	intron (NM_134256, intron 3 of 10)	L1_Mus2|LINE|L1	43661	NM_134256	171405	Mm.326517	NM_134256	ENSMUSG00000067656	Slc22a27	OAT6-L|OAT6-S|Oat9	solute carrier family 22, member 27	protein-coding
peak_019275	chr9	44206041	44206316	+	0	NA	intron (NM_007619, intron 1 of 15)	L1MEg|LINE|L1	27868	NM_007619	12402	Mm.266871	NM_007619	ENSMUSG00000034342	Cbl	4732447J05Rik|Cbl-2|c-Cbl|cbl	Casitas B-lineage lymphoma	protein-coding
peak_013254	chr4	33242368	33242705	+	0	NA	Intergenic	Intergenic	6251	NM_001033225	108767	Mm.27769	NM_001033225	ENSMUSG00000040128	Pnrc1	5730463C12Rik|B4-2|PRR2|Prol2	proline-rich nuclear receptor coactivator 1	protein-coding
peak_012223	chr3	31138711	31139276	+	0	NA	Intergenic	Intergenic	-10927	NM_008770	18417	Mm.4425	NM_008770	ENSMUSG00000037625	Cldn11	Claudin-11|Claudin11|Osp|Otm	claudin 11	protein-coding
peak_001179	chr1	180393021	180393250	+	0	NA	intron (NM_001081175, intron 2 of 7)	intron (NM_001081175, intron 2 of 7)	-62586	NR_003623	277333	Mm.389223	NM_199472		Gm5069	EG277333	glyceraldehyde-3-phosphate dehydrogenase pseudogene	pseudo
peak_000679	chr1	132318466	132318877	+	0	NA	intron (NM_001195025, intron 1 of 7)	intron (NM_001195025, intron 1 of 7)	2546	NM_028778	74137	Mm.100666	NM_028778	ENSMUSG00000009772	Nuak2	1200013B22Rik|Omphk2|Snark|mKIAA0537	NUAK family, SNF1-like kinase, 2	protein-coding
peak_009978	chr19	37960532	37961677	+	0	NA	intron (NM_001099634, intron 18 of 52)	intron (NM_001099634, intron 18 of 52)	82473	NM_001099634	226101	Mm.34674	NM_177035	ENSMUSG00000048612	Myof	2310004N10Rik|2310051D19Rik|E030042N20Rik|Fer1l3	myoferlin	protein-coding
peak_007436	chr16	24394062	24394545	+	0	NA	promoter-TSS (NR_037954)	promoter-TSS (NR_037954)	-648	NR_037954	68841	Mm.361995	NR_037954		Lppos	1110054M08Rik|AI481106	LIM domain containing preferred translocation partner in lipoma, opposite strand	ncRNA
peak_009229	chr18	62174988	62183220	+	0	NA	promoter-TSS (NM_001013754)	promoter-TSS (NM_001013754)	877	NM_007420	11555	Mm.5598	NM_007420	ENSMUSG00000045730	Adrb2	Adrb-2|Badm|Gpcr7	adrenergic receptor, beta 2	protein-coding
peak_016050	chr6	89257591	89257938	+	0	NA	Intergenic	Charlie8|DNA|hAT-Charlie	27961	NR_131021	75131	Mm.391482	NR_131021	ENSMUSG00000107622	4930512J16Rik	Gm44205	RIKEN cDNA 4930512J16 gene	ncRNA
peak_007348	chr16	19969498	19969829	+	0	NA	intron (NM_183390, intron 1 of 6)	intron (NM_183390, intron 1 of 6)	13386	NM_183390	239743	Mm.86699	NM_183390	ENSMUSG00000043008	Klhl6	-	kelch-like 6	protein-coding
peak_001798	chr10	67694168	67694450	+	0	NA	Intergenic	Intergenic	-122350	NR_155444	105245193	Mm.72938	NR_155444		4930563J15Rik	-	RIKEN cDNA 4930563J15 gene	ncRNA
peak_016576	chr6	129402414	129403849	+	0	NA	intron (NM_019985, intron 4 of 5)	intron (NM_019985, intron 4 of 5)	-5731	NM_001205363	232414	Mm.391518	NM_172732	ENSMUSG00000046080	Clec9a	9830005G06Rik|DNGR-1	C-type lectin domain family 9, member a	protein-coding
peak_013928	chr4	129461300	129461750	+	0	NA	promoter-TSS (NM_133889)	promoter-TSS (NM_133889)	-154	NM_133889	100383	Mm.17918	NM_133889	ENSMUSG00000040859	Bsdc1	1110063F24Rik|AW011758	BSD domain containing 1	protein-coding
peak_009635	chr19	10949155	10950146	+	0	NA	promoter-TSS (NM_023731)	promoter-TSS (NM_023731)	-384	NM_023731	108673	Mm.294908	NM_023731	ENSMUSG00000024732	Ccdc86	4933411H20Rik|6720480F16Rik|D19Ertd678e	coiled-coil domain containing 86	protein-coding
peak_014741	chr5	72183971	72184512	+	0	NA	Intergenic	Intergenic	-16052	NM_001356614	27784	Mm.44223	NM_178599	ENSMUSG00000029213	Commd8	C77770|D5Buc26e	COMM domain containing 8	protein-coding
peak_013852	chr4	122852922	122854602	+	0	NA	intron (NM_008917, intron 6 of 8)	intron (NM_008917, intron 6 of 8)	17535	NM_008917	19063	Mm.277719	NM_008917	ENSMUSG00000028657	Ppt1	9530043G02Rik|AA960502|C77813|CLN1|D4Ertd184e|INCL|PPT	palmitoyl-protein thioesterase 1	protein-coding
peak_016566	chr6	129235144	129238488	+	0	NA	intron (NR_040268, intron 2 of 3)	MTE2a|LTR|ERVL-MaLR	1229	NR_040265	76432	Mm.261738	NR_040265	ENSMUSG00000097354	2310001H17Rik	AI646108	RIKEN cDNA 2310001H17 gene	ncRNA
peak_015129	chr5	122130957	122131927	+	0	NA	intron (NM_183307, intron 2 of 12)	intron (NM_183307, intron 2 of 12)	3451	NM_001289811	330188	Mm.386907	NM_183307	ENSMUSG00000043036	Ccdc63	4921511C16Rik	coiled-coil domain containing 63	protein-coding
peak_005267	chr13	55651393	55652319	+	0	NA	intron (NM_001282055, intron 6 of 22)	intron (NM_001282055, intron 6 of 22)	16857	NM_001282055	212880	Mm.202725	NM_145975	ENSMUSG00000021500	Ddx46	2200005K02Rik|8430438J23Rik|AI325430|AI957095|mKIAA0801	DEAD (Asp-Glu-Ala-Asp) box polypeptide 46	protein-coding
peak_000945	chr1	161497383	161497719	+	0	NA	intron (NM_183391, intron 1 of 2)	MIR|SINE|MIR	2894	NM_183391	240873	Mm.276823	NM_183391	ENSMUSG00000066755	Tnfsf18	Gitrl|Tnlg2a	tumor necrosis factor (ligand) superfamily, member 18	protein-coding
peak_002737	chr11	51638640	51639209	+	0	NA	Intergenic	Intergenic	-3028	NM_025346	66089	Mm.288183	NM_025346	ENSMUSG00000001054	Rmnd5b	0610039K22Rik|Gid2	required for meiotic nuclear division 5 homolog B	protein-coding
peak_009499	chr19	6241285	6241957	+	0	NA	promoter-TSS (NM_194348)	promoter-TSS (NM_194348)	-47	NM_194348	329015	Mm.277384	NM_194348	ENSMUSG00000024773	Atg2a	1810013C15Rik|A830054M12|BC023754|mKIAA0404	autophagy related 2A	protein-coding
peak_008473	chr17	44652408	44655049	+	0	NA	intron (NM_001271631, intron 2 of 4)	intron (NM_001271631, intron 2 of 4)	82448	NM_001271631	12393	Mm.391013	NM_009820	ENSMUSG00000039153	Runx2	AML3|Cbf|Cbfa-1|Cbfa1|LS3|Osf2|PEBP2aA|Pebp2a1|Pebpa2a	runt related transcription factor 2	protein-coding
peak_007859	chr16	91687827	91688122	+	0	NA	promoter-TSS (NR_040389)	promoter-TSS (NR_040389)	754	NM_021720	60364	Mm.328698	NM_021720	ENSMUSG00000022960	Donson	1110025J21Rik|AI845729|ORF60	downstream neighbor of SON	protein-coding
peak_017257	chr7	59230035	59230579	+	0	NA	intron (NM_001033962, intron 1 of 10)	intron (NM_001033962, intron 1 of 10)	1557	NM_011668	22215	Mm.9002	NM_011668	ENSMUSG00000025326	Ube3a	4732496B02|5830462N02Rik|A130086L21Rik|Hpve6a	ubiquitin protein ligase E3A	protein-coding
peak_000017	chr1	13374886	13375154	+	0	NA	promoter-TSS (NM_008678)	promoter-TSS (NM_008678)	-937	NM_008678	17978	Mm.2537	NM_008678	ENSMUSG00000005886	Ncoa2	D1Ertd433e|GRIP-1|Grip1|KAT13C|NCoA-2|SRC-2|TIF2|bHLHe75	nuclear receptor coactivator 2	protein-coding
peak_017236	chr7	49467857	49468414	+	0	NA	intron (NM_001111016, intron 11 of 38)	intron (NM_001111016, intron 11 of 38)	168700	NM_001005232	13172	Mm.307176	NM_001005232	ENSMUSG00000030507	Dbx1	AI426026|Dbx	developing brain homeobox 1	protein-coding
peak_000447	chr1	86233358	86234155	+	0	NA	intron (NM_030184, intron 19 of 24)	intron (NM_030184, intron 19 of 24)	-69465	NM_145222	227327	Mm.86467	NM_145222	ENSMUSG00000079445	B3gnt7	C330001H22Rik|beta-3GnT7	UDP-GlcNAc:betaGal beta-1,3-N-acetylglucosaminyltransferase 7	protein-coding
peak_014330	chr4	155626206	155626538	+	0	NA	intron (NM_001347308, intron 3 of 20)	intron (NM_001347308, intron 3 of 20)	1518	NM_001355568	12537	Mm.267410	NM_007661	ENSMUSG00000029062	Cdk11b	AA989746|CDK11-p110|CDK11-p46|CDK11-p58|Cdc11b|Cdc2l1|Cdc2l2|Cdk11|p58	cyclin-dependent kinase 11B	protein-coding
peak_010430	chr2	11394813	11395429	+	0	NA	intron (NR_040615, intron 1 of 2)	RLTR25B|LTR|ERVK	3379	NR_040615	77543	Mm.490670	NR_040615	ENSMUSG00000102674	8030442B05Rik	-	RIKEN cDNA 8030442B05 gene	ncRNA
peak_019540	chr9	65825372	65825722	+	0	NA	intron (NM_172536, intron 1 of 9)	intron (NM_172536, intron 1 of 9)	2017	NM_172536	214812	Mm.139231	NM_172536	ENSMUSG00000040524	Zfp609	9830165N24|BC016271|Znf609|mKIAA0295	zinc finger protein 609	protein-coding
peak_017205	chr7	45922875	45923972	+	0	NA	promoter-TSS (NM_001364169)	promoter-TSS (NM_001364169)	-792	NM_001364168	211535	Mm.227539	NM_001033243	ENSMUSG00000040189	Ccdc114	-	coiled-coil domain containing 114	protein-coding
peak_004265	chr12	79296218	79298661	+	0	NA	promoter-TSS (NM_001252562)	promoter-TSS (NM_001252562)	88	NM_001252562	19363	Mm.341756	NM_009014	ENSMUSG00000059060	Rad51b	AI553500|R51H2|Rad51l1|mREC2	RAD51 paralog B	protein-coding
peak_017122	chr7	43349694	43350021	+	0	NA	Intergenic	MTA_Mm|LTR|ERVL-MaLR	-1484	NM_001271019	233186	Mm.290569	NM_145581	ENSMUSG00000039013	Siglecf	Siglec5|mSiglec-F	sialic acid binding Ig-like lectin F	protein-coding
peak_008636	chr17	57031571	57032319	+	0	NA	promoter-TSS (NM_010613)	promoter-TSS (NM_010613)	-438	NM_010613	16549	Mm.34296	NM_010613	ENSMUSG00000007670	Khsrp	6330409F21Rik|Fbp2|Fubp2|Ksrp	KH-type splicing regulatory protein	protein-coding
peak_005281	chr13	56599884	56600495	+	0	NA	Intergenic	Intergenic	-9397	NM_009369	21810	Mm.14455	NM_009369	ENSMUSG00000035493	Tgfbi	68kDa|AI181842|AI747162|Beta-ig|big-h3	transforming growth factor, beta induced	protein-coding
peak_005800	chr14	31413335	31414391	+	0	NA	intron (NM_011894, intron 2 of 8)	MLT1K|LTR|ERVL-MaLR	3814	NM_001347585	24056	Mm.383198	NM_011894	ENSMUSG00000021892	Sh3bp5	AI606498|SH3BP-5|Sab	SH3-domain binding protein 5 (BTK-associated)	protein-coding
peak_003574	chr11	104549604	104550009	+	0	NA	promoter-TSS (NM_010858)	promoter-TSS (NM_010858)	814	NM_001285990	217232	Mm.89845	NM_145436	ENSMUSG00000020687	Cdc27	AI452358|APC3|BC023187	cell division cycle 27	protein-coding
peak_008673	chr17	70833819	70834255	+	0	NA	Intergenic	(TAGA)n|Simple_repeat|Simple_repeat	12740	NM_001164077	21815	Mm.101034	NM_009372	ENSMUSG00000047407	Tgif1	AA959811|AI462167|Tgif	TGFB-induced factor homeobox 1	protein-coding
peak_005585	chr13	112439506	112440709	+	0	NA	Intergenic	Intergenic	-23963	NM_010560	16195	Mm.4364	NM_010560	ENSMUSG00000021756	Il6st	5133400A03Rik|AA389424|BB405851|CD130|D13Ertd699e|gp130	interleukin 6 signal transducer	protein-coding
peak_006619	chr15	59079590	59081074	+	0	NA	intron (NM_001146180, intron 1 of 13)	intron (NM_001146180, intron 1 of 13)	1694	NM_001146180	211401	Mm.215481	NM_144800	ENSMUSG00000022353	Mtss1	2310003N14Rik|BC024131|D130001D01Rik|Mim|mKIAA0429	MTSS I-BAR domain containing 1	protein-coding
peak_001776	chr10	67595081	67595980	+	0	NA	Intergenic	Intergenic	-23571	NR_155444	105245193	Mm.72938	NR_155444		4930563J15Rik	-	RIKEN cDNA 4930563J15 gene	ncRNA
peak_001273	chr1	191253564	191253874	+	0	NA	Intergenic	B1_Mur1|SINE|Alu	29265	NR_151547	100504360	Mm.16927	NM_001033188		D730003I15Rik	AU020850	RIKEN cDNA D730003I15 gene	ncRNA
peak_019358	chr9	50478484	50481900	+	0	NA	Intergenic	Intergenic	-14333	NM_029639	76509	Mm.29959	NM_029639	ENSMUSG00000032068	Plet1	0610037B23Rik|1600029D21Rik|AA407923|AU043048	placenta expressed transcript 1	protein-coding
peak_003905	chr12	16630051	16630963	+	0	NA	Intergenic	Intergenic	-19541	NM_001355598	14245	Mm.153625	NM_015763	ENSMUSG00000020593	Lpin1	Lipin1|fld	lipin 1	protein-coding
peak_012144	chr3	20027192	20028191	+	0	NA	intron (NM_080634, intron 4 of 16)	RLTR15|LTR|ERVK	7619	NM_001146324	12807	Mm.291533	NM_080634	ENSMUSG00000027615	Hps3	coa	HPS3, biogenesis of lysosomal organelles complex 2 subunit 1	protein-coding
peak_014803	chr5	90413317	90413517	+	0	NA	Intergenic	Lx6|LINE|L1	46420	NR_045618	791294	Mm.30508	NR_045618	ENSMUSG00000054945	Gm9958	-	predicted gene 9958	ncRNA
peak_006462	chr15	36779678	36780116	+	0	NA	intron (NM_001356569, intron 3 of 6)	intron (NM_001356569, intron 3 of 6)	11035	NM_001253807	22631	Mm.3360	NM_011740	ENSMUSG00000022285	Ywhaz	1110013I11Rik|14-3-3zeta|AI596267|AL022924|AU020854	tyrosine 3-monooxygenase/tryptophan 5-monooxygenase activation protein, zeta polypeptide	protein-coding
peak_015572	chr6	17634659	17636100	+	0	NA	Intergenic	Intergenic	-1631	NM_007604	12343	Mm.392504	NM_007604	ENSMUSG00000015733	Capza2	1110053K06Rik|AW208808|Cappa2	capping protein (actin filament) muscle Z-line, alpha 2	protein-coding
peak_014144	chr4	140699951	140701180	+	0	NA	promoter-TSS (NM_173867)	promoter-TSS (NM_173867)	-908	NM_173867	108911	Mm.253	NM_173867	ENSMUSG00000040945	Rcc2	2610510H01Rik|2610529N02Rik|AA536646|AA675016|Td60|mKIAA1470	regulator of chromosome condensation 2	protein-coding
peak_002465	chr11	6390248	6390466	+	0	NA	Intergenic	X7A_LINE|LINE|CR1	-4768	NM_001005867	52915	Mm.1144	NM_028601	ENSMUSG00000041164	Zmiz2	Zimp7	zinc finger, MIZ-type containing 2	protein-coding
peak_005177	chr13	47225749	47226817	+	0	NA	intron (NM_001170643, intron 3 of 7)	MER54A|LTR|ERVL	32280	NM_001170643	218215	Mm.287609	NM_146042	ENSMUSG00000038068	Rnf144b	BC025007|E130105P19Rik|Ibrdc2|Pir2	ring finger protein 144B	protein-coding
peak_000282	chr1	64118132	64118481	+	0	NA	intron (NM_033563, intron 1 of 3)	intron (NM_033563, intron 1 of 3)	3083	NM_033563	93691	Mm.29466	NM_033563	ENSMUSG00000025959	Klf7	9830124P08Rik	Kruppel-like factor 7 (ubiquitous)	protein-coding
peak_000559	chr1	95590599	95590839	+	0	NA	3' UTR (NM_009183, exon 5 of 5)	3' UTR (NM_009183, exon 5 of 5)	76875	NM_009183	20452	Mm.306228	NM_009183	ENSMUSG00000040710	St8sia4	PST|PST-1|SIAT8-D|ST8SiaIV|Siat8d	ST8 alpha-N-acetyl-neuraminide alpha-2,8-sialyltransferase 4	protein-coding
peak_007574	chr16	38676769	38677506	+	0	NA	intron (NM_020260, intron 1 of 11)	intron (NM_020260, intron 1 of 11)	35898	NM_020260	12549	Mm.370848	NM_020260	ENSMUSG00000022799	Arhgap31	5830477L08Rik|AU041750|Cdgap|D330026I07Rik	Rho GTPase activating protein 31	protein-coding
peak_006610	chr15	59018857	59019210	+	0	NA	intron (NM_001146180, intron 3 of 13)	(CA)n|Simple_repeat|Simple_repeat	62993	NM_001146180	211401	Mm.215481	NM_144800	ENSMUSG00000022353	Mtss1	2310003N14Rik|BC024131|D130001D01Rik|Mim|mKIAA0429	MTSS I-BAR domain containing 1	protein-coding
peak_004387	chr12	85392163	85392450	+	0	NA	Intergenic	Intergenic	-17589	NM_026775	68581	Mm.379159	NM_026775	ENSMUSG00000021248	Tmed10	1110014C03Rik|Tmp21|p23|p24delta1	transmembrane p24 trafficking protein 10	protein-coding
peak_018667	chr8	84237041	84237860	+	0	NA	promoter-TSS (NM_172503)	promoter-TSS (NM_172503)	-408	NM_172503	212168	Mm.117094	NM_172503	ENSMUSG00000035671	Zswim4	D330002I24|E130119J17Rik	zinc finger SWIM-type containing 4	protein-coding
peak_016481	chr6	125433105	125434278	+	0	NA	Intergenic	Intergenic	-53187	NM_198604	213522	Mm.333396	NM_198604	ENSMUSG00000038167	Plekhg6	BC026778|Gm155	pleckstrin homology domain containing, family G (with RhoGef domain) member 6	protein-coding
peak_007584	chr16	43889310	43890070	+	0	NA	promoter-TSS (NM_027801)	promoter-TSS (NM_027801)	-14	NM_001356328	106248	Mm.275354	NM_029128	ENSMUSG00000022704	Qtrt2	3110012M05Rik|4930470H18Rik|AI648807|Qrtr2|Qtrtd1	queuine tRNA-ribosyltransferase accessory subunit 2	protein-coding
peak_010933	chr2	70964662	70965317	+	0	NA	3' UTR (NM_145524, exon 10 of 10)	3' UTR (NM_145524, exon 10 of 10)	90617	NM_001110512	228019	Mm.490343	NM_145524	ENSMUSG00000041975	Mettl8	BC004636|Tip	methyltransferase like 8	protein-coding
peak_003631	chr11	109479729	109481038	+	0	NA	intron (NM_028710, intron 1 of 13)	intron (NM_028710, intron 1 of 13)	-5509	NM_001361975	74008	Mm.482224	NM_028710	ENSMUSG00000020604	Arsg	6330406P08Rik|AI846872|ASG	arylsulfatase G	protein-coding
peak_018059	chr7	139249412	139249651	+	0	NA	intron (NM_001033206, intron 1 of 2)	intron (NM_001033206, intron 1 of 2)	1049	NM_001098636	101631	Mm.334300	NM_001033206	ENSMUSG00000060260	Pwwp2b	AI594893|D7Ertd517e|D930023J19Rik|Pwwp2	PWWP domain containing 2B	protein-coding
peak_005581	chr13	112323989	112324725	+	0	NA	intron (NM_001168405, intron 3 of 5)	MER5A|DNA|hAT-Charlie	35839	NM_001168404	77318	Mm.159895	NM_029898	ENSMUSG00000049985	Ankrd55	C030011J08Rik	ankyrin repeat domain 55	protein-coding
peak_008266	chr17	31069918	31070624	+	0	NA	intron (NM_009593, intron 2 of 14)	intron (NM_009593, intron 2 of 14)	12577	NM_009593	11307	Mm.15691	NM_009593	ENSMUSG00000024030	Abcg1	AW413978|Abc8|White	ATP binding cassette subfamily G member 1	protein-coding
peak_009723	chr19	16128620	16129321	+	0	NA	Intergenic	Intergenic	-3714	NM_008139	14682	Mm.439701	NM_008139	ENSMUSG00000024639	Gnaq	1110005L02Rik|6230401I02Rik|AA408290|AW060788|Dsk1|Dsk10|Galphaq|Gq|GqI	guanine nucleotide binding protein, alpha q polypeptide	protein-coding
peak_005618	chr13	117025093	117025525	+	0	NA	intron (NM_001081009, intron 1 of 26)	CpG-4196	222	NM_001081009	52552	Mm.274466	NM_027272	ENSMUSG00000021725	Parp8	2810430O08Rik|ARTD16|D13Ertd275e	poly (ADP-ribose) polymerase family, member 8	protein-coding
peak_019181	chr9	31281253	31282569	+	0	NA	intron (NM_199315, intron 1 of 6)	intron (NM_199315, intron 1 of 6)	1362	NM_199315	382066	Mm.335039	NM_199315	ENSMUSG00000042496	Prdm10	Gm1112|tristanin	PR domain containing 10	protein-coding
peak_004988	chr13	37537043	37537864	+	0	NA	Intergenic	ORR1F|LTR|ERVL-MaLR	192108	NM_010745	17084	Mm.2639	NM_010745	ENSMUSG00000021423	Ly86	MD-1|MD1|ly86_tv2	lymphocyte antigen 86	protein-coding
peak_014781	chr5	76705494	76706146	+	0	NA	Intergenic	Intergenic	117121	NM_199032	381644	Mm.332452	NM_199032	ENSMUSG00000036403	Cep135	BC062951|Cep4|Gm1044	centrosomal protein 135	protein-coding
peak_003923	chr12	17681448	17681894	+	0	NA	Intergenic	Intergenic	-9138	NM_001361645	53602	Mm.313619	NM_016677	ENSMUSG00000071379	Hpcal1	NVL-3|NVP-3|Nvp3|VILIP3|Vnsl3|Vsnl3	hippocalcin-like 1	protein-coding
peak_016896	chr7	19235129	19235369	+	0	NA	intron (NM_207525, intron 1 of 1)	ID_B1|SINE|B4	6860	NM_207525	403187	Mm.239583	NM_207525	ENSMUSG00000052214	Opa3	D630048P19Rik|Gm1425|Gm472	optic atrophy 3	protein-coding
peak_011118	chr2	92485175	92486292	+	0	NA	Intergenic	Intergenic	-25215	NM_145832	228368	Mm.273990	NM_145832	ENSMUSG00000049922	Slc35c1	E430007K15Rik|fuct1	solute carrier family 35, member C1	protein-coding
peak_006616	chr15	59071516	59071780	+	0	NA	intron (NM_001146180, intron 1 of 13)	intron (NM_001146180, intron 1 of 13)	10378	NM_001146180	211401	Mm.215481	NM_144800	ENSMUSG00000022353	Mtss1	2310003N14Rik|BC024131|D130001D01Rik|Mim|mKIAA0429	MTSS I-BAR domain containing 1	protein-coding
peak_006264	chr14	102979372	102979932	+	0	NA	3' UTR (NM_177715, exon 1 of 1)	3' UTR (NM_177715, exon 1 of 1)	2980	NR_039592	100628599		NR_039592	ENSMUSG00000092901	Mir5130	mir-5130|mmu-mir-5130|mu-mir-5130	microRNA 5130	ncRNA
peak_011506	chr2	132203128	132203471	+	0	NA	Intergenic	MTE-int|LTR|ERVL-MaLR	44489	NM_027478	70612	Mm.30116	NM_027478	ENSMUSG00000027341	Tmem230	5730494N06Rik|AA407821	transmembrane protein 230	protein-coding
peak_014364	chr5	4529361	4532236	+	0	NA	Intergenic	Intergenic	227418	NM_021457	14362	Mm.246003	NM_021457	ENSMUSG00000044674	Fzd1	AW227548|FZ-1|Fz1	frizzled class receptor 1	protein-coding
peak_001170	chr1	180295888	180296766	+	0	NA	Intergenic	MLT1J|LTR|ERVL-MaLR	-34149	NM_001081175	320404	Mm.132535	NM_001081175	ENSMUSG00000038855	Itpkb	1110033J02Rik|E130307H12Rik	inositol 1,4,5-trisphosphate 3-kinase B	protein-coding
peak_018260	chr8	25976637	25977342	+	0	NA	promoter-TSS (NM_029884)	promoter-TSS (NM_029884)	-245	NM_029884	52120	Mm.28326	NM_029884	ENSMUSG00000037260	Hgsnat	9430010M12Rik|AW208455|D8Ertd354e|Tmem76	heparan-alpha-glucosaminide N-acetyltransferase	protein-coding
peak_005025	chr13	40967907	40972233	+	0	NA	intron (NR_155347, intron 1 of 4)	intron (NR_155347, intron 1 of 4)	-30940	NM_026550	68083	Mm.24789	NM_026550	ENSMUSG00000038683	Pak1ip1	5830431I15Rik|5930415H02Rik|AA419825|AI314040|AW556169|Gdpd1|PIP1	PAK1 interacting protein 1	protein-coding
peak_014071	chr4	135273753	135274180	+	0	NA	Intergenic	Intergenic	-1206	NM_013885	29876	Mm.257765	NM_013885	ENSMUSG00000037242	Clic4	D0Jmb3|TU-74|mc3s5|mtCLIC	chloride intracellular channel 4 (mitochondrial)	protein-coding
peak_010613	chr2	28590925	28592389	+	0	NA	Intergenic	L1ME4b|LINE|L1	-8378	NM_001290484	70239	Mm.274120	NM_148928	ENSMUSG00000026816	Gtf3c5	2700084A09Rik|TFIIIC63|TFiiiC2-63	general transcription factor IIIC, polypeptide 5	protein-coding
peak_019536	chr9	65570327	65570767	+	0	NA	intron (NM_153119, intron 2 of 5)	intron (NM_153119, intron 2 of 5)	9540	NM_153119	102595	Mm.247303	NM_153119	ENSMUSG00000050721	Plekho2	AI840980|Plekhq1	pleckstrin homology domain containing, family O member 2	protein-coding
peak_011239	chr2	118389200	118390398	+	0	NA	intron (NM_001177806, intron 1 of 37)	intron (NM_001177806, intron 1 of 37)	687	NM_001177806	27103	Mm.217616	NM_013719	ENSMUSG00000005102	Eif2ak4	2610011M03|GCN2|MGCN2	eukaryotic translation initiation factor 2 alpha kinase 4	protein-coding
peak_004394	chr12	85454467	85457681	+	0	NA	Intergenic	Intergenic	-17816	NM_010234	14281	Mm.246513	NM_010234	ENSMUSG00000021250	Fos	D12Rfj1|c-fos|cFos	FBJ osteosarcoma oncogene	protein-coding
peak_019950	chr9	119246634	119246870	+	0	NA	intron (NR_045693, intron 14 of 18)	intron (NR_045693, intron 14 of 18)	-15060	NR_033303	109280	Mm.261557	NM_175420	ENSMUSG00000092212	Slc22a13b	9330176C04Rik|Slc22a13b-ps	solute carrier family 22 (organic cation transporter), member 13b	pseudo
peak_016618	chr6	134079974	134080402	+	0	NA	intron (NM_001303102, intron 2 of 8)	intron (NM_001303102, intron 2 of 8)	44488	NM_007961	14011	Mm.269995	NM_007961	ENSMUSG00000030199	Etv6	AW123102|AW557856|Tel	ets variant 6	protein-coding
peak_006688	chr15	63500353	63500778	+	0	NA	Intergenic	Intergenic	-20957	NR_045279	432958	Mm.255105	NR_045279	ENSMUSG00000115520	Gm20740	-	predicted gene, 20740	ncRNA
peak_008546	chr17	47757777	47758084	+	0	NA	intron (NM_001161723, intron 1 of 8)	intron (NM_001161723, intron 1 of 8)	19999	NM_001161723	21425	Mm.2305	NM_011549	ENSMUSG00000023990	Tfeb	Tcfeb|bHLHe35	transcription factor EB	protein-coding
peak_002750	chr11	51935028	51935603	+	0	NA	Intergenic	Intergenic	-32316	NM_029976	52626	Mm.289456	NM_029976	ENSMUSG00000020392	Cdkn2aipnl	A430101B06Rik|AA409260|D11Ertd497e|MNCb-1520	CDKN2A interacting protein N-terminal like	protein-coding
peak_020030	chr9	123722658	123723499	+	0	NA	Intergenic	MTD|LTR|ERVL-MaLR	-5453	NR_151689	93730	Mm.378263	NM_033322	ENSMUSG00000025245	Lztfl1	5530402H04Rik|6130400H19Rik|AI414725|AW048545	leucine zipper transcription factor-like 1	protein-coding
peak_016653	chr6	135168971	135169661	+	0	NA	Intergenic	MTD|LTR|ERVL-MaLR	-1101	NM_013546	15199	Mm.378937	NM_013546	ENSMUSG00000042770	Hebp1	Hebp|p22HBP	heme binding protein 1	protein-coding
peak_008845	chr17	87446533	87447414	+	0	NA	promoter-TSS (NM_007589)	promoter-TSS (NM_007589)	-38	NM_001355703	12314	Mm.329243	NM_007589	ENSMUSG00000036438	Calm2	1500001E21Rik|AL024017|Cam2|CamC	calmodulin 2	protein-coding
peak_006697	chr15	64040634	64041228	+	0	NA	intron (NM_001360036, intron 1 of 12)	intron (NM_001360036, intron 1 of 12)	18833	NM_001360038	223601	Mm.246108	NM_144846	ENSMUSG00000022378	Fam49b	0910001A06Rik|AW122079	family with sequence similarity 49, member B	protein-coding
peak_008305	chr17	32607835	32608961	+	0	NA	Intergenic	Intergenic	-12921	NM_001100187	677156	Mm.484117	NM_001100187	ENSMUSG00000062464	Cyp4f37	Gm9705	cytochrome P450, family 4, subfamily f, polypeptide 37	protein-coding
peak_013266	chr4	34550054	34550705	+	0	NA	promoter-TSS (NM_001007589)	promoter-TSS (NM_001007589)	-236	NM_001007589	433693	Mm.389532	NM_026019	ENSMUSG00000028291	Akirin2	2700059D21Rik|AA114675|AA522011|AU019887|Akirin-2	akirin 2	protein-coding
peak_000657	chr1	131146380	131146785	+	0	NA	Intergenic	MYSERV6-int|LTR|ERVK	-6625	NM_001136070	16865	Mm.276294	NM_010709	ENSMUSG00000026427	Eif2d	D1Ertd5e|Lgtn	eukaryotic translation initiation factor 2D	protein-coding
peak_016855	chr7	16098502	16098756	+	0	NA	promoter-TSS (NM_025898)	promoter-TSS (NM_025898)	49	NM_025898	108124	Mm.104540	NM_025898	ENSMUSG00000006024	Napa	1500039N14Rik|AW209189|RA81|SNAP-alpha|SNAPA|SNARE|a-SNAP|hyh	N-ethylmaleimide sensitive fusion protein attachment protein alpha	protein-coding
peak_015904	chr6	71050122	71050555	+	0	NA	Intergenic	Intergenic	93732	NM_001101464	232077	Mm.297656	NM_001101464	ENSMUSG00000055874	Foxi3	-	forkhead box I3	protein-coding
peak_010786	chr2	45276217	45280092	+	0	NA	Intergenic	Intergenic	-160712	NM_001355288	24136	Mm.440702	NM_015753	ENSMUSG00000026872	Zeb2	9130203F04Rik|D130016B08Rik|SIP1|Zfhx1b|Zfx1b|Zfxh1b	zinc finger E-box binding homeobox 2	protein-coding
peak_010427	chr2	11293142	11293526	+	0	NA	intron (NM_008859, intron 16 of 17)	intron (NM_008859, intron 16 of 17)	-46155	NR_040369	100503147	Mm.91961	NR_040369	ENSMUSG00000086006	Gm13293	-	predicted gene 13293	ncRNA
peak_005295	chr13	59556169	59556339	+	0	NA	intron (NM_001048008, intron 1 of 17)	intron (NM_001048008, intron 1 of 17)	668	NM_001284219	67269	Mm.153008	NM_023328	ENSMUSG00000021557	Agtpbp1	1700020N17Rik|2310001G17Rik|2900054O13Rik|4930445M19Rik|5730402G09Rik|CCP1|Nna1|nmf243|pcd	ATP/GTP binding protein 1	protein-coding
peak_014606	chr5	36549288	36549594	+	0	NA	intron (NM_001113362, intron 3 of 14)	intron (NM_001113362, intron 3 of 14)	-18818	NM_001113364	100855	Mm.486203	NM_133910	ENSMUSG00000029192	Tbc1d14	2810413P16Rik|AU043625|C86258|D5Ertd110e|mKIAA1322	TBC1 domain family, member 14	protein-coding
peak_003539	chr11	103132750	103133431	+	0	NA	promoter-TSS (NM_027658)	promoter-TSS (NM_027658)	-249	NM_001130516	71059	Mm.273871	NM_027658	ENSMUSG00000043372	Hexim2	4933402L21Rik	hexamethylene bis-acetamide inducible 2	protein-coding
peak_005853	chr14	43844042	43844629	+	0	NA	Intergenic	B4A|SINE|B4	-24696	NM_007894	13586	Mm.86948	NM_007894	ENSMUSG00000072601	Ear1	EAR-1|ECP 1|Raf1	eosinophil-associated, ribonuclease A family, member 1	protein-coding
peak_003618	chr11	107783940	107784671	+	0	NA	intron (NM_019431, intron 1 of 3)	intron (NM_019431, intron 1 of 3)	10401	NM_019431	54377	Mm.103724	NM_019431	ENSMUSG00000020723	Cacng4	AI413107|AW491861	calcium channel, voltage-dependent, gamma subunit 4	protein-coding
peak_008395	chr17	35126577	35127163	+	0	NA	intron (NM_033477, intron 2 of 2)	intron (NM_033477, intron 2 of 2)	468	NM_033477	114585	Mm.42070	NM_033477	ENSMUSG00000043311	D17H6S53E	G4|NG34	DNA segment, Chr 17, human D6S53E	protein-coding
peak_019121	chr9	21261853	21262383	+	0	NA	Intergenic	(TTG)n|Simple_repeat|Simple_repeat	-3167	NM_153583	235040	Mm.440165	NM_153583	ENSMUSG00000002820	Atg4d	9830134P12Rik|APG4-D|Apg4d|Atg4dl|Autl4	autophagy related 4D, cysteine peptidase	protein-coding
peak_002759	chr11	52098294	52101173	+	0	NA	intron (NM_019411, intron 1 of 6)	intron (NM_019411, intron 1 of 6)	909	NM_019411	19052	Mm.260288	NM_019411	ENSMUSG00000020349	Ppp2ca	PP2A|R75353	protein phosphatase 2 (formerly 2A), catalytic subunit, alpha isoform	protein-coding
peak_010710	chr2	35308085	35308764	+	0	NA	TTS (NM_001362948)	TTS (NM_001362948)	26044	NM_146120	227753	Mm.443	NM_146120	ENSMUSG00000026879	Gsn	ADF	gelsolin	protein-coding
peak_005760	chr14	27337077	27337698	+	0	NA	intron (NM_001289687, intron 1 of 9)	intron (NM_001289687, intron 1 of 9)	1350	NM_001289687	71704	Mm.248606	NM_027871	ENSMUSG00000021895	Arhgef3	1200004I24Rik|9830169H03Rik|C76747|Xpln	Rho guanine nucleotide exchange factor (GEF) 3	protein-coding
peak_005798	chr14	31401793	31403165	+	0	NA	intron (NM_011894, intron 3 of 8)	MTD|LTR|ERVL-MaLR	15198	NM_001347585	24056	Mm.383198	NM_011894	ENSMUSG00000021892	Sh3bp5	AI606498|SH3BP-5|Sab	SH3-domain binding protein 5 (BTK-associated)	protein-coding
peak_000142	chr1	40785990	40786825	+	0	NA	intron (NM_172499, intron 2 of 5)	intron (NM_172499, intron 2 of 5)	4250	NM_172499	211798	Mm.235443	NM_172499	ENSMUSG00000041945	Mfsd9	4931419K03Rik	major facilitator superfamily domain containing 9	protein-coding
peak_017378	chr7	75614332	75614970	+	0	NA	intron (NM_029332, intron 7 of 36)	intron (NM_029332, intron 7 of 36)	159117	NM_029332	75547	Mm.216107	NM_029332	ENSMUSG00000066406	Akap13	1700026G02Rik|5730522G15Rik|5830460E08Rik|AKAP-13|AKAP-Lbc|BRX|Ht31|LBC|PROTO-LB|PROTO-LBC	A kinase (PRKA) anchor protein 13	protein-coding
peak_003414	chr11	98205139	98205613	+	0	NA	intron (NM_026952, intron 1 of 12)	intron (NM_026952, intron 1 of 12)	2071	NM_001109626	69131	Mm.260516	NM_026952	ENSMUSG00000003119	Cdk12	1810022J16Rik|AI646528|Crk7|Crkrs|D11Ertd752e|Pksc	cyclin-dependent kinase 12	protein-coding
peak_015519	chr6	5292786	5293227	+	0	NA	intron (NM_183308, intron 1 of 8)	intron (NM_183308, intron 1 of 8)	5334	NM_183308	330260	Mm.126984	NM_183308	ENSMUSG00000032667	Pon2	6330405I24Rik|AI481612	paraoxonase 2	protein-coding
peak_014527	chr5	31451289	31451742	+	0	NA	promoter-TSS (NM_001360001)	promoter-TSS (NM_001360001)	-921	NM_172993	269639	Mm.259127	NM_172993	ENSMUSG00000062761	Zfp512	2500002M11Rik|AI450173|D230008H22|Znf512	zinc finger protein 512	protein-coding
peak_010887	chr2	60805245	60805731	+	0	NA	intron (NM_020296, intron 2 of 13)	intron (NM_020296, intron 2 of 13)	75950	NM_001141932	56878	Mm.259667	NM_020296	ENSMUSG00000026970	Rbms1	2600014B10Rik|AI255215|MSSP-1|MSSP-2|MSSP-3|YC1	RNA binding motif, single stranded interacting protein 1	protein-coding
peak_014990	chr5	105698497	105699665	+	0	NA	promoter-TSS (NM_001122768)	promoter-TSS (NM_001122768)	-888	NM_001122768	231549	Mm.23837	NM_178701	ENSMUSG00000046079	Lrrc8d	2810473G09Rik|4930525N13Rik|A930019F03|Lrrc5	leucine rich repeat containing 8D	protein-coding
peak_013133	chr4	4050526	4051113	+	0	NA	Intergenic	Intergenic	26695	NM_001080710	242286	Mm.298546	NM_001080710	ENSMUSG00000071019	Sdr16c6	4833413O15Rik|Gm423	short chain dehydrogenase/reductase family 16C, member 6	protein-coding
peak_005948	chr14	52098868	52099200	+	0	NA	intron (NM_001360173, intron 1 of 8)	intron (NM_001360173, intron 1 of 8)	4987	NM_001360178	15381	Mm.427321	NM_016884	ENSMUSG00000060373	Hnrnpc	AL022939|D14Wsu171e|Hnrpc|Hnrpc1|Hnrpc2|hnRNPC1|hnRNPC2|hnrnp-C	heterogeneous nuclear ribonucleoprotein C	protein-coding
peak_016600	chr6	129496889	129509475	+	0	NA	intron (NM_138648, intron 1 of 7)	RLTR17D_Mm|LTR|ERVK	3983	NM_138648	108078	Mm.293626	NM_138648	ENSMUSG00000030162	Olr1	LOX-1|SR-EI|Scare1	oxidized low density lipoprotein (lectin-like) receptor 1	protein-coding
peak_008459	chr17	42480021	42480641	+	0	NA	intron (NM_001355270, intron 2 of 2)	RCHARR1|DNA|hAT-Charlie	130982	NM_181753	353344	Mm.184937	NM_181753	ENSMUSG00000043972	Opn5	Gpr136|Neuropsin|PGR12|TMEM13	opsin 5	protein-coding
peak_015256	chr5	130254358	130257000	+	0	NA	promoter-TSS (NM_023248)	promoter-TSS (NM_023248)	60	NM_178897	100929	Mm.271296	NM_178897	ENSMUSG00000056310	Tyw1	AW125391|Rsafd1	tRNA-yW synthesizing protein 1 homolog (S. cerevisiae)	protein-coding
peak_014785	chr5	77292783	77293207	+	0	NA	Intergenic	Intergenic	17091	NM_019836	56412	Mm.129136	NM_019836	ENSMUSG00000036285	Noa1	2610024G14Rik|AU022345|AtNOS1|mAtNOS1	nitric oxide associated 1	protein-coding
peak_019572	chr9	66946993	66947147	+	0	NA	intron (NR_154464, intron 2 of 4)	intron (NR_154464, intron 2 of 4)	657	NM_001361106	67941	Mm.30120	NM_026467	ENSMUSG00000036781	Rps27l	1810034D23Rik	ribosomal protein S27-like	protein-coding
peak_010360	chr2	3760296	3760531	+	0	NA	intron (NM_025626, intron 1 of 3)	intron (NM_025626, intron 1 of 3)	46955	NM_025626	66540	Mm.277864	NM_025626	ENSMUSG00000026655	Fam107b	3110001A13Rik|AA589595|AA959793|AI132312	family with sequence similarity 107, member B	protein-coding
peak_007260	chr16	10549942	10551399	+	0	NA	intron (NM_177562, intron 1 of 22)	intron (NM_177562, intron 1 of 22)	5331	NM_001204229	74374	Mm.159176	NM_177562	ENSMUSG00000068663	Clec16a	4932416N17Rik|curt|mKIAA0350	C-type lectin domain family 16, member A	protein-coding
peak_013623	chr4	87455600	87456714	+	0	NA	Intergenic	Lx7|LINE|L1	-225617	NM_172426	76376	Mm.490487	NM_172426	ENSMUSG00000037996	Slc24a2	2810021B17Rik|6330417K15Rik|AI847460|Nckx2	solute carrier family 24 (sodium/potassium/calcium exchanger), member 2	protein-coding
peak_003670	chr11	115104900	115105527	+	0	NA	intron (NM_001163753, intron 1 of 8)	intron (NM_001163753, intron 1 of 8)	13782	NM_001163753	58222	Mm.143789	NM_021411	ENSMUSG00000020732	Rab37	B230331O03Rik|B230354I04Rik	RAB37, member RAS oncogene family	protein-coding
peak_019796	chr9	106199292	106199689	+	0	NA	promoter-TSS (NM_026447)	promoter-TSS (NM_026447)	-257	NM_026447	67905	Mm.23018	NM_026447	ENSMUSG00000020253	Ppm1m	2810423O19Rik|AW610647|C77250|PP2Ceta	protein phosphatase 1M	protein-coding
peak_017047	chr7	30194599	30195197	+	0	NA	intron (NM_009795, intron 1 of 10)	intron (NM_009795, intron 1 of 10)	255	NM_009795	12336	Mm.439782	NM_009795	ENSMUSG00000001794	Capns1	Capa-4|Capa4|Capn4|Cdps|Css1|D7Ertd146e	calpain, small subunit 1	protein-coding
peak_004412	chr12	85571659	85572589	+	0	NA	Intergenic	Intergenic	-26981	NM_001205052	81703	Mm.103560	NM_030887	ENSMUSG00000034271	Jdp2	Jundm2|Jundp2|TIF	Jun dimerization protein 2	protein-coding
peak_000079	chr1	34823326	34823660	+	0	NA	intron (NM_174997, intron 3 of 6)	intron (NM_174997, intron 3 of 6)	19557	NM_174997	214469	Mm.120151	NM_174997	ENSMUSG00000037503	Fam168b	Mani|mKIAA4042	family with sequence similarity 168, member B	protein-coding
peak_019749	chr9	96398965	96400128	+	0	NA	Intergenic	CT-rich|Low_complexity|Low_complexity	-35115	NM_001357212	11933	Mm.424	NM_007502	ENSMUSG00000032412	Atp1b3	AA409958|AI664000|AW212096	ATPase, Na+/K+ transporting, beta 3 polypeptide	protein-coding
peak_019408	chr9	55256169	55257252	+	0	NA	intron (NM_032002, intron 3 of 7)	L1MA6|LINE|L1	26915	NM_032002	83961	Mm.443874	NM_032002	ENSMUSG00000032311	Nrg4	AI552600	neuregulin 4	protein-coding
peak_018851	chr8	114390535	114391212	+	0	NA	Intergenic	B1_Mus2|SINE|Alu	-27161	NM_001007223	403395	Mm.81117	NM_001007223	ENSMUSG00000008874	Clec3a	1110019O10Rik|Clecsf1|Gm796	C-type lectin domain family 3, member a	protein-coding
peak_015588	chr6	17755466	17755885	+	0	NA	intron (NM_001083315, intron 1 of 14)	intron (NM_001083315, intron 1 of 14)	6505	NM_001083315	64213	Mm.12051	NM_022332	ENSMUSG00000029534	St7	9430001H04Rik|Fam4a2|HELG|RAY1|SEN4|TSG7	suppression of tumorigenicity 7	protein-coding
peak_004733	chr13	5817042	5817602	+	0	NA	Intergenic	Intergenic	40770	NR_045891	71867	Mm.179181	NR_045891	ENSMUSG00000100625	1700016G22Rik	-	RIKEN cDNA 1700016G22 gene	ncRNA
peak_016115	chr6	97828775	97829740	+	0	NA	intron (NM_001113198, intron 1 of 9)	intron (NM_001113198, intron 1 of 9)	22199	NM_001113198	17342	Mm.333284	NM_008601	ENSMUSG00000035158	Mitf	BCC2|Bhlhe32|Gsfbcc2|Vitiligo|Wh|bw|mi|vit	melanogenesis associated transcription factor	protein-coding
peak_013355	chr4	45408767	45409833	+	0	NA	promoter-TSS (NM_001009949)	promoter-TSS (NM_001009949)	-534	NM_001009949	230125	Mm.260210	NM_001009949	ENSMUSG00000045973	Slc25a51	9130208E07Rik|D130005A03Rik|Gm138|Mcart1	solute carrier family 25, member 51	protein-coding
peak_013924	chr4	129251678	129252271	+	0	NA	intron (NM_001285867, intron 1 of 6)	intron (NM_001285867, intron 1 of 6)	-3531	NM_001033189	97130	Mm.331907	NM_001033189	ENSMUSG00000050390	C77080	mKIAA1522	expressed sequence C77080	protein-coding
peak_006679	chr15	62385407	62385916	+	0	NA	Intergenic	Intergenic	-166210	NR_003523	67552	Mm.484027	NM_026230		H2afy3	4933432H23Rik	H2A histone family, member Y3	pseudo
peak_000383	chr1	79762814	79763086	+	0	NA	Intergenic	RMER15|LTR|ERVL	-1181	NM_027057	69368	Mm.293273	NM_027057	ENSMUSG00000073643	Wdfy1	1700013B03Rik|1700120F24Rik|FENS-1|Jr1|WDF1|ZFYVE17|mKIAA1435	WD repeat and FYVE domain containing 1	protein-coding
peak_008081	chr17	17861899	17864245	+	0	NA	Intergenic	Intergenic	-7884	NM_008215	15116	Mm.255701	NM_008215	ENSMUSG00000003665	Has1	HAS	hyaluronan synthase 1	protein-coding
peak_003935	chr12	17771335	17771879	+	0	NA	intron (NM_001361645, intron 2 of 4)	intron (NM_001361645, intron 2 of 4)	80798	NM_016677	53602	Mm.313619	NM_016677	ENSMUSG00000071379	Hpcal1	NVL-3|NVP-3|Nvp3|VILIP3|Vnsl3|Vsnl3	hippocalcin-like 1	protein-coding
peak_001244	chr1	184735034	184735905	+	0	NA	Intergenic	Intergenic	-2976	NM_008250	15284	Mm.1347	NM_008250	ENSMUSG00000039377	Hlx	Hlx1	H2.0-like homeobox	protein-coding
peak_002442	chr11	4249306	4249663	+	0	NA	Intergenic	Intergenic	-8084	NM_008501	16878	Mm.4964	NM_008501	ENSMUSG00000034394	Lif	-	leukemia inhibitory factor	protein-coding
peak_012162	chr3	21991773	21992480	+	0	NA	Intergenic	Intergenic	-84526	NM_030732	81004	Mm.202966	NM_030732	ENSMUSG00000027630	Tbl1xr1	8030499H02Rik|A630076E03Rik|AW539987|C21|C230089I12Rik|DC42|Ira1|TBLR1	transducin (beta)-like 1X-linked receptor 1	protein-coding
peak_004828	chr13	21714550	21715263	+	0	NA	TTS (NM_178199)	TTS (NM_178199)	1277	NM_178199	319185		NM_178199	ENSMUSG00000094338	Hist1h2bl	H2b-291a	histone cluster 1, H2bl	protein-coding
peak_005941	chr14	51895424	51895799	+	0	NA	3' UTR (NM_001039676, exon 4 of 4)	3' UTR (NM_001039676, exon 4 of 4)	2001	NM_001039676	214922	Mm.281343	NM_001039676	ENSMUSG00000072572	Slc39a2	F730005G13Rik|Gm1789|Gm289|Zip2	solute carrier family 39 (zinc transporter), member 2	protein-coding
peak_005038	chr13	41230282	41230775	+	0	NA	Intergenic	MLT1H1|LTR|ERVL-MaLR	-10125	NM_019423	54326	Mm.2567	NM_019423	ENSMUSG00000021364	Elovl2	AI317360|Ssc2	elongation of very long chain fatty acids (FEN1/Elo2, SUR4/Elo3, yeast)-like 2	protein-coding
peak_003211	chr11	83224768	83225132	+	0	NA	intron (NR_015519, intron 3 of 3)	RMER17C|LTR|ERVK	1374	NR_015519	100043636	Mm.295569	NR_015519	ENSMUSG00000087107	AI662270	AW496474	expressed sequence AI662270	ncRNA
peak_014643	chr5	49485961	49486297	+	0	NA	Intergenic	L2b|LINE|L2	-200470	NM_001199244	80334	Mm.160172	NM_030265	ENSMUSG00000029088	Kcnip4	AV032399|Calp|Calp250|KChIP4|KChIP4a	Kv channel interacting protein 4	protein-coding
peak_017897	chr7	120833967	120834562	+	0	NA	Intergenic	Intergenic	-8567	NM_007908	13631	Mm.25997	NM_007908	ENSMUSG00000035064	Eef2k	C86191|eEF-2K	eukaryotic elongation factor-2 kinase	protein-coding
peak_017174	chr7	45053541	45054435	+	0	NA	promoter-TSS (NM_175022)	promoter-TSS (NM_175022)	-654	NM_175022	233210	Mm.219137	NM_175022	ENSMUSG00000046574	Prr12	6720469B10|BC058674	proline rich 12	protein-coding
peak_013790	chr4	116685303	116686375	+	0	NA	intron (NR_040442, intron 1 of 2)	CpG	183	NR_040442	100502959	Mm.395400	NR_040442		AV051173	-	expressed sequence AV051173	ncRNA
peak_010511	chr2	19276470	19276763	+	0	NA	intron (NM_001081083, intron 10 of 19)	intron (NM_001081083, intron 10 of 19)	-67701	NR_126563	108871	Mm.107666	NR_126563		4930447M23Rik	-	RIKEN cDNA 4930447M23 gene	ncRNA
peak_004060	chr12	40553120	40553332	+	0	NA	intron (NM_172803, intron 1 of 52)	AT_rich|Low_complexity|Low_complexity	107173	NM_172803	238130	Mm.341423	NM_172803	ENSMUSG00000035954	Dock4	5330406C03|6330411N01Rik|AF263288|C030023J22|mKIAA0716	dedicator of cytokinesis 4	protein-coding
peak_002530	chr11	20204316	20204708	+	0	NA	intron (NM_008996, intron 1 of 5)	B1F|SINE|Alu	3100	NM_008996	19324	Mm.271944	NM_008996	ENSMUSG00000020149	Rab1a	Gtbp|Rab-1|Rab1|Ypt1|mKIAA3012	RAB1A, member RAS oncogene family	protein-coding
peak_020086	chrX	21566390	21568682	+	0	NA	Intergenic	Intergenic	82912	NM_007429	11609	Mm.2679	NM_007429	ENSMUSG00000068122	Agtr2	AI316812|AW107640	angiotensin II receptor, type 2	protein-coding
peak_013557	chr4	63593974	63596458	+	0	NA	Intergenic	MIR|SINE|MIR	5548	NM_001354647	670833	Mm.32213	NM_001354647	ENSMUSG00000084782	Gm11213	-	predicted gene 11213	protein-coding
peak_017590	chr7	90038685	90043681	+	0	NA	intron (NR_110364, intron 5 of 5)	intron (NR_110364, intron 5 of 5)	12024	NR_110364	319711	Mm.31753	NR_015614	ENSMUSG00000097585	E230029C05Rik	AI452102|B230337J15|Gm26529|Gm32094	RIKEN cDNA E230029C05 gene	ncRNA
peak_000984	chr1	166710687	166711655	+	0	NA	Intergenic	Intergenic	-29326	NM_001347135	240894	Mm.246610	NM_172844	ENSMUSG00000026560	Fmo9	4831428F09Rik	flavin containing monooxygenase 9	protein-coding
peak_018377	chr8	45332994	45333922	+	0	NA	promoter-TSS (NM_133969)	promoter-TSS (NM_133969)	-295	NM_133969	102294	Mm.245297	NM_133969	ENSMUSG00000079057	Cyp4v3	AU043077|AW111961|Cyp4v2	cytochrome P450, family 4, subfamily v, polypeptide 3	protein-coding
peak_011767	chr2	156392955	156394163	+	0	NA	promoter-TSS (NR_024329)	promoter-TSS (NR_024329)	-580	NR_024329	347740	Mm.324242	NR_024329	ENSMUSG00000102869	2900097C17Rik	1810005K14Rik|4930563C06Rik	RIKEN cDNA 2900097C17 gene	ncRNA
peak_016285	chr6	116664651	116666629	+	0	NA	intron (NM_178045, intron 1 of 10)	intron (NM_178045, intron 1 of 10)	8196	NM_178045	213391	Mm.257931	NM_178045	ENSMUSG00000042129	Rassf4	3830411C14Rik|AD037|AI586137	Ras association (RalGDS/AF-6) domain family member 4	protein-coding
peak_001133	chr1	176800535	176801425	+	0	NA	intron (NM_001368872, intron 1 of 17)	(CA)n|Simple_repeat|Simple_repeat	-3672	NM_001368873	545389	Mm.269991	NM_001024722	ENSMUSG00000057335	Cep170	4933426L22Rik|A330004A13Rik|AI195353	centrosomal protein 170	protein-coding
peak_006946	chr15	83564101	83564309	+	0	NA	intron (NM_009775, intron 1 of 3)	intron (NM_009775, intron 1 of 3)	632	NM_009775	12257	Mm.1508	NM_009775	ENSMUSG00000041736	Tspo	Bzrp|IBP|PBR|Tspo1	translocator protein	protein-coding
peak_019200	chr9	35293639	35294071	+	0	NA	Intergenic	L1MB8|LINE|L1	12750	NR_040715	71133	Mm.158577	NR_040715	ENSMUSG00000111746	4933422A05Rik	-	RIKEN cDNA 4933422A05 gene	ncRNA
peak_006296	chr14	103485445	103486250	+	0	NA	Intergenic	Intergenic	-27494	NM_022886	64929	Mm.244003	NM_022886	ENSMUSG00000022123	Scel	9230114I02Rik	sciellin	protein-coding
peak_013903	chr4	126320879	126321337	+	0	NA	intron (NM_133883, intron 1 of 5)	intron (NM_133883, intron 1 of 5)	595	NM_133883	100206	Mm.11285	NM_133883	ENSMUSG00000042558	Adprhl2	AI836109|Arh3	ADP-ribosylhydrolase like 2	protein-coding
peak_000329	chr1	72242758	72243121	+	0	NA	Intergenic	Intergenic	-1054	NR_155355	320933	Mm.440953	NR_155355		D230017M19Rik	B930094L07Rik	RIKEN cDNA D230017M19 gene	ncRNA
peak_018743	chr8	88666203	88666978	+	0	NA	intron (NM_145857, intron 4 of 12)	intron (NM_145857, intron 4 of 12)	19243	NM_145857	257632	Mm.222633	NM_145857	ENSMUSG00000055994	Nod2	ACUG|BLAU|CD|Card15|F830032C23Rik|IBD1|Nlrc2	nucleotide-binding oligomerization domain containing 2	protein-coding
peak_016597	chr6	129491201	129491452	+	0	NA	intron (NM_001301096, intron 1 of 3)	MT2A|LTR|ERVL	15839	NM_138648	108078	Mm.293626	NM_138648	ENSMUSG00000030162	Olr1	LOX-1|SR-EI|Scare1	oxidized low density lipoprotein (lectin-like) receptor 1	protein-coding
peak_009557	chr19	8986510	8987013	+	0	NA	Intergenic	Intergenic	-2523	NR_104460	66395	Mm.203866	NM_009643	ENSMUSG00000069833	Ahnak	DY6	AHNAK nucleoprotein (desmoyokin)	protein-coding
peak_006153	chr14	72595374	72595914	+	0	NA	intron (NM_207636, intron 4 of 25)	intron (NM_207636, intron 4 of 25)	114359	NM_207636	319448	Mm.205421	NM_207636	ENSMUSG00000033487	Fndc3a	1700094E19Rik|D14Ertd453e|F730017H24Rik|Fndc3|sys	fibronectin type III domain containing 3A	protein-coding
peak_001667	chr10	57794362	57794688	+	0	NA	promoter-TSS (NM_020561)	promoter-TSS (NM_020561)	-19	NM_020561	57319	Mm.2379	NM_020561	ENSMUSG00000019872	Smpdl3a	0610010C24Rik|AI529588|ASM3A|ASML3|ASML3A	sphingomyelin phosphodiesterase, acid-like 3A	protein-coding
peak_000331	chr1	72254527	72256137	+	0	NA	intron (NR_155355, intron 1 of 3)	intron (NR_155355, intron 1 of 3)	11339	NR_155355	320933	Mm.440953	NR_155355		D230017M19Rik	B930094L07Rik	RIKEN cDNA D230017M19 gene	ncRNA
peak_002950	chr11	69113446	69115063	+	0	NA	Intergenic	L1MC4|LINE|L1	-6199	NM_033041	84653	Mm.98505	NM_033041	ENSMUSG00000023781	Hes7	bHLHb37	hes family bHLH transcription factor 7	protein-coding
peak_012384	chr3	65543139	65543463	+	0	NA	intron (NM_178892, intron 2 of 5)	intron (NM_178892, intron 2 of 5)	-13887	NR_027955	71004	Mm.475465	NM_001033527	ENSMUSG00000074580	4931440P22Rik	-	RIKEN cDNA 4931440P22 gene	ncRNA
peak_003276	chr11	86544592	86545425	+	0	NA	promoter-TSS (NM_028259)	promoter-TSS (NM_028259)	17	NM_001199046	56427	Mm.383207	NM_019756	ENSMUSG00000020513	Tubd1	4930550G19Rik|Tubd	tubulin, delta 1	protein-coding
peak_012028	chr2	178414290	178414486	+	0	NA	promoter-TSS (NM_001085501)	promoter-TSS (NM_001085501)	75	NM_001085501	228966	Mm.472736	NM_001085501	ENSMUSG00000049999	Ppp1r3d	2610024M03Rik|Gm359	protein phosphatase 1, regulatory subunit 3D	protein-coding
peak_017922	chr7	125555018	125556255	+	0	NA	intron (NM_001008700, intron 1 of 10)	intron (NM_001008700, intron 1 of 10)	3365	NM_001363983	16190	Mm.233802	NM_001008700	ENSMUSG00000030748	Il4ra	CD124|Il4r	interleukin 4 receptor, alpha	protein-coding
peak_017188	chr7	45434127	45434851	+	0	NA	promoter-TSS (NM_030678)	promoter-TSS (NM_030678)	-25	NM_011304	20174	Mm.34410	NM_011304	ENSMUSG00000003868	Ruvbl2	mp47|p47	RuvB-like protein 2	protein-coding
peak_013991	chr4	132959266	132960094	+	0	NA	Intergenic	Intergenic	-14415	NM_010208	14191	Mm.271665	NM_010208	ENSMUSG00000028874	Fgr	Ali18|Mhdaali18	FGR proto-oncogene, Src family tyrosine kinase	protein-coding
peak_005253	chr13	55021148	55021733	+	0	NA	promoter-TSS (NM_001206392)	promoter-TSS (NM_001206392)	-55	NM_001033245	212032	Mm.267479	NM_001033245	ENSMUSG00000025877	Hk3	HK III|HK-III	hexokinase 3	protein-coding
peak_009140	chr18	53262146	53262382	+	0	NA	intron (NM_029394, intron 1 of 6)	ID_B1|SINE|B4	16639	NM_029394	69226	Mm.32414	NM_029394	ENSMUSG00000024535	Snx24	2810011K15Rik|5730433I16Rik|AI451341	sorting nexing 24	protein-coding
peak_000899	chr1	156024876	156025677	+	0	NA	intron (NM_001160018, intron 4 of 9)	intron (NM_001160018, intron 4 of 9)	9541	NM_001160019	208263	Mm.211654	NM_144791	ENSMUSG00000026466	Tor1aip1	LAP1|Lap1B	torsin A interacting protein 1	protein-coding
peak_011747	chr2	155367464	155368448	+	0	NA	Intergenic	Intergenic	-10532	NM_001004721	228812	Mm.5434	NM_001004721	ENSMUSG00000038383	Pigu	5430426F17Rik|BC028278|Cdc91l1	phosphatidylinositol glycan anchor biosynthesis, class U	protein-coding
peak_011044	chr2	84655142	84656308	+	0	NA	intron (NM_001355064, intron 1 of 18)	(TAAA)n|Simple_repeat|Simple_repeat	3252	NM_001355064	12388	Mm.35738	NM_007615	ENSMUSG00000034101	Ctnnd1	AA409437|AU019353|Catns|Ctnnd|P120|mKIAA0384	catenin (cadherin associated protein), delta 1	protein-coding
peak_019362	chr9	50487375	50487873	+	0	NA	Intergenic	Intergenic	-6901	NM_029639	76509	Mm.29959	NM_029639	ENSMUSG00000032068	Plet1	0610037B23Rik|1600029D21Rik|AA407923|AU043048	placenta expressed transcript 1	protein-coding
peak_003098	chr11	76482174	76483118	+	0	NA	intron (NM_198894, intron 3 of 22)	intron (NM_198894, intron 3 of 22)	11849	NM_001346670	109934	Mm.258939	NM_198018	ENSMUSG00000017631	Abr	-	active BCR-related gene	protein-coding
peak_018784	chr8	105565825	105566517	+	0	NA	promoter-TSS (NM_013477)	promoter-TSS (NM_013477)	-107	NM_013477	11972	Mm.17708	NM_013477	ENSMUSG00000013160	Atp6v0d1	AI267038|Ac39|Atp6d|P39|VATX|Vma6	ATPase, H+ transporting, lysosomal V0 subunit D1	protein-coding
peak_017786	chr7	110270349	110271009	+	0	NA	intron (NM_009302, intron 7 of 11)	intron (NM_009302, intron 7 of 11)	48976	NM_009302	20947	Mm.334144	NM_009302	ENSMUSG00000031015	Swap70	70kDa|AV235546	SWA-70 protein	protein-coding
peak_004223	chr12	73666741	73667980	+	0	NA	intron (NM_008856, intron 2 of 13)	intron (NM_008856, intron 2 of 13)	82564	NM_008856	18755	Mm.341677	NM_008856	ENSMUSG00000021108	Prkch	Pkch	protein kinase C, eta	protein-coding
peak_010435	chr2	11482554	11483129	+	0	NA	intron (NM_001177755, intron 10 of 15)	L1MB5|LINE|L1	19249	NM_001177754	170768	Mm.19669	NM_133232	ENSMUSG00000026773	Pfkfb3	E330010H22Rik|iPFK-2|uPFK-2	6-phosphofructo-2-kinase/fructose-2,6-biphosphatase 3	protein-coding
peak_007177	chr15	101933189	101935310	+	0	NA	intron (NM_146063, intron 4 of 8)	L3|LINE|CR1	6075	NM_146063	223917	Mm.162744	NM_146063	ENSMUSG00000061397	Krt79	BC031593	keratin 79	protein-coding
peak_015028	chr5	108129088	108129352	+	0	NA	TTS (NM_001347383)	TTS (NM_001347383)	3400	NM_001347383	73130	Mm.363960	NM_028876	ENSMUSG00000063406	Tmed5	3110020O18Rik|4432412D15Rik|p24gamma2	transmembrane p24 trafficking protein 5	protein-coding
peak_019601	chr9	70840664	70842719	+	0	NA	intron (NM_001324473, intron 1 of 8)	intron (NM_001324473, intron 1 of 8)	93117	NM_008280	15450	Mm.390187	NM_008280	ENSMUSG00000032207	Lipc	AI256194|HL|Hpl	lipase, hepatic	protein-coding
peak_010053	chr19	41440706	41441008	+	0	NA	Intergenic	Intergenic	-41825	NM_001370767	212391	Mm.422910	NM_172154	ENSMUSG00000025019	Lcor	3110023F06Rik|A630025C20Rik|Mlr2|mKIAA1795	ligand dependent nuclear receptor corepressor	protein-coding
peak_007042	chr15	96563381	96564340	+	0	NA	Intergenic	Intergenic	78102	NM_134086	105727	Mm.103568	NM_134086	ENSMUSG00000023169	Slc38a1	AA408026|AA409865|AL022800|AU015942|NAT2	solute carrier family 38, member 1	protein-coding
peak_004798	chr13	17805251	17806424	+	0	NA	promoter-TSS (NM_027118)	promoter-TSS (NM_027118)	-740	NM_027118	69562	Mm.193924	NM_027118	ENSMUSG00000041297	Cdk13	2310015O17Rik|Cdc2l5	cyclin-dependent kinase 13	protein-coding
peak_011419	chr2	129319666	129321285	+	0	NA	Intergenic	Intergenic	-10503	NM_010554	16175	Mm.15534	NM_010554	ENSMUSG00000027399	Il1a	Il-1a	interleukin 1 alpha	protein-coding
peak_004162	chr12	69682387	69683406	+	0	NA	Intergenic	Intergenic	-1044	NM_001135559	20663	Mm.3770	NM_001135559	ENSMUSG00000034801	Sos2	SOS-2|mSOS-2	SOS Ras/Rho guanine nucleotide exchange factor 2	protein-coding
peak_000795	chr1	150392399	150393344	+	0	NA	promoter-TSS (NM_133780)	promoter-TSS (NM_133780)	33	NM_133780	108989	Mm.174256	NM_133780	ENSMUSG00000006005	Tpr	2610029M07Rik|C77892	translocated promoter region, nuclear basket protein	protein-coding
peak_006469	chr15	36888390	36888766	+	0	NA	Intergenic	RLTR20A4|LTR|ERVK	-91649	NM_001253806	22631	Mm.3360	NM_011740	ENSMUSG00000022285	Ywhaz	1110013I11Rik|14-3-3zeta|AI596267|AL022924|AU020854	tyrosine 3-monooxygenase/tryptophan 5-monooxygenase activation protein, zeta polypeptide	protein-coding
peak_004603	chr12	105966702	105966877	+	0	NA	Intergenic	MIRc|SINE|MIR	-43474	NM_011705	22367	Mm.2981	NM_011705	ENSMUSG00000021115	Vrk1	51PK	vaccinia related kinase 1	protein-coding
peak_018105	chr7	142387063	142388462	+	0	NA	promoter-TSS (NM_009983)	promoter-TSS (NM_009983)	65	NM_009983	13033	Mm.231395	NM_009983	ENSMUSG00000007891	Ctsd	CD|CatD	cathepsin D	protein-coding
peak_002066	chr10	94577625	94578106	+	0	NA	intron (NM_177026, intron 1 of 3)	intron (NM_177026, intron 1 of 3)	1602	NM_177026	319880	Mm.23047	NM_172051	ENSMUSG00000020023	Tmcc3	A230066D03Rik|AW488095|C630016B22Rik|C88213|Gm1556|Tmcc1	transmembrane and coiled coil domains 3	protein-coding
peak_019489	chr9	61391476	61391908	+	0	NA	intron (NM_009389, intron 4 of 19)	intron (NM_009389, intron 4 of 19)	19326	NM_001083927	21887	Mm.24255	NM_009389	ENSMUSG00000032280	Tle3	2610103N05Rik|ESG|Grg3a|Grg3b|mKIAA1547	transducin-like enhancer of split 3	protein-coding
peak_016338	chr6	120039450	120040420	+	0	NA	Intergenic	Intergenic	-1280	NM_001185021	232341	Mm.333349	NM_198703	ENSMUSG00000045962	Wnk1	6430573H23Rik|EG406236|Hsn2|Prkwnk1|mKIAA0344	WNK lysine deficient protein kinase 1	protein-coding
peak_015861	chr6	54058796	54059337	+	0	NA	intron (NM_001163640, intron 1 of 12)	L2b|LINE|L2	19134	NM_001163640	69993	Mm.321147	NM_023543	ENSMUSG00000004633	Chn2	1700026N20Rik|4930557O16Rik|ARHGAP3|Bch	chimerin 2	protein-coding
peak_000584	chr1	107583902	107584488	+	0	NA	Intergenic	Intergenic	-5811	NM_011459	20725	Mm.83909	NM_011459	ENSMUSG00000026315	Serpinb8	CAP-2|CAP2|NK10|Spi8|ovalbumin	serine (or cysteine) peptidase inhibitor, clade B, member 8	protein-coding
peak_002002	chr10	88372451	88373210	+	0	NA	Intergenic	Intergenic	-6438	NM_001364707	432486	Mm.335190	NM_001004164	ENSMUSG00000035311	Gnptab	EG432486	N-acetylglucosamine-1-phosphate transferase, alpha and beta subunits	protein-coding
peak_019557	chr9	66795448	66795627	+	0	NA	promoter-TSS (NM_177583)	promoter-TSS (NM_177583)	-114	NM_177583	208117	Mm.41291	NM_177583	ENSMUSG00000032375	Aph1b	2310057K14Rik|Aph1c	aph1 homolog B, gamma secretase subunit	protein-coding
peak_017571	chr7	89251893	89254100	+	0	NA	intron (NM_001360745, intron 3 of 13)	ORR1E|LTR|ERVL-MaLR	85791	NM_028343	72759	Mm.208477	NM_028343	ENSMUSG00000039428	Tmem135	2810439K08Rik|AW319712|PMP52	transmembrane protein 135	protein-coding
peak_007118	chr15	99857262	99857943	+	0	NA	intron (NM_001113545, intron 1 of 10)	Lx5c|LINE|L1	17854	NM_001113545	65970	Mm.33207	NM_023063	ENSMUSG00000023022	Lima1	Eplin	LIM domain and actin binding 1	protein-coding
peak_002642	chr11	34072286	34072600	+	0	NA	intron (NM_010696, intron 7 of 20)	intron (NM_010696, intron 7 of 20)	25515	NM_010696	16822	Mm.265350	NM_010696	ENSMUSG00000002699	Lcp2	AI323664|BB161688|SLP-76|SLP76|m1Khoe|twm	lymphocyte cytosolic protein 2	protein-coding
peak_001524	chr10	34525158	34526058	+	0	NA	intron (NM_001358769, intron 2 of 8)	intron (NM_001358769, intron 2 of 8)	42208	NM_001159544	14302	Mm.332432	NM_010237	ENSMUSG00000019779	Frk	BSK|BSK/IYK|C85044|GTK|RAK	fyn-related kinase	protein-coding
peak_000889	chr1	155158439	155158709	+	0	NA	promoter-TSS (NM_021433)	promoter-TSS (NM_021433)	-129	NM_021433	58244	Mm.66264	NM_021433	ENSMUSG00000026470	Stx6	2310039E05Rik|2410005I16Rik|AA437559|AI415714|AI845861	syntaxin 6	protein-coding
peak_012106	chr3	10142965	10143536	+	0	NA	Intergenic	Intergenic	40635	NM_001030305	18857	Mm.371777	NM_001030305	ENSMUSG00000052468	Pmp2	P2	peripheral myelin protein 2	protein-coding
peak_011663	chr2	150362681	150362976	+	0	NA	promoter-TSS (NM_027017)	promoter-TSS (NM_027017)	-63	NM_027017	69277	Mm.272470	NM_027017	ENSMUSG00000063364	3300002I08Rik	2900016H11Rik	RIKEN cDNA 3300002I08 gene	protein-coding
peak_020080	chrX	13576760	13577001	+	0	NA	intron (NM_009806, intron 11 of 24)	intron (NM_009806, intron 11 of 24)	-55889	NM_011823	23890	Mm.487326	NM_011823	ENSMUSG00000040229	Gpr34	Lypsr1	G protein-coupled receptor 34	protein-coding
peak_014856	chr5	92508759	92509521	+	0	NA	Intergenic	Intergenic	-3483	NM_007644	12492	Mm.297964	NM_007644	ENSMUSG00000029426	Scarb2	9330185J12Rik|Cd36l2|LGP85|LIMP II|LIMP-2|MLGP85	scavenger receptor class B, member 2	protein-coding
peak_005213	chr13	51850036	51850439	+	0	NA	Intergenic	ID_B1|SINE|B4	3562	NM_011817	23882	Mm.281298	NM_011817	ENSMUSG00000021453	Gadd45g	AI327420|C86281|CR6|DDIT2|OIG37	growth arrest and DNA-damage-inducible 45 gamma	protein-coding
peak_002902	chr11	68433094	68434301	+	0	NA	intron (NM_177320, intron 1 of 18)	RSINE1|SINE|B4	1572	NM_177320	320207	Mm.244960	NM_177320	ENSMUSG00000020901	Pik3r5	AV230647|F730038I15Rik|Foap2|p101	phosphoinositide-3-kinase regulatory subunit 5	protein-coding
peak_003689	chr11	115419762	115420188	+	0	NA	promoter-TSS (NM_027862)	promoter-TSS (NM_027862)	-56	NM_027862	71679	Mm.371641	NM_027862	ENSMUSG00000034566	Atp5h	0610009D10Rik|Atp5pd	ATP synthase, H+ transporting, mitochondrial F0 complex, subunit D	protein-coding
peak_012938	chr3	126652398	126652732	+	0	NA	intron (NM_001025438, intron 2 of 18)	intron (NM_001025438, intron 2 of 18)	55614	NM_001293665	108058	Mm.255822	NM_023813	ENSMUSG00000053819	Camk2d	2810011D23Rik|8030469K03Rik|CaMK II|[d]-CaMKII	calcium/calmodulin-dependent protein kinase II, delta	protein-coding
peak_005007	chr13	37854842	37856021	+	0	NA	intron (NM_001039188, intron 1 of 9)	intron (NM_001039188, intron 1 of 9)	28038	NM_001039188	68750	Mm.491109	NM_026830	ENSMUSG00000039087	Rreb1	1110037N09Rik|AA414966|B930013M22Rik	ras responsive element binding protein 1	protein-coding
peak_002835	chr11	60352927	60353611	+	0	NA	promoter-TSS (NM_029044)	promoter-TSS (NM_029044)	-111	NM_029044	74665	Mm.133570	NM_029044	ENSMUSG00000056598	Drc3	4930449E07Rik|Lrrc48|m6Bei	dynein regulatory complex subunit 3	protein-coding
peak_013295	chr4	40723136	40723601	+	0	NA	promoter-TSS (NR_077226)	promoter-TSS (NR_077226)	438	NM_001164672	15502	Mm.27897	NM_008298	ENSMUSG00000028410	Dnaja1	HSJ-2|Hsj2|Nedd7	DnaJ heat shock protein family (Hsp40) member A1	protein-coding
peak_007394	chr16	22258851	22259541	+	0	NA	5' UTR (NM_001330555, exon 2 of 10)	5' UTR (NM_001330555, exon 2 of 10)	6809	NM_001330554	20462	Mm.210352	NM_009186	ENSMUSG00000022858	Tra2b	5730405G21Rik|D16Ertd266e|SIG-41|Sfrs10|Silg41|TRA2beta	transformer 2 beta	protein-coding
peak_016462	chr6	125216014	125217487	+	0	NA	intron (NM_009496, intron 1 of 4)	B1_Mus2|SINE|Alu	1169	NM_009496	22317	Mm.32321	NM_009496	ENSMUSG00000030337	Vamp1	Syb-1|Syb1|VAMP-1|lew	vesicle-associated membrane protein 1	protein-coding
peak_004207	chr12	73610858	73611276	+	0	NA	intron (NM_001313977, intron 2 of 14)	intron (NM_001313977, intron 2 of 14)	26271	NM_008856	18755	Mm.341677	NM_008856	ENSMUSG00000021108	Prkch	Pkch	protein kinase C, eta	protein-coding
peak_011039	chr2	84531239	84531581	+	0	NA	Intergenic	MTEa|LTR|ERVL-MaLR	-24537	NR_046046	672763	Mm.491046	NR_046046	ENSMUSG00000087362	Gm13710	-	predicted gene 13710	ncRNA
peak_012572	chr3	94837553	94837846	+	0	NA	5' UTR (NM_001165948, exon 1 of 19)	5' UTR (NM_001165948, exon 1 of 19)	262	NM_001368812	229584	Mm.274787	NM_172683	ENSMUSG00000038902	Pogz	9530006B08Rik	pogo transposable element with ZNF domain	protein-coding
peak_011317	chr2	126467216	126468359	+	0	NA	intron (NM_001359975, intron 3 of 27)	RLTR17B_Mm|LTR|ERVK	23766	NM_001080944	241633	Mm.222235	NM_001080944	ENSMUSG00000060131	Atp8b4	Im	ATPase, class I, type 8B, member 4	protein-coding
peak_007990	chr17	6776816	6777282	+	0	NA	intron (NM_009510, intron 1 of 12)	intron (NM_009510, intron 1 of 12)	5731	NM_009510	22350	Mm.277812	NM_009510	ENSMUSG00000052397	Ezr	AW146364|R75297|Vil2|p81	ezrin	protein-coding
peak_007353	chr16	19981834	19982017	+	0	NA	intron (NM_183390, intron 1 of 6)	intron (NM_183390, intron 1 of 6)	1124	NM_183390	239743	Mm.86699	NM_183390	ENSMUSG00000043008	Klhl6	-	kelch-like 6	protein-coding
peak_011662	chr2	150136617	150136842	+	0	NA	promoter-TSS (NM_023266)	promoter-TSS (NM_023266)	-51	NM_181266	104348	Mm.485851	NM_023266	ENSMUSG00000068134	Zfp120	AI315103|E030042N05Rik|F80|MZF31|Zfp844	zinc finger protein 120	protein-coding
peak_000111	chr1	37494238	37494538	+	0	NA	intron (NM_173870, intron 4 of 15)	intron (NM_173870, intron 4 of 15)	-5783	NR_024017	77633	Mm.483177	NR_024017	ENSMUSG00000103948	4930594C11Rik	-	G1 to S phase transition pseudogene	pseudo
peak_011140	chr2	101796927	101797477	+	0	NA	intron (NM_001355625, intron 1 of 8)	CpG	505	NM_175181	72446	Mm.24138	NM_175181	ENSMUSG00000032841	Prr5l	2600010E01Rik|4833411O04Rik|Protor-2|Protor2	proline rich 5 like	protein-coding
peak_011412	chr2	129305782	129306768	+	0	NA	non-coding (NR_040371, exon 4 of 5)	non-coding (NR_040371, exon 4 of 5)	3697	NM_010554	16175	Mm.15534	NM_010554	ENSMUSG00000027399	Il1a	Il-1a	interleukin 1 alpha	protein-coding
peak_009166	chr18	54959158	54959462	+	0	NA	intron (NM_175751, intron 2 of 9)	intron (NM_175751, intron 2 of 9)	30870	NM_175751	269023	Mm.192984	NM_175751	ENSMUSG00000052713	Zfp608	4932417D18Rik|D430007A19Rik|Znf608	zinc finger protein 608	protein-coding
peak_008065	chr17	17234156	17234968	+	0	NA	promoter-TSS (NM_001362181)	promoter-TSS (NM_001362181)	-341	NM_001362181	102640673		NM_001362181		LOC102640673	-	zinc finger protein 431-like	protein-coding
peak_006535	chr15	50702655	50702789	+	0	NA	intron (NM_001310481, intron 4 of 5)	intron (NM_001310481, intron 4 of 5)	186327	NM_001310481	83925	Mm.30466	NM_032000	ENSMUSG00000038679	Trps1	AI115454|AI447310|D15Ertd586e	transcriptional repressor GATA binding 1	protein-coding
peak_014213	chr4	144989785	144990059	+	0	NA	intron (NM_001276465, intron 67 of 69)	intron (NM_001276465, intron 67 of 69)	96785	NM_001357277	20148	Mm.14063	NM_011303	ENSMUSG00000066026	Dhrs3	Rsdr1|retSDR1	dehydrogenase/reductase (SDR family) member 3	protein-coding
peak_001416	chr10	19185772	19186741	+	0	NA	intron (NR_038022, intron 1 of 1)	intron (NR_038022, intron 1 of 1)	19018	NR_038022	100504265	Mm.383417	NR_038021		Gm20139	-	predicted gene, 20139	ncRNA
peak_010975	chr2	73546694	73546904	+	0	NA	Intergenic	Intergenic	-17312	NM_153138	215280	Mm.223504	NM_153138	ENSMUSG00000075284	Wipf1	AI115543|D2Ertd120e|WIP|Waspip	WAS/WASL interacting protein family, member 1	protein-coding
peak_003473	chr11	100761326	100761986	+	0	NA	TTS (NM_010410)	TTS (NM_010410)	1275	NM_010410	15171	Mm.10096	NM_010410	ENSMUSG00000045471	Hcrt	PPOX	hypocretin	protein-coding
peak_008883	chr18	4338546	4339004	+	0	NA	intron (NR_157375, intron 4 of 6)	intron (NR_157375, intron 4 of 6)	14178	NM_007746	26410	Mm.3275	NM_007746	ENSMUSG00000024235	Map3k8	Cot|Cot/Tpl2|Est|Estf|Tpl-2|Tpl2|c-COT	mitogen-activated protein kinase kinase kinase 8	protein-coding
peak_016106	chr6	97455794	97458464	+	0	NA	intron (NM_145148, intron 2 of 23)	Lx8b|LINE|L1	2157	NM_001346639	232288	Mm.27789	NM_145148	ENSMUSG00000030064	Frmd4b	6030440G05Rik|C87375|GOBLIN|GRSP1|R74720	FERM domain containing 4B	protein-coding
peak_005517	chr13	100743741	100744075	+	0	NA	intron (NM_025369, intron 1 of 3)	intron (NM_025369, intron 1 of 3)	751	NM_001190264	66128	Mm.306173	NM_025369	ENSMUSG00000061474	Mrps36	1110018B13Rik|S36mt	mitochondrial ribosomal protein S36	protein-coding
peak_000868	chr1	154061552	154061981	+	0	NA	Intergenic	Intergenic	-139421	NM_001204908	100503355	Mm.484410	NM_001204908	ENSMUSG00000066797	Zfp648	Gm10178|Gm203	zinc finger protein 648	protein-coding
peak_015566	chr6	17281322	17282182	+	0	NA	intron (NM_016900, intron 1 of 2)	intron (NM_016900, intron 1 of 2)	567	NM_016900	12390	Mm.396075	NM_016900	ENSMUSG00000000058	Cav2	AI447843	caveolin 2	protein-coding
peak_014909	chr5	99344154	99344487	+	0	NA	intron (NR_030692, intron 3 of 3)	Lx|LINE|L1	-91393	NM_145839	320292	Mm.259074	NM_145839	ENSMUSG00000089809	Rasgef1b	4732452O09Rik|GPIgamma4|Gpig4	RasGEF domain family, member 1B	protein-coding
peak_010158	chr19	47507844	47509189	+	0	NA	intron (NM_175360, intron 8 of 9)	G-rich|Low_complexity|Low_complexity	-4466	NR_045322	100503104	Mm.442735	NR_045322	ENSMUSG00000097990	Gm19557	-	predicted gene, 19557	ncRNA
peak_018338	chr8	36251121	36251925	+	0	NA	Intergenic	Intergenic	-2164	NM_001081150	244421	Mm.324032	NM_001081150	ENSMUSG00000039633	Lonrf1	-	LON peptidase N-terminal domain and ring finger 1	protein-coding
peak_001396	chr10	17608895	17610087	+	0	NA	Intergenic	MIR|SINE|MIR	-113737	NM_010828	17684	Mm.272321	NM_010828	ENSMUSG00000039910	Cited2	AI835299|ER154-like|Mrg1|Msg2|p35srj	Cbp/p300-interacting transactivator, with Glu/Asp-rich carboxy-terminal domain, 2	protein-coding
peak_007060	chr15	96743047	96743953	+	0	NA	Intergenic	Intergenic	-43772	NM_175121	67760	Mm.46754	NM_175121	ENSMUSG00000022462	Slc38a2	5033402L14Rik|AI316867|ATA2|SAT2|mKIAA1382	solute carrier family 38, member 2	protein-coding
peak_010679	chr2	32867845	32868504	+	0	NA	Intergenic	Intergenic	-7960	NM_146119	227737	Mm.301646	NM_146119	ENSMUSG00000026796	Fam129b	9130404D14Rik	family with sequence similarity 129, member B	protein-coding
peak_002496	chr11	16950214	16950580	+	0	NA	promoter-TSS (NM_001359162)	promoter-TSS (NM_001359162)	885	NR_110421	72735	Mm.268598	NR_015469		Eldr	2810442I21Rik|4930500E12Rik|Fabl	Egfr long non-coding downstream RNA	ncRNA
peak_003254	chr11	84958739	84959257	+	0	NA	intron (NM_007607, intron 1 of 7)	intron (NM_007607, intron 1 of 7)	1244	NM_007607	12351	Mm.1641	NM_007607	ENSMUSG00000000805	Car4	AW456718|Ca4	carbonic anhydrase 4	protein-coding
peak_013788	chr4	116672277	116673508	+	0	NA	Intergenic	Intergenic	-12707	NM_011034	18477	Mm.30929	NM_011034	ENSMUSG00000028691	Prdx1	MSP23|NkefA|OSF-3|OSF3|PAG|Paga|PrdxI|PrxI|TDX2|TPxA|Tdpx2|prx1	peroxiredoxin 1	protein-coding
peak_008134	chr17	24413669	24414749	+	0	NA	promoter-TSS (NM_009070)	promoter-TSS (NM_009070)	304	NR_033554	654822	Mm.489806	NM_001039561	ENSMUSG00000073437	D330041H03Rik	-	RIKEN cDNA D330041H03 gene	ncRNA
peak_010749	chr2	41287310	41288064	+	0	NA	intron (NM_053011, intron 27 of 90)	intron (NM_053011, intron 27 of 90)	1159881	NR_105754	102465171		NR_105754	ENSMUSG00000098660	Mir6336	Gm27584|mmu-mir-6336	microRNA 6336	ncRNA
peak_001279	chr1	191277040	191278984	+	0	NA	Intergenic	Intergenic	40119	NM_025424	66208	Mm.46444	NM_025424	ENSMUSG00000037499	Nenf	1110060M21Rik|SCIRP10|Spuf	neuron derived neurotrophic factor	protein-coding
peak_009331	chr18	77858351	77858974	+	0	NA	intron (NM_013831, intron 5 of 14)	intron (NM_013831, intron 5 of 14)	-62272	NR_152167	619308	Mm.490456	NM_001033812		F830208F22Rik	-	RIKEN cDNA F830208F22 gene	ncRNA
peak_000542	chr1	92049782	92050659	+	0	NA	intron (NM_207225, intron 3 of 26)	intron (NM_207225, intron 3 of 26)	130121	NM_207225	208727	Mm.318567	NM_207225	ENSMUSG00000026313	Hdac4	4932408F19Rik|HD4	histone deacetylase 4	protein-coding
peak_012299	chr3	52103066	52103612	+	0	NA	intron (NM_001004176, intron 1 of 4)	CpG	1667	NM_001004176	433586	Mm.234972	NM_001004176	ENSMUSG00000061143	Maml3	AV234550|BC049812|Mam-2|mKIAA1816	mastermind like transcriptional coactivator 3	protein-coding
peak_012518	chr3	89388715	89389205	+	0	NA	intron (NM_009565, intron 1 of 2)	intron (NM_009565, intron 1 of 2)	-1289	NM_001355206	22724	Mm.262184	NM_009565	ENSMUSG00000028042	Zbtb7b	Thpok|Zfp67|c-Krox	zinc finger and BTB domain containing 7B	protein-coding
peak_019242	chr9	41087808	41088238	+	0	NA	intron (NM_176860, intron 1 of 13)	intron (NM_176860, intron 1 of 13)	-8517	NM_001357412	72828	Mm.133615	NM_176860	ENSMUSG00000032020	Ubash3b	2810457I06Rik|BB125008|STS-1|TULA-2|p70	ubiquitin associated and SH3 domain containing, B	protein-coding
peak_013475	chr4	57956185	57957588	+	0	NA	promoter-TSS (NM_011660)	promoter-TSS (NM_011660)	-475	NM_011660	22166	Mm.260618	NM_011660	ENSMUSG00000028367	Txn1	ADF|AW550880|Trx1|Txn	thioredoxin 1	protein-coding
peak_013722	chr4	102565406	102565752	+	0	NA	intron (NM_019840, intron 5 of 14)	intron (NM_019840, intron 5 of 14)	-4481	NM_001177980	18578	Mm.20181	NM_019840	ENSMUSG00000028525	Pde4b	Dpde4|R74983|dunce	phosphodiesterase 4B, cAMP specific	protein-coding
peak_013004	chr3	136671004	136671390	+	0	NA	intron (NM_001293622, intron 1 of 12)	CpG	1131	NM_001293622	19055	Mm.331389	NM_008913	ENSMUSG00000028161	Ppp3ca	2900074D19Rik|CN|Caln|Calna|CnA	protein phosphatase 3, catalytic subunit, alpha isoform	protein-coding
peak_013451	chr4	55651845	55652304	+	0	NA	Intergenic	Intergenic	-119599	NM_010637	16600	Mm.4325	NM_010637	ENSMUSG00000003032	Klf4	EZF|Gklf|Zie	Kruppel-like factor 4 (gut)	protein-coding
peak_019895	chr9	111094695	111096273	+	0	NA	Intergenic	RMER1C|Other|Other	-22627	NM_027742	71268	Mm.302287	NM_027742	ENSMUSG00000032497	Lrrfip2	5133400F20Rik|AI850587	leucine rich repeat (in FLII) interacting protein 2	protein-coding
peak_006770	chr15	73423625	73424293	+	0	NA	promoter-TSS (NM_007982)	promoter-TSS (NM_007982)	-768	NM_001358045	14083	Mm.254494	NM_007982	ENSMUSG00000022607	Ptk2	FADK 1|FAK|FRNK|Fadk|p125FAK	PTK2 protein tyrosine kinase 2	protein-coding
peak_013409	chr4	47353971	47355625	+	0	NA	intron (NM_001312868, intron 1 of 8)	intron (NM_001312868, intron 1 of 8)	1576	NM_009370	21812	Mm.197552	NM_009370	ENSMUSG00000007613	Tgfbr1	ALK5|AU017191|Alk-5|ESK2|TGFR-1|TbetaR-I|TbetaRI	transforming growth factor, beta receptor I	protein-coding
peak_004346	chr12	84747999	84748624	+	0	NA	Intergenic	L2b|LINE|L2	24801	NM_023409	67963	Mm.282556	NM_023409	ENSMUSG00000021242	Npc2	2700012J19Rik|AA408070|AU045843|HE1	NPC intracellular cholesterol transporter 2	protein-coding
peak_010571	chr2	26549810	26550413	+	0	NA	Intergenic	Intergenic	-30972	NM_178444	353156	Mm.268933	NM_178444	ENSMUSG00000026921	Egfl7	VE-statin|Zneu1	EGF-like domain 7	protein-coding
peak_007276	chr16	11003430	11003768	+	0	NA	Intergenic	RMER19B|LTR|ERVK	-5299	NR_040518	100043147	Mm.489001	NR_040518	ENSMUSG00000097056	Gm4262	-	predicted gene 4262	ncRNA
peak_003715	chr11	116095073	116095829	+	0	NA	Intergenic	B3A|SINE|B2	-8456	NM_001347642	22378	Mm.284792	NM_016852	ENSMUSG00000034341	Wbp2	-	WW domain binding protein 2	protein-coding
peak_010578	chr2	27026432	27027157	+	0	NA	intron (NM_172659, intron 2 of 9)	intron (NM_172659, intron 2 of 9)	1204	NM_172659	227659	Mm.41203	NM_172659	ENSMUSG00000036067	Slc2a6	A330096C23|F630103L12Rik|Glut6|Glut9	solute carrier family 2 (facilitated glucose transporter), member 6	protein-coding
peak_011230	chr2	116972184	116973036	+	0	NA	Intergenic	Intergenic	72458	NR_040335	320975	Mm.132509	NR_040335	ENSMUSG00000085316	D330050G23Rik	-	RIKEN cDNA D330050G23 gene	ncRNA
peak_018249	chr8	25102542	25102790	+	0	NA	promoter-TSS (NM_031257)	promoter-TSS (NM_031257)	487	NR_155282	74744	Mm.117802	NR_155282		5830408C22Rik	2700026D01Rik	RIKEN cDNA 5830408C22 gene	ncRNA
peak_008048	chr17	12990651	12991931	+	0	NA	intron (NM_175394, intron 1 of 5)	intron (NM_175394, intron 1 of 5)	968	NM_001113533	60532	Mm.275521	NM_175394	ENSMUSG00000060475	Wtap	2810408K05Rik|9430038B09Rik	Wilms tumour 1-associating protein	protein-coding
peak_016803	chr7	4501677	4503141	+	0	NA	promoter-TSS (NM_029834)	promoter-TSS (NM_029834)	-729	NM_029834	232807	Mm.360391	NM_029834	ENSMUSG00000019254	Ppp1r12c	2410197A17Rik|AI839747|B430101M08|Mbs85	protein phosphatase 1, regulatory subunit 12C	protein-coding
peak_017858	chr7	116606732	116608898	+	0	NA	Intergenic	RLTR53B_Mm|LTR|ERVK	103446	NM_001360375	53322	Mm.9901	NM_016773	ENSMUSG00000030659	Nucb2	AI607786|Calnuc|Nefa|Nesfatin-1	nucleobindin 2	protein-coding
peak_018331	chr8	36055960	36056273	+	0	NA	Intergenic	Intergenic	-38712	NM_172911	244418	Mm.244971	NM_172911	ENSMUSG00000050271	Prag1	9830148H23|D8Ertd82e|NACK|Sgk223|mFLJ00269	PEAK1 related kinase activating pseudokinase 1	protein-coding
peak_014436	chr5	21129751	21133181	+	0	NA	Intergenic	Intergenic	-44813	NR_153366	212167	Mm.121705	NM_175437	ENSMUSG00000039934	Gsap	A530088I07Rik|Pion	gamma-secretase activating protein	protein-coding
peak_003829	chr11	121354832	121355274	+	0	NA	promoter-TSS (NM_025793)	promoter-TSS (NM_025793)	-606	NM_025793	66840	Mm.103986	NM_025793	ENSMUSG00000025173	Wdr45b	0610008N23Rik|AA408735|D16Bwg0193e|WIPI-3|Wdr45l	WD repeat domain 45B	protein-coding
peak_005309	chr13	59875503	59876215	+	0	NA	Intergenic	Intergenic	-52712	NM_153538	214290	Mm.233082	NM_153538	ENSMUSG00000035248	Tut7	6030448M23Rik|AA420405|Tent3b|Zcchc6	terminal uridylyl transferase 7	protein-coding
peak_009301	chr18	69593291	69593593	+	0	NA	intron (NM_001361127, intron 8 of 19)	intron (NM_001361127, intron 8 of 19)	247282	NM_001361126	21413	Mm.4269	NM_013685	ENSMUSG00000053477	Tcf4	5730422P05Rik|ASP-I2|E2-2|E2.2|ITF-2|ITF-2b|ITF2|ME2|MITF-2A|MITF-2B|SEF-2|SEF2|SEF2-1|TFE|Tcf-4|bHLHb19	transcription factor 4	protein-coding
peak_009212	chr18	61448218	61448843	+	0	NA	Intergenic	Intergenic	36077	NR_045419	442846	Mm.417648	NR_045419	ENSMUSG00000118229	Lncbate10	A530050N04Rik	brown adipose tissue enriched long noncoding RNA 10	ncRNA
peak_008787	chr17	83348866	83349082	+	0	NA	Intergenic	(TA)n|Simple_repeat|Simple_repeat	-1957	NM_001114361	78798	Mm.295565	NM_199466	ENSMUSG00000032624	Eml4	4930443C24Rik|AI644019	echinoderm microtubule associated protein like 4	protein-coding
peak_005567	chr13	110902885	110903605	+	0	NA	promoter-TSS (NR_131193)	promoter-TSS (NR_131193)	-254	NR_131193	75139	Mm.490931	NR_131193	ENSMUSG00000114472	Gm38397	-	predicted gene, 38397	ncRNA
peak_002334	chr10	126813036	126813276	+	0	NA	Intergenic	Intergenic	-19446	NR_131015	75813	Mm.159583	NR_131015	ENSMUSG00000112832	4930484H19Rik	-	RIKEN cDNA 4930484H19 gene	ncRNA
peak_013814	chr4	117218391	117219263	+	0	NA	intron (NM_001145637, intron 7 of 12)	intron (NM_001145637, intron 7 of 12)	33090	NM_001145637	381544	Mm.23504	NM_001033774	ENSMUSG00000060268	Armh1	1700012C08Rik|Gm1661|Gm1662|Ncrna00082	armadillo-like helical domain containing 1	protein-coding
peak_006974	chr15	86057522	86057687	+	0	NA	promoter-TSS (NM_172611)	promoter-TSS (NM_172611)	-91	NM_172611	223752	Mm.24442	NM_172611	ENSMUSG00000035900	Gramd4	9930016O13	GRAM domain containing 4	protein-coding
peak_008766	chr17	80130729	80131201	+	0	NA	intron (NM_176963, intron 1 of 6)	intron (NM_176963, intron 1 of 6)	3494	NM_176963	319625	Mm.29098	NM_176963	ENSMUSG00000035473	Galm	A530057M15Rik|AU015645|AU020959	galactose mutarotase	protein-coding
peak_005782	chr14	30616821	30617136	+	0	NA	intron (NM_011103, intron 1 of 17)	intron (NM_011103, intron 1 of 17)	-6668	NM_001310682	18753	Mm.2314	NM_011103	ENSMUSG00000021948	Prkcd	AI385711|D14Ertd420e|PKC[d]|PKCdelta|Pkcd	protein kinase C, delta	protein-coding
peak_013831	chr4	120061556	120061848	+	0	NA	intron (NM_010657, intron 2 of 8)	MTD|LTR|ERVL-MaLR	-99504	NM_007902	13615	Mm.284855	NM_007902	ENSMUSG00000028635	Edn2	ET-2|PPET2|VIC	endothelin 2	protein-coding
peak_011285	chr2	120970896	120971329	+	0	NA	promoter-TSS (NM_009461)	promoter-TSS (NM_009461)	-397	NM_009461	22222	Mm.389330	NM_009461	ENSMUSG00000027272	Ubr1	AI504731	ubiquitin protein ligase E3 component n-recognin 1	protein-coding
peak_017874	chr7	118483252	118484812	+	0	NA	Intergenic	ORR1E|LTR|ERVL-MaLR	7943	NM_001033380	319622	Mm.323386	NM_001033380	ENSMUSG00000095115	Itpripl2	C130081G24|E030018N11Rik	inositol 1,4,5-triphosphate receptor interacting protein-like 2	protein-coding
peak_011471	chr2	130631210	130631518	+	0	NA	Intergenic	Intergenic	-1326	NM_001255994	140629	Mm.486003	NM_080562	ENSMUSG00000027300	Ubox5	1500010O06Rik|C330018L13Rik|Rnf37|UIP5|Ubce7ip5|Ube7ip5	U box domain containing 5	protein-coding
peak_000035	chr1	24678070	24678821	+	0	NA	promoter-TSS (NM_026719)	promoter-TSS (NM_026719)	-99	NM_026719	68421	Mm.336563	NM_026719	ENSMUSG00000073725	Lmbrd1	0910001K20Rik|AV347960	LMBR1 domain containing 1	protein-coding
peak_017287	chr7	64279116	64280289	+	0	NA	Intergenic	L1MA4A|LINE|L1	-7968	NM_172742	233315	Mm.214959	NM_172742	ENSMUSG00000030522	Mtmr10	BB128963|C79734	myotubularin related protein 10	protein-coding
peak_019440	chr9	57523669	57524938	+	0	NA	intron (NM_007747, intron 1 of 4)	intron (NM_007747, intron 1 of 4)	3071	NM_007747	12858	Mm.273403	NM_007747	ENSMUSG00000000088	Cox5a	AA959768|CcOX	cytochrome c oxidase subunit 5A	protein-coding
peak_015366	chr5	139407820	139409293	+	0	NA	intron (NM_177000, intron 1 of 1)	intron (NM_177000, intron 1 of 1)	2169	NM_177000	319772	Mm.440271	NM_177000	ENSMUSG00000044092	C130050O18Rik	-	RIKEN cDNA C130050O18 gene	protein-coding
peak_005663	chr14	20205708	20206895	+	0	NA	Intergenic	(TGG)n|Simple_repeat|Simple_repeat	-24519	NM_021542	16529	Mm.68998	NM_021542	ENSMUSG00000023243	Kcnk5	KCNK5b|TASK-2	potassium channel, subfamily K, member 5	protein-coding
peak_009482	chr19	5817411	5817794	+	0	NA	Intergenic	B2_Mm1t|SINE|B2	-14930	NR_002847	72289	Mm.298256	NR_002847	ENSMUSG00000092341	Malat1	2210401K01Rik|9430072K23Rik|AI647968|Neat2	metastasis associated lung adenocarcinoma transcript 1 (non-coding RNA)	ncRNA
peak_007620	chr16	45089876	45090993	+	0	NA	Intergenic	Intergenic	-3577	NM_026439	67896	Mm.181074	NM_026439	ENSMUSG00000022665	Ccdc80	2610001E17Rik|DRO1|Ssg1|Urb	coiled-coil domain containing 80	protein-coding
peak_006870	chr15	79346365	79352296	+	0	NA	intron (NM_001304832, intron 1 of 2)	intron (NM_001304832, intron 1 of 2)	928	NM_001304832	17133	Mm.86646	NM_010755	ENSMUSG00000042622	Maff	-	v-maf musculoaponeurotic fibrosarcoma oncogene family, protein F (avian)	protein-coding
peak_005642	chr14	14121024	14121205	+	0	NA	promoter-TSS (NM_025550)	promoter-TSS (NM_025550)	-169	NM_025550	66413	Mm.27591	NM_025550	ENSMUSG00000021737	Psmd6	2400006A19Rik	proteasome (prosome, macropain) 26S subunit, non-ATPase, 6	protein-coding
peak_013931	chr4	129623839	129624909	+	0	NA	promoter-TSS (NM_025455)	promoter-TSS (NM_025455)	-466	NM_025455	66264	Mm.383215	NM_025455	ENSMUSG00000028795	Ccdc28b	1110002E08Rik|1810010N17Rik	coiled coil domain containing 28B	protein-coding
peak_005224	chr13	52575068	52575881	+	0	NA	Intergenic	Intergenic	-2249	NR_046069	100040572	Mm.278873	NR_046069		Gm2848	-	predicted gene 2848	ncRNA
peak_004707	chr13	3776393	3776881	+	0	NA	Intergenic	MER57C2|LTR|ERV1	27681	NM_027416	70405	Mm.20079	NM_027416	ENSMUSG00000063130	Calml3	2310068O22Rik|AI326174	calmodulin-like 3	protein-coding
peak_004586	chr12	104750380	104750860	+	0	NA	intron (NM_148948, intron 1 of 26)	intron (NM_148948, intron 1 of 26)	1332	NM_148948	192119	Mm.21135	NM_148948	ENSMUSG00000041415	Dicer1	1110006F08Rik|D12Ertd7e|mKIAA0928	dicer 1, ribonuclease type III	protein-coding
peak_005822	chr14	33194759	33195286	+	0	NA	Intergenic	RLTR20D|LTR|ERVK	-9956	NM_001146022	545030	Mm.318345	NM_001146022	ENSMUSG00000051506	Wdfy4	Gm18810	WD repeat and FYVE domain containing 4	protein-coding
peak_015397	chr5	141013612	141014777	+	0	NA	Intergenic	B4A|SINE|B4	-13598	NM_175362	108723	Mm.46187	NM_175362	ENSMUSG00000036526	Card11	0610008L17Rik|2410011D02Rik|BIMP3|CARMA1	caspase recruitment domain family, member 11	protein-coding
peak_009691	chr19	12571995	12572620	+	0	NA	Intergenic	Lx5b|LINE|L1	-1203	NM_001346545	107373	Mm.1643	NM_026640	ENSMUSG00000024691	Fam111a	4632417K18Rik|AW413625	family with sequence similarity 111, member A	protein-coding
peak_008808	chr17	84109643	84110939	+	0	NA	Intergenic	Intergenic	31631	NR_045458	74473	Mm.399575	NR_045458	ENSMUSG00000117571	4933433H22Rik	-	RIKEN cDNA 4933433H22 gene	ncRNA
peak_004866	chr13	23445707	23447265	+	0	NA	Intergenic	Intergenic	-15469	NR_015492	320842	Mm.487476	NR_015492	ENSMUSG00000085024	C230035I16Rik	-	RIKEN cDNA C230035I16 gene	ncRNA
peak_017766	chr7	105641558	105641729	+	0	NA	exon (NM_001360054, exon 4 of 4)	exon (NM_001360054, exon 4 of 4)	1198	NM_001360054	14356	Mm.220330	NM_019502	ENSMUSG00000089847	Timm10b	Fxc1|Tim10b|Tim9b	translocase of inner mitochondrial membrane 10B	protein-coding
peak_019008	chr8	126563639	126563974	+	0	NA	Intergenic	MTEb|LTR|ERVL-MaLR	30180	NM_001164598	270110	Mm.334918	NM_001164598	ENSMUSG00000051495	Irf2bp2	E130305N23Rik|IRF-2BP2	interferon regulatory factor 2 binding protein 2	protein-coding
peak_019537	chr9	65578420	65579935	+	0	NA	intron (NM_153119, intron 1 of 5)	intron (NM_153119, intron 1 of 5)	910	NM_153119	102595	Mm.247303	NM_153119	ENSMUSG00000050721	Plekho2	AI840980|Plekhq1	pleckstrin homology domain containing, family O member 2	protein-coding
peak_013495	chr4	59360807	59361679	+	0	NA	intron (NM_001163288, intron 10 of 16)	L1MC4|LINE|L1	77390	NM_001163288	634731	Mm.483589	NM_001163288	ENSMUSG00000038578	Susd1	A530080P10|Gm12528	sushi domain containing 1	protein-coding
peak_003767	chr11	117846839	117847045	+	0	NA	Intergenic	B2_Mm2|SINE|B2	-2295	NM_001012273	11799	Mm.8552	NM_009689	ENSMUSG00000017716	Birc5	AAC-11|Api4|TIAP|survivin40	baculoviral IAP repeat-containing 5	protein-coding
peak_004784	chr13	13591413	13592186	+	0	NA	intron (NM_010748, intron 1 of 52)	L2a|LINE|L2	1390	NM_010748	17101	Mm.342337	NM_010748	ENSMUSG00000019726	Lyst	D13Sfk13|beige|bg	lysosomal trafficking regulator	protein-coding
peak_016904	chr7	19315495	19315742	+	0	NA	Intergenic	RMER10A|LTR|ERVL	-5573	NM_001347586	14282	Mm.248335	NM_008036	ENSMUSG00000003545	Fosb	-	FBJ osteosarcoma oncogene B	protein-coding
peak_003436	chr11	98949435	98950106	+	0	NA	intron (NM_001177302, intron 2 of 9)	intron (NM_001177302, intron 2 of 9)	10059	NM_001177303	19401	Mm.439744	NM_009024	ENSMUSG00000037992	Rara	Nr1b1|RAR|RARalpha1	retinoic acid receptor, alpha	protein-coding
peak_005121	chr13	43774989	43775746	+	0	NA	Intergenic	Intergenic	-9745	NM_009856	12522	Mm.57175	NM_009856	ENSMUSG00000015396	Cd83	-	CD83 antigen	protein-coding
peak_006852	chr15	78330526	78331079	+	0	NA	intron (NM_001358854, intron 2 of 14)	B4|SINE|B4	4812	NM_007780	12983	Mm.235324	NM_007780	ENSMUSG00000071713	Csf2rb	AI848964|AIC2B|Bc|CDw131|Csf2rb1|Csfgmrb|Il3r|Il3rb|Il3rb1|Il5rb	colony stimulating factor 2 receptor, beta, low-affinity (granulocyte-macrophage)	protein-coding
peak_013979	chr4	132802252	132802860	+	0	NA	Intergenic	Intergenic	-6192	NM_001033308	230787	Mm.290912	NM_001033308	ENSMUSG00000037731	Themis2	ICB-1	thymocyte selection associated family member 2	protein-coding
peak_017869	chr7	118278762	118279132	+	0	NA	Intergenic	Intergenic	35040	NR_027879	67745	Mm.483404	NM_183267	ENSMUSG00000055159	4930583K01Rik	-	RIKEN cDNA 4930583K01 gene	ncRNA
peak_012342	chr3	60411808	60412120	+	0	NA	Intergenic	Intergenic	-60866	NM_001253713	56758	Mm.255723	NM_020007	ENSMUSG00000027763	Mbnl1	Mbnl|mKIAA0428	muscleblind like splicing factor 1	protein-coding
peak_011811	chr2	160225588	160226065	+	0	NA	Intergenic	Intergenic	101668	NM_001033411	329554	Mm.291144	NM_001033411	ENSMUSG00000074623	Gm826	-	predicted gene 826	protein-coding
peak_016332	chr6	119478378	119479230	+	0	NA	promoter-TSS (NM_133940)	promoter-TSS (NM_133940)	-864	NM_133940	101358	Mm.125477	NM_133940	ENSMUSG00000030019	Fbxl14	AW322056|Fbx14l	F-box and leucine-rich repeat protein 14	protein-coding
peak_008498	chr17	45565386	45565553	+	0	NA	intron (NM_001357105, intron 3 of 3)	B1_Mur2|SINE|Alu	1533	NM_001357105	73836	Mm.289716	NM_028662	ENSMUSG00000037089	Slc35b2	1110003M08Rik|AA407792|AI842275|PAPST1|Slc35b1	solute carrier family 35, member B2	protein-coding
peak_000088	chr1	35992834	35993184	+	0	NA	Intergenic	Intergenic	-75391	NM_015818	50785	Mm.213566	NM_015818	ENSMUSG00000045216	Hs6st1	6Ost1	heparan sulfate 6-O-sulfotransferase 1	protein-coding
peak_013522	chr4	59580808	59581121	+	0	NA	promoter-TSS (NM_001301367)	promoter-TSS (NM_001301367)	-599	NM_001301367	72479	Mm.272905	NM_024255	ENSMUSG00000028383	Hsdl2	2610207I16Rik	hydroxysteroid dehydrogenase like 2	protein-coding
peak_009057	chr18	39010576	39011138	+	0	NA	intron (NM_175164, intron 1 of 22)	intron (NM_175164, intron 1 of 22)	17712	NM_175164	71302	Mm.329396	NM_175164	ENSMUSG00000036452	Arhgap26	1810044B20Rik|2610010G17Rik|4933432P15Rik|AI853435|mKIAA0621	Rho GTPase activating protein 26	protein-coding
peak_004856	chr13	22050239	22051381	+	0	NA	Intergenic	Intergenic	7612	NM_178198	319183	Mm.371766	NM_178198	ENSMUSG00000069300	Hist1h2bj	-	histone cluster 1, H2bj	protein-coding
peak_009269	chr18	66477913	66478587	+	0	NA	Intergenic	Intergenic	19646	NM_021451	58801	Mm.271878	NM_021451	ENSMUSG00000024521	Pmaip1	Noxa	phorbol-12-myristate-13-acetate-induced protein 1	protein-coding
peak_000862	chr1	153913897	153914644	+	0	NA	Intergenic	Intergenic	14341	NM_008131	14645	Mm.210745	NM_008131	ENSMUSG00000026473	Glul	GS|Glns	glutamate-ammonia ligase (glutamine synthetase)	protein-coding
peak_017588	chr7	90027251	90027882	+	0	NA	Intergenic	L1MB8|LINE|L1	-1593	NR_110365	319711	Mm.31753	NR_015614	ENSMUSG00000097585	E230029C05Rik	AI452102|B230337J15|Gm26529|Gm32094	RIKEN cDNA E230029C05 gene	ncRNA
peak_017220	chr7	47055361	47056755	+	0	NA	Intergenic	Intergenic	5418	NM_026436	67893	Mm.27338	NM_026436	ENSMUSG00000010307	Tmem86a	1810054O13Rik|AI414959|AW742698	transmembrane protein 86A	protein-coding
peak_009034	chr18	37923240	37925462	+	0	NA	intron (NM_001305981, intron 1 of 28)	intron (NM_001305981, intron 1 of 28)	11125	NM_001305981	13367	Mm.195916	NM_007858	ENSMUSG00000024456	Diaph1	D18Wsu154e|Dia1|Diap1|Drf1|p140mDia	diaphanous related formin 1	protein-coding
peak_018774	chr8	104534731	104535145	+	0	NA	promoter-TSS (NM_144931)	promoter-TSS (NM_144931)	238	NM_001301164	12354	Mm.129265	NM_053070	ENSMUSG00000031883	Car7	AV343731|Ca7	carbonic anhydrase 7	protein-coding
peak_004459	chr12	87347795	87348514	+	0	NA	intron (NM_011479, intron 5 of 11)	L1MC4a|LINE|L1	40201	NM_011479	20773	Mm.565	NM_011479	ENSMUSG00000021036	Sptlc2	LCB2|LCB2a|Spt2	serine palmitoyltransferase, long chain base subunit 2	protein-coding
peak_010736	chr2	35978504	35979069	+	0	NA	intron (NM_029774, intron 1 of 9)	intron (NM_029774, intron 1 of 9)	1034	NM_029774	74410	Mm.21591	NM_028921	ENSMUSG00000026885	Ttll11	4932702F08Rik|4933424A20Rik|AU043211|D2Ertd624e	tubulin tyrosine ligase-like family, member 11	protein-coding
peak_005357	chr13	67002838	67003430	+	0	NA	intron (NR_045851, intron 6 of 8)	intron (NR_045851, intron 6 of 8)	29271	NR_045851	71226	Mm.399574	NR_045851	ENSMUSG00000114362	4933433G19Rik	-	RIKEN cDNA 4933433G19 gene	ncRNA
peak_017552	chr7	84255818	84257916	+	0	NA	intron (NM_007488, intron 17 of 18)	intron (NM_007488, intron 17 of 18)	-104974	NM_133722	70178	Mm.23914	NM_133722	ENSMUSG00000038459	Abhd17c	2210412D01Rik|AL023007|Fam108c|Fam108c1	abhydrolase domain containing 17C	protein-coding
peak_009379	chr18	84806094	84806357	+	0	NA	intron (NM_001370919, intron 11 of 12)	B2_Mm2|SINE|B2	32416	NM_001370919	100503964		NM_001370919	ENSMUSG00000117781	Gm17266	-	predicted gene, 17266	protein-coding
peak_018684	chr8	84839724	84840193	+	0	NA	intron (NM_009010, intron 1 of 8)	intron (NM_009010, intron 1 of 8)	707	NM_001297606	19358	Mm.255539	NM_009010	ENSMUSG00000003813	Rad23a	2310040P19Rik|AL024030|HR23A|mHR23A	RAD23 homolog A, nucleotide excision repair protein	protein-coding
peak_005715	chr14	21998483	21999238	+	0	NA	Intergenic	Intergenic	-9259	NM_145459	218820	Mm.292401	NM_145459	ENSMUSG00000039081	Zfp503	AI181838|B830002A16Rik|Nolz-1|Nolz1|Znf503	zinc finger protein 503	protein-coding
peak_003106	chr11	76585956	76586824	+	0	NA	Intergenic	Intergenic	-8651	NM_198894	109934	Mm.258939	NM_198018	ENSMUSG00000017631	Abr	-	active BCR-related gene	protein-coding
peak_004432	chr12	85761859	85762042	+	0	NA	intron (NM_145447, intron 1 of 9)	RMER5|LTR|ERV1	15411	NM_145447	217721	Mm.301076	NM_145447	ENSMUSG00000034258	Flvcr2	CCT|Mfsd7c	feline leukemia virus subgroup C cellular receptor 2	protein-coding
peak_012672	chr3	97631270	97631720	+	0	NA	intron (NM_001355119, intron 2 of 8)	intron (NM_001355119, intron 2 of 8)	2476	NM_001355119	14263	Mm.385180	NM_010232	ENSMUSG00000028088	Fmo5	5033418D19Rik|AI195026	flavin containing monooxygenase 5	protein-coding
peak_018363	chr8	40891555	40891776	+	0	NA	intron (NM_001044740, intron 1 of 11)	intron (NM_001044740, intron 1 of 11)	29298	NM_001044740	11988	Mm.4676	NM_007514	ENSMUSG00000031596	Slc7a2	20.5|AI158848|Atrc2|CAT-2|Cat2|Tea	solute carrier family 7 (cationic amino acid transporter, y+ system), member 2	protein-coding
peak_015851	chr6	53573802	53574242	+	0	NA	intron (NM_172728, intron 1 of 6)	intron (NM_172728, intron 1 of 6)	648	NM_172728	231991	Mm.227444	NM_172728	ENSMUSG00000053007	Creb5	9430076C15Rik|CRE-BPa|Crebpa|D430026C09Rik	cAMP responsive element binding protein 5	protein-coding
peak_006812	chr15	76805789	76806142	+	0	NA	intron (NM_198420, intron 1 of 10)	L1M4|LINE|L1	12201	NM_001168288	223666	Mm.322931	NM_198420	ENSMUSG00000033697	Arhgap39	9530053N22|AI843066|D15Wsu169e|Kiaa1688|Porf-2	Rho GTPase activating protein 39	protein-coding
peak_006088	chr14	66199606	66200069	+	0	NA	intron (NM_172498, intron 2 of 29)	intron (NM_172498, intron 2 of 29)	13987	NM_001360233	19229	Mm.21613	NM_172498	ENSMUSG00000059456	Ptk2b	CADTK|CAKB|CAKbeta|E430023O05Rik|FADK2|FAK2|PYK2|Raftk	PTK2 protein tyrosine kinase 2 beta	protein-coding
peak_011204	chr2	103760837	103762230	+	0	NA	promoter-TSS (NM_153126)	promoter-TSS (NM_153126)	-263	NM_153126	98956	Mm.288005	NM_153126	ENSMUSG00000027185	Nat10	AI429152	N-acetyltransferase 10	protein-coding
peak_011106	chr2	91710399	91711214	+	0	NA	promoter-TSS (NM_001355420)	promoter-TSS (NM_001355420)	-46	NM_178724	241547	Mm.130331	NM_178724	ENSMUSG00000027243	Harbi1	D230010M03Rik	harbinger transposase derived 1	protein-coding
peak_008614	chr17	56255685	56256835	+	0	NA	promoter-TSS (NM_010192)	promoter-TSS (NM_010192)	-533	NM_010192	14154	Mm.290813	NM_010192	ENSMUSG00000043683	Fem1a	AW611390|Fem1aa	feminization 1 homolog a (C. elegans)	protein-coding
peak_001073	chr1	171409258	171411411	+	0	NA	promoter-TSS (NM_001305678)	promoter-TSS (NM_001305678)	-979	NM_001305678	22278	Mm.8	NM_009480	ENSMUSG00000026641	Usf1	bHLHb11	upstream transcription factor 1	protein-coding
peak_000489	chr1	89563145	89563871	+	0	NA	intron (NM_001037136, intron 1 of 16)	intron (NM_001037136, intron 1 of 16)	108697	NM_001037136	347722	Mm.291135	NM_178119	ENSMUSG00000055013	Agap1	Centg2|Ggap1|R75364|mKIAA1099	ArfGAP with GTPase domain, ankyrin repeat and PH domain 1	protein-coding
peak_013702	chr4	101292736	101292966	+	0	NA	Intergenic	Intergenic	-27569	NM_146145	16451	Mm.289657	NM_013567	ENSMUSG00000028530	Jak1	AA960307|BAP004|C130039L05Rik	Janus kinase 1	protein-coding
peak_013039	chr3	144042958	144043615	+	0	NA	Intergenic	Intergenic	159046	NM_001161770	16911	Mm.29187	NM_010723	ENSMUSG00000028266	Lmo4	A730077C12Rik|Crp3|Etohi4	LIM domain only 4	protein-coding
peak_004169	chr12	70227541	70227852	+	0	NA	promoter-TSS (NM_133198)	promoter-TSS (NM_133198)	-13	NM_133198	110095	Mm.256926	NM_133198	ENSMUSG00000021069	Pygl	-	liver glycogen phosphorylase	protein-coding
peak_004955	chr13	32834218	32834874	+	0	NA	Intergenic	Intergenic	16639	NM_025429	66222	Mm.20144	NM_025429	ENSMUSG00000044734	Serpinb1a	1190005M04Rik|AI325983|EI|EIA|ELANH2|LEI|M/NEI|MNEI|PI2	serine (or cysteine) peptidase inhibitor, clade B, member 1a	protein-coding
peak_018004	chr7	129398751	129399635	+	0	NA	Intergenic	Intergenic	142099	NM_001080963	381925	Mm.39184	NM_001080963	ENSMUSG00000070366	Plpp4	C030048B12Rik|Gm1090|Ppapdc1a	phospholipid phosphatase 4	protein-coding
peak_015273	chr5	135187964	135188431	+	0	NA	intron (NM_011714, intron 1 of 18)	intron (NM_011714, intron 1 of 18)	874	NM_011714	22385	Mm.40331	NM_011714	ENSMUSG00000002748	Baz1b	C87820|WSTF|Wbscr9	bromodomain adjacent to zinc finger domain, 1B	protein-coding
peak_015224	chr5	125183498	125184169	+	0	NA	Intergenic	Intergenic	-4619	NM_001253904	20602	Mm.278646	NM_011424	ENSMUSG00000029478	Ncor2	N-CoR|SMRT|SMRTe	nuclear receptor co-repressor 2	protein-coding
peak_004502	chr12	99349605	99350064	+	0	NA	intron (NM_183186, intron 2 of 5)	intron (NM_183186, intron 2 of 5)	100240	NM_183186	71375	Mm.341972	NM_183186	ENSMUSG00000033713	Foxn3	5430426H20Rik|AA589593|AW556347|Ches1|Ches1l|HTLFL1	forkhead box N3	protein-coding
peak_010417	chr2	6705422	6706066	+	0	NA	intron (NM_001160293, intron 2 of 13)	intron (NM_001160293, intron 2 of 13)	15918	NM_001310447	14007	Mm.398543	NM_010160	ENSMUSG00000002107	Celf2	B230218O03|B230345P09Rik|C88023|CELF-2|CUG-BP2|Cugbp2|D230046B21Rik|Etr-3|Napor|Napor-2|mETR-3	CUGBP, Elav-like family member 2	protein-coding
peak_007627	chr16	45389358	45389765	+	0	NA	intron (NM_010818, intron 5 of 5)	intron (NM_010818, intron 5 of 5)	19492	NM_001358443	17470	Mm.245851	NM_010818	ENSMUSG00000022661	Cd200	Mox2|OX2	CD200 antigen	protein-coding
peak_018410	chr8	47680196	47680659	+	0	NA	Intergenic	Intergenic	-5268	NM_023503	69260	Mm.430733	NM_023503	ENSMUSG00000063049	Ing2	2810011M06Rik|Ing1l|Ing2b|P33ING2	inhibitor of growth family, member 2	protein-coding
peak_014037	chr4	134511530	134511924	+	0	NA	intron (NM_001081099, intron 1 of 2)	intron (NM_001081099, intron 1 of 2)	728	NM_001081099	69885	Mm.141592	NM_001081099	ENSMUSG00000078521	Aunip	2610002D18Rik|Clhc1	aurora kinase A and ninein interacting protein	protein-coding
peak_000594	chr1	120498013	120498373	+	0	NA	intron (NM_010766, intron 1 of 16)	intron (NM_010766, intron 1 of 16)	6831	NM_010766	17167	Mm.1856	NM_010766	ENSMUSG00000026390	Marco	AI323439|Ly112|Scara2	macrophage receptor with collagenous structure	protein-coding
peak_015456	chr5	146246203	146246448	+	0	NA	intron (NM_153599, intron 1 of 12)	intron (NM_153599, intron 1 of 12)	15075	NM_153599	264064	Mm.260576	NM_153599	ENSMUSG00000029635	Cdk8	-	cyclin-dependent kinase 8	protein-coding
peak_006804	chr15	76767556	76767921	+	0	NA	intron (NM_198420, intron 1 of 10)	B3|SINE|B2	-43893	NM_176828	223665	Mm.291713	NM_145472	ENSMUSG00000116138	C030006K11Rik	1110033I13Rik	RIKEN cDNA C030006K11 gene	protein-coding
peak_006403	chr15	25859121	25860067	+	0	NA	intron (NM_001034851, intron 1 of 8)	MLT1A1|LTR|ERVL-MaLR	16296	NM_001034851	66270	Mm.25311	NM_025459	ENSMUSG00000022270	Retreg1	1810015C04Rik|AU015349|Fam134b|Retreg1d	reticulophagy regulator 1	protein-coding
peak_002476	chr11	6560374	6560637	+	0	NA	intron (NM_001190344, intron 1 of 9)	intron (NM_001190344, intron 1 of 9)	322	NM_001190344	216527	Mm.221271	NM_146014	ENSMUSG00000000378	Ccm2	BC029157	cerebral cavernous malformation 2	protein-coding
peak_018872	chr8	119783297	119783948	+	0	NA	Intergenic	RMER4B|LTR|ERVK	-5206	NM_028883	74347	Mm.358759	NM_028883	ENSMUSG00000034105	Meak7	4632415K11Rik|Kiaa1609|Tldc1	MTOR associated protein , eak-7 homolog	protein-coding
peak_016218	chr6	113690870	113691752	+	0	NA	intron (NM_001113553, intron 11 of 11)	intron (NM_001113553, intron 11 of 11)	-5739	NM_001347356	381801	Mm.333322	NM_001033463	ENSMUSG00000056952	Tatdn2	AI646012|mKIAA0218	TatD DNase domain containing 2	protein-coding
peak_012841	chr3	108282284	108282701	+	0	NA	Intergenic	Intergenic	-1572	NM_001271599	20661	Mm.157119	NM_019972	ENSMUSG00000068747	Sort1	2900053A11Rik|AI852375|Ntr3|Ntsr3	sortilin 1	protein-coding
peak_011839	chr2	164073853	164074267	+	0	NA	promoter-TSS (NM_021420)	promoter-TSS (NM_021420)	-78	NM_021420	58231	Mm.234472	NM_021420	ENSMUSG00000018209	Stk4	AI447339|AU020804|Kas-2|Mst1|Ysk3	serine/threonine kinase 4	protein-coding
peak_007925	chr16	93732869	93733145	+	0	NA	intron (NM_001357118, intron 1 of 35)	intron (NM_001357118, intron 1 of 35)	2908	NM_001357118	70028	Mm.23230	NM_026700	ENSMUSG00000022946	Dop1b	0610038M01Rik|2610510B01Rik|AI503246|C21orf5|Dopey2|mKIAA0933	DOP1 leucine zipper like protein B	protein-coding
peak_015498	chr5	150117911	150118597	+	0	NA	Intergenic	Intergenic	99579	NM_001289566	140498	Mm.444643	NM_080468	ENSMUSG00000053368	Rxfp2	Gpr106|Great|Lgr8	relaxin/insulin-like family peptide receptor 2	protein-coding
peak_007212	chr15	103361344	103361702	+	0	NA	intron (NM_001314041, intron 1 of 30)	intron (NM_001314041, intron 1 of 30)	5268	NM_010577	16402	Mm.16234	NM_010577	ENSMUSG00000000555	Itga5	Cd49e|Fnra|VLA5	integrin alpha 5 (fibronectin receptor alpha)	protein-coding
peak_015798	chr6	50382717	50383411	+	0	NA	promoter-TSS (NM_027881)	promoter-TSS (NM_027881)	-227	NM_027881	71720	Mm.44153	NM_027881	ENSMUSG00000029822	Osbpl3	1200014M06Rik|6720421I08Rik|A530055M08|ORP-3|ORP3|OSBP3	oxysterol binding protein-like 3	protein-coding
peak_003399	chr11	97701487	97703535	+	0	NA	promoter-TSS (NM_011971)	promoter-TSS (NM_011971)	-923	NM_011971	26446	Mm.21874	NM_011971	ENSMUSG00000069744	Psmb3	AL033320|C10-II	proteasome (prosome, macropain) subunit, beta type 3	protein-coding
peak_010451	chr2	13411696	13412705	+	0	NA	intron (NM_001081084, intron 27 of 66)	intron (NM_001081084, intron 27 of 66)	79676	NM_001081084	65969	Mm.313915	NM_001081084	ENSMUSG00000026726	Cubn	AA408369|AL022750|D2Wsu88e	cubilin (intrinsic factor-cobalamin receptor)	protein-coding
peak_004727	chr13	5777244	5777591	+	0	NA	Intergenic	Intergenic	80675	NR_045891	71867	Mm.179181	NR_045891	ENSMUSG00000100625	1700016G22Rik	-	RIKEN cDNA 1700016G22 gene	ncRNA
peak_018933	chr8	122110865	122112604	+	0	NA	Intergenic	Intergenic	-118540	NM_001362883	195209	Mm.102191	NM_001362883		Zfp469	Gm22	zinc finger protein 469	protein-coding
peak_015899	chr6	70790873	70791319	+	0	NA	intron (NM_009075, intron 1 of 8)	intron (NM_009075, intron 1 of 8)	1079	NM_009075	19895	Mm.17905	NM_009075	ENSMUSG00000053604	Rpia	RPI	ribose 5-phosphate isomerase A	protein-coding
peak_005734	chr14	25479581	25481617	+	0	NA	intron (NM_183208, intron 1 of 23)	intron (NM_183208, intron 1 of 23)	21414	NM_183208	328365	Mm.227484	NM_183208	ENSMUSG00000007817	Zmiz1	BC065120|E330020C23|Gm10397|I920194n01|Rai17|Zimp10	zinc finger, MIZ-type containing 1	protein-coding
peak_019035	chr8	126830877	126831496	+	0	NA	Intergenic	MER2|DNA|TcMar-Tigger	-17834	NR_151740	414091	Mm.240068	NM_001033546		A630001O12Rik	Gm45803	RIKEN cDNA A630001O12 gene	ncRNA
peak_014117	chr4	137365747	137366308	+	0	NA	Intergenic	L1MA4A|LINE|L1	-8268	NM_001243769	12540	Mm.1022	NM_009861	ENSMUSG00000006699	Cdc42	AI747189|AU018915	cell division cycle 42	protein-coding
peak_012602	chr3	95505599	95505980	+	0	NA	intron (NM_007802, intron 5 of 7)	intron (NM_007802, intron 5 of 7)	6579	NM_007802	13038	Mm.272085	NM_007802	ENSMUSG00000028111	Ctsk	AI323530|MMS10-Q|Ms10q|catK	cathepsin K	protein-coding
peak_001150	chr1	177713596	177714538	+	0	NA	Intergenic	L1M5|LINE|L1	-15747	NM_027077	69428	Mm.84467	NM_027077	ENSMUSG00000015962	1700016C15Rik	-	RIKEN cDNA 1700016C15 gene	protein-coding
peak_014946	chr5	102498725	102499310	+	0	NA	intron (NM_146161, intron 1 of 8)	intron (NM_146161, intron 1 of 8)	17626	NM_029270	231532	Mm.440191	NM_029270	ENSMUSG00000057315	Arhgap24	0610025G21Rik	Rho GTPase activating protein 24	protein-coding
peak_010740	chr2	38472944	38473352	+	0	NA	Intergenic	Intergenic	-38549	NM_021606	59126	Mm.143818	NM_021606	ENSMUSG00000026749	Nek6	1300007C09Rik	NIMA (never in mitosis gene a)-related expressed kinase 6	protein-coding
peak_009806	chr19	24965333	24965575	+	0	NA	Intergenic	Intergenic	-3838	NM_146097	226043	Mm.272127	NM_146097	ENSMUSG00000024878	Cbwd1	AV349248|BC018472	COBW domain containing 1	protein-coding
peak_018462	chr8	68793655	68794071	+	0	NA	promoter-TSS (NM_001293792)	promoter-TSS (NM_001293792)	-66	NM_001293791	70885	Mm.252421	NM_027590	ENSMUSG00000031864	Ints10	4921521J11Rik|AI462004	integrator complex subunit 10	protein-coding
peak_012944	chr3	127790212	127790618	+	0	NA	promoter-TSS (NM_001356430)	promoter-TSS (NM_001356430)	-242	NM_001356430	211550	Mm.31852	NM_145133	ENSMUSG00000046688	Tifa	T2bp	TRAF-interacting protein with forkhead-associated domain	protein-coding
peak_019925	chr9	115486678	115488018	+	0	NA	Intergenic	Intergenic	105529	NR_130329	100316675		NR_130329	ENSMUSG00000080409	Mir467h	Mirn467h|mmu-mir-467h	microRNA 467h	ncRNA
peak_019082	chr9	7764513	7765282	+	0	NA	intron (NM_133739, intron 1 of 4)	intron (NM_133739, intron 1 of 4)	732	NR_152989	71929	Mm.283293	NM_133739	ENSMUSG00000050912	Tmem123	2310075C12Rik	transmembrane protein 123	protein-coding
peak_018011	chr7	129575640	129576155	+	0	NA	Intergenic	Intergenic	-15966	NM_172255	207425	Mm.229323	NM_172255	ENSMUSG00000042055	Wdr11	2900055P10Rik|AW489876|Brwd2|mKIAA1351	WD repeat domain 11	protein-coding
peak_007321	chr16	16984197	16984831	+	0	NA	intron (NM_001357115, intron 1 of 8)	intron (NM_001357115, intron 1 of 8)	1132	NM_001038663	26413	Mm.196581	NM_011949	ENSMUSG00000063358	Mapk1	9030612K14Rik|AA407128|AU018647|C78273|ERK|Erk2|MAPK2|PRKM2|Prkm1|p41mapk|p42mapk	mitogen-activated protein kinase 1	protein-coding
peak_014461	chr5	22550119	22550764	+	0	NA	promoter-TSS (NM_011959)	promoter-TSS (NM_011959)	28	NR_102315	320719	Mm.459265	NR_102315	ENSMUSG00000097207	6030443J06Rik	1700030G06Rik	RIKEN cDNA 6030443J06 gene	ncRNA
peak_004122	chr12	55388782	55389464	+	0	NA	intron (NM_001310583, intron 1 of 6)	intron (NM_001310583, intron 1 of 6)	4901	NM_001310583	26443	Mm.30210	NM_011968	ENSMUSG00000021024	Psma6	IOTA	proteasome (prosome, macropain) subunit, alpha type 6	protein-coding
peak_000861	chr1	153899577	153900342	+	0	NA	promoter-TSS (NR_106194)	promoter-TSS (NR_106194)	30	NM_008131	14645	Mm.210745	NM_008131	ENSMUSG00000026473	Glul	GS|Glns	glutamate-ammonia ligase (glutamine synthetase)	protein-coding
peak_004439	chr12	85783738	85783943	+	0	NA	intron (NM_145447, intron 2 of 9)	intron (NM_145447, intron 2 of 9)	37301	NM_145447	217721	Mm.301076	NM_145447	ENSMUSG00000034258	Flvcr2	CCT|Mfsd7c	feline leukemia virus subgroup C cellular receptor 2	protein-coding
peak_001234	chr1	184535436	184537285	+	0	NA	intron (NR_040472, intron 2 of 5)	intron (NR_040472, intron 2 of 5)	21331	NR_040472	73590	Mm.82792	NR_040472	ENSMUSG00000101574	1700112H15Rik	-	RIKEN cDNA 1700112H15 gene	ncRNA
peak_010138	chr19	46503335	46504966	+	0	NA	intron (NM_053100, intron 1 of 5)	intron (NM_053100, intron 1 of 5)	2502	NM_053100	93679	Mm.392177	NM_053100	ENSMUSG00000025034	Trim8	AA408830|BB006755|GERP|Rnf27	tripartite motif-containing 8	protein-coding
peak_005043	chr13	41329502	41332750	+	0	NA	intron (NM_001111324, intron 3 of 7)	intron (NM_001111324, intron 3 of 7)	27875	NM_017464	18003	Mm.288980	NM_017464	ENSMUSG00000021365	Nedd9	Cas-L|CasL|HEF1|MEF1|Nedd-9|p105	neural precursor cell expressed, developmentally down-regulated gene 9	protein-coding
peak_010722	chr2	35447835	35448142	+	0	NA	intron (NM_001145821, intron 1 of 7)	intron (NM_001145821, intron 1 of 7)	13461	NM_001308299	14594	Mm.281124	NM_010283	ENSMUSG00000035778	Ggta1	AW108479|GALT|Gal|Ggta|Ggta-1|alpha Gal|alpha3GalT	glycoprotein galactosyltransferase alpha 1, 3	protein-coding
peak_003916	chr12	16991829	16992860	+	0	NA	intron (NM_172574, intron 5 of 6)	intron (NM_172574, intron 5 of 6)	7774	NM_172574	217430	Mm.379451	NM_172574	ENSMUSG00000045679	Pqlc3	C78076|E030024M05Rik	PQ loop repeat containing	protein-coding
peak_015092	chr5	115341757	115342122	+	0	NA	promoter-TSS (NM_029645)	promoter-TSS (NM_029645)	708	NM_026933	69076	Mm.27951	NM_026933	ENSMUSG00000029535	Triap1	1810015M01Rik|AU020874|AU043831|P53csv|Wf-1	TP53 regulated inhibitor of apoptosis 1	protein-coding
peak_006212	chr14	75209923	75210203	+	0	NA	intron (NM_008879, intron 9 of 16)	intron (NM_008879, intron 9 of 16)	-32224	NM_019775	56373	Mm.24242	NM_019775	ENSMUSG00000021999	Cpb2	1110032P04Rik|4930405E17Rik|AI255929|CPR|Cpu|TAFI	carboxypeptidase B2 (plasma)	protein-coding
peak_003510	chr11	101641977	101644034	+	0	NA	Intergenic	Intergenic	15056	NM_025654	66599	Mm.41449	NM_025654	ENSMUSG00000010362	Rdm1	2410008M22Rik|AW212028|Rad52b	RAD52 motif 1	protein-coding
peak_009464	chr19	5637045	5637530	+	0	NA	promoter-TSS (NM_009045)	promoter-TSS (NM_009045)	-254	NM_009045	19697	Mm.249966	NM_009045	ENSMUSG00000024927	Rela	p65|p65 NF-kappa B|p65 NFkB	v-rel reticuloendotheliosis viral oncogene homolog A (avian)	protein-coding
peak_007912	chr16	93191022	93193506	+	0	NA	Intergenic	B4A|SINE|B4	160925	NR_040486	69857	Mm.81192	NR_040486	ENSMUSG00000100277	1810053B23Rik	1810008L18Rik|1810056K14Rik	RIKEN cDNA 1810053B23 gene	ncRNA
peak_006049	chr14	62340222	62340849	+	0	NA	intron (NM_026001, intron 1 of 10)	intron (NM_026001, intron 1 of 10)	8467	NM_026001	67153	Mm.26040	NM_026001	ENSMUSG00000021932	Rnaseh2b	1110019N06Rik|2610207P08Rik|Dleu8	ribonuclease H2, subunit B	protein-coding
peak_002590	chr11	29173327	29173669	+	0	NA	intron (NM_001363360, intron 1 of 14)	CpG	522	NM_134034	104570	Mm.276386	NM_134034	ENSMUSG00000020463	Ppp4r3b	AW011752|AW557776|Smek2|mKIAA1387	protein phosphatase 4 regulatory subunit 3B	protein-coding
peak_002595	chr11	29547528	29548432	+	0	NA	promoter-TSS (NM_001163521)	promoter-TSS (NM_001163521)	30	NM_001163521	73324	Mm.69388	NM_028504	ENSMUSG00000020461	Clhc1	1700034F02Rik	clathrin heavy chain linker domain containing 1	protein-coding
peak_002316	chr10	121585422	121586425	+	0	NA	intron (NM_019786, intron 1 of 20)	intron (NM_019786, intron 1 of 20)	871	NM_019786	56480	Mm.34580	NM_019786	ENSMUSG00000020115	Tbk1	1200008B05Rik|AI462036|AW048562	TANK-binding kinase 1	protein-coding
peak_018999	chr8	125568701	125569437	+	0	NA	intron (NM_001357372, intron 1 of 21)	intron (NM_001357372, intron 1 of 21)	794	NM_001357372	244668	Mm.271668	NM_001081337	ENSMUSG00000001995	Sipa1l2	BC058408|mKIAA1389	signal-induced proliferation-associated 1 like 2	protein-coding
peak_009884	chr19	29816139	29816910	+	0	NA	Intergenic	Intergenic	-3550	NM_177721	240614	Mm.125503	NM_177721	ENSMUSG00000074909	Ranbp6	C630001B19	RAN binding protein 6	protein-coding
peak_011647	chr2	148396929	148398253	+	0	NA	TTS (NM_009219)	TTS (NM_009219)	2214	NM_009219	20608	Mm.35324	NM_009219	ENSMUSG00000037014	Sstr4	Smstr4|sst4	somatostatin receptor 4	protein-coding
peak_008382	chr17	34655710	34655935	+	0	NA	TTS (NM_017406)	TTS (NM_017406)	8676	NM_017406	12915	Mm.4068	NM_017406	ENSMUSG00000015461	Atf6b	AA617266|ATF6beta|Creb-rp|Crebl1	activating transcription factor 6 beta	protein-coding
peak_010479	chr2	14233967	14235123	+	0	NA	intron (NM_008625, intron 1 of 29)	intron (NM_008625, intron 1 of 29)	5131	NM_008625	17533	Mm.2019	NM_008625	ENSMUSG00000026712	Mrc1	AW259686|CD206|MR	mannose receptor, C type 1	protein-coding
peak_014424	chr5	21038435	21038778	+	0	NA	intron (NM_011203, intron 1 of 17)	intron (NM_011203, intron 1 of 17)	-3359	NM_001356590	19248	Mm.319117	NM_011203	ENSMUSG00000028771	Ptpn12	P19-PTP|PTP-P19|PTP-PEST|PTPG1	protein tyrosine phosphatase, non-receptor type 12	protein-coding
peak_015782	chr6	49035538	49036658	+	0	NA	promoter-TSS (NM_053110)	promoter-TSS (NM_053110)	-420	NM_053110	93695	Mm.302602	NM_053110	ENSMUSG00000029816	Gpnmb	DC-HIL|Dchil|ipd	glycoprotein (transmembrane) nmb	protein-coding
peak_007513	chr16	33184793	33185141	+	0	NA	promoter-TSS (NM_176840)	promoter-TSS (NM_176840)	-104	NM_176840	106326	Mm.486405	NM_176840	ENSMUSG00000022807	Osbpl11	9430097N02Rik|AI132306|AU019795|ORP-11	oxysterol binding protein-like 11	protein-coding
peak_001080	chr1	171457743	171457956	+	0	NA	intron (NM_172647, intron 1 of 9)	intron (NM_172647, intron 1 of 9)	20288	NM_172647	16456	Mm.294882	NM_172647	ENSMUSG00000038235	F11r	9130004G24|AA638916|ESTM33|JAM|JAM-1|JAM-A|Jcam|Jcam1|Ly106	F11 receptor	protein-coding
peak_010189	chr19	53461349	53461643	+	0	NA	intron (NR_028427, intron 2 of 9)	intron (NR_028427, intron 2 of 9)	3300	NR_028427	381232	Mm.248624	NR_028427		Mirt1	4833407H14Rik|5430437C04Rik|5830416P10Rik|Gm10758	myocardial infarction associated transcript 1	ncRNA
peak_011137	chr2	101783167	101783774	+	0	NA	intron (NM_001355625, intron 1 of 8)	intron (NM_001355625, intron 1 of 8)	14237	NM_175181	72446	Mm.24138	NM_175181	ENSMUSG00000032841	Prr5l	2600010E01Rik|4833411O04Rik|Protor-2|Protor2	proline rich 5 like	protein-coding
peak_018169	chr8	10535886	10536328	+	0	NA	intron (NM_001319151, intron 28 of 34)	intron (NM_001319151, intron 28 of 34)	346347	NR_040705	320014	Mm.403203	NR_040705	ENSMUSG00000109473	B930025P03Rik	-	RIKEN cDNA B930025P03 gene	ncRNA
peak_016955	chr7	25237798	25239909	+	0	NA	Intergenic	Intergenic	-1002	NM_001031667	606496	Mm.491101	NM_001031667	ENSMUSG00000057177	Gsk3a	2700086H06Rik	glycogen synthase kinase 3 alpha	protein-coding
peak_005922	chr14	50924754	50925018	+	0	NA	promoter-TSS (NM_009687)	promoter-TSS (NM_009687)	7	NM_133676	66246	Mm.274791	NM_133676	ENSMUSG00000006289	Osgep	1500019L24Rik|GCPL-1|PRSMG1	O-sialoglycoprotein endopeptidase	protein-coding
peak_010237	chr19	55774411	55775221	+	0	NA	intron (NM_001331150, intron 4 of 14)	intron (NM_001331150, intron 4 of 14)	33006	NM_001142923	21416	Mm.139815	NM_009333	ENSMUSG00000024985	Tcf7l2	TCF4B|TCF4E|Tcf-4|Tcf4	transcription factor 7 like 2, T cell specific, HMG box	protein-coding
peak_001128	chr1	173740361	173742578	+	0	NA	intron (NM_001204910, intron 1 of 7)	intron (NM_001204910, intron 1 of 7)	340	NM_001204910	226691	Mm.440876	NM_001204910	ENSMUSG00000073490	Ifi207	AI607873|Pyhin-A|pyhinA	interferon activated gene 207	protein-coding
peak_004417	chr12	85602578	85603015	+	0	NA	intron (NM_001205053, intron 1 of 3)	intron (NM_001205053, intron 1 of 3)	2778	NM_001205053	81703	Mm.103560	NM_030887	ENSMUSG00000034271	Jdp2	Jundm2|Jundp2|TIF	Jun dimerization protein 2	protein-coding
peak_010039	chr19	41375257	41375626	+	0	NA	intron (NM_031376, intron 2 of 16)	intron (NM_031376, intron 2 of 16)	9661	NM_031376	83490	Mm.222266	NM_031376	ENSMUSG00000025017	Pik3ap1	1810044J04Rik|BCAP	phosphoinositide-3-kinase adaptor protein 1	protein-coding
peak_000955	chr1	161712807	161713206	+	0	NA	Intergenic	Intergenic	75489	NM_001205243	14103	Mm.3355	NM_010177	ENSMUSG00000000817	Fasl	APT1LG1|CD178|CD95-L|CD95L|Fas-L|Faslg|Tnfsf6|Tnlg1a|gld	Fas ligand (TNF superfamily, member 6)	protein-coding
peak_005929	chr14	51092777	51093120	+	0	NA	intron (NM_021472, intron 1 of 1)	intron (NM_021472, intron 1 of 1)	1871	NM_021472	58809	Mm.202665	NM_021472	ENSMUSG00000021876	Rnase4	C730049F20Rik|Rab1	ribonuclease, RNase A family 4	protein-coding
peak_018086	chr7	141461203	141461649	+	0	NA	TTS (NM_025802)	TTS (NM_025802)	332	NM_001025103	213573	Mm.386851	NM_001025103	ENSMUSG00000048200	Cracr2b	6330520A15Rik|BC026645|Cracr2a|Efcab4|Efcab4a	calcium release activated channel regulator 2B	protein-coding
peak_002183	chr10	99380101	99380400	+	0	NA	Intergenic	Intergenic	117019	NM_026268	67603	Mm.1791	NM_026268	ENSMUSG00000019960	Dusp6	1300019I03Rik|MKP-3|MKP3|PYST1	dual specificity phosphatase 6	protein-coding
peak_014604	chr5	36465702	36466015	+	0	NA	intron (NM_024478, intron 1 of 3)	intron (NM_024478, intron 1 of 3)	673	NM_024478	17713	Mm.21535	NM_024478	ENSMUSG00000029198	Grpel1	AA408748|mt-GrpE#1|mt-Grpel1	GrpE-like 1, mitochondrial	protein-coding
peak_009762	chr19	21272886	21275651	+	0	NA	intron (NM_009551, intron 1 of 5)	intron (NM_009551, intron 1 of 5)	1990	NM_009551	22682	Mm.292405	NM_009551	ENSMUSG00000024750	Zfand5	2310057A04Rik|5830475F03Rik|AA415485|Za20d2|Zfp216	zinc finger, AN1-type domain 5	protein-coding
peak_017015	chr7	28436288	28437291	+	0	NA	promoter-TSS (NM_001290550)	promoter-TSS (NM_001290550)	-598	NM_175021	233033	Mm.54120	NM_175021	ENSMUSG00000109336	Samd4b	BC042901	sterile alpha motif domain containing 4B	protein-coding
peak_000405	chr1	80753408	80753871	+	0	NA	intron (NM_175291, intron 1 of 55)	ORR1A2|LTR|ERVL-MaLR	4914	NM_175291	210293	Mm.133473	NM_175291	ENSMUSG00000038608	Dock10	9330153B10Rik|A630054M16Rik|Jr4|Jr5|R75174|ZIZ3|Zizimin3|mKIAA0694	dedicator of cytokinesis 10	protein-coding
peak_010124	chr19	46152202	46152591	+	0	NA	promoter-TSS (NM_178930)	promoter-TSS (NM_178930)	-162	NM_178930	107338	Mm.271620	NM_178930	ENSMUSG00000025224	Gbf1	1700083E03Rik|AI035702|AW049900|mKIAA0248	golgi-specific brefeldin A-resistance factor 1	protein-coding
peak_020058	chr9	124311910	124312433	+	0	NA	intron (NM_001243117, intron 1 of 4)	intron (NM_001243117, intron 1 of 4)	523	NM_001243118	630836	Mm.458553	NM_001243117	ENSMUSG00000074829	2010315B03Rik	BC029716	RIKEN cDNA 2010315B03 gene	protein-coding
peak_015581	chr6	17688637	17689339	+	0	NA	Intergenic	Intergenic	-5006	NM_001289626	64213	Mm.12051	NM_022332	ENSMUSG00000029534	St7	9430001H04Rik|Fam4a2|HELG|RAY1|SEN4|TSG7	suppression of tumorigenicity 7	protein-coding
peak_012047	chr2	181553776	181554206	+	0	NA	Intergenic	Intergenic	-24489	NR_027289	100271841	Mm.438007	NR_027289	ENSMUSG00000010492	Uckl1os	Gm16119	uridine-cytidine kinase 1-like 1, opposite strand	ncRNA
peak_013152	chr4	8688938	8689985	+	0	NA	promoter-TSS (NM_001277149)	promoter-TSS (NM_001277149)	-945	NM_001277149	320790	Mm.138792	NM_001033395	ENSMUSG00000041235	Chd7	A730019I05Rik|Cycn|Cyn|Dz|Edy|Flo|GENA 47|GENA 60|Gena 52|Lda|Mt|Obt|Todo|WBE1|Whi|metis	chromodomain helicase DNA binding protein 7	protein-coding
peak_000235	chr1	55506586	55507032	+	0	NA	intron (NM_001114663, intron 1 of 5)	intron (NM_001114663, intron 1 of 5)	100863	NM_001114663	227120	Mm.194183	NM_001114663	ENSMUSG00000038349	Plcl1	C230017K02Rik|PLC-L|PLC-L1|PLCE|PLCL|PLDL1|PRIP|PRIP-1	phospholipase C-like 1	protein-coding
peak_012364	chr3	60580821	60581265	+	0	NA	intron (NM_001310514, intron 2 of 8)	intron (NM_001310514, intron 2 of 8)	79864	NM_001253708	56758	Mm.255723	NM_020007	ENSMUSG00000027763	Mbnl1	Mbnl|mKIAA0428	muscleblind like splicing factor 1	protein-coding
peak_005630	chr14	8092999	8093992	+	0	NA	Intergenic	Intergenic	-4716	NM_145458	218699	Mm.29515	NM_145458	ENSMUSG00000033885	Pxk	C230080L11Rik|D14Ertd813e|Monaka|Slob	PX domain containing serine/threonine kinase	protein-coding
peak_001098	chr1	171848812	171850381	+	0	NA	intron (NM_001289470, intron 2 of 8)	intron (NM_001289470, intron 2 of 8)	9899	NM_013489	12523	Mm.259115	NM_013489	ENSMUSG00000038147	Cd84	A130013D22Rik|CDw84|SLAMF5	CD84 antigen	protein-coding
peak_020049	chr9	124054339	124054690	+	0	NA	Intergenic	Intergenic	32543	NM_009914	12771	Mm.57050	NM_009914	ENSMUSG00000035448	Ccr3	CC-CKR3|CKR3|Cmkbr1l2|Cmkbr3	chemokine (C-C motif) receptor 3	protein-coding
peak_018527	chr8	70646952	70647139	+	0	NA	3' UTR (NM_023217, exon 5 of 5)	3' UTR (NM_023217, exon 5 of 5)	12693	NM_023217	66522	Mm.154906	NM_023217	ENSMUSG00000056204	Pgpep1	2810003H13Rik|Gm19458|PAP-I|PGP|PGP-I|PGPI|Pcp	pyroglutamyl-peptidase I	protein-coding
peak_013366	chr4	46452596	46452918	+	0	NA	intron (NM_130889, intron 1 of 6)	intron (NM_130889, intron 1 of 6)	1831	NM_130889	67628	Mm.263913	NM_130889	ENSMUSG00000028333	Anp32b	2410015B15Rik|PAL31|PHAPI2a|Ssp29	acidic (leucine-rich) nuclear phosphoprotein 32 family, member B	protein-coding
peak_005329	chr13	60702945	60703379	+	0	NA	intron (NM_134062, intron 3 of 26)	intron (NM_134062, intron 3 of 26)	83202	NM_199148	218275	Mm.222427	NM_199148	ENSMUSG00000042243	BC051665	-	cDNA sequence BC051665	protein-coding
peak_011855	chr2	164834534	164835039	+	0	NA	intron (NM_001038492, intron 4 of 14)	intron (NM_001038492, intron 4 of 14)	1013	NM_008906	19025	Mm.359633	NM_008906	ENSMUSG00000017760	Ctsa	AU019505|PPCA|Ppgb	cathepsin A	protein-coding
peak_007548	chr16	36874531	36875211	+	0	NA	promoter-TSS (NM_134111)	promoter-TSS (NM_134111)	-45	NM_134111	106389	Mm.432078	NM_134111	ENSMUSG00000022838	Eaf2	AW048865|FESTA-L|FESTA-S|Festa|Traits|U19	ELL associated factor 2	protein-coding
peak_018502	chr8	70510356	70510580	+	0	NA	promoter-TSS (NM_001348227)	promoter-TSS (NM_001348227)	-18	NR_151735	78183	Mm.297372	NR_151735		4930522P08Rik	-	RIKEN cDNA 4930522P08 gene	ncRNA
peak_014471	chr5	23439759	23440333	+	0	NA	intron (NM_026984, intron 1 of 25)	intron (NM_026984, intron 1 of 25)	5582	NM_026984	69188	Mm.205190	NM_026984	ENSMUSG00000029004	Kmt2e	1810033J14Rik|9530077A04Rik|D230038D11Rik|Mll5|NKp44L	lysine (K)-specific methyltransferase 2E	protein-coding
peak_007497	chr16	32190142	32190462	+	0	NA	Intergenic	L3|LINE|CR1	10502	NM_001033539	328660	Mm.441006	NM_001033539	ENSMUSG00000075269	Bex6	B020003O03Rik	brain expressed family member 6	protein-coding
peak_012564	chr3	93552355	93552904	+	0	NA	Intergenic	Intergenic	-2488	NM_009112	20194	Mm.1	NM_009112	ENSMUSG00000041959	S100a10	42C|AA409961|AL024248|CAL12|CLP11|Cal1l|p10|p11	S100 calcium binding protein A10 (calpactin)	protein-coding
peak_008228	chr17	29162317	29163233	+	0	NA	intron (NM_001360239, intron 16 of 21)	intron (NM_001360239, intron 16 of 21)	48594	NM_001364848	442827	Mm.20023	NM_001002786	ENSMUSG00000064147	Rab44	9830134C10Rik	RAB44, member RAS oncogene family	protein-coding
peak_015705	chr6	38827868	38828555	+	0	NA	intron (NM_001294144, intron 1 of 14)	intron (NM_001294144, intron 1 of 14)	9100	NM_001136065	15258	Mm.23790	NM_010433	ENSMUSG00000061436	Hipk2	1110014O20Rik|B230339E18Rik|Stank	homeodomain interacting protein kinase 2	protein-coding
peak_016426	chr6	124716826	124717040	+	0	NA	TTS (NR_029554)	TTS (NR_029554)	1052	NR_029554	387159		NR_029554	ENSMUSG00000065474	Mir141	Mirn141|mir-141|mmu-mir-141	microRNA 141	ncRNA
peak_014554	chr5	32997395	32998389	+	0	NA	Intergenic	Intergenic	-20924	NM_011738	22629	Mm.332314	NM_011738	ENSMUSG00000018965	Ywhah	-	tyrosine 3-monooxygenase/tryptophan 5-monooxygenase activation protein, eta polypeptide	protein-coding
peak_009293	chr18	68158830	68161153	+	0	NA	intron (NM_172631, intron 3 of 5)	Tigger6a|DNA|TcMar-Tigger	-67955	NM_001357444	52662	Mm.440183	NM_172631	ENSMUSG00000024544	Ldlrad4	8230401C20Rik|A430083H02|A430108L08Rik|C18orf1|D18Ertd653e|D330030L18Rik	low density lipoprotein receptor class A domain containing 4	protein-coding
peak_002239	chr10	116582277	116582854	+	0	NA	Intergenic	Intergenic	-1054	NM_001359249	72068	Mm.351553	NM_028082	ENSMUSG00000020166	Cnot2	2600016M12Rik|2810470K03Rik|AA537049|AA959607|AW557563|C79650	CCR4-NOT transcription complex, subunit 2	protein-coding
peak_017262	chr7	63904598	63906863	+	0	NA	intron (NM_021366, intron 1 of 1)	(CA)n|Simple_repeat|Simple_repeat	-11127	NM_001256311	381994	Mm.425466	NM_001256311	ENSMUSG00000095061	E030018B13Rik	Gm1697	RIKEN cDNA E030018B13 gene	protein-coding
peak_005965	chr14	54578145	54578401	+	0	NA	promoter-TSS (NM_010590)	promoter-TSS (NM_010590)	-612	NM_010590	16475	Mm.100253	NM_010590	ENSMUSG00000022178	Ajuba	Jub	ajuba LIM protein	protein-coding
peak_000502	chr1	91047242	91050316	+	0	NA	intron (NM_001111312, intron 1 of 12)	RMER6A|LTR|ERVK	-4665	NM_001111311	16978	Mm.45039	NM_008515	ENSMUSG00000026305	Lrrfip1	AU024550|Fliiap1	leucine rich repeat (in FLII) interacting protein 1	protein-coding
peak_011051	chr2	84826889	84827113	+	0	NA	promoter-TSS (NM_013899)	promoter-TSS (NM_013899)	-20	NM_013899	30059	Mm.21826	NM_013899	ENSMUSG00000027076	Timm10	Tim13|Timm13a	translocase of inner mitochondrial membrane 10	protein-coding
peak_016580	chr6	129423660	129425359	+	0	NA	3' UTR (NM_001205364, exon 6 of 6)	3' UTR (NM_001205364, exon 6 of 6)	15647	NM_001205364	232414	Mm.391518	NM_172732	ENSMUSG00000046080	Clec9a	9830005G06Rik|DNGR-1	C-type lectin domain family 9, member a	protein-coding
peak_000576	chr1	106231089	106231866	+	0	NA	intron (NM_133821, intron 1 of 16)	Lx7|LINE|L1	59608	NM_133821	98432	Mm.24115	NM_133821	ENSMUSG00000044340	Phlpp1	AI836256|Phlpp|Plekhe1|SCOP|mKIAA0606	PH domain and leucine rich repeat protein phosphatase 1	protein-coding
peak_006097	chr14	66240434	66242176	+	0	NA	intron (NM_172498, intron 1 of 29)	intron (NM_172498, intron 1 of 29)	-27481	NM_001360233	19229	Mm.21613	NM_172498	ENSMUSG00000059456	Ptk2b	CADTK|CAKB|CAKbeta|E430023O05Rik|FADK2|FAK2|PYK2|Raftk	PTK2 protein tyrosine kinase 2 beta	protein-coding
peak_020104	chrX	53329332	53330116	+	0	NA	intron (NR_153100, intron 9 of 9)	RCHARR1|DNA|hAT-Charlie	40835	NM_001358456	70380	Mm.491083	NM_027409	ENSMUSG00000023074	Mospd1	1810018L05Rik	motile sperm domain containing 1	protein-coding
peak_005379	chr13	75794260	75794727	+	0	NA	Intergenic	Intergenic	-45392	NM_001360151	93692	Mm.25844	NM_053108	ENSMUSG00000021591	Glrx	C86710|D13Wsu156e|Glrx1|Grx1|TTase	glutaredoxin	protein-coding
peak_017955	chr7	127027254	127027787	+	0	NA	TTS (NM_145588)	TTS (NM_145588)	-1041	NM_010772	17188	Mm.378964	NM_010772	ENSMUSG00000030678	Maz	MAZI|PUR1|Pur-1|SAF-1|SAF-2	MYC-associated zinc finger protein (purine-binding transcription factor)	protein-coding
peak_015042	chr5	110107580	110107925	+	0	NA	intron (NM_145147, intron 1 of 9)	CpG-11316	445	NM_145147	107999	Mm.86267	NM_145147	ENSMUSG00000033434	Gtpbp6	AV119224|Pgbpll|pgpl	GTP binding protein 6 (putative)	protein-coding
peak_006517	chr15	39966588	39969467	+	0	NA	TTS (NR_045719)	TTS (NR_045719)	5378	NR_045719	105976	Mm.394885	NR_045719		AU022793	-	expressed sequence AU022793	ncRNA
peak_001089	chr1	171618406	171620055	+	0	NA	Intergenic	RMER19B|LTR|ERVK	-11820	NM_001277968	17085	Mm.560	NM_008534	ENSMUSG00000004707	Ly9	AI893573|CD229|Lgp100|Ly-9|SLAMF3|T100	lymphocyte antigen 9	protein-coding
peak_011276	chr2	120544691	120545015	+	0	NA	intron (NM_011743, intron 3 of 21)	Lx7|LINE|L1	19006	NM_011743	20402	Mm.485295	NM_011743	ENSMUSG00000027288	Zfp106	Cd-1|D2Dcr28|EyeLinc12|H3a|Sh3bp3|Znf106|sirm|zfp-106	zinc finger protein 106	protein-coding
peak_004290	chr12	80790078	80790589	+	0	NA	promoter-TSS (NM_001242419)	promoter-TSS (NM_001242419)	-199	NM_178682	217684	Mm.341776	NM_178682	ENSMUSG00000021133	Susd6	4933426M11Rik|mKIAA0247	sushi domain containing 6	protein-coding
peak_005697	chr14	21745074	21745941	+	0	NA	intron (NM_001007268, intron 3 of 7)	intron (NM_001007268, intron 3 of 7)	-2628	NM_013849	27389	Mm.390674	NM_013849	ENSMUSG00000021768	Dusp13	DUSP13A|DUSP13B|Gm1203|LMW-DSP6|MDSP|TMDP|TS-DSP6	dual specificity phosphatase 13	protein-coding
peak_017373	chr7	75595153	75595542	+	0	NA	intron (NM_029332, intron 5 of 36)	intron (NM_029332, intron 5 of 36)	139813	NM_029332	75547	Mm.216107	NM_029332	ENSMUSG00000066406	Akap13	1700026G02Rik|5730522G15Rik|5830460E08Rik|AKAP-13|AKAP-Lbc|BRX|Ht31|LBC|PROTO-LB|PROTO-LBC	A kinase (PRKA) anchor protein 13	protein-coding
peak_009774	chr19	21652685	21653151	+	0	NA	promoter-TSS (NM_025423)	promoter-TSS (NM_025423)	-127	NM_025423	66206	Mm.272430	NM_025423	ENSMUSG00000035171	1110059E24Rik	-	RIKEN cDNA 1110059E24 gene	protein-coding
peak_018534	chr8	70705094	70705362	+	0	NA	intron (NM_001370847, intron 1 of 3)	MTC|LTR|ERVL-MaLR	3203	NM_001370846	637079	Mm.462671	NM_001370846	ENSMUSG00000110622	Iqcn	Gm16486	IQ motif containing N	protein-coding
peak_011225	chr2	114199795	114201142	+	0	NA	intron (NM_175466, intron 1 of 1)	intron (NM_175466, intron 1 of 1)	964	NM_175466	228491	Mm.132523	NM_175466	ENSMUSG00000040321	Zfp770	6430601A21Rik|Znf770	zinc finger protein 770	protein-coding
peak_006885	chr15	79693840	79694142	+	0	NA	intron (NM_013818, intron 1 of 11)	intron (NM_013818, intron 1 of 11)	3095	NM_013818	14904	Mm.19080	NM_013818	ENSMUSG00000042535	Gtpbp1	AL022987|AW045683|C85212|GP-1|Gtpbp	GTP binding protein 1	protein-coding
peak_004990	chr13	37598428	37598795	+	0	NA	Intergenic	Intergenic	-227427	NM_026830	68750	Mm.491109	NM_026830	ENSMUSG00000039087	Rreb1	1110037N09Rik|AA414966|B930013M22Rik	ras responsive element binding protein 1	protein-coding
peak_002244	chr10	117280158	117280501	+	0	NA	intron (NM_017372, intron 2 of 3)	B4|SINE|B4	1943	NM_017372	17105	Mm.45436	NM_017372	ENSMUSG00000069516	Lyz2	AI326280|Lys|Lysm|Lyzf2|Lyzs|Lzm|Lzm-s1|Lzp	lysozyme 2	protein-coding
peak_015382	chr5	140379151	140379470	+	0	NA	intron (NM_172277, intron 1 of 10)	intron (NM_172277, intron 1 of 10)	9998	NM_172277	231834	Mm.27098	NM_172277	ENSMUSG00000029560	Snx8	B130023O14Rik	sorting nexin 8	protein-coding
peak_007441	chr16	24516610	24516815	+	0	NA	intron (NM_178665, intron 3 of 12)	intron (NM_178665, intron 3 of 12)	-12602	NR_038091	624582	Mm.439775	NR_038091		Morf4l1-ps1	A730098P11Rik	mortality factor 4 like 1, pseudogene 1	pseudo
peak_020018	chr9	122709951	122710217	+	0	NA	Intergenic	Intergenic	27208	NR_029819	387156		NR_029819	ENSMUSG00000065414	Mir138-1	Mirn138|Mirn138-1|mir-138-1	microRNA 138-1	ncRNA
peak_016684	chr6	137565219	137566191	+	0	NA	intron (NM_001271588, intron 1 of 20)	intron (NM_001271588, intron 1 of 20)	5304	NM_001271595	13860	Mm.235346	NM_007945	ENSMUSG00000015766	Eps8	AW261790	epidermal growth factor receptor pathway substrate 8	protein-coding
peak_007156	chr15	101190604	101192084	+	0	NA	intron (NM_007395, intron 1 of 8)	intron (NM_007395, intron 1 of 8)	-2525	NR_105927	102466774		NR_105927	ENSMUSG00000106563	Mir6962	mmu-mir-6962	microRNA 6962	ncRNA
peak_005993	chr14	57889131	57889480	+	0	NA	intron (NM_001360097, intron 1 of 13)	intron (NM_001360097, intron 1 of 13)	1031	NM_029492	75965	Mm.29044	NM_029492	ENSMUSG00000021969	Zdhhc20	4930542A17Rik|5033406L14Rik|AI448102|B230110O18Rik|HK11	zinc finger, DHHC domain containing 20	protein-coding
peak_015597	chr6	18848087	18848709	+	0	NA	promoter-TSS (NM_133939)	promoter-TSS (NM_133939)	-237	NM_133939	76522	Mm.275158	NM_133939	ENSMUSG00000044155	Lsm8	2010003I05Rik|AW214405|Naa38	LSM8 homolog, U6 small nuclear RNA associated	protein-coding
peak_006319	chr14	121437146	121437552	+	0	NA	Intergenic	Intergenic	-58119	NM_145465	223255	Mm.390756	NM_145465	ENSMUSG00000063410	Stk24	1810013H02Rik|C76483|MST-3|Mst3|STE20	serine/threonine kinase 24	protein-coding
peak_005815	chr14	32513155	32513610	+	0	NA	promoter-TSS (NM_001081221)	promoter-TSS (NM_001081221)	-139	NM_001081221	319955	Mm.318310	NM_001081221	ENSMUSG00000054051	Ercc6	4732403I04|C130058G22Rik|CSB	excision repair cross-complementing rodent repair deficiency, complementation group 6	protein-coding
peak_003832	chr11	121656960	121657183	+	0	NA	intron (NM_178664, intron 3 of 12)	intron (NM_178664, intron 3 of 12)	16080	NM_178664	210004	Mm.386847	NM_178664	ENSMUSG00000046605	B3gntl1	6030413G23Rik	UDP-GlcNAc:betaGal beta-1,3-N-acetylglucosaminyltransferase-like 1	protein-coding
peak_015811	chr6	51522733	51522989	+	0	NA	Intergenic	Intergenic	-1042	NM_001361582	71982	Mm.294166	NM_028035	ENSMUSG00000038301	Snx10	2410004M09Rik	sorting nexin 10	protein-coding
peak_017941	chr7	126746061	126747617	+	0	NA	Intergenic	Intergenic	-12787	NM_011952	26417	Mm.8385	NM_011952	ENSMUSG00000063065	Mapk3	Erk-1|Erk1|Ert2|Esrk1|Mnk1|Mtap2k|Prkm3|p44|p44erk1|p44mapk	mitogen-activated protein kinase 3	protein-coding
peak_012473	chr3	87508207	87508618	+	0	NA	Intergenic	Intergenic	-17166	NM_001083318	27049	Mm.219460	NM_012051	ENSMUSG00000003382	Etv3	AI414410|METS|Pe1	ets variant 3	protein-coding
peak_010910	chr2	66142245	66142932	+	0	NA	Intergenic	Intergenic	-17795	NM_015736	14425	Mm.439760	NM_015736	ENSMUSG00000026994	Galnt3	-	polypeptide N-acetylgalactosaminyltransferase 3	protein-coding
peak_007721	chr16	64794820	64795311	+	0	NA	intron (NM_001347245, intron 3 of 8)	intron (NM_001347245, intron 3 of 8)	-24126	NM_026273	67609	Mm.212157	NM_026273	ENSMUSG00000059920	4930453N24Rik	AI649104|din	RIKEN cDNA 4930453N24 gene	protein-coding
peak_014233	chr4	146532241	146532446	+	0	NA	intron (NM_001243138, intron 3 of 4)	intron (NM_001243138, intron 3 of 4)	14530	NR_045468	67524	Mm.444300	NR_045468	ENSMUSG00000086046	1700095A21Rik	-	RIKEN cDNA 1700095A21 gene	ncRNA
peak_002845	chr11	60832741	60833046	+	0	NA	intron (NM_001172112, intron 1 of 6)	intron (NM_001172112, intron 1 of 6)	2262	NM_145428	216820	Mm.21475	NM_145428	ENSMUSG00000042569	Dhrs7b	BC003479|C79874|C80074|PexRAP	dehydrogenase/reductase (SDR family) member 7B	protein-coding
peak_016848	chr7	16019138	16019839	+	0	NA	Intergenic	RLTR28B|LTR|ERVL	-19993	NM_001081418	243842	Mm.440249	NM_001081418	ENSMUSG00000070808	Bicra	Gltscr1	BRD4 interacting chromatin remodeling complex associated protein	protein-coding
peak_020205	chrX	167101749	167102176	+	0	NA	Intergenic	Intergenic	-31592	NM_001101606	667794	Mm.302232	NM_001101606		Gm8817	EG667794	predicted gene 8817	protein-coding
peak_009758	chr19	21034829	21035985	+	0	NA	Intergenic	Intergenic	-69303	NR_126458	75354	Mm.243873	NR_126458	ENSMUSG00000118047	4930554I06Rik	-	RIKEN cDNA 4930554I06 gene	ncRNA
peak_020194	chrX	159638581	159638790	+	0	NA	intron (NM_001135727, intron 1 of 17)	intron (NM_001135727, intron 1 of 17)	11413	NM_001135727	58194	Mm.286495	NM_021389	ENSMUSG00000040990	Sh3kbp1	1200007H22Rik|1700125L08Rik|5830464D22Rik|AI447724|Cin85|IN85|Ruk|Seta	SH3-domain kinase binding protein 1	protein-coding
peak_019554	chr9	66592760	66593931	+	0	NA	promoter-TSS (NM_001302122)	promoter-TSS (NM_001302122)	-230	NM_001302116	235441	Mm.32465	NM_144937	ENSMUSG00000032376	Usp3	AA409661|BC017156	ubiquitin specific peptidase 3	protein-coding
peak_001937	chr10	81266919	81268241	+	0	NA	promoter-TSS (NM_025317)	promoter-TSS (NM_025317)	-592	NM_018758	57267	Mm.293931	NM_018758	ENSMUSG00000004931	Apba3	AW208791|Mint-3|X11gamma|lin-10|mint3	amyloid beta (A4) precursor protein-binding, family A, member 3	protein-coding
peak_012988	chr3	133543213	133544420	+	0	NA	intron (NM_001040400, intron 1 of 10)	intron (NM_001040400, intron 1 of 10)	574	NM_001040400	214133	Mm.347816	NM_145989	ENSMUSG00000040943	Tet2	Ayu17-449|E130014J05Rik|mKIAA1546	tet methylcytosine dioxygenase 2	protein-coding
peak_008826	chr17	84957016	84957959	+	0	NA	promoter-TSS (NR_027929)	promoter-TSS (NR_027929)	-64	NR_027929	68531	Mm.249695	NR_027929	ENSMUSG00000097047	1110020A21Rik	2600015P10Rik	RIKEN cDNA 1110020A21 gene	ncRNA
peak_004026	chr12	33169612	33171447	+	0	NA	intron (NM_028139, intron 2 of 3)	intron (NM_028139, intron 2 of 3)	22843	NM_028139	380753	Mm.41540	NM_028139	ENSMUSG00000020564	Atxn7l1	2810423G08Rik|Atxn7l4	ataxin 7-like 1	protein-coding
peak_000803	chr1	151228349	151229209	+	0	NA	Intergenic	Intergenic	90745	NR_038011	402734	Mm.337666	NR_038011		C730036E19Rik	lncLSTR	RIKEN cDNA C730036E19 gene	ncRNA
peak_006510	chr15	39958668	39959016	+	0	NA	Intergenic	Intergenic	-3807	NR_045719	105976	Mm.394885	NR_045719		AU022793	-	expressed sequence AU022793	ncRNA
peak_004592	chr12	104868418	104869492	+	0	NA	Intergenic	Intergenic	-3879	NR_104435	94040	Mm.244078	NM_053155	ENSMUSG00000021097	Clmn	9330188N17Rik|AI428889|AI788815|mKIAA1188	calmin	protein-coding
peak_018524	chr8	70629277	70632189	+	0	NA	intron (NM_011819, intron 1 of 1)	PB1D10|SINE|Alu	1362	NM_011819	23886	Mm.31325	NM_011819	ENSMUSG00000038508	Gdf15	MIC-1|NAG-1|SBF	growth differentiation factor 15	protein-coding
peak_019403	chr9	54513129	54513477	+	0	NA	Intergenic	ID_B1|SINE|B4	-11677	NM_172771	235380	Mm.93636	NM_172771	ENSMUSG00000041268	Dmxl2	6330586A12|6430411K14Rik|E130119P06Rik|mKIAA0856	Dmx-like 2	protein-coding
peak_006525	chr15	40023243	40023880	+	0	NA	Intergenic	Intergenic	-21627	NR_155348	102636079	Mm.421381	NR_155348	ENSMUSG00000115142	Gm33251	-	predicted gene, 33251	ncRNA
peak_000469	chr1	86528521	86529505	+	0	NA	intron (NR_153834, intron 1 of 4)	intron (NR_153834, intron 1 of 4)	2456	NM_001360830	19231	Mm.19187	NM_008972	ENSMUSG00000026238	Ptma	Thym	prothymosin alpha	protein-coding
peak_010884	chr2	60383296	60383611	+	0	NA	promoter-TSS (NM_013825)	promoter-TSS (NM_013825)	-180	NM_013825	17076	Mm.2074	NM_013825	ENSMUSG00000026980	Ly75	CD205|DEC-205|DEC205	lymphocyte antigen 75	protein-coding
peak_007180	chr15	101943622	101943896	+	0	NA	Intergenic	Intergenic	-3435	NM_146063	223917	Mm.162744	NM_146063	ENSMUSG00000061397	Krt79	BC031593	keratin 79	protein-coding
peak_012038	chr2	180701633	180702161	+	0	NA	intron (NM_177852, intron 1 of 14)	CpG	205	NM_011805	23856	Mm.253836	NM_011805	ENSMUSG00000038914	Dido1	6720461J16Rik|D130048F08Rik|DATF-1|DIO-1|Datf1|dido	death inducer-obliterator 1	protein-coding
peak_010699	chr2	34800567	34801014	+	0	NA	promoter-TSS (NM_145522)	promoter-TSS (NM_145522)	-878	NM_145522	227746	Mm.158705	NM_145522	ENSMUSG00000070953	Rabepk	8430412M01Rik|9530020D24Rik|AV073337|C87311|Rab9p40	Rab9 effector protein with kelch motifs	protein-coding
peak_011630	chr2	145859964	145863947	+	0	NA	intron (NM_028724, intron 9 of 12)	(TTG)n|Simple_repeat|Simple_repeat	-41286	NM_026425	67877	Mm.151168	NM_026425	ENSMUSG00000002728	Naa20	1500004D14Rik|2900026I01Rik|AU041458|D2Ertd186e|Nat5	N(alpha)-acetyltransferase 20, NatB catalytic subunit	protein-coding
peak_004093	chr12	52049075	52049909	+	0	NA	Intergenic	Intergenic	-21429	NM_008159	14762	Mm.12890	NM_008159	ENSMUSG00000035148	Gpr33	-	G protein-coupled receptor 33	protein-coding
peak_000132	chr1	39920463	39920946	+	0	NA	intron (NM_001252200, intron 2 of 31)	intron (NM_001252200, intron 2 of 31)	19791	NM_008696	26921	Mm.491139	NM_008696	ENSMUSG00000026074	Map4k4	9430080K19Rik|AU043147|AU045934|AW046177|HGK|Nik	mitogen-activated protein kinase kinase kinase kinase 4	protein-coding
peak_011542	chr2	132692339	132692775	+	0	NA	intron (NM_001358261, intron 2 of 2)	L2b|LINE|L2	1959	NM_028637	73747	Mm.284114	NM_028637	ENSMUSG00000044991	Shld1	1110034G24Rik	shieldin complex subunit 1	protein-coding
peak_010287	chr19	56749376	56749897	+	0	NA	Intergenic	Intergenic	27519	NM_007419	11554	Mm.46797	NM_007419	ENSMUSG00000035283	Adrb1	Adrb-1|beta-AR	adrenergic receptor, beta 1	protein-coding
peak_007399	chr16	22439732	22439975	+	0	NA	promoter-TSS (NM_023794)	promoter-TSS (NM_023794)	-283	NM_023794	104156	Mm.155708	NM_023794	ENSMUSG00000013089	Etv5	1110005E01Rik|8430401F14Rik|ERM	ets variant 5	protein-coding
peak_013095	chr3	149394788	149394999	+	0	NA	Intergenic	Intergenic	120156	NR_040591	381482	Mm.393866	NR_040591		Gm1653	-	predicted gene 1653	ncRNA
peak_001471	chr10	24637650	24639698	+	0	NA	3' UTR (NM_001308329, exon 25 of 25)	3' UTR (NM_001308329, exon 25 of 25)	-42871	NR_163910
peak_006966	chr15	85336200	85337767	+	0	NA	intron (NM_016843, intron 1 of 11)	intron (NM_016843, intron 1 of 11)	728	NM_016843	54138	Mm.248906	NM_016843	ENSMUSG00000016541	Atxn10	AI325283|C77170|E46|Sca10|TEG-169|Tex169	ataxin 10	protein-coding
peak_015008	chr5	107926685	107927336	+	0	NA	intron (NM_026062, intron 1 of 4)	Lx9|LINE|L1	26482	NM_016980	100503670	Mm.277897	NM_016980	ENSMUSG00000058558	Rpl5	U21RNA	ribosomal protein L5	protein-coding
peak_018950	chr8	122473717	122474756	+	0	NA	intron (NM_001033142, intron 1 of 5)	intron (NM_001033142, intron 1 of 5)	1488	NM_001368370	68718	Mm.34356	NM_001033142	ENSMUSG00000014470	Rnf166	1110031E24Rik|AW555115|Zfp313l	ring finger protein 166	protein-coding
peak_015320	chr5	136987782	136988152	+	0	NA	promoter-TSS (NM_027318)	promoter-TSS (NM_027318)	-8	NM_027318	70103	Mm.273147	NM_027318	ENSMUSG00000059518	Znhit1	2700001K05Rik|ZNFN4A1	zinc finger, HIT domain containing 1	protein-coding
peak_000123	chr1	39580575	39581327	+	0	NA	Intergenic	Intergenic	-3604	NM_001033135	67702	Mm.28614	NM_001033135	ENSMUSG00000048234	Rnf149	1600023E10Rik|AV037261|C76763|Gm15832|Greul4	ring finger protein 149	protein-coding
peak_013274	chr4	35084208	35085556	+	0	NA	intron (NM_178061, intron 1 of 3)	intron (NM_178061, intron 1 of 3)	-67173	NM_199157	387510	Mm.386929	NM_199157	ENSMUSG00000042993	Ifnk	-	interferon kappa	protein-coding
peak_013033	chr3	142620099	142620492	+	0	NA	promoter-TSS (NM_010260)	promoter-TSS (NM_010260)	-368	NM_010260	14469	Mm.24038	NM_010260	ENSMUSG00000028270	Gbp2	-	guanylate binding protein 2	protein-coding
peak_020066	chrX	9459931	9461368	+	0	NA	intron (NM_007807, intron 3 of 12)	intron (NM_007807, intron 3 of 12)	8675	NM_007807	13058	Mm.200362	NM_007807	ENSMUSG00000015340	Cybb	C88302|CGD91-phox|Cgd|Cyd|Nox2|gp91-1|gp91phox	cytochrome b-245, beta polypeptide	protein-coding
peak_019160	chr9	25503910	25505447	+	0	NA	intron (NM_026189, intron 2 of 7)	intron (NM_026189, intron 2 of 7)	23081	NM_026189	67484	Mm.112977	NM_026189	ENSMUSG00000036611	Eepd1	2310005P05Rik|AI481005	endonuclease/exonuclease/phosphatase family domain containing 1	protein-coding
peak_012828	chr3	107696522	107696835	+	0	NA	promoter-TSS (NM_001357113)	promoter-TSS (NM_001357113)	-118	NM_145542	229709	Mm.220328	NM_145542	ENSMUSG00000027893	Ahcyl1	1110034F20Rik|AA409031|AA414901|Ahcy-rs3|DCAL|Irbit	S-adenosylhomocysteine hydrolase-like 1	protein-coding
peak_018348	chr8	40594461	40596036	+	0	NA	intron (NM_001040699, intron 4 of 13)	intron (NM_001040699, intron 4 of 13)	39544	NM_001040699	54384	Mm.294871	NM_019433	ENSMUSG00000039431	Mtmr7	-	myotubularin related protein 7	protein-coding
peak_000761	chr1	138291653	138291787	+	0	NA	Intergenic	Intergenic	17982	NM_177397	338375	Mm.114424	NM_177397	ENSMUSG00000026394	Atp6v1g3	-	ATPase, H+ transporting, lysosomal V1 subunit G3	protein-coding
peak_016081	chr6	91115476	91115987	+	0	NA	intron (NM_018815, intron 1 of 39)	intron (NM_018815, intron 1 of 39)	1095	NM_018815	54563	Mm.28162	NM_018815	ENSMUSG00000030091	Nup210	9830001L10|AI836801|Pom210|gp190|gp210	nucleoporin 210	protein-coding
peak_006285	chr14	103347746	103348189	+	0	NA	Intergenic	Intergenic	-1167	NM_207215	105689	Mm.6478	NM_207215	ENSMUSG00000033004	Mycbp2	AU023734|AW107953|AW546647|C130061D10Rik|Pam|Phr1|R75243	MYC binding protein 2, E3 ubiquitin protein ligase	protein-coding
peak_009945	chr19	34523864	34524328	+	0	NA	intron (NM_001111100, intron 2 of 9)	intron (NM_001111100, intron 2 of 9)	3378	NM_001111100	16889	Mm.157545	NM_021460	ENSMUSG00000024781	Lipa	AA960673|Lal|Lip-1|Lip1	lysosomal acid lipase A	protein-coding
peak_012775	chr3	105894310	105895794	+	0	NA	intron (NM_027025, intron 1 of 6)	intron (NM_027025, intron 1 of 6)	-9369	NM_009631	11542	Mm.235024	NM_009631	ENSMUSG00000000562	Adora3	A3AR|A3R|AA3R|ARA3|Gpcr2	adenosine A3 receptor	protein-coding
peak_002488	chr11	11689946	11690223	+	0	NA	promoter-TSS (NM_001301863)	promoter-TSS (NM_001301863)	-93	NM_001301865	22778	Mm.103545	NM_009578	ENSMUSG00000018654	Ikzf1	5832432G11Rik|Ikaros|LyF-1|Zfpn1a1|Znfn1a1|hlk-1|mKIAA4227	IKAROS family zinc finger 1	protein-coding
peak_001828	chr10	75675031	75677722	+	0	NA	intron (NM_172549, intron 29 of 36)	MIR3|SINE|MIR	-32368	NM_027890	71733	Mm.247956	NM_027890	ENSMUSG00000006342	Susd2	1200011D11Rik	sushi domain containing 2	protein-coding
peak_011873	chr2	165325404	165325690	+	0	NA	intron (NM_207706, intron 1 of 21)	MER33|DNA|hAT-Charlie	932	NM_080287	140579	Mm.35064	NM_080287	ENSMUSG00000017670	Elmo2	1190002F24Rik|CED-12	engulfment and cell motility 2	protein-coding
peak_010365	chr2	4361905	4362374	+	0	NA	intron (NM_172475, intron 1 of 22)	intron (NM_172475, intron 1 of 22)	-38837	NM_001177843	209630	Mm.37932	NM_172475	ENSMUSG00000026657	Frmd4a	2700017I06Rik|5330420J21|AI594879|C230040M21Rik|Frmd4|Gm13190|mKIAA1294	FERM domain containing 4A	protein-coding
peak_004970	chr13	36131922	36133039	+	0	NA	intron (NM_001039189, intron 1 of 5)	ORR1C2|LTR|ERVL-MaLR	14837	NM_001039189	69955	Mm.70690	NM_024274	ENSMUSG00000021420	Fars2	Fars1|pheRS	phenylalanine-tRNA synthetase 2 (mitochondrial)	protein-coding
peak_008531	chr17	47219623	47222122	+	0	NA	intron (NM_001097623, intron 3 of 19)	B1_Mur3|SINE|Alu	-9358	NM_172622	224829	Mm.260989	NM_172622		Trerf1	9430096I18Rik|AI429294|B830015H24|RAPA|Trep-132|Trep132	transcriptional regulating factor 1	protein-coding
peak_003444	chr11	98975253	98976492	+	0	NA	TTS (NM_001361954)	TTS (NM_001361954)	7148	NM_178596	353155	Mm.453253	NM_178596	ENSMUSG00000047197	Gjd3	Gja11|Gjc1|cx30.2	gap junction protein, delta 3	protein-coding
peak_005247	chr13	53001467	53001841	+	0	NA	Intergenic	Intergenic	-20615	NM_017373	18030	Mm.136604	NM_017373	ENSMUSG00000056749	Nfil3	AV225605|E4BP4	nuclear factor, interleukin 3, regulated	protein-coding
peak_012353	chr3	60501655	60503282	+	0	NA	intron (NM_001253709, intron 1 of 8)	intron (NM_001253709, intron 1 of 8)	1289	NM_001253708	56758	Mm.255723	NM_020007	ENSMUSG00000027763	Mbnl1	Mbnl|mKIAA0428	muscleblind like splicing factor 1	protein-coding
peak_004905	chr13	23700749	23701187	+	0	NA	Intergenic	Intergenic	-2510	NM_178208	319155	Mm.261662	NM_178208	ENSMUSG00000060678	Hist1h4c	-	histone cluster 1, H4c	protein-coding
peak_018623	chr8	82383285	82383880	+	0	NA	intron (NM_001254747, intron 1 of 7)	MIR|SINE|MIR	19004	NM_008357	16168	Mm.4392	NM_008357	ENSMUSG00000031712	Il15	AI503618|IL-15	interleukin 15	protein-coding
peak_013287	chr4	35164563	35166431	+	0	NA	Intergenic	Intergenic	-8013	NM_178061	214944	Mm.32968	NM_178061	ENSMUSG00000073910	Mob3b	8430436F23Rik|A430018A01Rik|Mobkl2b	MOB kinase activator 3B	protein-coding
peak_007038	chr15	96315683	96316098	+	0	NA	intron (NM_175251, intron 3 of 20)	Lx9|LINE|L1	28368	NM_175251	77044	Mm.17166	NM_175251	ENSMUSG00000033237	Arid2	1700124K17Rik|4432409D24Rik|BAF200|zipzap/p200	AT rich interactive domain 2 (ARID, RFX-like)	protein-coding
peak_007725	chr16	65204939	65205211	+	0	NA	Intergenic	Intergenic	-99291	NM_008310	15557	Mm.5040	NM_008310	ENSMUSG00000050783	Htr1f	Htr1eb	5-hydroxytryptamine (serotonin) receptor 1F	protein-coding
peak_000925	chr1	159186029	159187529	+	0	NA	Intergenic	Intergenic	-45421	NM_001360878	26374	Mm.328135	NM_011931	ENSMUSG00000040782	Cop1	AI316802|C80879|Rfwd2	COP1, E3 ubiquitin ligase	protein-coding
peak_008507	chr17	45710998	45711956	+	0	NA	Intergenic	Intergenic	22367	NM_028164	72240	Mm.482897	NM_028164	ENSMUSG00000094690	1600014C23Rik	-	RIKEN cDNA 1600014C23 gene	protein-coding
peak_001003	chr1	168601514	168602147	+	0	NA	Intergenic	Intergenic	111187	NR_105766	102465178		NR_105766	ENSMUSG00000098407	Mir6348	Gm27412|mmu-mir-6348	microRNA 6348	ncRNA
peak_019369	chr9	50506180	50512048	+	0	NA	Intergenic	Intergenic	-4309	NR_040714	69631	Mm.414996	NR_040714	ENSMUSG00000101304	Plet1os	2310014F07Rik	placenta expressed transcript 1, opposite strand	ncRNA
peak_011672	chr2	150841087	150842547	+	0	NA	intron (NM_001356550, intron 2 of 8)	intron (NM_001356550, intron 2 of 8)	753	NM_001356550	76192	Mm.112632	NM_024465	ENSMUSG00000032046	Abhd12	1500011G07Rik|6330583M11Rik|AI431047|AW547313	abhydrolase domain containing 12	protein-coding
peak_008764	chr17	80127287	80129078	+	0	NA	intron (NM_176963, intron 1 of 6)	intron (NM_176963, intron 1 of 6)	711	NM_176963	319625	Mm.29098	NM_176963	ENSMUSG00000035473	Galm	A530057M15Rik|AU015645|AU020959	galactose mutarotase	protein-coding
peak_000063	chr1	33892805	33893077	+	0	NA	intron (NM_177235, intron 1 of 6)	intron (NM_177235, intron 1 of 6)	14680	NM_177235	320705	Mm.336619	NM_177235	ENSMUSG00000042182	Bend6	B230209C24Rik	BEN domain containing 6	protein-coding
peak_011611	chr2	144555940	144556182	+	0	NA	promoter-TSS (NM_019787)	promoter-TSS (NM_019787)	-168	NM_001252544	27054	Mm.248492	NM_019787	ENSMUSG00000027429	Sec23b	-	SEC23 homolog B, COPII coat complex component	protein-coding
peak_010848	chr2	59177340	59177842	+	0	NA	intron (NM_001362996, intron 1 of 22)	intron (NM_001362996, intron 1 of 22)	15722	NM_001362996	227937	Mm.260938	NM_026361	ENSMUSG00000026991	Pkp4	5031422I09Rik|9430019K17Rik|Armrp|p0071	plakophilin 4	protein-coding
peak_003334	chr11	93962487	93963337	+	0	NA	intron (NM_008704, intron 3 of 4)	URR1B|DNA|hAT-Charlie	5609	NM_008704	18102	Mm.439702	NM_008704	ENSMUSG00000037601	Nme1	AL024257|NDPK-A|NM23-M1|NM23A	NME/NM23 nucleoside diphosphate kinase 1	protein-coding
peak_012766	chr3	105054594	105056917	+	0	NA	Intergenic	Intergenic	-2609	NM_030249	80281	Mm.200327	NM_030249	ENSMUSG00000062127	Cttnbp2nl	AA552995|AA589392|AU018624|BC003236|mKIAA1433	CTTNBP2 N-terminal like	protein-coding
peak_012711	chr3	101002182	101002883	+	0	NA	intron (NM_001167906, intron 8 of 8)	intron (NM_001167906, intron 8 of 8)	27021	NM_001167906	630146	Mm.190915	NM_001099332	ENSMUSG00000086564	Cd101	EWI-101|Gm1016|Gm734|Igsf2	CD101 antigen	protein-coding
peak_008194	chr17	28217321	28219200	+	0	NA	intron (NM_027185, intron 3 of 10)	intron (NM_027185, intron 3 of 10)	10482	NM_027185	23853	Mm.204731	NM_027185	ENSMUSG00000002257	Def6	2410003F05Rik|6430538D02Rik|AV094905|Ibp|Slat|Slat2|Slat6	differentially expressed in FDCP 6	protein-coding
peak_003354	chr11	94327449	94328032	+	0	NA	promoter-TSS (NM_146024)	promoter-TSS (NM_146024)	-261	NM_027799	71452	Mm.141054	NM_027799	ENSMUSG00000020864	Ankrd40	1110011C06Rik|5530600A18Rik|Gcap15	ankyrin repeat domain 40	protein-coding
peak_004141	chr12	59219438	59220437	+	0	NA	promoter-TSS (NM_001033156)	promoter-TSS (NM_001033156)	-454	NM_001033156	70611	Mm.311026	NM_001033156	ENSMUSG00000035329	Fbxo33	5730501N20Rik|AI642135	F-box protein 33	protein-coding
peak_000262	chr1	59913897	59914298	+	0	NA	intron (NM_001037725, intron 1 of 7)	intron (NM_001037725, intron 1 of 7)	1091	NM_001037725	72750	Mm.258250	NM_001037725	ENSMUSG00000041040	Fam117b	2810425F24Rik|6330416D14Rik|Als2cr13	family with sequence similarity 117, member B	protein-coding
peak_009953	chr19	36924821	36926224	+	0	NA	promoter-TSS (NM_001080706)	promoter-TSS (NM_001080706)	-557	NM_001080706	107182	Mm.295062	NM_001080706	ENSMUSG00000040565	Btaf1	AI414500|AI447930|E430027O22Rik|TAF170	B-TFIID TATA-box binding protein associated factor 1	protein-coding
peak_006354	chr15	5872128	5872513	+	0	NA	Intergenic	Intergenic	172384	NR_155428	105245876	Mm.128197	NR_155428		Gm41259	-	predicted gene, 41259	ncRNA
peak_008252	chr17	30007844	30008262	+	0	NA	intron (NR_151442, intron 1 of 3)	intron (NR_151442, intron 1 of 3)	3014	NM_001356265	21769	Mm.220972	NM_148926	ENSMUSG00000044477	Zfand3	AW539211|TEG-27|Tex27	zinc finger, AN1-type domain 3	protein-coding
peak_019198	chr9	35281903	35282160	+	0	NA	intron (NR_040715, intron 1 of 4)	Lx5c|LINE|L1	926	NR_040715	71133	Mm.158577	NR_040715	ENSMUSG00000111746	4933422A05Rik	-	RIKEN cDNA 4933422A05 gene	ncRNA
peak_014207	chr4	144974419	144974958	+	0	NA	3' UTR (NM_001276502, exon 69 of 69)	3' UTR (NM_001276502, exon 69 of 69)	81551	NM_001357277	20148	Mm.14063	NM_011303	ENSMUSG00000066026	Dhrs3	Rsdr1|retSDR1	dehydrogenase/reductase (SDR family) member 3	protein-coding
peak_008185	chr17	27821791	27822025	+	0	NA	Intergenic	Intergenic	-1366	NM_001271511	224647	Mm.196577	NM_001033279	ENSMUSG00000056692	Ilrun	AU020189|C030010A15|C80239|D17Wsu92e	inflammation and lipid regulator with UBA-like and NBR1-like domains	protein-coding
peak_018728	chr8	86894184	86894505	+	0	NA	Intergenic	Intergenic	-9086	NM_030563	80750	Mm.25117	NM_030563	ENSMUSG00000031652	N4bp1	AI481586|C81621	NEDD4 binding protein 1	protein-coding
peak_008759	chr17	80083686	80084197	+	0	NA	Intergenic	B1_Mur2|SINE|Alu	-21673	NM_144802	72692	Mm.64579	NM_144802	ENSMUSG00000024095	Hnrnpll	2510028H02Rik|2810036L13Rik|AI256697|AI852082|Hnrpll	heterogeneous nuclear ribonucleoprotein L-like	protein-coding
peak_009878	chr19	29523866	29524167	+	0	NA	intron (NM_001081319, intron 1 of 25)	intron (NM_001081319, intron 1 of 25)	1734	NM_001081319	226089	Mm.353838	NM_177641	ENSMUSG00000038658	Ric1	C030046E11Rik|C130057E09Rik|Kiaa1432	RAB6A GEF complex partner 1	protein-coding
peak_019985	chr9	120940967	120941187	+	0	NA	intron (NM_007614, intron 1 of 14)	L2|LINE|L2	7499	NM_001165902	12387	Mm.291928	NM_007614	ENSMUSG00000006932	Ctnnb1	Bfc|Catnb|Mesc	catenin (cadherin associated protein), beta 1	protein-coding
peak_015289	chr5	135761756	135762193	+	0	NA	intron (NM_001289557, intron 3 of 6)	intron (NM_001289557, intron 3 of 6)	16327	NM_001289554	76571	Mm.247666	NM_029659	ENSMUSG00000019178	Styxl1	1700011C14Rik|Dusp24|Mkstyx	serine/threonine/tyrosine interacting-like 1	protein-coding
peak_011333	chr2	127182340	127182555	+	0	NA	Intergenic	LTR72_RN|LTR|ERV1	25833	NM_198630	329509	Mm.120738	NM_198630	ENSMUSG00000044145	1810024B03Rik	-	RIKEN cDNA 1810024B03 gene	protein-coding
peak_014883	chr5	96911300	96912771	+	0	NA	Intergenic	Intergenic	-9237	NR_131152	666266	Mm.32442	NR_131152	ENSMUSG00000106357	Gm8013	EG666266	predicted gene 8013	ncRNA
peak_015298	chr5	135933185	135935419	+	0	NA	intron (NM_018871, intron 1 of 1)	CpG	339	NM_018871	22628	Mm.233813	NM_018871	ENSMUSG00000051391	Ywhag	14-3-3gamma|D7Bwg1348e	tyrosine 3-monooxygenase/tryptophan 5-monooxygenase activation protein, gamma polypeptide	protein-coding
peak_017758	chr7	102312792	102314766	+	0	NA	intron (NM_009287, intron 1 of 11)	T-rich|Low_complexity|Low_complexity	45960	NM_009287	20866	Mm.645	NM_009287	ENSMUSG00000030987	Stim1	SIM	stromal interaction molecule 1	protein-coding
peak_019825	chr9	107296456	107296781	+	0	NA	promoter-TSS (NM_009895)	promoter-TSS (NM_009895)	-41	NM_009895	12700	Mm.4592	NM_009895	ENSMUSG00000032578	Cish	CIS-1|CIS1|Cis|F17|F23|SOCS	cytokine inducible SH2-containing protein	protein-coding
peak_008967	chr18	24121196	24121466	+	0	NA	intron (NM_172625, intron 1 of 4)	intron (NM_172625, intron 1 of 4)	488	NM_172625	225280	Mm.258973	NM_172625	ENSMUSG00000047989	Ino80c	D030070L09Rik	INO80 complex subunit C	protein-coding
peak_005894	chr14	47341946	47342235	+	0	NA	Intergenic	Intergenic	-31770	NM_010705	16854	Mm.248615	NM_010705	ENSMUSG00000050335	Lgals3	GBP|L-34|Mac-2|gal3	lectin, galactose binding, soluble 3	protein-coding
peak_019646	chr9	77920696	77921300	+	0	NA	intron (NM_134255, intron 1 of 7)	intron (NM_134255, intron 1 of 7)	3633	NM_134255	68801	Mm.430736	NM_134255	ENSMUSG00000032349	Elovl5	1110059L23Rik|AI747313|AU043003|HELO1	ELOVL family member 5, elongation of long chain fatty acids (yeast)	protein-coding
peak_011868	chr2	164912357	164912616	+	0	NA	promoter-TSS (NM_199027)	promoter-TSS (NM_199027)	-736	NM_199027	329559	Mm.330776	NM_199027	ENSMUSG00000039834	Zfp335	1810045J01Rik|NIF-1|Nif1|Znf335	zinc finger protein 335	protein-coding
peak_004704	chr13	3769480	3770960	+	0	NA	Intergenic	Intergenic	34098	NM_027416	70405	Mm.20079	NM_027416	ENSMUSG00000063130	Calml3	2310068O22Rik|AI326174	calmodulin-like 3	protein-coding
peak_018403	chr8	46928792	46929277	+	0	NA	Intergenic	Intergenic	-57853	NM_177304	320981	Mm.211429	NM_177304	ENSMUSG00000038173	Enpp6	4833421B01Rik|B830047L21Rik|D8Ertd514e|E-NPP 6|GPC-Cpde|Npp6	ectonucleotide pyrophosphatase/phosphodiesterase 6	protein-coding
peak_014878	chr5	96220678	96220908	+	0	NA	intron (NM_001039084, intron 2 of 6)	intron (NM_001039084, intron 2 of 6)	10678	NM_053158	94061	Mm.295499	NM_053158	ENSMUSG00000029486	Mrpl1	2410002L03Rik|5830418D04Rik|AI462572|L1mt	mitochondrial ribosomal protein L1	protein-coding
peak_008210	chr17	28967128	28967454	+	0	NA	3' UTR (NM_001356300, exon 8 of 8)	3' UTR (NM_001356300, exon 8 of 8)	14075	NM_025888	66989	Mm.435	NM_025888	ENSMUSG00000005936	Kctd20	2410004N11Rik|AI451943|AW541186|D17Ertd562e	potassium channel tetramerisation domain containing 20	protein-coding
peak_008217	chr17	29032333	29034001	+	0	NA	intron (NR_036613, intron 1 of 6)	intron (NR_036613, intron 1 of 6)	507	NR_036613	20383	Mm.6787	NM_013663	ENSMUSG00000071172	Srsf3	AL024116|Sfrs3|X16	serine/arginine-rich splicing factor 3	protein-coding
peak_012377	chr3	65515839	65516585	+	0	NA	Intergenic	Intergenic	-12235	NM_178892	99929	Mm.246398	NM_178892	ENSMUSG00000034640	Tiparp	ARTD14|AW558171|PARP7	TCDD-inducible poly(ADP-ribose) polymerase	protein-coding
peak_014160	chr4	141538771	141540027	+	0	NA	promoter-TSS (NM_019763)	promoter-TSS (NM_019763)	-802	NM_019763	56381	Mm.299906	NM_019763	ENSMUSG00000040761	Spen	Mint|mKIAA0929	spen family transcription repressor	protein-coding
peak_012475	chr3	87566292	87566591	+	0	NA	Intergenic	Intergenic	16384	NM_001370856	546801		NM_001370856		Etv3l	EG546801	ets variant 3-like	protein-coding
peak_008027	chr17	10371333	10371634	+	0	NA	Intergenic	Intergenic	46881	NR_045461	76634	Mm.491052	NR_045461	ENSMUSG00000099384	1700110C19Rik	-	RIKEN cDNA 1700110C19 gene	ncRNA
peak_011257	chr2	119288252	119289599	+	0	NA	5' UTR (NM_172269, exon 1 of 5)	5' UTR (NM_172269, exon 1 of 5)	183	NM_172269	228545	Mm.294761	NM_172269	ENSMUSG00000034216	Vps18	9930024E13Rik	VPS18 CORVET/HOPS core subunit	protein-coding
peak_004879	chr13	23535821	23536532	+	0	NA	TTS (NM_145073)	TTS (NM_145073)	758	NM_145073	97908	Mm.261657	NM_145073	ENSMUSG00000099517	Hist1h3g	H3.1-221|M32460	histone cluster 1, H3g	protein-coding
peak_000075	chr1	34434408	34435292	+	0	NA	Intergenic	tRNA-Glu-GAG_|tRNA|tRNA	-1651	NR_039562	100628580		NR_039562	ENSMUSG00000092852	Mir5103	mir-5103|mmu-mir-5103|mu-mir-5103	microRNA 5103	ncRNA
peak_012617	chr3	95642661	95642815	+	0	NA	Intergenic	Intergenic	-15983	NM_008562	17210	Mm.1639	NM_008562	ENSMUSG00000038612	Mcl1	AW556805|Mcl-1	myeloid cell leukemia sequence 1	protein-coding
peak_002012	chr10	91123911	91124565	+	0	NA	promoter-TSS (NM_133668)	promoter-TSS (NM_133668)	-271	NM_133668	18674	Mm.298	NM_133668	ENSMUSG00000061904	Slc25a3	5730556H19Rik|PTP|Phc	solute carrier family 25 (mitochondrial carrier, phosphate carrier), member 3	protein-coding
peak_007027	chr15	93318756	93319361	+	0	NA	intron (NR_028315, intron 2 of 4)	intron (NR_028315, intron 2 of 4)	17877	NR_028315	67057	Mm.4714	NM_024189	ENSMUSG00000022634	Yaf2	2810021M11Rik	YY1 associated factor 2	protein-coding
peak_013575	chr4	72194894	72195590	+	0	NA	intron (NM_001285532, intron 4 of 6)	intron (NM_001285532, intron 4 of 6)	5651	NM_011599	21885	Mm.278444	NM_011599	ENSMUSG00000008305	Tle1	C230057C06Rik|Estm14|Grg-1|Grg1|Tle4l	transducin-like enhancer of split 1	protein-coding
peak_011609	chr2	144368041	144369991	+	0	NA	promoter-TSS (NM_001166640)	promoter-TSS (NM_001166640)	-16	NM_001166640	228714	Mm.227925	NM_181417	ENSMUSG00000027425	Kat14	2510008M08Rik|ATAC2|AU023459|Csrp2bp|D2Ertd473e|D2Wsu131e|E430020F17	lysine acetyltransferase 14	protein-coding
peak_004480	chr12	91668462	91669094	+	0	NA	intron (NM_175367, intron 4 of 6)	intron (NM_175367, intron 4 of 6)	-78291	NM_175335	83602	Mm.275728	NM_031391	ENSMUSG00000020962	Gtf2a1	6330549H03Rik|AA536742|AA959775|AW060250|TfIIAa/b|Tfiia1	general transcription factor II A, 1	protein-coding
peak_003206	chr11	83066426	83068101	+	0	NA	intron (NM_011408, intron 1 of 1)	RLTR11A|LTR|ERVK	2151	NM_011408	20556	Mm.278689	NM_011408	ENSMUSG00000072620	Slfn2	Shlf2	schlafen 2	protein-coding
peak_019010	chr8	126570960	126571368	+	0	NA	Intergenic	Intergenic	22822	NM_001164598	270110	Mm.334918	NM_001164598	ENSMUSG00000051495	Irf2bp2	E130305N23Rik|IRF-2BP2	interferon regulatory factor 2 binding protein 2	protein-coding
peak_015963	chr6	83776006	83776418	+	0	NA	promoter-TSS (NM_009357)	promoter-TSS (NM_009357)	-400	NM_009357	21766	Mm.28371	NM_009357	ENSMUSG00000014748	Tex261	3110001O07Rik|AA409339|AI480706|AL033351|TEG-261	testis expressed gene 261	protein-coding
peak_006730	chr15	66755925	66758187	+	0	NA	intron (NM_009375, intron 35 of 47)	intron (NM_009375, intron 35 of 47)	74773	NM_001029841	20491	Mm.7601	NM_009192	ENSMUSG00000022372	Sla	Slap|Slap-1	src-like adaptor	protein-coding
peak_003582	chr11	105944565	105944763	+	0	NA	promoter-TSS (NM_007805)	promoter-TSS (NM_007805)	-177	NM_001356374	13056	Mm.149403	NM_007805	ENSMUSG00000019590	Cyb561	-	cytochrome b-561	protein-coding
peak_000491	chr1	89574888	89575955	+	0	NA	intron (NM_001037136, intron 1 of 16)	intron (NM_001037136, intron 1 of 16)	108471	NR_015540	74403	Mm.444291	NR_015540		4933400F21Rik	1700091C04Rik|4930565K10Rik	RIKEN cDNA 4933400F21 gene	ncRNA
peak_005437	chr13	93355060	93355313	+	0	NA	intron (NM_152134, intron 4 of 8)	intron (NM_152134, intron 4 of 8)	47152	NM_152134	26556	Mm.37533	NM_011982	ENSMUSG00000007617	Homer1	PSD-Zip45|SYN47|Ves-1|homer-1|vesl-1	homer scaffolding protein 1	protein-coding
peak_017619	chr7	92741428	92741825	+	0	NA	promoter-TSS (NM_029494)	promoter-TSS (NM_029494)	-88	NM_029494	75985	Mm.323004	NM_029494	ENSMUSG00000030643	Rab30	5033421K01Rik|AI323892|Rsb30	RAB30, member RAS oncogene family	protein-coding
peak_010255	chr19	55827164	55828594	+	0	NA	intron (NM_001331150, intron 5 of 14)	intron (NM_001331150, intron 5 of 14)	-67442	NM_001142924	21416	Mm.139815	NM_009333	ENSMUSG00000024985	Tcf7l2	TCF4B|TCF4E|Tcf-4|Tcf4	transcription factor 7 like 2, T cell specific, HMG box	protein-coding
peak_005054	chr13	41421822	41422204	+	0	NA	intron (NM_001111324, intron 2 of 7)	intron (NM_001111324, intron 2 of 7)	-63012	NM_017464	18003	Mm.288980	NM_017464	ENSMUSG00000021365	Nedd9	Cas-L|CasL|HEF1|MEF1|Nedd-9|p105	neural precursor cell expressed, developmentally down-regulated gene 9	protein-coding
peak_004241	chr12	75854205	75854541	+	0	NA	intron (NM_001005510, intron 2 of 115)	intron (NM_001005510, intron 2 of 115)	36055	NM_001005510	319565	Mm.26652	NM_001005510	ENSMUSG00000063450	Syne2	6820443O06Rik|AW546258|Cpfl8|D12Ertd777e|KASH2|NUA|Nesp2g|dice|mKIAA1011	spectrin repeat containing, nuclear envelope 2	protein-coding
peak_018721	chr8	86885316	86886482	+	0	NA	promoter-TSS (NM_030563)	promoter-TSS (NM_030563)	-641	NM_030563	80750	Mm.25117	NM_030563	ENSMUSG00000031652	N4bp1	AI481586|C81621	NEDD4 binding protein 1	protein-coding
peak_017534	chr7	83655185	83656292	+	0	NA	promoter-TSS (NM_001360089)	promoter-TSS (NM_001360089)	-243	NM_001360089	16170	Mm.10137	NM_010551	ENSMUSG00000001741	Il16	mKIAA4048	interleukin 16	protein-coding
peak_013683	chr4	98522048	98524064	+	0	NA	intron (NM_001355177, intron 21 of 40)	intron (NM_001355177, intron 21 of 40)	-23578	NM_007704	12695	Mm.90218	NM_007704	ENSMUSG00000061859	Patj	Cipp|Inadl	PATJ, crumbs cell polarity complex component	protein-coding
peak_019054	chr8	126884187	126885344	+	0	NA	Intergenic	Intergenic	35745	NR_151740	414091	Mm.240068	NM_001033546		A630001O12Rik	Gm45803	RIKEN cDNA A630001O12 gene	ncRNA
peak_018544	chr8	70839297	70840220	+	0	NA	promoter-TSS (NM_027560)	promoter-TSS (NM_027560)	-38	NM_027560	70807	Mm.24215	NM_027560	ENSMUSG00000002910	Arrdc2	4632416I05Rik|Ilad1	arrestin domain containing 2	protein-coding
peak_012389	chr3	65929333	65930533	+	0	NA	Intergenic	Intergenic	28316	NM_019937	56706	Mm.175612	NM_019937	ENSMUSG00000027829	Ccnl1	2610030E23Rik|AU018493|Ccnl|ania-6a	cyclin L1	protein-coding
peak_016190	chr6	113425959	113427755	+	0	NA	intron (NM_178373, intron 5 of 5)	L1MB4|LINE|L1	-7509	NM_001346511	101122	Mm.31204	NM_001033204	ENSMUSG00000051169	Rpusd3	AI527266	RNA pseudouridylate synthase domain containing 3	protein-coding
peak_014022	chr4	133966069	133967639	+	0	NA	intron (NM_016957, intron 2 of 5)	intron (NM_016957, intron 2 of 5)	1137	NM_016957	15331	Mm.319660	NM_016957	ENSMUSG00000003038	Hmgn2	HMG-17|Hmg17	high mobility group nucleosomal binding domain 2	protein-coding
peak_006025	chr14	61665251	61666234	+	0	NA	intron (NR_028264, intron 1 of 6)	intron (NR_028264, intron 1 of 6)	16631	NR_028264	668253	Mm.32886	NR_028264	ENSMUSG00000097589	Dleu2	1810047A16Rik|4932411A06Rik|7730401J12Rik|AI197277|AI788824|Alt1|Gm9069|Leu2	deleted in lymphocytic leukemia, 2	ncRNA
peak_005428	chr13	92964239	92964609	+	0	NA	Intergenic	Intergenic	-108880	NR_036451	100502942	Mm.441946	NM_177623	ENSMUSG00000114382	Gm4814	C920025J10|EG218444	predicted gene 4814	ncRNA
peak_001090	chr1	171637027	171637739	+	0	NA	exon (NM_144539, exon 6 of 8)	exon (NM_144539, exon 6 of 8)	4517	NR_106151	102465784		NR_106151	ENSMUSG00000098316	Mir7683	Gm27950|mmu-mir-7683	microRNA 7683	ncRNA
peak_002022	chr10	93144993	93145496	+	0	NA	Intergenic	Charlie24|DNA|hAT-Charlie	-15632	NM_146239	237459	Mm.217404	NM_146239	ENSMUSG00000020015	Cdk17	6430598J10Rik|Pctk2	cyclin-dependent kinase 17	protein-coding
peak_008334	chr17	33981072	33981512	+	0	NA	promoter-TSS (NR_033305)	promoter-TSS (NR_033305)	-200	NR_033305	433100	Mm.380381	NM_001013793		AA388235	-	expressed sequence AA388235	ncRNA
peak_007530	chr16	35769441	35770329	+	0	NA	promoter-TSS (NM_175111)	promoter-TSS (NM_175111)	-501	NR_152314	66667	Mm.45272	NM_175111	ENSMUSG00000022849	Hspbap1	3830421G21Rik	Hspb associated protein 1	protein-coding
peak_001522	chr10	34280429	34281743	+	0	NA	Intergenic	MER20B|DNA|hAT-Charlie	-1104	NM_009433	22110	Mm.20445	NM_009433	ENSMUSG00000047514	Tspyl1	Tspyl	testis-specific protein, Y-encoded-like 1	protein-coding
peak_006247	chr14	79587938	79588170	+	0	NA	intron (NM_026474, intron 2 of 12)	intron (NM_026474, intron 2 of 12)	394	NM_026474	67955	Mm.18972	NM_026474	ENSMUSG00000022024	Sugt1	2410174K12Rik|SGT1	SGT1, suppressor of G2 allele of SKP1 (S. cerevisiae)	protein-coding
peak_009513	chr19	6858141	6859037	+	0	NA	promoter-TSS (NM_001081291)	promoter-TSS (NM_001081291)	-378	NM_001081291	78317	Mm.329596	NM_198008	ENSMUSG00000047810	Ccdc88b	2610041P08Rik|Ccdc88	coiled-coil domain containing 88B	protein-coding
peak_014055	chr4	134922147	134925299	+	0	NA	promoter-TSS (NM_023665)	promoter-TSS (NM_023665)	98	NM_023665	27981	Mm.331964	NM_023665	ENSMUSG00000037266	Rsrp1	2700043I21Rik|D4Ucla2|D4Wsu53e	arginine/serine rich protein 1	protein-coding
peak_020027	chr9	123475523	123475843	+	0	NA	Intergenic	L2|LINE|L2	-3018	NM_013860	29806	Mm.10987	NM_013860	ENSMUSG00000025239	Limd1	AW822033|D9Ertd192e	LIM domains containing 1	protein-coding
peak_011632	chr2	145865375	145866327	+	0	NA	intron (NM_028724, intron 9 of 12)	B1F|SINE|Alu	-37390	NM_026425	67877	Mm.151168	NM_026425	ENSMUSG00000002728	Naa20	1500004D14Rik|2900026I01Rik|AU041458|D2Ertd186e|Nat5	N(alpha)-acetyltransferase 20, NatB catalytic subunit	protein-coding
peak_009345	chr18	80469690	80470289	+	0	NA	promoter-TSS (NM_026295)	promoter-TSS (NM_026295)	-297	NM_026295	67655	Mm.312893	NM_026295	ENSMUSG00000033323	Ctdp1	4930563P03Rik|AW553592	CTD (carboxy-terminal domain, RNA polymerase II, polypeptide A) phosphatase, subunit 1	protein-coding
peak_019235	chr9	41052108	41052516	+	0	NA	intron (NM_176860, intron 1 of 13)	(TAG)n|Simple_repeat|Simple_repeat	27194	NM_001357412	72828	Mm.133615	NM_176860	ENSMUSG00000032020	Ubash3b	2810457I06Rik|BB125008|STS-1|TULA-2|p70	ubiquitin associated and SH3 domain containing, B	protein-coding
peak_012724	chr3	101291898	101292638	+	0	NA	Intergenic	B2_Mm1a|SINE|B2	-4329	NM_013486	12481	Mm.22842	NM_013486	ENSMUSG00000027863	Cd2	LFA-2|Ly-37|Ly37	CD2 antigen	protein-coding
peak_008669	chr17	69384062	69384544	+	0	NA	intron (NM_009547, intron 1 of 2)	intron (NM_009547, intron 1 of 2)	499	NM_009547	22666	Mm.29434	NM_009547	ENSMUSG00000049672	Zbtb14	ZF5|Zfp161|b2b1982Clo	zinc finger and BTB domain containing 14	protein-coding
peak_003184	chr11	80382429	80382787	+	0	NA	promoter-TSS (NM_001130171)	promoter-TSS (NM_001130171)	-671	NM_001130169	22680	Mm.401332	NM_011751	ENSMUSG00000017421	Zfp207	8430401D15Rik|BuGZ|Zep|Znf207	zinc finger protein 207	protein-coding
peak_013433	chr4	53411914	53412287	+	0	NA	Intergenic	Intergenic	-28313	NM_001159633	100434	Mm.482207	NM_133891	ENSMUSG00000028412	Slc44a1	2210409B22Rik|4833416H08Rik|AW547365|CHTL1|CTL1|Cdw92	solute carrier family 44, member 1	protein-coding
peak_013402	chr4	47327453	47327671	+	0	NA	Intergenic	Intergenic	-25660	NM_001312868	21812	Mm.197552	NM_009370	ENSMUSG00000007613	Tgfbr1	ALK5|AU017191|Alk-5|ESK2|TGFR-1|TbetaR-I|TbetaRI	transforming growth factor, beta receptor I	protein-coding
peak_009374	chr18	84589962	84590671	+	0	NA	promoter-TSS (NM_001033341)	promoter-TSS (NM_001033341)	-812	NM_001033341	240476	Mm.329575	NM_001033341	ENSMUSG00000048410	Zfp407	6430585N13Rik|Gm333|Gm334|Gm948|ZNF407	zinc finger protein 407	protein-coding
peak_009889	chr19	30033093	30033622	+	0	NA	intron (NM_144873, intron 1 of 15)	intron (NM_144873, intron 1 of 15)	2844	NM_144873	109113	Mm.313364	NM_144873	ENSMUSG00000024817	Uhrf2	2310065A22Rik|AI426270|AW214556|D130071B19Rik|Nirf	ubiquitin-like, containing PHD and RING finger domains 2	protein-coding
peak_014106	chr4	136177478	136180284	+	0	NA	intron (NM_177733, intron 2 of 6)	intron (NM_177733, intron 2 of 6)	-1901	NM_001305399	242705	Mm.307932	NM_177733	ENSMUSG00000018983	E2f2	E2F-2	E2F transcription factor 2	protein-coding
peak_004681	chr12	112761731	112762398	+	0	NA	intron (NM_178911, intron 1 of 10)	intron (NM_178911, intron 1 of 10)	1409	NM_178911	104759	Mm.203915	NM_178911	ENSMUSG00000052160	Pld4	AI132321|thss	phospholipase D family, member 4	protein-coding
peak_005370	chr13	74806896	74808341	+	0	NA	intron (NM_001301153, intron 1 of 31)	intron (NM_001301153, intron 1 of 31)	342	NM_009817	12380	Mm.29163	NM_009817	ENSMUSG00000021585	Cast	-	calpastatin	protein-coding
peak_019131	chr9	21740381	21740777	+	0	NA	intron (NM_001252658, intron 10 of 16)	intron (NM_001252658, intron 10 of 16)	17003	NM_010700	16835	Mm.3213	NM_010700	ENSMUSG00000032193	Ldlr	Hlb301	low density lipoprotein receptor	protein-coding
peak_013645	chr4	88865235	88865596	+	0	NA	Intergenic	Intergenic	14786	NM_177348	230405	Mm.246593	NM_177348	ENSMUSG00000045364	Ifne	Ifn-tau-1|Ifne1|Ifnt1|Infe1	interferon epsilon	protein-coding
peak_010024	chr19	41329412	41329918	+	0	NA	intron (NM_031376, intron 3 of 16)	(CATATA)n|Simple_repeat|Simple_repeat	55437	NM_031376	83490	Mm.222266	NM_031376	ENSMUSG00000025017	Pik3ap1	1810044J04Rik|BCAP	phosphoinositide-3-kinase adaptor protein 1	protein-coding
peak_009861	chr19	29465967	29467007	+	0	NA	intron (NM_021396, intron 5 of 5)	Lx5c|LINE|L1	55500	NR_015567	77779	Mm.458738	NR_015567	ENSMUSG00000097855	A930007I19Rik	-	RIKEN cDNA A930007I19 gene	ncRNA
peak_017515	chr7	81345024	81345575	+	0	NA	promoter-TSS (NM_009092)	promoter-TSS (NM_009092)	-65	NM_009092	20068	Mm.42767	NM_009092	ENSMUSG00000061787	Rps17	-	ribosomal protein S17	protein-coding
peak_010073	chr19	41982576	41983384	+	0	NA	intron (NM_145500, intron 1 of 2)	intron (NM_145500, intron 1 of 2)	1217	NM_145500	226122	Mm.22948	NM_145500	ENSMUSG00000025171	Ubtd1	BC016129	ubiquitin domain containing 1	protein-coding
peak_018250	chr8	25447955	25448296	+	0	NA	Intergenic	HAL1|LINE|L1	-70634	NM_001079909	14182	Mm.265716	NM_010206	ENSMUSG00000031565	Fgfr1	AW208770|Eask|FGFR-I|FLG|Fgfr-1|Flt-2|Fr1|Hspy|MFR|bFGF-R-1|c-fgr	fibroblast growth factor receptor 1	protein-coding
peak_018422	chr8	57576293	57576979	+	0	NA	intron (NM_001167981, intron 2 of 11)	intron (NM_001167981, intron 2 of 11)	64793	NM_008252	97165	Mm.276881	NM_008252	ENSMUSG00000054717	Hmgb2	C80539|HMG-2|Hmg2	high mobility group box 2	protein-coding
peak_009654	chr19	11262308	11263162	+	0	NA	intron (NM_007641, intron 1 of 6)	intron (NM_007641, intron 1 of 6)	3414	NM_007641	12482	Mm.4046	NM_007641	ENSMUSG00000024673	Ms4a1	AA960661|Cd20|Ly-44|Ms4a2	membrane-spanning 4-domains, subfamily A, member 1	protein-coding
peak_004686	chr12	116047451	116047828	+	0	NA	promoter-TSS (NM_019565)	promoter-TSS (NM_019565)	-85	NM_001004066	56220	Mm.254997	NM_019565	ENSMUSG00000042063	Zfp386	Kzf1|mKIAA4205	zinc finger protein 386 (Kruppel-like)	protein-coding
peak_015789	chr6	49688885	49689389	+	0	NA	Intergenic	Intergenic	-133573	NM_023456	109648	Mm.154796	NM_023456	ENSMUSG00000029819	Npy	0710005A05Rik	neuropeptide Y	protein-coding
peak_019300	chr9	44580303	44580715	+	0	NA	Intergenic	Intergenic	-24383	NM_001110826	13209	Mm.267061	NM_007841	ENSMUSG00000032097	Ddx6	1110001P04Rik|C430015D01Rik|E230023J21Rik|HLR2|mRCK/P54|p54|rck	DEAD (Asp-Glu-Ala-Asp) box polypeptide 6	protein-coding
peak_002199	chr10	99585660	99586002	+	0	NA	Intergenic	Intergenic	-23340	NR_038019	100504202	Mm.403801	NR_038019	ENSMUSG00000111962	Gm20110	-	predicted gene, 20110	ncRNA
peak_019510	chr9	64809786	64815054	+	0	NA	intron (NM_001162917, intron 2 of 34)	intron (NM_001162917, intron 2 of 34)	1409	NM_001162917	102442	Mm.222473	NM_176935	ENSMUSG00000053641	Dennd4a	AI115600|AI851943|F730015K02Rik	DENN/MADD domain containing 4A	protein-coding
peak_001270	chr1	191234907	191235196	+	0	NA	Intergenic	Intergenic	10597	NR_151547	100504360	Mm.16927	NM_001033188		D730003I15Rik	AU020850	RIKEN cDNA D730003I15 gene	ncRNA
peak_018407	chr8	47673426	47674000	+	0	NA	intron (NM_023503, intron 1 of 1)	CpG	1446	NM_023503	69260	Mm.430733	NM_023503	ENSMUSG00000063049	Ing2	2810011M06Rik|Ing1l|Ing2b|P33ING2	inhibitor of growth family, member 2	protein-coding
peak_016758	chr6	148211968	148212519	+	0	NA	promoter-TSS (NR_015615)	promoter-TSS (NR_015615)	-45	NR_015615	320737	Mm.137858	NR_015615		4732416N19Rik	-	RIKEN cDNA 4732416N19 gene	ncRNA
peak_001821	chr10	75492069	75492443	+	0	NA	Intergenic	RMER6B|LTR|ERVK	25125	NM_175133	68778	Mm.29382	NM_175133	ENSMUSG00000033416	Gucd1	1110038D17Rik	guanylyl cyclase domain containing 1	protein-coding
peak_012335	chr3	59207927	59212780	+	0	NA	exon (NM_028808, exon 2 of 2)	exon (NM_028808, exon 2 of 2)	529	NM_028808	74191	Mm.90067	NM_028808	ENSMUSG00000036362	P2ry13	2010001L06Rik|GPCR1|GPR94|Gpr86|P2Y13|P2yr13|SP174	purinergic receptor P2Y, G-protein coupled 13	protein-coding
peak_001107	chr1	172309952	172312353	+	0	NA	Intergenic	Intergenic	-1215	NM_080419	140559	Mm.271717	NM_080419	ENSMUSG00000038034	Igsf8	ESTM34|EWI-2|KCT-4|PGRL	immunoglobulin superfamily, member 8	protein-coding
peak_013861	chr4	123044758	123045323	+	0	NA	intron (NR_151450, intron 4 of 9)	intron (NR_151450, intron 4 of 9)	28447	NR_151450	66966	Mm.235030	NM_025873	ENSMUSG00000028653	Trit1	2310075G14Rik|AI314189|AI314635|AV099619|IPPT|IPT|MOD5	tRNA isopentenyltransferase 1	protein-coding
peak_013448	chr4	55629925	55631651	+	0	NA	Intergenic	Intergenic	-98313	NM_010637	16600	Mm.4325	NM_010637	ENSMUSG00000003032	Klf4	EZF|Gklf|Zie	Kruppel-like factor 4 (gut)	protein-coding
peak_011705	chr2	153090355	153090987	+	0	NA	Intergenic	Intergenic	-17797	NM_001172117	15162	Mm.715	NM_010407	ENSMUSG00000003283	Hck	AI849071|Bmk	hemopoietic cell kinase	protein-coding
peak_011998	chr2	170220129	170221286	+	0	NA	Intergenic	Intergenic	-26654	NR_157067	100502923	Mm.44078	NR_157067	ENSMUSG00000097514	Gm17619	-	predicted gene, 17619	ncRNA
peak_011816	chr2	160646937	160647812	+	0	NA	intron (NM_009408, intron 2 of 20)	intron (NM_009408, intron 2 of 20)	1477	NM_009408	21969	Mm.217233	NM_009408	ENSMUSG00000070544	Top1	AI467334|D130064I21Rik|Top-1	topoisomerase (DNA) I	protein-coding
peak_019689	chr9	88438263	88438505	+	0	NA	intron (NM_001359958, intron 1 of 28)	intron (NM_001359958, intron 1 of 28)	545	NM_001359958	244962	Mm.439873	NM_172926	ENSMUSG00000032422	Snx14	B830022K16|C330035N22Rik|YR-14	sorting nexin 14	protein-coding
peak_016130	chr6	99028886	99029526	+	0	NA	promoter-TSS (NM_001197322)	promoter-TSS (NM_001197322)	-908	NM_001197322	108655	Mm.234965	NM_053202	ENSMUSG00000030067	Foxp1	3110052D19Rik|4932443N09Rik|AI461938|AW494214	forkhead box P1	protein-coding
peak_003652	chr11	114902892	114903709	+	0	NA	Intergenic	Intergenic	13259	NM_170758	217303	Mm.294439	NM_170758	ENSMUSG00000034652	Cd300a	B230315M08Rik|Clm8|LMIR1|MAIR-1|MAIR-I|MAIR-Ia|MMAC8|Pigr4|mcpir1	CD300A molecule	protein-coding
peak_001982	chr10	86778337	86779046	+	0	NA	promoter-TSS (NM_175331)	promoter-TSS (NM_175331)	-314	NM_175331	103466	Mm.200446	NM_175331	ENSMUSG00000054027	Nt5dc3	AU040402|AW540062|C630002B14Rik|TU12B1-TY	5'-nucleotidase domain containing 3	protein-coding
peak_002264	chr10	117818412	117819112	+	0	NA	intron (NM_024457, intron 5 of 7)	intron (NM_024457, intron 5 of 7)	-26057	NM_134010	103468	Mm.12568	NM_134010	ENSMUSG00000052798	Nup107	AW541137|C76801	nucleoporin 107	protein-coding
peak_015049	chr5	112276300	112276701	+	0	NA	promoter-TSS (NM_009419)	promoter-TSS (NM_009419)	-245	NM_001326590	22022	Mm.250631	NM_009419	ENSMUSG00000029344	Tpst2	AI448750|D5Ucla3|Tango13b|grm|grt	protein-tyrosine sulfotransferase 2	protein-coding
peak_008462	chr17	43036070	43036914	+	0	NA	intron (NM_178589, intron 1 of 5)	intron (NM_178589, intron 1 of 5)	19937	NM_178589	94185	Mm.200792	NM_178589	ENSMUSG00000023915	Tnfrsf21	AA959878|DR6|R74815|TR7	tumor necrosis factor receptor superfamily, member 21	protein-coding
peak_015124	chr5	121451016	121452942	+	0	NA	promoter-TSS (NM_029912)	promoter-TSS (NM_029912)	495	NM_026129	67397	Mm.154570	NM_026129	ENSMUSG00000029616	Erp29	1200015M03Rik|2810446M09Rik|AW209030|Erp28|Erp31|PDI-Db	endoplasmic reticulum protein 29	protein-coding
peak_016496	chr6	125466335	125466704	+	0	NA	intron (NM_007657, intron 2 of 7)	B1_Mur2|SINE|Alu	28241	NM_007657	12527	Mm.210676	NM_007657	ENSMUSG00000030342	Cd9	Tspan29	CD9 antigen	protein-coding
peak_017653	chr7	98656533	98657718	+	0	NA	promoter-TSS (NM_172280)	promoter-TSS (NM_172280)	-556	NM_172280	233545	Mm.387819	NM_172280	ENSMUSG00000035401	Emsy	2210018M11Rik|2310016L09Rik|AU019521|AU019557	EMSY, BRCA2-interacting transcriptional repressor	protein-coding
peak_002464	chr11	6299353	6299774	+	0	NA	intron (NM_001361905, intron 2 of 22)	ID_B1|SINE|B4	6984	NM_001361902	18293	Mm.276348	NM_010956	ENSMUSG00000020456	Ogdh	2210403E04Rik|2210412K19Rik|AA409584|d1401|mKIAA4192	oxoglutarate (alpha-ketoglutarate) dehydrogenase (lipoamide)	protein-coding
peak_012125	chr3	15574548	15576246	+	0	NA	promoter-TSS (NM_001173460)	promoter-TSS (NM_001173460)	-332	NM_001173460	668101	Mm.423523	NM_001173460	ENSMUSG00000095028	Sirpb1b	-	signal-regulatory protein beta 1B	protein-coding
peak_002422	chr10	130370455	130370663	+	0	NA	Intergenic	Intergenic	23682	NM_001081448	625068	Mm.359168	NM_001081448	ENSMUSG00000070601	Vmn2r84	EG625068	vomeronasal 2, receptor 84	protein-coding
peak_015424	chr5	143465700	143466489	+	0	NA	intron (NM_144915, intron 1 of 14)	intron (NM_144915, intron 1 of 14)	1601	NM_144915	231871	Mm.469963	NM_144915	ENSMUSG00000039206	Daglb	E330036I19Rik	diacylglycerol lipase, beta	protein-coding
peak_019302	chr9	44603583	44604001	+	0	NA	Intergenic	Intergenic	-1100	NM_001110826	13209	Mm.267061	NM_007841	ENSMUSG00000032097	Ddx6	1110001P04Rik|C430015D01Rik|E230023J21Rik|HLR2|mRCK/P54|p54|rck	DEAD (Asp-Glu-Ala-Asp) box polypeptide 6	protein-coding
peak_003564	chr11	103965227	103965729	+	0	NA	Intergenic	L1MC1|LINE|L1	-1247	NM_001304574	11841	Mm.5061	NM_007477	ENSMUSG00000062421	Arf2	-	ADP-ribosylation factor 2	protein-coding
peak_020131	chrX	85797365	85798127	+	0	NA	Intergenic	Intergenic	-20927	NM_001294138	14933	Mm.246682	NM_008194	ENSMUSG00000025059	Gk	D930012N15Rik|Gyk	glycerol kinase	protein-coding
peak_011712	chr2	153162945	153163845	+	0	NA	intron (NM_133847, intron 1 of 17)	intron (NM_133847, intron 1 of 17)	2094	NM_133847	99237	Mm.330674	NM_133847	ENSMUSG00000068040	Tm9sf4	AA986553|AU045326|B930079E06|mKIAA0255	transmembrane 9 superfamily protein member 4	protein-coding
peak_008098	chr17	18558578	18559199	+	0	NA	Intergenic	IAPLTR3-int|LTR|ERVK	-22839	NM_001104547	433070	Mm.215962	NM_001104547	ENSMUSG00000091679	Vmn2r96	EG433070	vomeronasal 2, receptor 96	protein-coding
peak_012468	chr3	86142597	86143012	+	0	NA	promoter-TSS (NM_016959)	promoter-TSS (NM_016959)	-136	NM_016959	20091	Mm.391785	NM_016959	ENSMUSG00000028081	Rps3a1	Rps3a	ribosomal protein S3A1	protein-coding
peak_015435	chr5	143623183	143624079	+	0	NA	intron (NM_011182, intron 1 of 12)	intron (NM_011182, intron 1 of 12)	1184	NM_011182	19159	Mm.281003	NM_011182	ENSMUSG00000018001	Cyth3	AI648983|ARNO3|CLM3|Grp1|Pscd3	cytohesin 3	protein-coding
peak_013211	chr4	16082979	16083863	+	0	NA	Intergenic	Intergenic	-69533	NM_145950	209212	Mm.46455	NM_145950	ENSMUSG00000041153	Osgin2	BC010311|C230027H09Rik	oxidative stress induced growth inhibitor family member 2	protein-coding
peak_004559	chr12	102331246	102332331	+	0	NA	intron (NM_177620, intron 3 of 9)	intron (NM_177620, intron 3 of 9)	48147	NM_001161365	217835	Mm.24145	NM_177620	ENSMUSG00000044456	Rin3	6430500K07|C86933	Ras and Rab interactor 3	protein-coding
peak_004138	chr12	59133202	59134032	+	0	NA	intron (NM_001165253, intron 1 of 22)	L1M4|LINE|L1	2136	NM_001165253	338320	Mm.213215	NM_146034	ENSMUSG00000021000	Mia2	Ctage5|D12Bwg0579e|Mea6|Mgea|Mgea6	MIA SH3 domain ER export factor 2	protein-coding
peak_009980	chr19	37988357	37988878	+	0	NA	intron (NM_001099634, intron 5 of 52)	MLT1C|LTR|ERVL-MaLR	54960	NM_001099634	226101	Mm.34674	NM_177035	ENSMUSG00000048612	Myof	2310004N10Rik|2310051D19Rik|E030042N20Rik|Fer1l3	myoferlin	protein-coding
peak_001319	chr10	5272709	5273343	+	0	NA	intron (NM_001347711, intron 57 of 145)	intron (NM_001347711, intron 57 of 145)	-78319	NM_001079686	64009	Mm.331626	NM_022027	ENSMUSG00000096054	Syne1	8B|A330049M09Rik|BE692247|C130039F11Rik|CPG2|KASH1|Myne1|mKIAA1756|myne-1	spectrin repeat containing, nuclear envelope 1	protein-coding
peak_013508	chr4	59455230	59455845	+	0	NA	Intergenic	ORR1A2|LTR|ERVL-MaLR	-16904	NM_001163288	634731	Mm.483589	NM_001163288	ENSMUSG00000038578	Susd1	A530080P10|Gm12528	sushi domain containing 1	protein-coding
peak_014890	chr5	96979640	96980350	+	0	NA	Intergenic	Intergenic	-17694	NM_080708	140780	Mm.281490	NM_080708	ENSMUSG00000034663	Bmp2k	4933417M22Rik|AA673486|AV128808|BIKE	BMP2 inducible kinase	protein-coding
peak_020147	chrX	106030675	106031552	+	0	NA	intron (NM_001109757, intron 1 of 22)	intron (NM_001109757, intron 1 of 22)	3889	NM_009726	11977	Mm.254297	NM_009726	ENSMUSG00000033792	Atp7a	MNK	ATPase, Cu++ transporting, alpha polypeptide	protein-coding
peak_010167	chr19	47855314	47856001	+	0	NA	intron (NM_010362, intron 2 of 5)	intron (NM_010362, intron 2 of 5)	684	NM_010362	14873	Mm.378931	NM_010362	ENSMUSG00000025068	Gsto1	AA407097|AI194287|AU018802|Gsto-1|Gstx|Spg-r|p28	glutathione S-transferase omega 1	protein-coding
peak_012537	chr3	89905045	89906165	+	0	NA	intron (NM_001310676, intron 1 of 9)	intron (NM_001310676, intron 1 of 9)	7591	NM_001310676	16194	Mm.2856	NM_010559	ENSMUSG00000027947	Il6ra	CD126|IL-6R|IL-6R-alpha|IL-6RA|Il6r	interleukin 6 receptor, alpha	protein-coding
peak_017146	chr7	43663640	43664574	+	0	NA	Intergenic	Intergenic	-3946	NM_031181	83382	Mm.157702	NM_031181	ENSMUSG00000030474	Siglece	Cd170|Siglec12|Siglec5|Siglec9|Siglecl1|mSiglec-E	sialic acid binding Ig-like lectin E	protein-coding
peak_017307	chr7	67241921	67242349	+	0	NA	intron (NM_001291192, intron 8 of 10)	intron (NM_001291192, intron 8 of 10)	19519	NM_001191051	75099	Mm.121691	NM_175215	ENSMUSG00000043831	Lysmd4	4930506D23Rik	LysM, putative peptidoglycan-binding, domain containing 4	protein-coding
peak_004742	chr13	6651504	6651831	+	0	NA	Intergenic	Intergenic	-2896	NM_001291071	56421	Mm.273874	NM_019703	ENSMUSG00000021196	Pfkp	1200015H23Rik|9330125N24Rik|ATP-PFK|PFK-C|PFK-P	phosphofructokinase, platelet	protein-coding
peak_018432	chr8	57801112	57801628	+	0	NA	intron (NM_175032, intron 10 of 11)	intron (NM_175032, intron 10 of 11)	-148315	NM_144731	108150	Mm.62886	NM_144731	ENSMUSG00000031608	Galnt7	AI225872	polypeptide N-acetylgalactosaminyltransferase 7	protein-coding
peak_003845	chr11	121747471	121748630	+	0	NA	Intergenic	Intergenic	45623	NM_144797	210029	Mm.153566	NM_144797	ENSMUSG00000039208	Metrnl	9430048M07Rik|BC019776	meteorin, glial cell differentiation regulator-like	protein-coding
peak_012290	chr3	51628926	51629337	+	0	NA	Intergenic	Intergenic	-32048	NM_174995	211666	Mm.24679	NM_174995	ENSMUSG00000074604	Mgst2	GST2|MGST-II	microsomal glutathione S-transferase 2	protein-coding
peak_016676	chr6	136964380	136965212	+	0	NA	Intergenic	Intergenic	10273	NM_023898	78600	Mm.290622	NM_023898	ENSMUSG00000064330	Pde6h	A930033D18Rik|PDEgamma	phosphodiesterase 6H, cGMP-specific, cone, gamma	protein-coding
peak_002228	chr10	111994300	111994781	+	0	NA	intron (NM_028608, intron 1 of 5)	L1MA7|LINE|L1	2724	NM_028608	73690	Mm.173790	NM_028608	ENSMUSG00000056888	Glipr1	2410114O14Rik|RTVP-1|RTVP1|mRTVP-1	GLI pathogenesis-related 1 (glioma)	protein-coding
peak_019044	chr8	126857646	126858440	+	0	NA	Intergenic	MTEa|LTR|ERVL-MaLR	9023	NR_151740	414091	Mm.240068	NM_001033546		A630001O12Rik	Gm45803	RIKEN cDNA A630001O12 gene	ncRNA
peak_007849	chr16	91547246	91548757	+	0	NA	intron (NM_008338, intron 1 of 6)	intron (NM_008338, intron 1 of 6)	942	NM_008338	15980	Mm.249364	NM_008338	ENSMUSG00000022965	Ifngr2	Ifgr2|Ifgt	interferon gamma receptor 2	protein-coding
peak_007141	chr15	100674036	100674452	+	0	NA	TTS (NM_033612)	TTS (NM_033612)	-4741	NM_001270537	668218	Mm.451225	NM_001270537	ENSMUSG00000098112	Bin2	-	bridging integrator 2	protein-coding
peak_018632	chr8	83142908	83143142	+	0	NA	Intergenic	Intergenic	-22327	NM_001111304	71310	Mm.24031	NM_027758	ENSMUSG00000031709	Tbc1d9	4933431N12Rik|AI847101|AW490653|C76116	TBC1 domain family, member 9	protein-coding
peak_012861	chr3	108717642	108718075	+	0	NA	intron (NM_029522, intron 1 of 14)	intron (NM_029522, intron 1 of 14)	4441	NM_029522	76123	Mm.226941	NM_029522	ENSMUSG00000027883	Gpsm2	6230410J09Rik|LGN|Pins	G-protein signalling modulator 2 (AGS3-like, C. elegans)	protein-coding
peak_012705	chr3	100684831	100685145	+	0	NA	5' UTR (NM_010763, exon 1 of 13)	5' UTR (NM_010763, exon 1 of 13)	485	NM_010763	17156	Mm.271617	NM_010763	ENSMUSG00000008763	Man1a2	AI428775|AI528764|AI854422|Man1b|PCR2	mannosidase, alpha, class 1A, member 2	protein-coding
peak_011832	chr2	163643394	163644683	+	0	NA	promoter-TSS (NR_028113)	promoter-TSS (NR_028113)	-812	NR_028113	68386	Mm.410649	NR_028113	ENSMUSG00000058812	0610039K10Rik	-	RIKEN cDNA 0610039K10 gene	ncRNA
peak_008752	chr17	79501676	79503477	+	0	NA	Intergenic	Intergenic	7910	NR_033462	100038718	Mm.414347	NR_033462		Gm10494	-	predicted gene 10494	ncRNA
peak_006834	chr15	77881191	77882301	+	0	NA	Intergenic	ORR1A4|LTR|ERVL-MaLR	-39571	NM_022410	17886	Mm.29677	NM_022410	ENSMUSG00000022443	Myh9	Fltn|Myhn-1|Myhn1|NMHCIIA|NMMHC-A|NMMHC-IIA|TU72.6	myosin, heavy polypeptide 9, non-muscle	protein-coding
peak_007392	chr16	22144265	22144957	+	0	NA	intron (NM_183029, intron 2 of 15)	intron (NM_183029, intron 2 of 15)	18688	NM_183029	319765	Mm.489442	NM_183029	ENSMUSG00000033581	Igf2bp2	C330012H03Rik|IMP-2|Imp2|Neilsen	insulin-like growth factor 2 mRNA binding protein 2	protein-coding
peak_019527	chr9	65540845	65543294	+	0	NA	Intergenic	Intergenic	-21850	NM_001370871	330963	Mm.379561	NM_001370871	ENSMUSG00000066510	Ankdd1a	A730067D02|A730067D02Rik|EG330963|Gm1473	ankyrin repeat and death domain containing 1A	protein-coding
peak_019031	chr8	126803302	126805424	+	0	NA	Intergenic	Intergenic	-44657	NR_151740	414091	Mm.240068	NM_001033546		A630001O12Rik	Gm45803	RIKEN cDNA A630001O12 gene	ncRNA
peak_018612	chr8	79636186	79636678	+	0	NA	Intergenic	RLTR19|LTR|ERVK	-3244	NM_001081164	73945	Mm.34348	NM_001081164	ENSMUSG00000036990	Otud4	4930431L18Rik|AI449692|D8Ertd69e|mKIAA1046	OTU domain containing 4	protein-coding
peak_001265	chr1	191224211	191226389	+	0	NA	non-coding (NR_151547, exon 2 of 2)	non-coding (NR_151547, exon 2 of 2)	846	NR_151547	100504360	Mm.16927	NM_001033188		D730003I15Rik	AU020850	RIKEN cDNA D730003I15 gene	ncRNA
peak_006227	chr14	77853705	77854299	+	0	NA	intron (NM_025384, intron 2 of 5)	intron (NM_025384, intron 2 of 5)	20915	NM_025384	66148	Mm.248046	NM_025384	ENSMUSG00000022013	Dnajc15	1110003P16Rik|Dnajd1	DnaJ heat shock protein family (Hsp40) member C15	protein-coding
peak_010500	chr2	18309901	18310720	+	0	NA	intron (NM_007869, intron 3 of 11)	B3|SINE|B2	82520	NM_001190817	13418	Mm.246674	NM_007869	ENSMUSG00000026740	Dnajc1	4733401K02Rik|AA960110|D230036H06Rik|Dnajl1|ERdj1|ERj1p|MTJ1	DnaJ heat shock protein family (Hsp40) member C1	protein-coding
peak_016771	chr7	3301124	3301916	+	0	NA	Intergenic	ID_B1|SINE|B4	-2012	NM_001291434	18752	Mm.7980	NM_011102	ENSMUSG00000078816	Prkcg	PKCgamma|Pkcc|Prkcc	protein kinase C, gamma	protein-coding
peak_005168	chr13	45945222	45946002	+	0	NA	intron (NM_001199304, intron 2 of 6)	intron (NM_001199304, intron 2 of 6)	19379	NM_001199304	20238	Mm.342683	NM_009124	ENSMUSG00000046876	Atxn1	2900016G23Rik|Atx1|C85907|Gm10786|Sca1	ataxin 1	protein-coding
peak_004886	chr13	23562295	23563773	+	0	NA	promoter-TSS (NM_178205)	promoter-TSS (NM_178205)	-669	NM_178205	319151	Mm.261658	NM_178205	ENSMUSG00000069273	Hist1h3e	H3-f|H3.1	histone cluster 1, H3e	protein-coding
peak_014582	chr5	34548225	34548478	+	0	NA	intron (NM_001145858, intron 1 of 12)	intron (NM_001145858, intron 1 of 12)	-1225	NM_001145859	24055	Mm.5012	NM_011893	ENSMUSG00000054520	Sh3bp2	3BP2	SH3-domain binding protein 2	protein-coding
peak_007669	chr16	52418428	52418770	+	0	NA	intron (NM_009655, intron 1 of 15)	intron (NM_009655, intron 1 of 15)	34482	NM_009655	11658	Mm.288282	NM_009655	ENSMUSG00000022636	Alcam	AI853494|BEN|CD166|DM-GRASP|MuSC|SC1	activated leukocyte cell adhesion molecule	protein-coding
peak_003297	chr11	87425938	87428382	+	0	NA	promoter-TSS (NM_001199293)	promoter-TSS (NM_001199293)	-431	NM_001199293	83560	Mm.440758	NM_031386	ENSMUSG00000010342	Tex14	C85585	testis expressed gene 14	protein-coding
peak_000965	chr1	162740482	162740633	+	0	NA	promoter-TSS (NM_001081290)	promoter-TSS (NM_001081290)	-1	NM_001081290	226562	Mm.245446	NM_001081290	ENSMUSG00000040225	Prrc2c	1810043M20Rik|9630039I18Rik|A630006J20|Bat2d|Bat2d1|Bat2l2|E130112L15Rik|Prrc3|mKIAA1096	proline-rich coiled-coil 2C	protein-coding
peak_011075	chr2	91087593	91088174	+	0	NA	Intergenic	Intergenic	-8795	NM_011355	20375	Mm.1302	NM_011355	ENSMUSG00000002111	Spi1	Dis-1|Dis1|PU.1|Sfpi-1|Sfpi1|Spi-1|Tcfpu1|Tfpu.1	spleen focus forming virus (SFFV) proviral integration oncogene	protein-coding
peak_008519	chr17	46874092	46874392	+	0	NA	Intergenic	Intergenic	-16379	NM_178385	72726	Mm.33780	NM_178385	ENSMUSG00000036430	Tbcc	2810055C19Rik	tubulin-specific chaperone C	protein-coding
peak_002939	chr11	69070599	69070852	+	0	NA	promoter-TSS (NM_028336)	promoter-TSS (NM_028336)	-84	NM_025838	66910	Mm.33964	NM_025838	ENSMUSG00000020895	Tmem107	1110004B13Rik|2810049P21Rik	transmembrane protein 107	protein-coding
peak_010447	chr2	13395450	13397299	+	0	NA	intron (NM_001081084, intron 28 of 66)	intron (NM_001081084, intron 28 of 66)	95502	NM_001081084	65969	Mm.313915	NM_001081084	ENSMUSG00000026726	Cubn	AA408369|AL022750|D2Wsu88e	cubilin (intrinsic factor-cobalamin receptor)	protein-coding
peak_003158	chr11	79224304	79224701	+	0	NA	Intergenic	Intergenic	18522	NM_001042565	78889	Mm.307022	NM_019653	ENSMUSG00000017677	Wsb1	1110056B13Rik|2700038M07Rik	WD repeat and SOCS box-containing 1	protein-coding
peak_003411	chr11	98193212	98193735	+	0	NA	promoter-TSS (NM_134027)	promoter-TSS (NM_134027)	-180	NM_001080118	19014	Mm.12926	NM_013634	ENSMUSG00000018160	Med1	AI480703|CRSP210|DRIP205|PBP|Pparbp|TRAP220|TRIP-2|l11Jus15	mediator complex subunit 1	protein-coding
peak_018966	chr8	122925828	122926246	+	0	NA	intron (NM_001081379, intron 2 of 12)	intron (NM_001081379, intron 2 of 12)	77663	NM_007662	12555	Mm.1976	NM_007662	ENSMUSG00000031962	Cdh15	AI323380|Cdh14|Mcad	cadherin 15	protein-coding
peak_016749	chr6	146674655	146675879	+	0	NA	Intergenic	Intergenic	18049	NR_046277	74925	Mm.386304	NR_046277	ENSMUSG00000085238	4930479D17Rik	-	RIKEN cDNA 4930479D17 gene	ncRNA
peak_012251	chr3	40500222	40500809	+	0	NA	Intergenic	Intergenic	22397	NR_040445	100040882	Mm.272869	NR_040445	ENSMUSG00000037884	1700017G19Rik	-	RIKEN cDNA 1700017G19 gene	ncRNA
peak_005592	chr13	112760423	112760880	+	0	NA	Intergenic	Intergenic	-40126	NM_008903	19012	Mm.291029	NM_008247	ENSMUSG00000021759	Plpp1	Hic53|Hpic53|LPP-1|LPP1|PAP-2a|PAP2-alpha|PAP2a|Ppap2a|mPAP	phospholipid phosphatase 1	protein-coding
peak_007418	chr16	23977694	23978457	+	0	NA	intron (NM_009744, intron 2 of 9)	MIRc|SINE|MIR	3208	NM_001348026	12053	Mm.347398	NM_009744	ENSMUSG00000022508	Bcl6	Bcl5	B cell leukemia/lymphoma 6	protein-coding
peak_014253	chr4	149663621	149664312	+	0	NA	promoter-TSS (NM_001164052)	promoter-TSS (NM_001164052)	-650	NM_001164052	18707	Mm.229108	NM_008840	ENSMUSG00000039936	Pik3cd	2410099E07Rik|2610208K16Rik|AW545373|p110delta	phosphatidylinositol-4,5-bisphosphate 3-kinase catalytic subunit delta	protein-coding
peak_018697	chr8	84989617	84990615	+	0	NA	promoter-TSS (NM_001167991)	promoter-TSS (NM_001167991)	-470	NM_001363498	170833	Mm.247775	NM_133255	ENSMUSG00000052566	Hook2	A630054I03Rik|mHK2	hook microtubule tethering protein 2	protein-coding
peak_000233	chr1	55087927	55088446	+	0	NA	promoter-TSS (NM_001356512)	promoter-TSS (NM_001356512)	38	NM_008303	15528	Mm.215667	NM_008303	ENSMUSG00000073676	Hspe1	10kDa|Hsp10|mt-cpn10	heat shock protein 1 (chaperonin 10)	protein-coding
peak_002565	chr11	22851334	22851573	+	0	NA	intron (NM_001169114, intron 1 of 1)	intron (NM_001169114, intron 1 of 1)	8282	NM_016888	53625	Mm.395495	NM_016888	ENSMUSG00000051650	B3gnt2	AA408337|AA409404|AW260308|B3Galt6|B3gnt1|BGnT-1|BGnT-2|BGnT1|BGnT2|Beta3gnt	UDP-GlcNAc:betaGal beta-1,3-N-acetylglucosaminyltransferase 2	protein-coding
peak_004428	chr12	85752803	85753315	+	0	NA	intron (NM_145447, intron 1 of 9)	MTB_Mm|LTR|ERVL-MaLR	6520	NM_145447	217721	Mm.301076	NM_145447	ENSMUSG00000034258	Flvcr2	CCT|Mfsd7c	feline leukemia virus subgroup C cellular receptor 2	protein-coding
peak_017887	chr7	118740018	118740816	+	0	NA	5' UTR (NM_027815, exon 1 of 31)	5' UTR (NM_027815, exon 1 of 31)	146	NM_027815	71517	Mm.213298	NM_027815	ENSMUSG00000030982	Vps35l	2610029J22Rik|9030624J02Rik|Vsp35l	VPS35 endosomal protein sorting factor like	protein-coding
peak_011307	chr2	124244444	124244873	+	0	NA	intron (NM_001290997, intron 2 of 20)	intron (NM_001290997, intron 2 of 20)	-22300	NR_040612	75946	Mm.415059	NR_040612	ENSMUSG00000086954	4930583P06Rik	-	RIKEN cDNA 4930583P06 gene	ncRNA
peak_016683	chr6	137558648	137559442	+	0	NA	intron (NM_001271588, intron 1 of 20)	AmnSINE1|SINE|Deu	11964	NM_001271595	13860	Mm.235346	NM_007945	ENSMUSG00000015766	Eps8	AW261790	epidermal growth factor receptor pathway substrate 8	protein-coding
peak_002385	chr10	128130827	128131703	+	0	NA	3' UTR (NM_019711, exon 13 of 13)	3' UTR (NM_019711, exon 13 of 13)	38482	NM_054078	116848	Mm.252213	NM_054078	ENSMUSG00000040054	Baz2a	AA415431|C030005G16Rik|C78388|Tip5|Walp3|mKIAA0314	bromodomain adjacent to zinc finger domain, 2A	protein-coding
peak_019847	chr9	108306784	108308159	+	0	NA	intron (NM_001313961, intron 1 of 5)	intron (NM_001313961, intron 1 of 5)	674	NM_001313962	11848	Mm.757	NM_016802	ENSMUSG00000007815	Rhoa	Arha|Arha1|Arha2	ras homolog family member A	protein-coding
peak_012279	chr3	51228130	51228415	+	0	NA	intron (NM_009834, intron 1 of 2)	B3|SINE|B2	3825	NM_009834	12457	Mm.86541	NM_009834	ENSMUSG00000023087	Noct	AU043840|Ccr4|Ccrn4l	nocturnin	protein-coding
peak_019348	chr9	48984826	48985321	+	0	NA	promoter-TSS (NM_001359739)	promoter-TSS (NM_001359739)	-312	NM_001359739	235323	Mm.21630	NM_175482	ENSMUSG00000032267	Usp28	9830148O20Rik|AU022237|mKIAA1515	ubiquitin specific peptidase 28	protein-coding
peak_016434	chr6	124814033	124814259	+	0	NA	TTS (NM_001326594)	TTS (NM_001326594)	150	NM_009415	21991	Mm.4222	NM_009415	ENSMUSG00000023456	Tpi1	AI255506|TIM|Tpi|Tpi-1	triosephosphate isomerase 1	protein-coding
peak_001371	chr10	13306913	13307326	+	0	NA	intron (NM_001195065, intron 1 of 12)	B1_Mus1|SINE|Alu	17170	NM_001195096	215789	Mm.283359	NM_001033257	ENSMUSG00000062866	Phactr2	AV158170|BC012871	phosphatase and actin regulator 2	protein-coding
peak_017475	chr7	80640553	80642127	+	0	NA	intron (NR_040343, intron 4 of 4)	RSINE1|SINE|B4	5323	NR_040343	100504375	Mm.322881	NR_040343	ENSMUSG00000084821	Gm15880	-	predicted gene 15880	ncRNA
peak_019498	chr9	62828768	62829201	+	0	NA	Intergenic	Intergenic	-9801	NM_001033175	76524	Mm.283636	NM_001033175	ENSMUSG00000032245	Cln6	1810065L06Rik|AW743417|D9Bwg1455e|nclf	ceroid-lipofuscinosis, neuronal 6	protein-coding
peak_004054	chr12	40217666	40224167	+	0	NA	intron (NM_013562, intron 1 of 11)	intron (NM_013562, intron 1 of 11)	1895	NR_035459	100316693		NR_035459	ENSMUSG00000089371	Mir1938	mir-1938|mmu-mir-1938	microRNA 1938	ncRNA
peak_000748	chr1	138165361	138166002	+	0	NA	intron (NM_011210, intron 2 of 29)	intron (NM_011210, intron 2 of 29)	9445	NM_001111316	19264	Mm.391573	NM_011210	ENSMUSG00000026395	Ptprc	B220|CD45R|Cd45|L-CA|Ly-5|Lyt-4|T200|loc	protein tyrosine phosphatase, receptor type, C	protein-coding
peak_015993	chr6	86778628	86779922	+	0	NA	intron (NM_013471, intron 1 of 12)	intron (NM_013471, intron 1 of 12)	-4161	NM_001331120	11746	Mm.259702	NM_013471	ENSMUSG00000029994	Anxa4	AI265406|AIV|AW106930|Anx4|Xanx-4	annexin A4	protein-coding
peak_004813	chr13	20091385	20093077	+	0	NA	intron (NM_080288, intron 1 of 21)	C-rich|Low_complexity|Low_complexity	1724	NM_080288	140580	Mm.342392	NM_080288	ENSMUSG00000041112	Elmo1	6330578D22Rik|C230095H21Rik|CED-12	engulfment and cell motility 1	protein-coding
peak_019485	chr9	61375143	61377420	+	0	NA	intron (NM_009389, intron 4 of 19)	intron (NM_009389, intron 4 of 19)	3915	NM_001083927	21887	Mm.24255	NM_009389	ENSMUSG00000032280	Tle3	2610103N05Rik|ESG|Grg3a|Grg3b|mKIAA1547	transducin-like enhancer of split 3	protein-coding
peak_017310	chr7	67370116	67372084	+	0	NA	intron (NM_001357324, intron 1 of 11)	intron (NM_001357324, intron 1 of 11)	1758	NM_001291192	17258	Mm.132788	NM_001033713	ENSMUSG00000030557	Mef2a	A430079H05Rik	myocyte enhancer factor 2A	protein-coding
peak_016971	chr7	25717760	25718259	+	0	NA	intron (NM_001368382, intron 1 of 5)	B1F|SINE|Alu	1026	NR_160796	52132	Mm.278798	NM_028771	ENSMUSG00000002608	Ccdc97	1200014H14Rik|2810446P04Rik|AA545218|D7Ertd462e	coiled-coil domain containing 97	protein-coding
peak_016458	chr6	125162065	125162254	+	0	NA	TTS (NR_126495)	TTS (NR_126495)	3614	NM_008084	14433	Mm.304088	NM_008084	ENSMUSG00000057666	Gapdh	Gapd	glyceraldehyde-3-phosphate dehydrogenase	protein-coding
peak_015816	chr6	51531819	51532419	+	0	NA	intron (NM_001361581, intron 1 of 6)	ORR1D1|LTR|ERVL-MaLR	7859	NM_001361580	71982	Mm.294166	NM_028035	ENSMUSG00000038301	Snx10	2410004M09Rik	sorting nexin 10	protein-coding
peak_001994	chr10	88333348	88334453	+	0	NA	intron (NM_027878, intron 4 of 6)	B4A|SINE|B4	23175	NM_027878	71712	Mm.35450	NM_027878	ENSMUSG00000020057	Dram1	1200002N14Rik|Dram	DNA-damage regulated autophagy modulator 1	protein-coding
peak_011947	chr2	167726902	167728051	+	0	NA	Intergenic	Intergenic	36299	NR_015500	329562	Mm.123101	NM_177851	ENSMUSG00000006462	A530013C23Rik	-	RIKEN cDNA A530013C23 gene	ncRNA
peak_002169	chr10	99127740	99128024	+	0	NA	intron (NR_153333, intron 3 of 12)	intron (NR_153333, intron 3 of 12)	19747	NM_015737	14426	Mm.314	NM_015737	ENSMUSG00000090035	Galnt4	AV011803	polypeptide N-acetylgalactosaminyltransferase 4	protein-coding
peak_017825	chr7	114356526	114357148	+	0	NA	intron (NR_029438, intron 3 of 4)	intron (NR_029438, intron 3 of 4)	58324	NR_029437	71045	Mm.235682	NR_029437	ENSMUSG00000087475	4933406I18Rik	4933403D24Rik	RIKEN cDNA 4933406I18 gene	ncRNA
peak_011129	chr2	94407087	94407306	+	0	NA	promoter-TSS (NM_001355690)	promoter-TSS (NM_001355690)	489	NR_027831	66457	Mm.402557	NR_027831		2810002D19Rik	-	RIKEN cDNA 2810002D19 gene	ncRNA
peak_009283	chr18	67723357	67723897	+	0	NA	intron (NM_008977, intron 1 of 9)	intron (NM_008977, intron 1 of 9)	994	NM_001127177	19255	Mm.260433	NM_008977	ENSMUSG00000024539	Ptpn2	AI325124|Ptpt|TC-PTP	protein tyrosine phosphatase, non-receptor type 2	protein-coding
peak_009349	chr18	80689916	80690656	+	0	NA	intron (NM_001164112, intron 2 of 9)	intron (NM_001164112, intron 2 of 9)	17887	NM_001164111	18018	Mm.329560	NM_016791	ENSMUSG00000033016	Nfatc1	2210017P03Rik|AI449492|AV076380|NF-ATc|NFAT2|NFATc|Nfatcb	nuclear factor of activated T cells, cytoplasmic, calcineurin dependent 1	protein-coding
peak_015774	chr6	47813550	47814016	+	0	NA	promoter-TSS (NM_009787)	promoter-TSS (NM_009787)	-271	NM_009787	12304	Mm.2442	NM_009787	ENSMUSG00000025823	Pdia4	AI987846|Cai|ERp-72|Erp72	protein disulfide isomerase associated 4	protein-coding
peak_003589	chr11	106106165	106106681	+	0	NA	intron (NM_011947, intron 2 of 15)	intron (NM_011947, intron 2 of 15)	21521	NM_011947	26406	Mm.27041	NM_011947	ENSMUSG00000020700	Map3k3	AW548911|MAPKKK3|Mekk3|mKIAA4031	mitogen-activated protein kinase kinase kinase 3	protein-coding
peak_010925	chr2	69664116	69664456	+	0	NA	intron (NM_028284, intron 9 of 11)	intron (NM_028284, intron 9 of 11)	-5834	NM_001081087	228003	Mm.178784	NM_001081087	ENSMUSG00000075307	Klhl41	Gm112|Kbtbd10|SARCOSIN	kelch-like 41	protein-coding
peak_006670	chr15	62040200	62040632	+	0	NA	intron (NR_132746, intron 1 of 6)	Lx10|LINE|L1	1159	NR_132746	19296	Mm.4608	NM_011222	ENSMUSG00000097039	Pvt1	Ayu21-84Imeg|Gt(pU21)84Imeg|Mis-1|Mlvi-1|Pvt-1	Pvt1 oncogene	ncRNA
peak_012609	chr3	95523691	95524356	+	0	NA	Intergenic	Intergenic	-2763	NM_021281	13040	Mm.3619	NM_021281	ENSMUSG00000038642	Ctss	Cats	cathepsin S	protein-coding
peak_003078	chr11	75548790	75549103	+	0	NA	intron (NM_001199284, intron 5 of 13)	intron (NM_001199284, intron 5 of 13)	-2483	NR_039553	100628624		NR_039553	ENSMUSG00000093100	Mir3971	mmu-mir-3971|mu-mir-3971	microRNA 3971	ncRNA
peak_001251	chr1	186261503	186261671	+	0	NA	Intergenic	Intergenic	-144277	NM_146106	226791	Mm.257116	NM_146106	ENSMUSG00000039246	Lyplal1	BC027340|Q96AVO	lysophospholipase-like 1	protein-coding
peak_018208	chr8	13674245	13675614	+	0	NA	intron (NM_009025, intron 1 of 23)	intron (NM_009025, intron 1 of 23)	2658	NM_009025	19414	Mm.18517	NM_009025	ENSMUSG00000031453	Rasa3	AI326412|C86362|E130011G04|GAPIII|hlb381|scat	RAS p21 protein activator 3	protein-coding
peak_017001	chr7	27487402	27487936	+	0	NA	intron (NM_018820, intron 1 of 1)	intron (NM_018820, intron 1 of 1)	716	NM_018820	55942	Mm.153684	NM_018820	ENSMUSG00000008384	Sertad1	1110032C13Rik|AV000455|AW456625|Sei-1|Sei1|TRIP-Br1	SERTA domain containing 1	protein-coding
peak_001993	chr10	88332125	88333102	+	0	NA	intron (NM_027878, intron 4 of 6)	intron (NM_027878, intron 4 of 6)	24462	NM_027878	71712	Mm.35450	NM_027878	ENSMUSG00000020057	Dram1	1200002N14Rik|Dram	DNA-damage regulated autophagy modulator 1	protein-coding
peak_013695	chr4	99211626	99212054	+	0	NA	intron (NM_175029, intron 1 of 10)	intron (NM_175029, intron 1 of 10)	17693	NM_001145967	242557	Mm.241663	NM_175029	ENSMUSG00000028550	Atg4c	Apg4-C|Apg4c|Atg4cl|Autl1	autophagy related 4C, cysteine peptidase	protein-coding
peak_001065	chr1	171281044	171281826	+	0	NA	promoter-TSS (NM_008911)	promoter-TSS (NM_008911)	-249	NM_008911	19044	Mm.266888	NM_008911	ENSMUSG00000062729	Ppox	Ppo	protoporphyrinogen oxidase	protein-coding
peak_006189	chr14	75131092	75132612	+	0	NA	promoter-TSS (NM_027581)	promoter-TSS (NM_027581)	729	NM_001247984	18826	Mm.153911	NM_008879	ENSMUSG00000021998	Lcp1	AW536232|D14Ertd310e|LCP-1|Pls2|pp65	lymphocyte cytosolic protein 1	protein-coding
peak_007420	chr16	23979771	23980971	+	0	NA	5' UTR (NM_001348026, exon 1 of 10)	5' UTR (NM_001348026, exon 1 of 10)	912	NM_001348026	12053	Mm.347398	NM_009744	ENSMUSG00000022508	Bcl6	Bcl5	B cell leukemia/lymphoma 6	protein-coding
peak_009749	chr19	17354666	17354802	+	0	NA	intron (NM_010265, intron 1 of 2)	intron (NM_010265, intron 1 of 2)	1933	NM_173442	14537	Mm.244825	NM_010265	ENSMUSG00000038843	Gcnt1	5630400D21Rik|B130048E03|C2 GlcNAcT|C2GNT|IGnT	glucosaminyl (N-acetyl) transferase 1, core 2	protein-coding
peak_003126	chr11	77368604	77369089	+	0	NA	intron (NM_001291190, intron 1 of 13)	intron (NM_001291190, intron 1 of 13)	20566	NM_001291190	237860	Mm.440381	NM_177710	ENSMUSG00000037926	Ssh2	SSH-2|SSH-2L|mSSH-2L	slingshot protein phosphatase 2	protein-coding
peak_002714	chr11	50243227	50244286	+	0	NA	Intergenic	Intergenic	-5224	NR_132733	17001	Mm.245151	NM_008521	ENSMUSG00000020377	Ltc4s	-	leukotriene C4 synthase	protein-coding
peak_017584	chr7	90016270	90017319	+	0	NA	Intergenic	Intergenic	-12365	NR_110365	319711	Mm.31753	NR_015614	ENSMUSG00000097585	E230029C05Rik	AI452102|B230337J15|Gm26529|Gm32094	RIKEN cDNA E230029C05 gene	ncRNA
peak_003874	chr12	4593603	4594072	+	0	NA	intron (NM_011365, intron 1 of 38)	intron (NM_011365, intron 1 of 38)	829	NM_001198968	20403	Mm.341204	NM_011365	ENSMUSG00000020640	Itsn2	AI327390|Ese2|Sh3d1B|Sh3p18|mKIAA1256	intersectin 2	protein-coding
peak_002410	chr10	128545907	128547238	+	0	NA	intron (NM_134003, intron 2 of 2)	intron (NM_134003, intron 2 of 2)	1174	NM_134003	103284	Mm.68289	NM_134003	ENSMUSG00000039810	Zc3h10	AI790326	zinc finger CCCH type containing 10	protein-coding
peak_014978	chr5	104957899	104958826	+	0	NA	intron (NM_030239, intron 10 of 15)	intron (NM_030239, intron 10 of 15)	24355	NM_030239	27405	Mm.389663	NM_030239	ENSMUSG00000029299	Abcg3	Abcp2|Mxr2	ATP binding cassette subfamily G member 3	protein-coding
peak_009910	chr19	32298177	32298767	+	0	NA	intron (NM_001362423, intron 2 of 9)	intron (NM_001362423, intron 2 of 9)	50844	NM_001168525	208449	Mm.329810	NM_144792	ENSMUSG00000040451	Sgms1	9530058O11Rik|AI841905|C80702|Mob|Sms1|Sor1|Tmem23	sphingomyelin synthase 1	protein-coding
peak_018259	chr8	25848422	25849063	+	0	NA	promoter-TSS (NM_008432)	promoter-TSS (NM_008432)	-881	NM_008432	16532	Mm.289679	NM_008432	ENSMUSG00000031576	Kcnu1	Kcnma3|Slo3|mSlo3	potassium channel, subfamily U, member 1	protein-coding
peak_011454	chr2	129591378	129593114	+	0	NA	promoter-TSS (NM_007547)	promoter-TSS (NM_007547)	-593	NM_001291020	19261	Mm.1682	NM_007547	ENSMUSG00000037902	Sirpa	AI835480|Bit|CD172a|P84|Ptpns1|SHP-1|SHPS-1|SIRP	signal-regulatory protein alpha	protein-coding
peak_001725	chr10	62553478	62553796	+	0	NA	Intergenic	Intergenic	24820	NM_028197	72320	Mm.258955	NM_028197	ENSMUSG00000036955	Kif1bp	0710007C18Rik|2510003E04Rik|KBP|mKIAA1279	KIF1 binding protein	protein-coding
peak_019093	chr9	14784355	14784836	+	0	NA	promoter-TSS (NM_001348260)	promoter-TSS (NM_001348260)	-22	NM_001348260	56503	Mm.272618	NM_019683	ENSMUSG00000031931	Ankrd49	AW060934|C86108|Gbif	ankyrin repeat domain 49	protein-coding
peak_018041	chr7	133052706	133053368	+	0	NA	intron (NM_009980, intron 2 of 10)	intron (NM_009980, intron 2 of 10)	28823	NM_001347623	13017	Mm.246240	NM_009980	ENSMUSG00000030970	Ctbp2	AA407280|D7Ertd45e|Gtrgeo6|Ribeye	C-terminal binding protein 2	protein-coding
peak_018919	chr8	121794757	121796778	+	0	NA	TTS (NM_145605)	TTS (NM_145605)	33802	NM_145605	234825	Mm.209329	NM_145605	ENSMUSG00000040263	Klhdc4	AA408426|AV352552|BC012312|G430025P05Rik	kelch domain containing 4	protein-coding
peak_017521	chr7	81842583	81843366	+	0	NA	Intergenic	B4|SINE|B4	-13543	NM_146193	83962	Mm.439893	NM_146193	ENSMUSG00000025103	Btbd1	1190005H08Rik	BTB (POZ) domain containing 1	protein-coding
peak_016662	chr6	136464335	136466172	+	0	NA	Intergenic	B1F|SINE|Alu	-49684	NM_001201390	100502936	Mm.21182	NM_001201390	ENSMUSG00000045291	E330021D16Rik	C85549	RIKEN cDNA E330021D16 gene	protein-coding
peak_002589	chr11	29172350	29173189	+	0	NA	promoter-TSS (NM_001363361)	promoter-TSS (NM_001363361)	-207	NM_001363358	104570	Mm.276386	NM_134034	ENSMUSG00000020463	Ppp4r3b	AW011752|AW557776|Smek2|mKIAA1387	protein phosphatase 4 regulatory subunit 3B	protein-coding
peak_010274	chr19	56588365	56589048	+	0	NA	intron (NM_025811, intron 6 of 10)	intron (NM_025811, intron 6 of 10)	40445	NM_025811	66866	Mm.46346	NM_025811	ENSMUSG00000025078	Nhlrc2	1200003G01Rik|AI835049|AV002846|AW496455	NHL repeat containing 2	protein-coding
peak_019642	chr9	77911023	77912329	+	0	NA	Intergenic	Intergenic	-5689	NM_134255	68801	Mm.430736	NM_134255	ENSMUSG00000032349	Elovl5	1110059L23Rik|AI747313|AU043003|HELO1	ELOVL family member 5, elongation of long chain fatty acids (yeast)	protein-coding
peak_003739	chr11	117081283	117081545	+	0	NA	Intergenic	Intergenic	4066	NR_105853	102465258		NR_105853	ENSMUSG00000104740	Mir6516	mmu-mir-6516	microRNA 6516	ncRNA
peak_000313	chr1	69685465	69685675	+	0	NA	intron (NM_011770, intron 1 of 7)	intron (NM_011770, intron 1 of 7)	390	NM_011770	22779	Mm.106343	NM_011770	ENSMUSG00000025997	Ikzf2	A730095J18Rik|Helios|Zfpn1a2|Znfn1a2	IKAROS family zinc finger 2	protein-coding
peak_013221	chr4	19867692	19869338	+	0	NA	Intergenic	Intergenic	49788	NM_028746	74087	Mm.173833	NM_028746	ENSMUSG00000041052	Slc7a13	0610009O04Rik|AGT-1|AGT1|XAT2	solute carrier family 7, (cationic amino acid transporter, y+ system) member 13	protein-coding
peak_016174	chr6	113037036	113038737	+	0	NA	Intergenic	Intergenic	-8416	NM_001355266	14911	Mm.781	NM_008188	ENSMUSG00000030264	Thumpd3	AW556087|Gt(ROSA)26asSor|Gtrosa26as	THUMP domain containing 3	protein-coding
peak_014347	chr5	3419738	3421692	+	0	NA	intron (NM_009873, intron 3 of 7)	intron (NM_009873, intron 3 of 7)	76822	NM_009873	12571	Mm.31672	NM_009873	ENSMUSG00000040274	Cdk6	AI504062|Crk2	cyclin-dependent kinase 6	protein-coding
peak_019519	chr9	65210752	65211685	+	0	NA	Intergenic	Intergenic	-3472	NM_177460	214424	Mm.31129	NM_177460	ENSMUSG00000032392	Parp16	ARTD15|BC055447|C79952|PARP-16	poly (ADP-ribose) polymerase family, member 16	protein-coding
peak_018122	chr7	143023490	143023879	+	0	NA	intron (NR_110354, intron 4 of 4)	intron (NR_110354, intron 4 of 4)	18025	NM_001128081	27027	Mm.28172	NM_020286	ENSMUSG00000000244	Tspan32	AW208513|Art-1|BB235973|D7Wsu37e|Phemx|Tssc6	tetraspanin 32	protein-coding
peak_011525	chr2	132528547	132529014	+	0	NA	TTS (NM_001355648)	TTS (NM_001355648)	38052	NR_028286	70371	Mm.394667	NR_028286	ENSMUSG00000086379	1700026D11Rik	-	RIKEN cDNA 1700026D11 gene	ncRNA
peak_014064	chr4	135240999	135241208	+	0	NA	intron (NM_013885, intron 1 of 5)	AT_rich|Low_complexity|Low_complexity	31657	NM_013885	29876	Mm.257765	NM_013885	ENSMUSG00000037242	Clic4	D0Jmb3|TU-74|mc3s5|mtCLIC	chloride intracellular channel 4 (mitochondrial)	protein-coding
peak_013617	chr4	86748350	86748722	+	0	NA	promoter-TSS (NM_184088)	promoter-TSS (NM_184088)	-19	NM_184088	329877	Mm.273718	NM_184088	ENSMUSG00000038024	Dennd4c	1700065A05Rik|AA420392	DENN/MADD domain containing 4C	protein-coding
peak_005326	chr13	60682102	60682812	+	0	NA	intron (NM_134062, intron 2 of 26)	intron (NM_134062, intron 2 of 26)	80246	NM_134062	69635	Mm.24103	NM_029653	ENSMUSG00000021559	Dapk1	D13Ucla1|DAP-Kinase	death associated protein kinase 1	protein-coding
peak_007164	chr15	101246883	101247439	+	0	NA	Intergenic	AT_rich|Low_complexity|Low_complexity	-19685	NM_010444	15370	Mm.119	NM_010444	ENSMUSG00000023034	Nr4a1	GFRP1|Gfrp|Hbr-1|Hbr1|Hmr|N10|NGFI-B|NGFIB|NP10|NUR77-1|NUR77-2|TIS1|TR3|nur77	nuclear receptor subfamily 4, group A, member 1	protein-coding
peak_002542	chr11	21046048	21046810	+	0	NA	Intergenic	Intergenic	-44895	NM_023324	67245	Mm.28957	NM_023324	ENSMUSG00000020134	Peli1	2810468L03Rik|A930031K15Rik|AA409794|AI586297|D11Ertd676e	pellino 1	protein-coding
peak_002084	chr10	95150807	95151782	+	0	NA	Intergenic	MTEb|LTR|ERVL-MaLR	-5469	NR_131146	628062		NR_131146	ENSMUSG00000112481	Gm29684	-	predicted gene, 29684	ncRNA
peak_013511	chr4	59469189	59469703	+	0	NA	Intergenic	Intergenic	-30813	NM_001163288	634731	Mm.483589	NM_001163288	ENSMUSG00000038578	Susd1	A530080P10|Gm12528	sushi domain containing 1	protein-coding
peak_001914	chr10	80741125	80741534	+	0	NA	intron (NM_007460, intron 1 of 30)	intron (NM_007460, intron 1 of 30)	946	NM_007460	11776	Mm.27082	NM_007460	ENSMUSG00000020198	Ap3d1	AA407035|Ap3d|Bolvr|mBLVR1|mh|mocha	adaptor-related protein complex 3, delta 1 subunit	protein-coding
peak_010507	chr2	18976062	18976721	+	0	NA	intron (NM_001355149, intron 1 of 10)	ORR1F|LTR|ERVL-MaLR	21730	NM_008845	18718	Mm.313977	NM_008845	ENSMUSG00000026737	Pip4k2a	AW742916|Pip5k2a	phosphatidylinositol-5-phosphate 4-kinase, type II, alpha	protein-coding
peak_009580	chr19	9964621	9965021	+	0	NA	Intergenic	B4A|SINE|B4	-15779	NR_073181	14319	Mm.1776	NM_010239	ENSMUSG00000024661	Fth1	FHC|Fth|HFt|MFH	ferritin heavy polypeptide 1	protein-coding
peak_006053	chr14	62492550	62492843	+	0	NA	Intergenic	Intergenic	-36407	NM_172810	239134	Mm.236557	NM_172810	ENSMUSG00000021933	Gucy1b2	B930025B03|GC-SB2	guanylate cyclase 1, soluble, beta 2	protein-coding
peak_016933	chr7	24448128	24449792	+	0	NA	Intergenic	Intergenic	-3278	NM_199013	210145	Mm.33811	NM_199013	ENSMUSG00000062028	Irgc1	F630044M05Rik|Gm1102|Gm474|Ifgge|Iigp5|Irgc	immunity-related GTPase family, cinema 1	protein-coding
peak_003601	chr11	106614211	106614766	+	0	NA	Intergenic	Intergenic	-1558	NM_198292	21763	Mm.102407	NM_198292	ENSMUSG00000040548	Tex2	4930568E07Rik|AI553404|Def-5|Taz4	testis expressed gene 2	protein-coding
peak_018767	chr8	95335791	95336138	+	0	NA	intron (NM_133954, intron 2 of 6)	L1MC1|LINE|L1	3680	NM_133954	101985	Mm.29069	NM_133954	ENSMUSG00000031792	Usb1	AA960436	U6 snRNA biogenesis 1	protein-coding
peak_010961	chr2	73371423	73371913	+	0	NA	intron (NM_001276444, intron 4 of 15)	intron (NM_001276444, intron 4 of 15)	14812	NM_001276443	68526	Mm.451014	NM_001080707	ENSMUSG00000041762	Gpr155	1110017O10Rik|DEPDC3|F730029F15Rik|PGR22	G protein-coupled receptor 155	protein-coding
peak_011640	chr2	145934665	145935160	+	0	NA	promoter-TSS (NM_025820)	promoter-TSS (NM_025820)	128	NM_001369121	78774	Mm.136347	NM_175280	ENSMUSG00000037143	Cfap61	4930529M08Rik|BB178539|BC024760	cilia and flagella associated protein 61	protein-coding
peak_020182	chrX	146948114	146949020	+	0	NA	Intergenic	Intergenic	-13946	NM_008312	15560	Mm.439670	NM_008312	ENSMUSG00000041380	Htr2c	5-HT2C|5-HT2cR|5-HTR2C|5HT1c|Htr1c|SR1	5-hydroxytryptamine (serotonin) receptor 2C	protein-coding
peak_007654	chr16	49909059	49910167	+	0	NA	intron (NM_001368416, intron 11 of 11)	intron (NM_001368416, intron 11 of 11)	-46217	NR_153658	100503490	Mm.72499	NR_153658		Gm19723	-	predicted gene, 19723	ncRNA
peak_007520	chr16	33891351	33892592	+	0	NA	intron (NM_001145884, intron 5 of 14)	intron (NM_001145884, intron 5 of 14)	62306	NM_001145884	16419	Mm.6424	NM_010580	ENSMUSG00000022817	Itgb5	AA475909|AI874634|ESTM23|[b]-5|[b]5|[b]5A|[b]5B|beta-5|beta5	integrin beta 5	protein-coding
peak_006926	chr15	81871703	81872572	+	0	NA	promoter-TSS (NM_026737)	promoter-TSS (NM_026737)	-245	NM_026737	68479	Mm.271715	NM_026737	ENSMUSG00000061360	Phf5a	1110007B08Rik	PHD finger protein 5A	protein-coding
peak_011914	chr2	167318773	167319700	+	0	NA	intron (NM_019835, intron 1 of 8)	intron (NM_019835, intron 1 of 8)	29942	NM_019835	56336	Mm.200886	NM_019835	ENSMUSG00000017929	B4galt5	9430078I07Rik|AW049941|AW539721	UDP-Gal:betaGlcNAc beta 1,4-galactosyltransferase, polypeptide 5	protein-coding
peak_011971	chr2	167909855	167910420	+	0	NA	Intergenic	Intergenic	-22190	NM_011201	19246	Mm.277916	NM_011201	ENSMUSG00000027540	Ptpn1	PTP-1B|PTP-HA2|PTP1B	protein tyrosine phosphatase, non-receptor type 1	protein-coding
peak_010586	chr2	27415098	27415768	+	0	NA	intron (NM_009500, intron 1 of 27)	intron (NM_009500, intron 1 of 27)	12175	NR_133905	22325	Mm.179011	NM_009500	ENSMUSG00000009621	Vav2	2810040F13Rik|AI847175|Vav-2	vav 2 oncogene	protein-coding
peak_019025	chr8	126756784	126756981	+	0	NA	Intergenic	Intergenic	-92138	NR_151740	414091	Mm.240068	NM_001033546		A630001O12Rik	Gm45803	RIKEN cDNA A630001O12 gene	ncRNA
peak_015280	chr5	135477968	135479539	+	0	NA	intron (NM_146001, intron 1 of 30)	intron (NM_146001, intron 1 of 30)	66369	NM_146001	215114	Mm.280805	NM_146001	ENSMUSG00000039959	Hip1	2610109B09Rik|A930014B11Rik|E130315I21Rik|mKIAA4113	huntingtin interacting protein 1	protein-coding
peak_005331	chr13	60737887	60739020	+	0	NA	intron (NM_134062, intron 18 of 26)	Charlie5|DNA|hAT-Charlie	47911	NM_199148	218275	Mm.222427	NM_199148	ENSMUSG00000042243	BC051665	-	cDNA sequence BC051665	protein-coding
peak_018176	chr8	11015029	11017243	+	0	NA	intron (NR_046017, intron 1 of 4)	intron (NR_046017, intron 1 of 4)	-7207	NM_001081212	384783	Mm.407207	NM_001081212	ENSMUSG00000038894	Irs2	Irs-2	insulin receptor substrate 2	protein-coding
peak_003990	chr12	32111529	32112196	+	0	NA	Intergenic	Intergenic	-50585	NM_011158	19088	Mm.25594	NM_011158	ENSMUSG00000002997	Prkar2b	AI451071|AW061005|PKARIIbeta|Pkarb2|RII(beta)	protein kinase, cAMP dependent regulatory, type II beta	protein-coding
peak_002777	chr11	54149894	54150182	+	0	NA	Intergenic	L2|LINE|L2	49114	NM_011031	18452	Mm.3705	NM_011031	ENSMUSG00000018906	P4ha2	AA407196|C76437|P4hl	procollagen-proline, 2-oxoglutarate 4-dioxygenase (proline 4-hydroxylase), alpha II polypeptide	protein-coding
peak_009689	chr19	12557423	12557713	+	0	NA	Intergenic	Intergenic	-15942	NM_001346545	107373	Mm.1643	NM_026640	ENSMUSG00000024691	Fam111a	4632417K18Rik|AW413625	family with sequence similarity 111, member A	protein-coding
peak_004019	chr12	33050211	33050852	+	0	NA	intron (NM_001024478, intron 11 of 19)	intron (NM_001024478, intron 11 of 19)	42344	NM_001024478	68764	Mm.60083	NM_001024478	ENSMUSG00000035860	Cdhr3	1110049B09Rik|BB172694|Cdh28	cadherin-related family member 3	protein-coding
peak_009824	chr19	25036842	25037307	+	0	NA	intron (NM_028785, intron 1 of 47)	intron (NM_028785, intron 1 of 47)	37545	NM_028785	76088	Mm.102485	NM_028785	ENSMUSG00000052085	Dock8	1200017A24Rik|5830472H07Rik|A130095G14Rik|AI461977	dedicator of cytokinesis 8	protein-coding
peak_009744	chr19	17264236	17265252	+	0	NA	Intergenic	Intergenic	74761	NM_001136484	14537	Mm.244825	NM_010265	ENSMUSG00000038843	Gcnt1	5630400D21Rik|B130048E03|C2 GlcNAcT|C2GNT|IGnT	glucosaminyl (N-acetyl) transferase 1, core 2	protein-coding
peak_001674	chr10	59220517	59220860	+	0	NA	intron (NM_001024910, intron 1 of 9)	intron (NM_001024910, intron 1 of 9)	1159	NM_001024911	103080	Mm.346842	NM_001024910	ENSMUSG00000019917	Sept10	4921515A04Rik|9430099J10Rik|AA408298|AI874685	septin 10	protein-coding
peak_017729	chr7	100867413	100867713	+	0	NA	Intergenic	B3|SINE|B2	-4150	NM_177073	320100	Mm.40336	NM_177073	ENSMUSG00000008318	Relt	E430021K24Rik|Tnfrsf19l	RELT tumor necrosis factor receptor	protein-coding
peak_008242	chr17	29478287	29478867	+	0	NA	Intergenic	B1_Mur1|SINE|Alu	-12208	NM_008842	18712	Mm.328931	NM_008842	ENSMUSG00000024014	Pim1	Pim-1	proviral integration site 1	protein-coding
peak_001095	chr1	171842592	171846185	+	0	NA	intron (NM_001289470, intron 2 of 8)	intron (NM_001289470, intron 2 of 8)	4691	NM_013489	12523	Mm.259115	NM_013489	ENSMUSG00000038147	Cd84	A130013D22Rik|CDw84|SLAMF5	CD84 antigen	protein-coding
peak_006407	chr15	25939648	25941094	+	0	NA	promoter-TSS (NM_001277316)	promoter-TSS (NM_001277316)	-331	NM_001277315	66270	Mm.25311	NM_025459	ENSMUSG00000022270	Retreg1	1810015C04Rik|AU015349|Fam134b|Retreg1d	reticulophagy regulator 1	protein-coding
peak_017984	chr7	127876807	127877018	+	0	NA	promoter-TSS (NM_001362189)	promoter-TSS (NM_001362189)	-76	NM_001362189	244219	Mm.207872	NM_146259	ENSMUSG00000049728	Zfp668	BC030314|E130018B19Rik|Znf668	zinc finger protein 668	protein-coding
peak_001505	chr10	34131285	34131970	+	0	NA	Intergenic	Intergenic	-3655	NM_175449	215900	Mm.34479	NM_175449	ENSMUSG00000046031	Calhm6	A630077B13Rik|Fam26f	calcium homeostasis modulator family member 6	protein-coding
peak_013417	chr4	48279548	48279775	+	0	NA	promoter-TSS (NM_029572)	promoter-TSS (NM_029572)	-26	NM_001355184	76299	Mm.317701	NM_029572	ENSMUSG00000028343	Erp44	1110001E24Rik|AI849526|AL033348|Txndc4	endoplasmic reticulum protein 44	protein-coding
peak_002319	chr10	122569823	122570929	+	0	NA	promoter-TSS (NR_040616)	promoter-TSS (NR_040616)	-485	NR_040616	319272	Mm.411763	NR_040616	ENSMUSG00000112095	A130077B15Rik	-	RIKEN cDNA A130077B15 gene	ncRNA
peak_001646	chr10	51528813	51529718	+	0	NA	Intergenic	MuRRS4-int|LTR|ERV1	38367	NM_013532	14728	Mm.34408	NM_013532	ENSMUSG00000062593	Lilrb4a	CD85K|Gp49b|HM18|ILT3|LIR-5|Lilrb4|gp49	leukocyte immunoglobulin-like receptor, subfamily B, member 4A	protein-coding
peak_007738	chr16	75873618	75875350	+	0	NA	intron (NM_023380, intron 5 of 7)	intron (NM_023380, intron 5 of 7)	34782	NM_023380	67742	Mm.131406	NM_023380	ENSMUSG00000022876	Samsn1	4930571B16Rik|930571B16Rik|Hacs1|SLy2	SAM domain, SH3 domain and nuclear localization signals, 1	protein-coding
peak_017290	chr7	66079374	66079758	+	0	NA	promoter-TSS (NM_001348246)	promoter-TSS (NM_001348246)	-83	NM_001348246	109815	Mm.482127	NM_024439	ENSMUSG00000075701	Selenos	1500011E07Rik|C78786|H-4|H-47|H4|H47|Sels|Seps1|Vimp	selenoprotein S	protein-coding
peak_002348	chr10	127324497	127325001	+	0	NA	promoter-TSS (NM_001359657)	promoter-TSS (NM_001359657)	-893	NM_001359657	216445	Mm.227198	NM_146011	ENSMUSG00000040345	Arhgap9	AU043488	Rho GTPase activating protein 9	protein-coding
peak_009757	chr19	21033766	21034022	+	0	NA	Intergenic	Intergenic	-70816	NR_126458	75354	Mm.243873	NR_126458	ENSMUSG00000118047	4930554I06Rik	-	RIKEN cDNA 4930554I06 gene	ncRNA
peak_018139	chr7	143829866	143830232	+	0	NA	intron (NM_007856, intron 1 of 8)	CpG	6882	NM_007856	13360	Mm.249342	NM_007856	ENSMUSG00000058454	Dhcr7	AA409147	7-dehydrocholesterol reductase	protein-coding
peak_013390	chr4	47272032	47272663	+	0	NA	intron (NM_009928, intron 14 of 39)	intron (NM_009928, intron 14 of 39)	64335	NM_009928	12819	Mm.233547	NM_009928	ENSMUSG00000028339	Col15a1	-	collagen, type XV, alpha 1	protein-coding
peak_014167	chr4	141605731	141606493	+	0	NA	promoter-TSS (NM_133754)	promoter-TSS (NM_133754)	-60	NM_133754	74202	Mm.490327	NM_133754	ENSMUSG00000006219	Fblim1	2410043F08Rik|Cal|Fblp1|Gt10|migfilin|migfilin(s)	filamin binding LIM protein 1	protein-coding
peak_001788	chr10	67642007	67642252	+	0	NA	Intergenic	MIRb|SINE|MIR	-70170	NR_155444	105245193	Mm.72938	NR_155444		4930563J15Rik	-	RIKEN cDNA 4930563J15 gene	ncRNA
peak_006003	chr14	60736487	60737161	+	0	NA	intron (NM_001310594, intron 1 of 9)	intron (NM_001310594, intron 1 of 9)	3920	NM_001310594	219140	Mm.149776	NM_001033272	ENSMUSG00000021990	Spata13	C79050|ESTM11|X83327|mFLJ00298	spermatogenesis associated 13	protein-coding
peak_003449	chr11	100144572	100146558	+	0	NA	exon (NM_008471, exon 1 of 6)	exon (NM_008471, exon 1 of 6)	361	NM_008471	16669	Mm.439699	NM_008471	ENSMUSG00000020911	Krt19	AI663979|CK-19|EndoC|K19|Krt-1.19|Krt1-19	keratin 19	protein-coding
peak_004767	chr13	9873315	9874079	+	0	NA	Intergenic	Intergenic	-108376	NM_144516	66505	Mm.397307	NM_144516	ENSMUSG00000021156	Zmynd11	2210402G22Rik|BS69	zinc finger, MYND domain containing 11	protein-coding
peak_006344	chr15	5497040	5497402	+	0	NA	intron (NR_045274, intron 1 of 4)	L1_Mur2|LINE|L1	903	NR_045274	71432	Mm.291087	NR_045274	ENSMUSG00000110018	5430437J10Rik	-	RIKEN cDNA 5430437J10 gene	ncRNA
peak_001382	chr10	13982686	13984517	+	0	NA	intron (NM_001358782, intron 1 of 9)	intron (NM_001358782, intron 1 of 9)	17222	NM_010437	15273	Mm.42157	NM_010437	ENSMUSG00000015501	Hivep2	Gm20114|MIBP-1|MIBP1|Schnurri-2|Shn-2	human immunodeficiency virus type I enhancer binding protein 2	protein-coding
peak_010896	chr2	60879736	60881057	+	0	NA	intron (NM_020296, intron 1 of 13)	intron (NM_020296, intron 1 of 13)	1042	NM_001141932	56878	Mm.259667	NM_020296	ENSMUSG00000026970	Rbms1	2600014B10Rik|AI255215|MSSP-1|MSSP-2|MSSP-3|YC1	RNA binding motif, single stranded interacting protein 1	protein-coding
peak_019287	chr9	44378905	44379513	+	0	NA	promoter-TSS (NM_021395)	promoter-TSS (NM_021395)	-281	NM_021395	12282	Mm.116721	NM_021395	ENSMUSG00000032115	Hyou1	AI415631|CBP-140|Cab140|Grp170|Orp150	hypoxia up-regulated 1	protein-coding
peak_010402	chr2	6179341	6180142	+	0	NA	Intergenic	Intergenic	-13510	NR_040333	320132	Mm.445891	NR_040333	ENSMUSG00000087125	A230108P19Rik	-	RIKEN cDNA A230108P19 gene	ncRNA
peak_010225	chr19	55700507	55701812	+	0	NA	intron (NR_045318, intron 1 of 3)	intron (NR_045318, intron 1 of 3)	1045	NR_045318	77594	Mm.329924	NR_045318	ENSMUSG00000097632	4930552P12Rik	-	RIKEN cDNA 4930552P12 gene	ncRNA
peak_001683	chr10	59264878	59266390	+	0	NA	Intergenic	L1MDb|LINE|L1	43712	NM_172939	268301	Mm.3036	NM_172939	ENSMUSG00000098188	Sowahc	4921515A04Rik|9430099J10Rik|Ankrd57|C820004L04Rik	sosondowah ankyrin repeat domain family member C	protein-coding
peak_011366	chr2	128420262	128420788	+	0	NA	intron (NR_028591, intron 1 of 1)	MER44B|DNA|TcMar-Tigger	8826	NR_028591	100043424	Mm.297222	NR_028589		Morrbid	Gm14005|Mir4435-2hg	myeloid RNA regulator of BCL2L11 induced cell death	ncRNA
peak_017646	chr7	97740965	97741393	+	0	NA	Intergenic	Intergenic	-2932	NM_175105	66333	Mm.29756	NM_175105	ENSMUSG00000042797	Aqp11	1700015P13Rik|AI648923|sjds	aquaporin 11	protein-coding
peak_005486	chr13	98813780	98814696	+	0	NA	intron (NM_172591, intron 1 of 25)	intron (NM_172591, intron 1 of 25)	1211	NM_172591	218503	Mm.23928	NM_172591	ENSMUSG00000041685	Fcho2	5832424M12Rik|AA387320	FCH domain only 2	protein-coding
peak_008143	chr17	24741739	24742929	+	0	NA	3' UTR (NM_013759, exon 5 of 5)	3' UTR (NM_013759, exon 5 of 5)	5741	NM_013759	27361	Mm.28212	NM_013759	ENSMUSG00000075705	Msrb1	D17Wsu82e|SELX|SelR|Sepr|Sepx1	methionine sulfoxide reductase B1	protein-coding
peak_018849	chr8	111939847	111940726	+	0	NA	promoter-TSS (NM_026693)	promoter-TSS (NM_026693)	-417	NM_026693	93739	Mm.371666	NM_026693	ENSMUSG00000031950	Gabarapl2	0610012F20Rik|2900019O08Rik|AI173605|GATE-16|Gef2	gamma-aminobutyric acid (GABA) A receptor-associated protein-like 2	protein-coding
peak_018219	chr8	19139242	19139671	+	0	NA	Intergenic	Intergenic	-1303	NM_001039563	546038	Mm.99206	NM_001034905	ENSMUSG00000059463	Spag11b	Bin1b|EG546038|Ep2c/h|Ep2e|Spag11|Spag11c/h	sperm associated antigen 11B	protein-coding
peak_000226	chr1	54925580	54925827	+	0	NA	intron (NM_001081433, intron 1 of 27)	intron (NM_001081433, intron 1 of 27)	684	NM_001081433	329154	Mm.397910	NM_001081433	ENSMUSG00000052331	Ankrd44	4930444A19Rik|A130096K20|E130014H08Rik|PP6-ARS-B	ankyrin repeat domain 44	protein-coding
peak_018014	chr7	130645069	130649289	+	0	NA	intron (NM_001004468, intron 3 of 21)	intron (NM_001004468, intron 3 of 21)	-45439	NM_001347637	57752	Mm.86322	NM_021314	ENSMUSG00000030852	Tacc2	mKIAA4180	transforming, acidic coiled-coil containing protein 2	protein-coding
peak_013962	chr4	132513318	132514508	+	0	NA	Intergenic	L2b|LINE|L2	-3457	NM_144907	230784	Mm.23608	NM_144907	ENSMUSG00000028893	Sesn2	HI95|SEST2|Ses2	sestrin 2	protein-coding
peak_007363	chr16	20357488	20358351	+	0	NA	intron (NM_013790, intron 24 of 29)	intron (NM_013790, intron 24 of 29)	-32515	NM_183158	224044	Mm.276400	NM_183158	ENSMUSG00000022818	Cyp2ab1	EG224044|F730023N20	cytochrome P450, family 2, subfamily ab, polypeptide 1	protein-coding
peak_008287	chr17	31117209	31118644	+	0	NA	TTS (NM_009593)	TTS (NM_009593)	11685	NM_011575	21786	Mm.4641	NM_011575	ENSMUSG00000024029	Tff3	ITF|mITF	trefoil factor 3, intestinal	protein-coding
peak_018352	chr8	40606253	40606581	+	0	NA	intron (NM_001040699, intron 3 of 13)	intron (NM_001040699, intron 3 of 13)	28375	NM_001040699	54384	Mm.294871	NM_019433	ENSMUSG00000039431	Mtmr7	-	myotubularin related protein 7	protein-coding
peak_020164	chrX	109190532	109191896	+	0	NA	Intergenic	Intergenic	-5542	NM_001037917	622976	Mm.482747	NM_001037917	ENSMUSG00000048621	Gm6377	EG622976	predicted gene 6377	protein-coding
peak_002698	chr11	50108683	50109413	+	0	NA	intron (NM_001290750, intron 7 of 7)	intron (NM_001290750, intron 7 of 7)	-22312	NM_001290759	76795	Mm.290975	NM_029745	ENSMUSG00000036644	Tbc1d9b	-	TBC1 domain family, member 9B	protein-coding
peak_004216	chr12	73627598	73633316	+	0	NA	intron (NM_001313977, intron 2 of 14)	intron (NM_001313977, intron 2 of 14)	45661	NM_008856	18755	Mm.341677	NM_008856	ENSMUSG00000021108	Prkch	Pkch	protein kinase C, eta	protein-coding
peak_000301	chr1	65112007	65114452	+	0	NA	intron (NM_175293, intron 5 of 7)	intron (NM_175293, intron 5 of 7)	-9866	NM_007774	12964	Mm.26904	NM_007774	ENSMUSG00000044429	Cryga	Cryg-4|DGcry-4|Secc	crystallin, gamma A	protein-coding
peak_005151	chr13	45442402	45442940	+	0	NA	Intergenic	Intergenic	52929	NM_153789	218203	Mm.212855	NM_153789	ENSMUSG00000038175	Mylip	9430057C20Rik|Mir	myosin regulatory light chain interacting protein	protein-coding
peak_001816	chr10	71343087	71344451	+	0	NA	intron (NM_134007, intron 1 of 2)	RSINE1|SINE|B4	1080	NM_134007	52637	Mm.254114	NM_134007	ENSMUSG00000037710	Cisd1	AU043990|AW743335|D10Ertd214e|Zcd1|mitoNEET	CDGSH iron sulfur domain 1	protein-coding
peak_004787	chr13	14063142	14063745	+	0	NA	promoter-TSS (NM_010282)	promoter-TSS (NM_010282)	45	NM_001331119	14593	Mm.148039	NM_010282	ENSMUSG00000021302	Ggps1	1810026C22Rik|9530089B04Rik|AI843169|C79210	geranylgeranyl diphosphate synthase 1	protein-coding
peak_010040	chr19	41379039	41379320	+	0	NA	intron (NM_031376, intron 1 of 16)	intron (NM_031376, intron 1 of 16)	5923	NM_031376	83490	Mm.222266	NM_031376	ENSMUSG00000025017	Pik3ap1	1810044J04Rik|BCAP	phosphoinositide-3-kinase adaptor protein 1	protein-coding
peak_006202	chr14	75168206	75169068	+	0	NA	intron (NM_008879, intron 1 of 16)	MLTR11B|LTR|ERVK	32212	NM_008879	18826	Mm.153911	NM_008879	ENSMUSG00000021998	Lcp1	AW536232|D14Ertd310e|LCP-1|Pls2|pp65	lymphocyte cytosolic protein 1	protein-coding
peak_006708	chr15	64187565	64187866	+	0	NA	intron (NM_010026, intron 5 of 30)	L1MC4a|LINE|L1	124958	NM_001276462	13196	Mm.277236	NM_010026	ENSMUSG00000022377	Asap1	AV239055|DEF-1|Ddef1|PAP|mKIAA1249|s19	ArfGAP with SH3 domain, ankyrin repeat and PH domain1	protein-coding
peak_018758	chr8	94364722	94366319	+	0	NA	intron (NM_001205311, intron 24 of 24)	ORR1B1|LTR|ERVL-MaLR	-20909	NM_001357205	64209	Mm.29151	NM_022331	ENSMUSG00000031770	Herpud1	Herp|Mifl|SUP	homocysteine-inducible, endoplasmic reticulum stress-inducible, ubiquitin-like domain member 1	protein-coding
peak_017570	chr7	89247315	89249361	+	0	NA	intron (NM_001360745, intron 3 of 13)	intron (NM_001360745, intron 3 of 13)	90449	NM_028343	72759	Mm.208477	NM_028343	ENSMUSG00000039428	Tmem135	2810439K08Rik|AW319712|PMP52	transmembrane protein 135	protein-coding
peak_006565	chr15	53400865	53401313	+	0	NA	Intergenic	L1MEc|LINE|L1	-54906	NM_010162	14042	Mm.309395	NM_010162	ENSMUSG00000061731	Ext1	AA409028	exostoses (multiple) 1	protein-coding
peak_013048	chr3	144205489	144205735	+	0	NA	promoter-TSS (NM_010723)	promoter-TSS (NM_010723)	-357	NM_010723	16911	Mm.29187	NM_010723	ENSMUSG00000028266	Lmo4	A730077C12Rik|Crp3|Etohi4	LIM domain only 4	protein-coding
peak_018562	chr8	71488173	71488750	+	0	NA	promoter-TSS (NR_157145)	promoter-TSS (NR_157145)	-267	NR_157144	70359	Mm.142112	NM_032544	ENSMUSG00000007610	Gtpbp3	2410009F13Rik|AI607903	GTP binding protein 3	protein-coding
peak_018304	chr8	33897666	33898309	+	0	NA	intron (NM_001042675, intron 1 of 6)	intron (NM_001042675, intron 1 of 6)	31876	NM_019733	19663	Mm.323997	NM_019733	ENSMUSG00000031586	Rbpms	2010300K22Rik|2700019M19Rik|AU017537|RBP-MS|hermes	RNA binding protein gene with multiple splicing	protein-coding
peak_001306	chr10	3740827	3741921	+	0	NA	intron (NM_001159942, intron 1 of 16)	intron (NM_001159942, intron 1 of 16)	997	NM_001159942	213783	Mm.150831	NM_001033253	ENSMUSG00000040624	Plekhg1	D10Ertd733e|Gm521|mKIAA1209	pleckstrin homology domain containing, family G (with RhoGef domain) member 1	protein-coding
peak_005539	chr13	104107880	104108090	+	0	NA	intron (NM_029447, intron 1 of 12)	Charlie1|DNA|hAT-Charlie	1629	NM_029447	75805	Mm.127692	NM_029447	ENSMUSG00000021710	Nln	4930472G13Rik|C79345	neurolysin (metallopeptidase M3 family)	protein-coding
peak_018292	chr8	33653024	33653551	+	0	NA	promoter-TSS (NM_010344)	promoter-TSS (NM_010344)	49	NM_010344	14782	Mm.283573	NM_010344	ENSMUSG00000031584	Gsr	AI325518|D8Ertd238e|Gr-1|Gr1	glutathione reductase	protein-coding
peak_015689	chr6	38353500	38355243	+	0	NA	5' UTR (NM_001347122, exon 1 of 13)	5' UTR (NM_001347122, exon 1 of 13)	232	NM_001347122	78781	Mm.25243	NM_028421	ENSMUSG00000029826	Zc3hav1	1200014N16Rik|2900058M19Rik|9130009D18Rik|9830115L13Rik|ARTD13|D6Bwg1452e|PARP13|ZAP	zinc finger CCCH type, antiviral 1	protein-coding
peak_019472	chr9	59731173	59731458	+	0	NA	Intergenic	Intergenic	19334	NM_001172069	71599	Mm.279070	NM_027838	ENSMUSG00000051705	Senp8	9130010J17Rik|AU020827|Den1|Nedp1|Prsc2	SUMO/sentrin specific peptidase 8	protein-coding
peak_009130	chr18	53148510	53148709	+	0	NA	Intergenic	ORR1B1|LTR|ERVL-MaLR	-27683	NM_001357463	67804	Mm.252171	NM_026386	ENSMUSG00000034484	Snx2	0610030A03Rik	sorting nexin 2	protein-coding
peak_015952	chr6	82797317	82797835	+	0	NA	Intergenic	Intergenic	-23122	NM_013820	15277	Mm.255848	NM_013820	ENSMUSG00000000628	Hk2	AI642394|HKII	hexokinase 2	protein-coding
peak_002801	chr11	55768075	55768554	+	0	NA	Intergenic	Intergenic	-160116	NM_020492	14654	Mm.89320	NM_020492	ENSMUSG00000000263	Glra1	nmf11|oscillator|ot|spasmodic|spd	glycine receptor, alpha 1 subunit	protein-coding
peak_015084	chr5	115235657	115236278	+	0	NA	intron (NM_026398, intron 1 of 5)	intron (NM_026398, intron 1 of 5)	116	NM_026398	117109	Mm.24636	NM_026398	ENSMUSG00000060152	Pop5	1500019J17Rik|2700077E03Rik|AW049989|Rnasep3	processing of precursor 5, ribonuclease P/MRP family (S. cerevisiae)	protein-coding
peak_006975	chr15	86066852	86067257	+	0	NA	intron (NM_001205353, intron 1 of 18)	intron (NM_001205353, intron 1 of 18)	8327	NM_001205353	223752	Mm.24442	NM_172611	ENSMUSG00000035900	Gramd4	9930016O13	GRAM domain containing 4	protein-coding
peak_018962	chr8	122584873	122586389	+	0	NA	intron (NM_001193645, intron 9 of 11)	intron (NM_001193645, intron 9 of 11)	-8724	NM_009698	11821	Mm.1786	NM_009698	ENSMUSG00000006589	Aprt	C85684	adenine phosphoribosyl transferase	protein-coding
peak_001455	chr10	21936416	21936863	+	0	NA	intron (NM_001161845, intron 2 of 13)	ID_B1|SINE|B4	-42033	NM_001161847	20393	Mm.28405	NM_011361	ENSMUSG00000019970	Sgk1	Sgk	serum/glucocorticoid regulated kinase 1	protein-coding
peak_017452	chr7	80246115	80246399	+	0	NA	promoter-TSS (NM_177765)	promoter-TSS (NM_177765)	-119	NM_177765	269954	Mm.276780	NM_177765	ENSMUSG00000045467	Ttll13	1700111A04Rik|4921538O11|BC024578	tubulin tyrosine ligase-like family, member 13	protein-coding
peak_010834	chr2	58154335	58161913	+	0	NA	intron (NM_139200, intron 1 of 7)	MER2|DNA|TcMar-Tigger	1998	NM_139200	227929	Mm.273905	NM_139200	ENSMUSG00000026832	Cytip	A130053M09Rik|AI462064|C80816|Cbp|Cybr|Pscdbp	cytohesin 1 interacting protein	protein-coding
peak_004256	chr12	76614942	76615569	+	0	NA	intron (NM_013675, intron 15 of 35)	ORR1D2-int|LTR|ERVL-MaLR	-67330	NR_046044	100504549	Mm.440349	NR_046044	ENSMUSG00000112388	AI463170	-	expressed sequence AI463170	ncRNA
peak_009074	chr18	39487918	39488639	+	0	NA	intron (NM_001361212, intron 1 of 8)	intron (NM_001361212, intron 1 of 8)	1001	NM_008173	14815	Mm.129481	NM_008173	ENSMUSG00000024431	Nr3c1	GR|Grl-1|Grl1	nuclear receptor subfamily 3, group C, member 1	protein-coding
peak_014506	chr5	29950278	29951125	+	0	NA	Intergenic	L1MA9|LINE|L1	-62413	NM_001314054	16193	Mm.1019	NM_031168	ENSMUSG00000025746	Il6	Il-6	interleukin 6	protein-coding
peak_006743	chr15	66865627	66865860	+	0	NA	Intergenic	B3A|SINE|B2	-25626	NR_157336	22402	Mm.10222	NM_018865	ENSMUSG00000005124	Ccn4	AW146261|Elm1|Wisp1	cellular communication network factor 4	protein-coding
peak_016296	chr6	116681768	116682675	+	0	NA	Intergenic	L2c|LINE|L2	-8385	NM_178045	213391	Mm.257931	NM_178045	ENSMUSG00000042129	Rassf4	3830411C14Rik|AD037|AI586137	Ras association (RalGDS/AF-6) domain family member 4	protein-coding
peak_000916	chr1	156468562	156469140	+	0	NA	intron (NM_009230, intron 1 of 15)	intron (NM_009230, intron 1 of 15)	5477	NM_009230	20652	Mm.28099	NM_009230	ENSMUSG00000026600	Soat1	8430426K15Rik|ACAT-1|AW550831|Acact|ald|hid	sterol O-acyltransferase 1	protein-coding
peak_017948	chr7	126793144	126793354	+	0	NA	promoter-TSS (NM_019674)	promoter-TSS (NM_019674)	-702	NM_019674	56420	Mm.41998	NM_019674	ENSMUSG00000030697	Ppp4c	1110002D08Rik|AU016079|PP-X|PP4C|Ppx|pp4	protein phosphatase 4, catalytic subunit	protein-coding
peak_010634	chr2	30048861	30049125	+	0	NA	promoter-TSS (NM_001008498)	promoter-TSS (NM_001008498)	-114	NM_001008498	71820	Mm.88053	NM_001008498	ENSMUSG00000039715	Wdr34	3200002I06Rik	WD repeat domain 34	protein-coding
peak_017360	chr7	73628122	73628480	+	0	NA	Intergenic	Intergenic	58262	NR_033604	244061	Mm.484605	NR_033604	ENSMUSG00000108337	Gm4971	EG244061	Smad nuclear interacting protein 1 pseudogene	pseudo
peak_007220	chr16	3894904	3895843	+	0	NA	non-coding (NR_153801, exon 4 of 4)	non-coding (NR_153801, exon 4 of 4)	10754	NM_001290689	74763	Mm.28403	NM_029090	ENSMUSG00000005982	Naa60	1200013P24Rik|AI315146|HAT4|Nat15|NatF	N(alpha)-acetyltransferase 60, NatF catalytic subunit	protein-coding
peak_006457	chr15	36610070	36610249	+	0	NA	Intergenic	Intergenic	-1186	NM_008774	18458	Mm.371570	NM_008774	ENSMUSG00000022283	Pabpc1	PABP|Pabp1|PabpI|Pabpl1|ePAB	poly(A) binding protein, cytoplasmic 1	protein-coding
peak_006089	chr14	66218574	66219641	+	0	NA	intron (NM_172498, intron 1 of 29)	intron (NM_172498, intron 1 of 29)	-5283	NM_001360233	19229	Mm.21613	NM_172498	ENSMUSG00000059456	Ptk2b	CADTK|CAKB|CAKbeta|E430023O05Rik|FADK2|FAK2|PYK2|Raftk	PTK2 protein tyrosine kinase 2 beta	protein-coding
peak_012927	chr3	123507575	123508980	+	0	NA	promoter-TSS (NR_028574)	promoter-TSS (NR_028574)	59	NR_028574	69895	Mm.260791	NR_028574	ENSMUSG00000104960	Snhg8	1110065M07Rik|2010109N14Rik	small nucleolar RNA host gene 8	ncRNA
peak_002046	chr10	94471254	94472170	+	0	NA	intron (NM_001359762, intron 2 of 4)	intron (NM_001359762, intron 2 of 4)	-43145	NM_172051	319880	Mm.23047	NM_172051	ENSMUSG00000020023	Tmcc3	A230066D03Rik|AW488095|C630016B22Rik|C88213|Gm1556|Tmcc1	transmembrane and coiled coil domains 3	protein-coding
peak_002522	chr11	19923992	19924487	+	0	NA	promoter-TSS (NM_033523)	promoter-TSS (NM_033523)	-203	NM_033523	114716	Mm.266627	NM_033523	ENSMUSG00000045671	Spred2	C79158	sprouty-related EVH1 domain containing 2	protein-coding
peak_009048	chr18	38940853	38941121	+	0	NA	intron (NM_001033789, intron 4 of 4)	intron (NM_001033789, intron 4 of 4)	-22288	NM_010197	14164	Mm.241282	NM_010197	ENSMUSG00000036585	Fgf1	Dffrx|Fam|Fgf-1|Fgfa	fibroblast growth factor 1	protein-coding
peak_015742	chr6	39526788	39528231	+	0	NA	intron (NM_172477, intron 1 of 18)	intron (NM_172477, intron 1 of 18)	30325	NM_172477	209773	Mm.440021	NM_172477	ENSMUSG00000038456	Dennd2a	B930096L08Rik|C130031G22|mKIAA1277	DENN/MADD domain containing 2A	protein-coding
peak_003842	chr11	121740821	121742362	+	0	NA	Intergenic	Intergenic	39164	NM_144797	210029	Mm.153566	NM_144797	ENSMUSG00000039208	Metrnl	9430048M07Rik|BC019776	meteorin, glial cell differentiation regulator-like	protein-coding
peak_009420	chr19	4120958	4121808	+	0	NA	exon (NM_001276284, exon 1 of 6)	exon (NM_001276284, exon 1 of 6)	192	NM_001276284	11632	Mm.10433	NM_016666	ENSMUSG00000024847	Aip	AA408703|AW476050|Ara9|D19Bwg1412e|Fkbp16|Xap2	aryl-hydrocarbon receptor-interacting protein	protein-coding
peak_015404	chr5	142815406	142816218	+	0	NA	intron (NM_178242, intron 1 of 15)	CpG-11746	1850	NM_178242	231861	Mm.354649	NM_178242	ENSMUSG00000039477	Tnrc18	BC025631|EG381742|Zfp469	trinucleotide repeat containing 18	protein-coding
peak_009320	chr18	77704085	77704775	+	0	NA	intron (NM_001368759, intron 1 of 3)	L1MC5|LINE|L1	9557	NM_178670	212163	Mm.23293	NM_178670	ENSMUSG00000047466	8030462N17Rik	Akd2|Ark2N	RIKEN cDNA 8030462N17 gene	protein-coding
peak_002691	chr11	49250758	49251392	+	0	NA	intron (NM_001110150, intron 1 of 2)	intron (NM_001110150, intron 1 of 2)	523	NM_001110150	17308	Mm.196933	NM_010794	ENSMUSG00000020346	Mgat1	Mgat-1	mannoside acetylglucosaminyltransferase 1	protein-coding
peak_011494	chr2	132093616	132094020	+	0	NA	intron (NM_001355431, intron 3 of 6)	intron (NM_001355431, intron 3 of 6)	51290	NM_001355431	54338	Mm.103581	NM_018824	ENSMUSG00000027340	Slc23a2	AI844736|NBTL1|SVCT2|Slc23a1|YSPL2|YSPL3|mKIAA0238	solute carrier family 23 (nucleobase transporters), member 2	protein-coding
peak_011132	chr2	101678125	101678383	+	0	NA	promoter-TSS (NM_001303273)	promoter-TSS (NM_001303273)	-166	NM_009424	22034	Mm.292729	NM_009424	ENSMUSG00000027164	Traf6	2310003F17Rik|AI851288|C630032O20Rik	TNF receptor-associated factor 6	protein-coding
peak_015372	chr5	139480571	139481631	+	0	NA	intron (NM_133349, intron 3 of 6)	ID_B1|SINE|B4	3390	NM_133349	100494	Mm.24521	NM_133349	ENSMUSG00000053581	Zfand2a	AA407930|AU016206|Airap	zinc finger, AN1-type domain 2A	protein-coding
peak_017097	chr7	35117071	35117575	+	0	NA	Intergenic	Intergenic	-1970	NM_001287521	12606	Mm.349667	NM_007678	ENSMUSG00000034957	Cebpa	C/ebpalpha|CBF-A|Cebp	CCAAT/enhancer binding protein (C/EBP), alpha	protein-coding
peak_009102	chr18	46544106	46545036	+	0	NA	Intergenic	Intergenic	-18600	NM_173423	240263	Mm.38249	NM_173423	ENSMUSG00000033319	Fem1c	2610312A07Rik|3632443A22Rik|AI646567	fem-1 homolog c (C.elegans)	protein-coding
peak_016092	chr6	91714452	91714888	+	0	NA	intron (NM_009320, intron 2 of 14)	(TCTA)n|Simple_repeat|Simple_repeat	30603	NM_009320	21366	Mm.395650	NM_009320	ENSMUSG00000030096	Slc6a6	AA589629|C80501|Taut	solute carrier family 6 (neurotransmitter transporter, taurine), member 6	protein-coding
peak_008623	chr17	56613025	56613503	+	0	NA	promoter-TSS (NM_018730)	promoter-TSS (NM_018730)	-131	NM_018730	54217	Mm.11376	NM_018730	ENSMUSG00000057863	Rpl36	-	ribosomal protein L36	protein-coding
peak_001422	chr10	19592409	19592854	+	0	NA	intron (NM_010511, intron 1 of 6)	intron (NM_010511, intron 1 of 6)	682	NM_010511	15979	Mm.549	NM_010511	ENSMUSG00000020009	Ifngr1	CD119|IFN-gammaR|Ifgr|Ifngr|Nktar	interferon gamma receptor 1	protein-coding
peak_013942	chr4	129881928	129882207	+	0	NA	Intergenic	L2a|LINE|L2	-24159	NR_045190	319894	Mm.59196	NR_045190	ENSMUSG00000086369	E330017L17Rik	-	RIKEN cDNA E330017L17 gene	ncRNA
peak_002892	chr11	65806150	65807172	+	0	NA	promoter-TSS (NM_001302375)	promoter-TSS (NM_001302375)	-514	NM_001302374	52712	Mm.340052	NM_026107	ENSMUSG00000018347	Zkscan6	1700128E15Rik|D11Ertd714e|KOX11|Zfp535|Znf18	zinc finger with KRAB and SCAN domains 6	protein-coding
peak_016515	chr6	125513019	125513625	+	0	NA	Intergenic	MLT1C|LTR|ERVL-MaLR	-18562	NM_007657	12527	Mm.210676	NM_007657	ENSMUSG00000030342	Cd9	Tspan29	CD9 antigen	protein-coding
peak_016948	chr7	24972425	24972926	+	0	NA	promoter-TSS (NM_010261)	promoter-TSS (NM_010261)	53	NM_010261	14470	Mm.22473	NM_010261	ENSMUSG00000003380	Rabac1	2310040I06Rik|Gbpap1|PRA1|prenylin	Rab acceptor 1 (prenylated)	protein-coding
peak_009917	chr19	32756124	32756678	+	0	NA	Intergenic	CpG	-1176	NM_008960	19211	Mm.245395	NM_008960	ENSMUSG00000013663	Pten	2310035O07Rik|A130070J02Rik|AI463227|B430203M17Rik|MMAC1|PTENbeta|TEP1	phosphatase and tensin homolog	protein-coding
peak_014696	chr5	65475748	65476311	+	0	NA	intron (NM_133697, intron 1 of 4)	intron (NM_133697, intron 1 of 4)	16806	NM_133697	68552	Mm.10709	NM_133697	ENSMUSG00000037822	Smim14	1110003E01Rik|1700127H04Rik|5430439C17Rik|MAd4	small integral membrane protein 14	protein-coding
peak_014069	chr4	135270947	135272280	+	0	NA	intron (NM_013885, intron 1 of 5)	intron (NM_013885, intron 1 of 5)	1147	NM_013885	29876	Mm.257765	NM_013885	ENSMUSG00000037242	Clic4	D0Jmb3|TU-74|mc3s5|mtCLIC	chloride intracellular channel 4 (mitochondrial)	protein-coding
peak_002406	chr10	128492803	128494269	+	0	NA	promoter-TSS (NM_001317220)	promoter-TSS (NM_001317220)	350	NM_001317218	17904	Mm.337074	NM_010860	ENSMUSG00000090841	Myl6	ESMLC|LC17|LC17-GI|MLC-3|MLC1SM|Myln	myosin, light polypeptide 6, alkali, smooth muscle and non-muscle	protein-coding
peak_001339	chr10	7663932	7664615	+	0	NA	promoter-TSS (NM_001358657)	promoter-TSS (NM_001358657)	-665	NM_001358652	18537	Mm.258431	NM_008786	ENSMUSG00000019795	Pcmt1	C79501|PIMT	protein-L-isoaspartate (D-aspartate) O-methyltransferase 1	protein-coding
peak_014439	chr5	21134787	21138959	+	0	NA	Intergenic	Intergenic	-39406	NR_153366	212167	Mm.121705	NM_175437	ENSMUSG00000039934	Gsap	A530088I07Rik|Pion	gamma-secretase activating protein	protein-coding
peak_012569	chr3	94582714	94583374	+	0	NA	promoter-TSS (NM_001082484)	promoter-TSS (NM_001082484)	-328	NM_029721	76742	Mm.28160	NM_029721	ENSMUSG00000028136	Snx27	5730552M22Rik|ESTM45|ESTM47|R75405	sorting nexin family member 27	protein-coding
peak_011793	chr2	158132587	158133902	+	0	NA	intron (NM_009373, intron 4 of 12)	intron (NM_009373, intron 4 of 12)	13148	NM_009373	21817	Mm.330731	NM_009373	ENSMUSG00000037820	Tgm2	G[a]h|TG2|TGase2|tTG|tTGas	transglutaminase 2, C polypeptide	protein-coding
peak_004325	chr12	83889289	83889554	+	0	NA	intron (NR_073563, intron 1 of 10)	MMERVK10C-int|LTR|ERVK	-12609	NM_001272056	18222	Mm.4390	NM_010949	ENSMUSG00000021224	Numb	Nb	NUMB endocytic adaptor protein	protein-coding
peak_013532	chr4	62283201	62283561	+	0	NA	Intergenic	Intergenic	-3048	NM_025286	20530	Mm.292539	NM_025286	ENSMUSG00000066152	Slc31a2	AI604396|CTR2	solute carrier family 31, member 2	protein-coding
peak_011571	chr2	137001955	137002380	+	0	NA	intron (NM_001355670, intron 4 of 7)	intron (NM_001355670, intron 4 of 7)	102816	NM_001038641	74243	Mm.330612	NM_028201	ENSMUSG00000027281	Slx4ip	2210009G21Rik|2410004I22Rik|C85661|Slxip	SLX4 interacting protein	protein-coding
peak_008775	chr17	80569145	80569950	+	0	NA	intron (NM_001360144, intron 1 of 9)	B1F1|SINE|Alu	-5713	NM_001033443	381113	Mm.329216	NM_001033443	ENSMUSG00000033966	Cdkl4	AU067824|Gm942	cyclin-dependent kinase-like 4	protein-coding
peak_009490	chr19	5944192	5945892	+	0	NA	intron (NM_001164057, intron 13 of 17)	intron (NM_001164057, intron 13 of 17)	19164	NM_001164057	18969	Mm.209931	NM_008893	ENSMUSG00000024833	Pola2	AI573378	polymerase (DNA directed), alpha 2	protein-coding
peak_004566	chr12	102348459	102348703	+	0	NA	intron (NM_177620, intron 3 of 9)	L1MB8|LINE|L1	64940	NM_001161365	217835	Mm.24145	NM_177620	ENSMUSG00000044456	Rin3	6430500K07|C86933	Ras and Rab interactor 3	protein-coding
peak_019207	chr9	37207982	37208328	+	0	NA	promoter-TSS (NM_001310096)	promoter-TSS (NM_001310096)	-68	NM_025464	66279	Mm.41451	NM_025464	ENSMUSG00000032121	Tmem218	1810021J13Rik|AV004931	transmembrane protein 218	protein-coding
peak_019730	chr9	90126338	90126868	+	0	NA	Intergenic	Intergenic	-11783	NM_024431	21761	Mm.426209	NM_024431	ENSMUSG00000062270	Morf4l1	MORFRG15|MRG15|TEG-189|Tex189|mKIAA4002	mortality factor 4 like 1	protein-coding
peak_005366	chr13	73803376	73804267	+	0	NA	intron (NM_001360694, intron 17 of 24)	intron (NM_001360694, intron 17 of 24)	40124	NM_011390	20499	Mm.275800	NM_011390	ENSMUSG00000017756	Slc12a7	AA408796|D13Ertd261e|Kcc4	solute carrier family 12, member 7	protein-coding
peak_002782	chr11	54522415	54524233	+	0	NA	intron (NM_001252496, intron 1 of 28)	intron (NM_001252496, intron 1 of 28)	479	NM_001252496	192786	Mm.254404	NM_175258	ENSMUSG00000037533	Rapgef6	A530068K01|AI844632|BB085664|C030018K18Rik|PDZ-GEF2|Pdzgef2|RA-GEF-2|Ragef2|mKIAA4052	Rap guanine nucleotide exchange factor (GEF) 6	protein-coding
peak_005749	chr14	25861074	25862918	+	0	NA	intron (NM_013469, intron 1 of 14)	intron (NM_013469, intron 1 of 14)	19841	NM_013469	11744	Mm.294083	NM_013469	ENSMUSG00000021866	Anxa11	A830099O17Rik|Anx11	annexin A11	protein-coding
peak_011965	chr2	167772055	167773902	+	0	NA	Intergenic	Intergenic	81801	NR_015500	329562	Mm.123101	NM_177851	ENSMUSG00000006462	A530013C23Rik	-	RIKEN cDNA A530013C23 gene	ncRNA
peak_001747	chr10	67024966	67026603	+	0	NA	intron (NR_110511, intron 2 of 6)	MTD|LTR|ERVL-MaLR	20709	NR_110511	102634101	Mm.445258	NR_110511	ENSMUSG00000112925	Gm31763	-	predicted gene, 31763	ncRNA
peak_017903	chr7	121073831	121074777	+	0	NA	intron (NM_030691, intron 1 of 5)	intron (NM_030691, intron 1 of 5)	226	NM_030691	80719	Mm.160384	NM_030691	ENSMUSG00000035004	Igsf6	-	immunoglobulin superfamily, member 6	protein-coding
peak_008006	chr17	7926259	7926518	+	0	NA	intron (NM_145968, intron 1 of 9)	intron (NM_145968, intron 1 of 9)	388	NM_145968	72536	Mm.119680	NM_145968	ENSMUSG00000033450	Tagap	2610315E15Rik|TRD|Tcd-1|Tcd1|Tcd1a|tcs-1|tcs1	T cell activation Rho GTPase activating protein	protein-coding
peak_006182	chr14	74995932	74996264	+	0	NA	Intergenic	Intergenic	-19929	NM_198642	271221	Mm.320280	NM_198642	ENSMUSG00000034959	Rubcnl	5031414D18Rik|Gm744|Gm911|Kiaa0226l	RUN and cysteine rich domain containing beclin 1 interacting protein like	protein-coding
peak_010808	chr2	51145663	51146028	+	0	NA	intron (NM_028810, intron 2 of 4)	intron (NM_028810, intron 2 of 4)	3266	NM_028810	74194	Mm.46497	NM_028810	ENSMUSG00000017144	Rnd3	2610017M01Rik|AI661404|Arhe|Rhoe	Rho family GTPase 3	protein-coding
peak_005915	chr14	49066488	49066932	+	0	NA	promoter-TSS (NM_207214)	promoter-TSS (NM_207214)	-43	NM_207214	105504	Mm.31607	NM_207214	ENSMUSG00000061244	Exoc5	AI447711|AI448003|Gm76|PRO1912|SEC10|Sec10l1	exocyst complex component 5	protein-coding
peak_008301	chr17	32320951	32321323	+	0	NA	TTS (NM_017476)	TTS (NM_017476)	101	NR_131219	56399	Mm.328945	NM_019774	ENSMUSG00000024045	Akap8	1200016A02Rik|AA673585|AKAP-8|AKAP95|AU015639	A kinase (PRKA) anchor protein 8	protein-coding
peak_002964	chr11	69416760	69417064	+	0	NA	promoter-TSS (NM_001017426)	promoter-TSS (NM_001017426)	-718	NM_001017426	216850	Mm.261201	NM_001017426	ENSMUSG00000018476	Kdm6b	1700064E03Rik|BC038313|Jmjd3	KDM1 lysine (K)-specific demethylase 6B	protein-coding
peak_002578	chr11	23754264	23754504	+	0	NA	intron (NM_009044, intron 3 of 9)	intron (NM_009044, intron 3 of 9)	16585	NM_009044	19696	Mm.4869	NM_009044	ENSMUSG00000020275	Rel	c-Rel	reticuloendotheliosis oncogene	protein-coding
peak_011382	chr2	128698075	128700260	+	0	NA	intron (NM_008587, intron 1 of 18)	intron (NM_008587, intron 1 of 18)	252	NM_008587	17289	Mm.239655	NM_008587	ENSMUSG00000014361	Mertk	Eyk|Mer|Nyk|nmf12	MER proto-oncogene tyrosine kinase	protein-coding
peak_007745	chr16	75908077	75909587	+	0	NA	intron (NM_023380, intron 1 of 7)	(TG)n|Simple_repeat|Simple_repeat	434	NM_023380	67742	Mm.131406	NM_023380	ENSMUSG00000022876	Samsn1	4930571B16Rik|930571B16Rik|Hacs1|SLy2	SAM domain, SH3 domain and nuclear localization signals, 1	protein-coding
peak_003304	chr11	87465954	87466613	+	0	NA	intron (NM_031386, intron 2 of 30)	ORR1B1|LTR|ERVL-MaLR	38692	NM_001199293	83560	Mm.440758	NM_031386	ENSMUSG00000010342	Tex14	C85585	testis expressed gene 14	protein-coding
peak_002277	chr10	118082961	118083472	+	0	NA	Intergenic	Intergenic	-58571	NM_001162905	17245	Mm.101191	NM_010785	ENSMUSG00000020212	Mdm1	Arrd2|Mdm-1	transformed mouse 3T3 cell double minute 1	protein-coding
peak_007292	chr16	11909352	11909752	+	0	NA	promoter-TSS (NM_146067)	promoter-TSS (NM_146067)	-129	NM_146067	223978	Mm.86360	NM_146067	ENSMUSG00000065979	Cpped1	C530044N13Rik	calcineurin-like phosphoesterase domain containing 1	protein-coding
peak_020036	chr9	123923162	123927115	+	0	NA	Intergenic	CpG	43554	NM_009912	12768	Mm.274927	NM_009912	ENSMUSG00000025804	Ccr1	Cmkbr1|Mip-1a-R	chemokine (C-C motif) receptor 1	protein-coding
peak_014501	chr5	29735185	29736012	+	0	NA	promoter-TSS (NM_011847)	promoter-TSS (NM_011847)	-300	NM_001359198	23950	Mm.290110	NM_011847	ENSMUSG00000029131	Dnajb6	HSJ-2|Mrj|mDj4	DnaJ heat shock protein family (Hsp40) member B6	protein-coding
peak_007551	chr16	37814211	37815310	+	0	NA	intron (NM_008047, intron 2 of 10)	intron (NM_008047, intron 2 of 10)	37705	NM_008047	14314	Mm.182434	NM_008047	ENSMUSG00000022816	Fstl1	AI316791|AW107808|Fstl|TSC-36	follistatin-like 1	protein-coding
peak_013872	chr4	124809485	124809998	+	0	NA	intron (NM_008636, intron 2 of 10)	intron (NM_008636, intron 2 of 10)	7192	NM_008636	17764	Mm.272397	NM_008636	ENSMUSG00000028890	Mtf1	MTF-1|Thyls	metal response element binding transcription factor 1	protein-coding
peak_009091	chr18	46457688	46459090	+	0	NA	Intergenic	Intergenic	7427	NR_045438	72076	Mm.82766	NM_028086		Mospd4	2010013H21Rik	motile sperm domain containing 4	pseudo
peak_004999	chr13	37659021	37659607	+	0	NA	Intergenic	Intergenic	-166724	NM_026830	68750	Mm.491109	NM_026830	ENSMUSG00000039087	Rreb1	1110037N09Rik|AA414966|B930013M22Rik	ras responsive element binding protein 1	protein-coding
peak_004896	chr13	23581824	23583397	+	0	NA	TTS (NM_175654)	TTS (NM_175654)	1042	NM_175654	319156	Mm.260530	NM_175654	ENSMUSG00000061482	Hist1h4d	-	histone cluster 1, H4d	protein-coding
peak_014849	chr5	92435835	92436547	+	0	NA	promoter-TSS (NM_001359995)	promoter-TSS (NM_001359995)	-992	NM_183392	269113	Mm.275289	NM_183392	ENSMUSG00000034826	Nup54	3110079L04Rik|54kDa	nucleoporin 54	protein-coding
peak_007331	chr16	17201438	17201830	+	0	NA	promoter-TSS (NM_009456)	promoter-TSS (NM_009456)	-142	NM_009456	22195	Mm.3074	NM_009456	ENSMUSG00000038965	Ube2l3	C79827|UbcM4|Ubce7	ubiquitin-conjugating enzyme E2L 3	protein-coding
peak_010098	chr19	43530044	43530596	+	0	NA	Intergenic	Intergenic	-5715	NM_010324	14718	Mm.19039	NM_010324	ENSMUSG00000025190	Got1	AI789014|Got-1|cAspAT|cCAT	glutamic-oxaloacetic transaminase 1, soluble	protein-coding
peak_013838	chr4	120995553	120995808	+	0	NA	intron (NM_133716, intron 1 of 9)	intron (NM_133716, intron 1 of 9)	21567	NM_133716	69780	Mm.271819	NM_133716	ENSMUSG00000032870	Smap2	1810031K02Rik|AA408614|Smap1l	small ArfGAP 2	protein-coding
peak_013761	chr4	109143450	109143875	+	0	NA	intron (NM_001368727, intron 3 of 23)	intron (NM_001368727, intron 3 of 23)	-5749	NM_001355190	100273	Mm.366315	NM_133885	ENSMUSG00000028559	Osbpl9	2600011I06Rik|AU015843|Orp-9	oxysterol binding protein-like 9	protein-coding
peak_012434	chr3	83821781	83822422	+	0	NA	Intergenic	L1MC3|LINE|L1	19507	NM_011905	24088	Mm.87596	NM_011905	ENSMUSG00000027995	Tlr2	Ly105	toll-like receptor 2	protein-coding
peak_018805	chr8	106165397	106165782	+	0	NA	TTS (NM_133792)	TTS (NM_133792)	-3265	NR_151676	330836	Mm.46749	NM_178798	ENSMUSG00000031904	Slc7a6	AI643885|LAT-2|LAT3|y+LAT-2	solute carrier family 7 (cationic amino acid transporter, y+ system), member 6	protein-coding
peak_008715	chr17	73948651	73949002	+	0	NA	intron (NM_011723, intron 1 of 35)	intron (NM_011723, intron 1 of 35)	1370	NM_011723	22436	Mm.11223	NM_011723	ENSMUSG00000024066	Xdh	XO|Xor|Xox-1|Xox1	xanthine dehydrogenase	protein-coding
peak_008193	chr17	28209364	28209822	+	0	NA	intron (NM_027185, intron 1 of 10)	intron (NM_027185, intron 1 of 10)	1815	NM_027185	23853	Mm.204731	NM_027185	ENSMUSG00000002257	Def6	2410003F05Rik|6430538D02Rik|AV094905|Ibp|Slat|Slat2|Slat6	differentially expressed in FDCP 6	protein-coding
peak_006450	chr15	35376809	35377223	+	0	NA	intron (NM_177151, intron 2 of 61)	intron (NM_177151, intron 2 of 61)	5898	NM_177151	666173	Mm.309250	NM_177151	ENSMUSG00000037646	Vps13b	1810042B05Rik|2310042E16Rik|4732488H20|C330002D13Rik|C87206|Coh1|D230005K13	vacuolar protein sorting 13B	protein-coding
peak_007204	chr15	102721997	102722339	+	0	NA	promoter-TSS (NM_026192)	promoter-TSS (NM_026192)	10	NM_026192	67488	Mm.71682	NM_026192	ENSMUSG00000023055	Calcoco1	1810009B06Rik|Cocoa|Gcap11|mKIAA1536	calcium binding and coiled coil domain 1	protein-coding
peak_001634	chr10	51459582	51459860	+	0	NA	Intergenic	Intergenic	-20891	NM_001291893	14727	Mm.439661	NM_008147	ENSMUSG00000112023	Lilr4b	Gp49a|gp49	leukocyte immunoglobulin-like receptor, subfamily B, member 4B	protein-coding
peak_012073	chr3	9515574	9515933	+	0	NA	intron (NM_133218, intron 2 of 8)	intron (NM_133218, intron 2 of 8)	94332	NM_133218	170753	Mm.212908	NM_133218	ENSMUSG00000040209	Zfp704	C030026M03|C030034L19Rik|Gig1|Znf704	zinc finger protein 704	protein-coding
peak_014616	chr5	41708103	41708497	+	0	NA	promoter-TSS (NR_132325)	promoter-TSS (NR_132325)	-121	NM_001310590	100972	Mm.41555	NM_027295	ENSMUSG00000029128	Rab28	2700023P08Rik|AW496496	RAB28, member RAS oncogene family	protein-coding
peak_011744	chr2	155274618	155275082	+	0	NA	Intergenic	Intergenic	-1514	NM_025735	66734	Mm.196239	NM_025735	ENSMUSG00000027602	Map1lc3a	1010001H21Rik|4922501H04Rik|LC3|LC3a	microtubule-associated protein 1 light chain 3 alpha	protein-coding
peak_002328	chr10	125324710	125324994	+	0	NA	intron (NM_001358496, intron 1 of 5)	MLT1B-int|LTR|ERVL-MaLR	4111	NM_011391	20503	Mm.29161	NM_011391	ENSMUSG00000020102	Slc16a7	4921534N07Rik|9030411M13Rik|D630004K10Rik|Mct2	solute carrier family 16 (monocarboxylic acid transporters), member 7	protein-coding
peak_012241	chr3	36475486	36475991	+	0	NA	promoter-TSS (NM_028183)	promoter-TSS (NM_028183)	149	NM_009673	11747	Mm.1620	NM_009673	ENSMUSG00000027712	Anxa5	Anx5|R74653	annexin A5	protein-coding
peak_007840	chr16	91405479	91406178	+	0	NA	promoter-TSS (NM_008349)	promoter-TSS (NM_008349)	-407	NM_008349	16155	Mm.4154	NM_008349	ENSMUSG00000022969	Il10rb	6620401D04Rik|AI528744|CRF2-4|Crfb4|D16H21S58|D21S58h|IL-10R2|Il10r2	interleukin 10 receptor, beta	protein-coding
peak_013879	chr4	125132258	125132778	+	0	NA	Intergenic	B3|SINE|B2	-4637	NM_153159	230738	Mm.402	NM_153159	ENSMUSG00000042677	Zc3h12a	BC036563|MCPIP|MCPIP-1|Mcpip1|Reg1	zinc finger CCCH type containing 12A	protein-coding
peak_006125	chr14	67932570	67932960	+	0	NA	intron (NM_177780, intron 1 of 51)	intron (NM_177780, intron 1 of 51)	807	NM_177780	68813	Mm.258155	NM_177780	ENSMUSG00000044447	Dock5	1110060D06Rik|AI666732|AI956923|BC016533|E130320D18|lr2|rlc	dedicator of cytokinesis 5	protein-coding
peak_011557	chr2	134729195	134729450	+	0	NA	Intergenic	Intergenic	-56842	NM_019677	18795	Mm.330607	NM_019677	ENSMUSG00000051177	Plcb1	3110043I21Rik|AI132408|Plcb|mKIAA0581	phospholipase C, beta 1	protein-coding
peak_007012	chr15	91175291	91175842	+	0	NA	intron (NM_001358967, intron 5 of 9)	intron (NM_001358967, intron 5 of 9)	16441	NM_011994	26874	Mm.295456	NM_011994	ENSMUSG00000055782	Abcd2	ABC39|ALDL1|ALDR|ALDRP	ATP-binding cassette, sub-family D (ALD), member 2	protein-coding
peak_001182	chr1	180403336	180404790	+	0	NA	intron (NM_001081175, intron 2 of 7)	intron (NM_001081175, intron 2 of 7)	-73514	NR_003623	277333	Mm.389223	NM_199472		Gm5069	EG277333	glyceraldehyde-3-phosphate dehydrogenase pseudogene	pseudo
peak_007283	chr16	11143911	11144345	+	0	NA	intron (NR_027502, intron 19 of 22)	LSU-rRNA_Hsa|rRNA|rRNA	-9596	NM_029582	106200	Mm.291015	NM_029582	ENSMUSG00000022498	Txndc11	2810408E11Rik|AI427833|EFP1|Txdc11	thioredoxin domain containing 11	protein-coding
peak_004918	chr13	23759729	23760103	+	0	NA	TTS (NM_178192)	TTS (NM_178192)	1333	NM_178192	326619	Mm.228709	NM_178192	ENSMUSG00000060093	Hist1h4a	-	histone cluster 1, H4a	protein-coding
peak_006350	chr15	5512131	5515111	+	0	NA	intron (NR_045274, intron 1 of 4)	intron (NR_045274, intron 1 of 4)	17303	NR_045274	71432	Mm.291087	NR_045274	ENSMUSG00000110018	5430437J10Rik	-	RIKEN cDNA 5430437J10 gene	ncRNA
peak_001217	chr1	182504260	182504591	+	0	NA	intron (NM_009794, intron 2 of 20)	intron (NM_009794, intron 2 of 20)	13185	NM_009794	12334	Mm.19306	NM_009794	ENSMUSG00000026509	Capn2	AI326419|CALP80|Capa-2|Capa2|m-calpain|m-calpin	calpain 2	protein-coding
peak_000684	chr1	133134726	133134939	+	0	NA	intron (NM_133819, intron 1 of 1)	intron (NM_133819, intron 1 of 1)	3666	NM_133819	108954	Mm.293628	NM_133819	ENSMUSG00000046062	Ppp1r15b	1810033K10Rik|AI606441|C530022L24Rik|CReP	protein phosphatase 1, regulatory subunit 15B	protein-coding
peak_017962	chr7	127260706	127261033	+	0	NA	promoter-TSS (NM_023203)	promoter-TSS (NM_023203)	-202	NM_023203	66422	Mm.29898	NM_023203	ENSMUSG00000042462	Dctpp1	2410015N17Rik|AI854235|RS21-C6	dCTP pyrophosphatase 1	protein-coding
peak_012681	chr3	97992104	97992403	+	0	NA	Intergenic	Intergenic	-21285	NM_010928	18129	Mm.485843	NM_010928	ENSMUSG00000027878	Notch2	AI853703|N2	notch 2	protein-coding
peak_019638	chr9	77750390	77750866	+	0	NA	Intergenic	CpG	-3907	NR_151778	14629	Mm.89888	NM_010295	ENSMUSG00000032350	Gclc	D9Wsu168e|GLCL-H|Ggcs-hs|Glclc	glutamate-cysteine ligase, catalytic subunit	protein-coding
peak_017107	chr7	38182406	38183295	+	0	NA	promoter-TSS (NM_001085385)	promoter-TSS (NM_001085385)	-367	NM_001085385	72244	Mm.187554	NM_028166		1600014C10Rik	AI428873	RIKEN cDNA 1600014C10 gene	protein-coding
peak_011254	chr2	119049034	119049607	+	0	NA	intron (NM_001362732, intron 1 of 7)	intron (NM_001362732, intron 1 of 7)	2201	NM_029617	76464	Mm.202518	NM_029617	ENSMUSG00000027326	Knl1	2310043D08Rik|5730505K17Rik|Casc5	kinetochore scaffold 1	protein-coding
peak_010837	chr2	58177840	58178418	+	0	NA	Intergenic	(TTTG)n|Simple_repeat|Simple_repeat	14155	NR_045895	100042926	Mm.446515	NR_045895	ENSMUSG00000086862	Gm13546	-	predicted gene 13546	ncRNA
peak_002631	chr11	34031977	34032473	+	0	NA	intron (NR_155520, intron 4 of 4)	L2a|LINE|L2	-14703	NM_010696	16822	Mm.265350	NM_010696	ENSMUSG00000002699	Lcp2	AI323664|BB161688|SLP-76|SLP76|m1Khoe|twm	lymphocyte cytosolic protein 2	protein-coding
peak_000991	chr1	167268402	167268974	+	0	NA	intron (NM_030724, intron 1 of 6)	intron (NM_030724, intron 1 of 6)	16439	NM_030724	80914	Mm.280895	NM_030724	ENSMUSG00000026558	Uck2	AA407809|AI481316|AU018180|AU020720|TSA903|UK|UMK|Umpk	uridine-cytidine kinase 2	protein-coding
peak_001333	chr10	7052913	7053164	+	0	NA	Intergenic	Intergenic	-29853	NM_001033391	320495	Mm.331674	NM_001033391	ENSMUSG00000064065	Ipcef1	A130090K04Rik	interaction protein for cytohesin exchange factors 1	protein-coding
peak_018674	chr8	84658449	84665373	+	0	NA	3' UTR (NM_010499, exon 1 of 1)	3' UTR (NM_010499, exon 1 of 1)	941	NM_010499	15936	Mm.399	NM_010499	ENSMUSG00000053560	Ier2	AI317238|Ch1|Pip92	immediate early response 2	protein-coding
peak_012492	chr3	88490551	88494279	+	0	NA	intron (NM_001002011, intron 1 of 11)	intron (NM_001002011, intron 1 of 11)	897	NM_019390	16905	Mm.243014	NM_019390	ENSMUSG00000028063	Lmna	Dhe	lamin A	protein-coding
peak_003406	chr11	97987397	97989360	+	0	NA	Intergenic	Intergenic	-1932	NM_001163608	72324	Mm.39617	NM_028199	ENSMUSG00000017417	Plxdc1	2410003I07Rik|AI848450|Tem7	plexin domain containing 1	protein-coding
peak_007693	chr16	57230783	57231116	+	0	NA	intron (NM_001358433, intron 1 of 18)	intron (NM_001358433, intron 1 of 18)	517	NM_026254	67581	Mm.257819	NM_026254	ENSMUSG00000022749	Tbc1d23	4930451A13Rik|AU015720|AU043671|AU043778|D030022P07Rik|W51689	TBC1 domain family, member 23	protein-coding
peak_003363	chr11	95384169	95385191	+	0	NA	promoter-TSS (NM_001357797)	promoter-TSS (NM_001357797)	-176	NM_016752	110172	Mm.4593	NM_016752	ENSMUSG00000020873	Slc35b1	UGTrel1|Ugalt2	solute carrier family 35, member B1	protein-coding
peak_003052	chr11	72795771	72796287	+	0	NA	promoter-TSS (NM_001045536)	promoter-TSS (NM_001045536)	-190	NM_001024926	192986	Mm.194755	NM_001024926	ENSMUSG00000057778	Cyb5d2	9330151E16Rik|Gm2	cytochrome b5 domain containing 2	protein-coding
peak_016147	chr6	108504598	108505321	+	0	NA	intron (NM_010585, intron 53 of 61)	intron (NM_010585, intron 53 of 61)	15216	NR_106121	102465766		NR_106121	ENSMUSG00000105697	Mir7661	mmu-mir-7661	microRNA 7661	ncRNA
peak_000567	chr1	97768885	97769925	+	0	NA	promoter-TSS (NM_001310773)	promoter-TSS (NM_001310773)	687	NM_173760	227399	Mm.220817	NM_173760	ENSMUSG00000040648	Ppip5k2	AW555814|Cfap160|D330021B20|Hisppd1|Vip2|mKIAA0433	diphosphoinositol pentakisphosphate kinase 2	protein-coding
peak_019254	chr9	41160656	41162790	+	0	NA	Intergenic	Intergenic	-3661	NM_176860	72828	Mm.133615	NM_176860	ENSMUSG00000032020	Ubash3b	2810457I06Rik|BB125008|STS-1|TULA-2|p70	ubiquitin associated and SH3 domain containing, B	protein-coding
peak_016679	chr6	137405815	137406181	+	0	NA	intron (NM_001164401, intron 12 of 25)	intron (NM_001164401, intron 12 of 25)	-4723	NM_001164402	19277	Mm.186361	NM_011216	ENSMUSG00000030223	Ptpro	D28|GLEPP1|PTPBK|PTPROt|PTPU2|PTPoc|PTPphi|Ptpn15|R-PTP-O	protein tyrosine phosphatase, receptor type, O	protein-coding
peak_009327	chr18	77837515	77837853	+	0	NA	intron (NM_013831, intron 2 of 14)	intron (NM_013831, intron 2 of 14)	-41294	NR_152167	619308	Mm.490456	NM_001033812		F830208F22Rik	-	RIKEN cDNA F830208F22 gene	ncRNA
peak_005053	chr13	41403715	41404240	+	0	NA	intron (NM_001111324, intron 2 of 7)	intron (NM_001111324, intron 2 of 7)	-44976	NM_017464	18003	Mm.288980	NM_017464	ENSMUSG00000021365	Nedd9	Cas-L|CasL|HEF1|MEF1|Nedd-9|p105	neural precursor cell expressed, developmentally down-regulated gene 9	protein-coding
peak_004913	chr13	23745456	23746210	+	0	NA	promoter-TSS (NM_175664)	promoter-TSS (NM_175664)	-312	NM_175653	319148	Mm.262517	NM_175653	ENSMUSG00000069310	Hist1h3c	H3-143	histone cluster 1, H3c	protein-coding
peak_017462	chr7	80403185	80405846	+	0	NA	intron (NM_001081454, intron 1 of 15)	intron (NM_001081454, intron 1 of 15)	921	NM_001081454	18550	Mm.5241	NM_011046	ENSMUSG00000030530	Furin	9130404I01Rik|Fur|PACE|Pcsk3|SPC1	furin (paired basic amino acid cleaving enzyme)	protein-coding
peak_013713	chr4	101720666	101723246	+	0	NA	intron (NM_010704, intron 1 of 17)	L2a|LINE|L2	4050	NM_146146	16847	Mm.259282	NM_010704	ENSMUSG00000057722	Lepr	LEPROT|Leprb|Modb1|OB-RGRP|Obr|db|diabetes|obese-like|obl	leptin receptor	protein-coding
peak_016054	chr6	89421350	89423015	+	0	NA	intron (NM_001167736, intron 4 of 6)	intron (NM_001167736, intron 4 of 6)	-59569	NM_008881	18844	Mm.3789	NM_008881	ENSMUSG00000030084	Plxna1	2600013D04Rik|NOV|PlexA1|Plxn1|mKIAA4053	plexin A1	protein-coding
peak_016620	chr6	134114777	134115328	+	0	NA	intron (NM_001303102, intron 2 of 8)	intron (NM_001303102, intron 2 of 8)	79352	NM_007961	14011	Mm.269995	NM_007961	ENSMUSG00000030199	Etv6	AW123102|AW557856|Tel	ets variant 6	protein-coding
peak_007851	chr16	91561904	91562303	+	0	NA	intron (NM_008338, intron 6 of 6)	intron (NM_008338, intron 6 of 6)	15044	NM_008338	15980	Mm.249364	NM_008338	ENSMUSG00000022965	Ifngr2	Ifgr2|Ifgt	interferon gamma receptor 2	protein-coding
peak_014652	chr5	52147312	52147701	+	0	NA	Intergenic	L1M5|LINE|L1	-11489	NR_105845	102466648		NR_105845	ENSMUSG00000098726	Mir6417	Gm27334|mmu-mir-6417	microRNA 6417	ncRNA
peak_004512	chr12	99633582	99634015	+	0	NA	Intergenic	Intergenic	-5824	NR_045288	73457	Mm.383439	NR_045288	ENSMUSG00000100211	1700064M15Rik	-	RIKEN cDNA 1700064M15 gene	ncRNA
peak_008128	chr17	24142100	24142352	+	0	NA	promoter-TSS (NM_011062)	promoter-TSS (NM_011062)	-632	NM_001080773	18607	Mm.10504	NM_011062	ENSMUSG00000024122	Pdpk1	Pdk1	3-phosphoinositide dependent protein kinase 1	protein-coding
peak_018289	chr8	33332476	33333243	+	0	NA	intron (NM_011721, intron 7 of 33)	intron (NM_011721, intron 7 of 33)	52668	NM_001122822	22427	Mm.228805	NM_011721	ENSMUSG00000031583	Wrn	AI846146	Werner syndrome RecQ like helicase	protein-coding
peak_009693	chr19	12574088	12575322	+	0	NA	intron (NM_001346545, intron 1 of 2)	B1_Mm|SINE|Alu	1180	NM_026640	107373	Mm.1643	NM_026640	ENSMUSG00000024691	Fam111a	4632417K18Rik|AW413625	family with sequence similarity 111, member A	protein-coding
peak_004008	chr12	32821081	32822873	+	0	NA	intron (NM_021524, intron 1 of 10)	intron (NM_021524, intron 1 of 10)	1642	NM_021524	59027	Mm.202727	NM_021524	ENSMUSG00000020572	Nampt	1110035O14Rik|AI314458|AI480535|NAmPRTase|Pbef|Pbef1|Visfatin	nicotinamide phosphoribosyltransferase	protein-coding
peak_013730	chr4	105162519	105163272	+	0	NA	intron (NM_080555, intron 1 of 5)	intron (NM_080555, intron 1 of 5)	5548	NM_080555	67916	Mm.348326	NM_080555	ENSMUSG00000028517	Plpp3	1110003O22Rik|2610002D05Rik|AV025606|D4Bwg0538e|D4Bwg1535e|Lpp3|PRG-2|Ppab2b|Ppap2b	phospholipid phosphatase 3	protein-coding
peak_017166	chr7	44886950	44887323	+	0	NA	intron (NM_001331207, intron 3 of 17)	intron (NM_001331207, intron 3 of 17)	5288	NM_001331208	75613	Mm.157778	NM_029365	ENSMUSG00000002968	Med25	2610034E13Rik|2610529E18Rik|ESTM2	mediator complex subunit 25	protein-coding
peak_014864	chr5	93134264	93134640	+	0	NA	intron (NM_001009818, intron 1 of 9)	intron (NM_001009818, intron 1 of 9)	41036	NM_001347377	52398	Mm.394184	NM_001009818	ENSMUSG00000058013	Sept11	6230410I01Rik|AW548875|D5Ertd606e	septin 11	protein-coding
peak_010081	chr19	42145776	42146737	+	0	NA	Intergenic	Intergenic	-1133	NM_183195	277010	Mm.206250	NM_183195	ENSMUSG00000044345	Marveld1	AI504298|Mrvldc1	MARVEL (membrane-associating) domain containing 1	protein-coding
peak_007316	chr16	16473202	16473751	+	0	NA	intron (NM_139232, intron 7 of 16)	RLTR10D2|LTR|ERVK	53935	NM_001301818	224014	Mm.256131	NM_139232	ENSMUSG00000022788	Fgd4	9030023J02Rik|9330209B17Rik|Frabp|ZFYVE6	FYVE, RhoGEF and PH domain containing 4	protein-coding
peak_003346	chr11	94207512	94208016	+	0	NA	Intergenic	PB1D10|SINE|Alu	-3690	NM_009427	22057	Mm.259673	NM_009427	ENSMUSG00000037573	Tob1	Tob|Trob	transducer of ErbB-2.1	protein-coding
peak_008921	chr18	10177198	10178201	+	0	NA	intron (NM_009071, intron 1 of 32)	intron (NM_009071, intron 1 of 32)	4093	NM_009071	19877	Mm.6710	NM_009071	ENSMUSG00000024290	Rock1	1110055K06Rik|Rock-I	Rho-associated coiled-coil containing protein kinase 1	protein-coding
peak_003560	chr11	103411050	103411473	+	0	NA	intron (NM_183034, intron 1 of 11)	intron (NM_183034, intron 1 of 11)	1444	NM_183034	353047	Mm.383308	NM_183034	ENSMUSG00000034247	Plekhm1	AP162|B2|BC038943|D330036J23Rik	pleckstrin homology domain containing, family M (with RUN domain) member 1	protein-coding
peak_008058	chr17	15564308	15565050	+	0	NA	promoter-TSS (NM_001361436)	promoter-TSS (NM_001361436)	-325	NM_001361436	213389	Mm.215162	NM_144809	ENSMUSG00000051977	Prdm9	BC012016|Dsbc1|G1-419-29|Meisetz|PRDM9-B|Rcr1|repro7	PR domain containing 9	protein-coding
peak_004015	chr12	32953538	32955779	+	0	NA	promoter-TSS (NR_044986)	promoter-TSS (NR_044986)	472	NM_198710	19027	Mm.246304	NM_013635	ENSMUSG00000020570	Sypl	AI314763|AI604763|D12Ertd446e|PanI|Pphn|Sypl1	synaptophysin-like protein	protein-coding
peak_007181	chr15	101958689	101959847	+	0	NA	Intergenic	Intergenic	-4981	NM_212487	332131	Mm.325105	NM_212487	ENSMUSG00000050463	Krt78	2310030B04Rik|Kb40	keratin 78	protein-coding
peak_011784	chr2	157203428	157204019	+	0	NA	intron (NM_011249, intron 1 of 21)	intron (NM_011249, intron 1 of 21)	811	NM_011249	19650	Mm.244671	NM_011249	ENSMUSG00000027641	Rbl1	AW547426|PRB1|p107	RB transcriptional corepressor like 1	protein-coding
peak_000998	chr1	167349485	167350074	+	0	NA	promoter-TSS (NM_019993)	promoter-TSS (NM_019993)	-212	NM_019993	56752	Mm.292539	NM_019993	ENSMUSG00000026687	Aldh9a1	AA139417|Abaldh|ESTM40|TMABA-DH|Tmabadh	aldehyde dehydrogenase 9, subfamily A1	protein-coding
peak_011427	chr2	129337924	129338942	+	0	NA	Intergenic	Intergenic	-28461	NM_010554	16175	Mm.15534	NM_010554	ENSMUSG00000027399	Il1a	Il-1a	interleukin 1 alpha	protein-coding
peak_017445	chr7	80078529	80079230	+	0	NA	intron (NM_175433, intron 1 of 4)	intron (NM_175433, intron 1 of 4)	-3622	NR_045695	100859962	Mm.392575	NR_045695	ENSMUSG00000108714	Gm21057	-	predicted gene, 21057	ncRNA
peak_003384	chr11	96966768	96968368	+	0	NA	intron (NM_001363225, intron 2 of 7)	intron (NM_001363225, intron 2 of 7)	1097	NM_001363226	78912	Mm.491183	NM_030220	ENSMUSG00000018678	Sp2	4930480I16Rik|mKIAA0048	Sp2 transcription factor	protein-coding
peak_016716	chr6	145863491	145867218	+	0	NA	promoter-TSS (NM_001271768)	promoter-TSS (NM_001271768)	66	NM_024469	79362	Mm.154529	NM_024469	ENSMUSG00000030256	Bhlhe41	6430520M22Rik|Bhlhb2l|Bhlhb3|DEC2|Sharp1	basic helix-loop-helix family, member e41	protein-coding
peak_006606	chr15	58889893	58890270	+	0	NA	TTS (NM_175151)	TTS (NM_175151)	852	NM_175226	75841	Mm.4537	NM_175226	ENSMUSG00000037075	Rnf139	4930555P18Rik	ring finger protein 139	protein-coding
peak_006633	chr15	59587584	59588616	+	0	NA	intron (NM_026746, intron 4 of 6)	intron (NM_026746, intron 4 of 6)	-60554	NM_144549	211770	Mm.40298	NM_144549	ENSMUSG00000032501	Trib1	A530090O15Rik|TRB-1|Trb1	tribbles pseudokinase 1	protein-coding
peak_004083	chr12	44292378	44292635	+	0	NA	intron (NM_026164, intron 5 of 9)	intron (NM_026164, intron 5 of 9)	23352	NM_026164	67452	Mm.54126	NM_026164	ENSMUSG00000036257	Pnpla8	1200006O19Rik|AI467579|Ipla2(gamma)	patatin-like phospholipase domain containing 8	protein-coding
peak_003705	chr11	115705964	115706296	+	0	NA	intron (NM_008163, intron 1 of 5)	B2_Mm2|SINE|B2	2467	NM_008163	14784	Mm.439649	NM_008163	ENSMUSG00000059923	Grb2	AA408164|Ash	growth factor receptor bound protein 2	protein-coding
peak_011849	chr2	164679002	164680646	+	0	NA	Intergenic	Intergenic	-5283	NM_001012704	408190	Mm.376205	NM_001012704	ENSMUSG00000067704	Wfdc13	Wfdc13l1	WAP four-disulfide core domain 13	protein-coding
peak_010422	chr2	6725609	6726600	+	0	NA	intron (NM_001110230, intron 2 of 14)	intron (NM_001110230, intron 2 of 14)	-4442	NM_001310447	14007	Mm.398543	NM_010160	ENSMUSG00000002107	Celf2	B230218O03|B230345P09Rik|C88023|CELF-2|CUG-BP2|Cugbp2|D230046B21Rik|Etr-3|Napor|Napor-2|mETR-3	CUGBP, Elav-like family member 2	protein-coding
peak_013804	chr4	117123861	117129296	+	0	NA	promoter-TSS (NR_024078)	promoter-TSS (NR_024078)	-235	NM_175030	242646	Mm.358914	NM_175030	ENSMUSG00000047671	Tctex1d4	4833401D15Rik	Tctex1 domain containing 4	protein-coding
peak_003585	chr11	106076156	106076660	+	0	NA	Intergenic	Intergenic	-8494	NM_011947	26406	Mm.27041	NM_011947	ENSMUSG00000020700	Map3k3	AW548911|MAPKKK3|Mekk3|mKIAA4031	mitogen-activated protein kinase kinase kinase 3	protein-coding
peak_010636	chr2	30205219	30205383	+	0	NA	intron (NM_172404, intron 1 of 13)	intron (NM_172404, intron 1 of 13)	546	NM_001356475	70266	Mm.216089	NM_172404	ENSMUSG00000039648	Kyat1	2010009K05Rik|AI182306|Ccbl1|Gtk|Kat1|KatI	kynurenine aminotransferase 1	protein-coding
peak_010777	chr2	45115377	45116153	+	0	NA	intron (NM_001355288, intron 1 of 10)	intron (NM_001355288, intron 1 of 10)	1677	NM_001355288	24136	Mm.440702	NM_015753	ENSMUSG00000026872	Zeb2	9130203F04Rik|D130016B08Rik|SIP1|Zfhx1b|Zfx1b|Zfxh1b	zinc finger E-box binding homeobox 2	protein-coding
peak_003380	chr11	96773193	96773586	+	0	NA	intron (NM_001163389, intron 3 of 7)	B1F2|SINE|Alu	4166	NM_028965	74479	Mm.270781	NM_028965	ENSMUSG00000020876	Snx11	4933439F10Rik|A930041K09Rik|AI117694	sorting nexin 11	protein-coding
peak_006505	chr15	39933712	39934084	+	0	NA	intron (NM_172814, intron 1 of 6)	intron (NM_172814, intron 1 of 6)	10096	NM_001347036	239393	Mm.39874	NM_172814	ENSMUSG00000022305	Lrp12	AI848829|C820005L12Rik|LRP-12	low density lipoprotein-related protein 12	protein-coding
peak_001630	chr10	45020917	45021536	+	0	NA	Intergenic	Lx7|LINE|L1	-45990	NM_011156	19072	Mm.37294	NM_011156	ENSMUSG00000019849	Prep	AI047692|AI450383|D10Wsu136e|PE|PEP|Pop	prolyl endopeptidase	protein-coding
peak_010065	chr19	41597334	41598147	+	0	NA	Intergenic	Intergenic	9089	NR_106166	102465884		NR_106166	ENSMUSG00000098286	Mir8091	Gm27575|mmu-mir-8091	microRNA 8091	ncRNA
peak_016256	chr6	115897326	115897725	+	0	NA	intron (NM_031177, intron 14 of 28)	intron (NM_031177, intron 14 of 28)	-34383	NM_145383	212541	Mm.2965	NM_145383	ENSMUSG00000030324	Rho	Noerg1|Opn2|Ops|RP4	rhodopsin	protein-coding
peak_008536	chr17	47506341	47506870	+	0	NA	intron (NM_001081635, intron 1 of 6)	intron (NM_001081635, intron 1 of 6)	1554	NM_001081635	12445	Mm.27291	NM_007632	ENSMUSG00000034165	Ccnd3	9230106B05Rik|AA682053|AL024085|AW146355|C78795	cyclin D3	protein-coding
peak_016822	chr7	4792634	4793244	+	0	NA	promoter-TSS (NM_009081)	promoter-TSS (NM_009081)	-26	NM_009081	19943	Mm.379002	NM_009081	ENSMUSG00000030432	Rpl28	D7Wsu21e	ribosomal protein L28	protein-coding
peak_000402	chr1	80722539	80723703	+	0	NA	intron (NM_175291, intron 1 of 55)	intron (NM_175291, intron 1 of 55)	35432	NM_175291	210293	Mm.133473	NM_175291	ENSMUSG00000038608	Dock10	9330153B10Rik|A630054M16Rik|Jr4|Jr5|R75174|ZIZ3|Zizimin3|mKIAA0694	dedicator of cytokinesis 10	protein-coding
peak_018204	chr8	13293656	13294228	+	0	NA	intron (NM_001364217, intron 3 of 12)	intron (NM_001364217, intron 3 of 12)	5728	NM_001364217	234076	Mm.219813	NM_172282	ENSMUSG00000038497	Tmco3	B230339H12Rik|C87304	transmembrane and coiled-coil domains 3	protein-coding
peak_013467	chr4	56953174	56953502	+	0	NA	Intergenic	MTD|LTR|ERVL-MaLR	-5909	NM_001369260	242474	Mm.296632	NM_175518	ENSMUSG00000055296	Tmem245	A630051L19Rik|AI957324|D730040F13Rik	transmembrane protein 245	protein-coding
peak_019587	chr9	70241749	70242020	+	0	NA	intron (NM_181072, intron 1 of 27)	intron (NM_181072, intron 1 of 27)	34534	NM_181072	71602	Mm.249311	NM_181072	ENSMUSG00000032220	Myo1e	2310020N23Rik|9130023P14Rik|AA407778|myosin-1e|myr 3	myosin IE	protein-coding
peak_011920	chr2	167360515	167360813	+	0	NA	Intergenic	CT-rich|Low_complexity|Low_complexity	-11486	NM_019835	56336	Mm.200886	NM_019835	ENSMUSG00000017929	B4galt5	9430078I07Rik|AW049941|AW539721	UDP-Gal:betaGlcNAc beta 1,4-galactosyltransferase, polypeptide 5	protein-coding
peak_003154	chr11	78982432	78983329	+	0	NA	intron (NM_001159301, intron 1 of 9)	intron (NM_001159301, intron 1 of 9)	2044	NM_001159301	16859	Mm.341434	NM_010708	ENSMUSG00000001123	Lgals9	AA407335|AI194909|AI265545|LGALS35|Lgals5|gal-9|galectin-9	lectin, galactose binding, soluble 9	protein-coding
peak_000872	chr1	154117960	154118427	+	0	NA	Intergenic	Intergenic	-82994	NM_001204908	100503355	Mm.484410	NM_001204908	ENSMUSG00000066797	Zfp648	Gm10178|Gm203	zinc finger protein 648	protein-coding
peak_013441	chr4	55530291	55530561	+	0	NA	exon (NM_010637, exon 3 of 5)	exon (NM_010637, exon 3 of 5)	2049	NM_010637	16600	Mm.4325	NM_010637	ENSMUSG00000003032	Klf4	EZF|Gklf|Zie	Kruppel-like factor 4 (gut)	protein-coding
peak_017719	chr7	100538828	100540296	+	0	NA	3' UTR (NM_183270, exon 2 of 2)	3' UTR (NM_183270, exon 2 of 2)	2462	NM_183270	68185	Mm.228995	NM_183270	ENSMUSG00000044881	Coa4	5330414O08Rik|AI115477|AW047259|Chchd8|E2ig2	cytochrome c oxidase assembly factor 4	protein-coding
peak_002771	chr11	53762995	53764275	+	0	NA	promoter-TSS (NR_106131)	promoter-TSS (NR_106131)	19	NR_106131	102465772		NR_106131	ENSMUSG00000099153	Mir7671	Gm27802|mmu-mir-7671	microRNA 7671	ncRNA
peak_003944	chr12	20885328	20885813	+	0	NA	Intergenic	Intergenic	-69791	NR_015521	69513	Mm.273972	NR_015521	ENSMUSG00000099759	1700030C10Rik	-	RIKEN cDNA 1700030C10 gene	ncRNA
peak_013069	chr3	145964708	145964923	+	0	NA	Intergenic	Intergenic	-23055	NM_001166064	214804	Mm.268854	NM_001166064	ENSMUSG00000036863	Syde2	C430017H16Rik	synapse defective 1, Rho GTPase, homolog 2 (C. elegans)	protein-coding
peak_019742	chr9	94691759	94692247	+	0	NA	intron (NM_177909, intron 2 of 15)	intron (NM_177909, intron 2 of 15)	22111	NM_177909	331004	Mm.326125	NM_177909	ENSMUSG00000031129	Slc9a9	5730527A11Rik|9930105B05|AI854429|Nhe9	solute carrier family 9 (sodium/hydrogen exchanger), member 9	protein-coding
peak_000476	chr1	87828278	87828878	+	0	NA	intron (NM_009118, intron 10 of 15)	intron (NM_009118, intron 10 of 15)	-24709	NM_177646	227333	Mm.277217	NM_177646	ENSMUSG00000070738	Dgkd	AI841987|D330025K09|DGKdelta|dgkd-2	diacylglycerol kinase, delta	protein-coding
peak_005017	chr13	40912820	40914747	+	0	NA	intron (NM_008105, intron 1 of 2)	intron (NM_008105, intron 1 of 2)	-3851	NM_133219	14538	Mm.314757	NM_008105	ENSMUSG00000021360	Gcnt2	5330430K10Rik|IGnT|IGnTA|IGnTB|IGnTC	glucosaminyl (N-acetyl) transferase 2, I-branching enzyme	protein-coding
peak_017138	chr7	43579182	43580500	+	0	NA	intron (NM_001357769, intron 1 of 3)	intron (NM_001357769, intron 1 of 3)	255	NM_001357769	210105	Mm.234422	NM_172482	ENSMUSG00000030469	Zfp719	8030458J18|9430094P17Rik|C630016O21Rik|mszf6	zinc finger protein 719	protein-coding
peak_012154	chr3	21955515	21956158	+	0	NA	Intergenic	Intergenic	-120816	NM_030732	81004	Mm.202966	NM_030732	ENSMUSG00000027630	Tbl1xr1	8030499H02Rik|A630076E03Rik|AW539987|C21|C230089I12Rik|DC42|Ira1|TBLR1	transducin (beta)-like 1X-linked receptor 1	protein-coding
peak_015150	chr5	122768891	122769091	+	0	NA	intron (NM_001199676, intron 1 of 16)	intron (NM_001199676, intron 1 of 16)	10419	NM_001199676	207565	Mm.289237	NM_145358	ENSMUSG00000029471	Camkk2	6330570N16Rik|AW061083|mKIAA0787	calcium/calmodulin-dependent protein kinase kinase 2, beta	protein-coding
peak_010879	chr2	60365643	60366546	+	0	NA	intron (NM_013825, intron 3 of 34)	B4A|SINE|B4	17179	NM_013825	17076	Mm.2074	NM_013825	ENSMUSG00000026980	Ly75	CD205|DEC-205|DEC205	lymphocyte antigen 75	protein-coding
peak_011014	chr2	75892182	75892687	+	0	NA	intron (NM_172666, intron 13 of 19)	intron (NM_172666, intron 13 of 19)	46028	NM_028235	72421	Mm.275109	NM_028235	ENSMUSG00000075273	Ttc30b	2510042P03Rik|Tcc30b	tetratricopeptide repeat domain 30B	protein-coding
peak_009393	chr19	3378272	3379567	+	0	NA	intron (NM_013495, intron 15 of 18)	intron (NM_013495, intron 15 of 18)	-9938	NM_001039658	17771	Mm.209941	NM_010841	ENSMUSG00000024905	Tesmin	Mtl5	testis expressed metallothionein like	protein-coding
peak_019584	chr9	69453383	69459099	+	0	NA	promoter-TSS (NR_037296)	promoter-TSS (NR_037296)	-703	NR_037296	100526560		NR_037296	ENSMUSG00000093042	Mir3109	mir-3109|mmu-mir-3109	microRNA 3109	ncRNA
peak_009355	chr18	80714562	80714919	+	0	NA	Intergenic	Intergenic	-1669	NM_001164110	18018	Mm.329560	NM_016791	ENSMUSG00000033016	Nfatc1	2210017P03Rik|AI449492|AV076380|NF-ATc|NFAT2|NFATc|Nfatcb	nuclear factor of activated T cells, cytoplasmic, calcineurin dependent 1	protein-coding
peak_007341	chr16	18411852	18412966	+	0	NA	intron (NM_007744, intron 1 of 4)	MER34|LTR|ERV1	1085	NM_001111063	12846	Mm.100940	NM_007744	ENSMUSG00000000326	Comt	Comt1|D16Wsu103e|D330014B15Rik	catechol-O-methyltransferase	protein-coding
peak_016048	chr6	88829491	88829886	+	0	NA	Intergenic	ORR1D2|LTR|ERVL-MaLR	12247	NM_001362152	80283	Mm.166858	NM_030251	ENSMUSG00000030083	Abtb1	AI847549|BC003234|BPOZ|EF1ABP	ankyrin repeat and BTB (POZ) domain containing 1	protein-coding
peak_017770	chr7	106270835	106271288	+	0	NA	Intergenic	RLTR45|LTR|ERVK	53467	NR_030720	668128	Mm.484022	NR_030720		Gm8989	EG668128|Gm21911	very large inducible GTPase 1 pseudogene	pseudo
peak_017710	chr7	100474765	100475047	+	0	NA	intron (NM_009464, intron 1 of 6)	intron (NM_009464, intron 1 of 6)	1915	NM_009464	22229	Mm.6254	NM_009464	ENSMUSG00000032942	Ucp3	AI645527|Slc25a9|UCP-3	uncoupling protein 3 (mitochondrial, proton carrier)	protein-coding
peak_018489	chr8	69091892	69092375	+	0	NA	intron (NM_007509, intron 1 of 13)	intron (NM_007509, intron 1 of 13)	-2911	NM_153054	110877	Mm.19301	NM_153054	ENSMUSG00000036330	Slc18a1	4832416I10Rik|Vat1|Vmat1	solute carrier family 18 (vesicular monoamine), member 1	protein-coding
peak_019938	chr9	116175519	116176096	+	0	NA	promoter-TSS (NM_029575)	promoter-TSS (NM_029575)	-444	NM_029575	21813	Mm.172346	NM_009371	ENSMUSG00000032440	Tgfbr2	1110020H15Rik|AU042018|DNIIR|RIIDN|TBR-II|TbetaR-II|TbetaRII	transforming growth factor, beta receptor II	protein-coding
peak_011448	chr2	129560466	129560734	+	0	NA	Intergenic	Intergenic	-23998	NM_177653	228592	Mm.452175	NM_177653	ENSMUSG00000043727	F830045P16Rik	Sirpb3	RIKEN cDNA F830045P16 gene	protein-coding
peak_003192	chr11	82022053	82024390	+	0	NA	Intergenic	Intergenic	-12356	NM_011333	20296	Mm.290320	NM_011333	ENSMUSG00000035385	Ccl2	AI323594|HC11|JE|MCAF|MCP-1|MCP1|SMC-CF|Scya2|Sigje	chemokine (C-C motif) ligand 2	protein-coding
peak_012394	chr3	65953266	65959456	+	0	NA	intron (NM_001355433, intron 3 of 11)	intron (NM_001355433, intron 3 of 11)	1888	NM_019937	56706	Mm.175612	NM_019937	ENSMUSG00000027829	Ccnl1	2610030E23Rik|AU018493|Ccnl|ania-6a	cyclin L1	protein-coding
peak_001140	chr1	176817600	176819603	+	0	NA	intron (NR_151682, intron 1 of 16)	intron (NR_151682, intron 1 of 16)	3941	NM_029756	76816	Mm.171399	NM_029756	ENSMUSG00000026504	Sdccag8	2700048G21Rik|5730470G24Rik|Cccap	serologically defined colon cancer antigen 8	protein-coding
peak_001955	chr10	81494679	81495177	+	0	NA	intron (NM_134009, intron 1 of 13)	intron (NM_134009, intron 1 of 13)	1435	NM_134009	103425	Mm.302791	NM_134009	ENSMUSG00000020238	Ncln	3100002P13Rik|AW120537	nicalin	protein-coding
peak_009252	chr18	65206837	65207405	+	0	NA	intron (NM_031881, intron 25 of 29)	(CATA)n|Simple_repeat|Simple_repeat	-41740	NR_029600	387231		NR_029600	ENSMUSG00000065402	Mir122	Mir122a|Mirn122a|mir-122|mmu-mir-122	microRNA 122	ncRNA
peak_001584	chr10	42891871	42893491	+	0	NA	intron (NM_001359265, intron 1 of 6)	B3|SINE|B2	32169	NM_001359264	268297	Mm.98731	NM_172938	ENSMUSG00000044770	Scml4	9330161D17|mFLJ00197	Scm polycomb group protein like 4	protein-coding
peak_000896	chr1	155795441	155796979	+	0	NA	intron (NM_001024945, intron 2 of 11)	intron (NM_001024945, intron 2 of 11)	16689	NM_023268	104009	Mm.27035	NM_023268	ENSMUSG00000033684	Qsox1	1300003H02Rik|QSOX|Qscn6|SOx|b2b2673Clo	quiescin Q6 sulfhydryl oxidase 1	protein-coding
peak_019506	chr9	64737591	64738354	+	0	NA	promoter-TSS (NM_017382)	promoter-TSS (NM_017382)	-216	NM_017382	53869	Mm.1387	NM_017382	ENSMUSG00000004771	Rab11a	-	RAB11A, member RAS oncogene family	protein-coding
peak_017610	chr7	90197138	90197323	+	0	NA	intron (NM_001360867, intron 19 of 19)	intron (NM_001360867, intron 19 of 19)	67017	NM_001252520	233489	Mm.235175	NM_146194	ENSMUSG00000039361	Picalm	CALM|CLTH|PAP180|fit-1|fit1|mKIAA4114	phosphatidylinositol binding clathrin assembly protein	protein-coding
peak_013186	chr4	10920029	10921098	+	0	NA	Intergenic	Intergenic	46065	NM_026005	67157	Mm.440552	NM_026005	ENSMUSG00000059482	2610301B20Rik	AI428449	RIKEN cDNA 2610301B20 gene	protein-coding
peak_007976	chr17	5798428	5798904	+	0	NA	promoter-TSS (NR_045079)	promoter-TSS (NR_045079)	9	NR_045081	78512	Mm.23696	NR_045079	ENSMUSG00000096965	3300005D01Rik	-	RIKEN cDNA 3300005D01 gene	ncRNA
peak_013849	chr4	122837938	122838201	+	0	NA	intron (NM_008917, intron 1 of 8)	RLTR17B_Mm|LTR|ERVK	1842	NM_008917	19063	Mm.277719	NM_008917	ENSMUSG00000028657	Ppt1	9530043G02Rik|AA960502|C77813|CLN1|D4Ertd184e|INCL|PPT	palmitoyl-protein thioesterase 1	protein-coding
peak_002921	chr11	68518206	68518648	+	0	NA	intron (NM_001004435, intron 1 of 19)	L1MD2|LINE|L1	15408	NR_126154	104709	Mm.234573	NM_001004435	ENSMUSG00000046207	Pik3r6	BB220380|p84|p84 PIKAP|p87(PIKAP)|p87PIKAP	phosphoinositide-3-kinase regulatory subunit 5	protein-coding
peak_019135	chr9	22150428	22151359	+	0	NA	Intergenic	RLTR13D3|LTR|ERVK	-5953	NM_001082532	66268	Mm.28924	NM_025457	ENSMUSG00000010607	Pigyl	1810008A14Rik|PIG-Y|Pigy	phosphatidylinositol glycan anchor biosynthesis, class Y-like	protein-coding
peak_015511	chr5	150592317	150593580	+	0	NA	intron (NM_133898, intron 1 of 4)	intron (NM_133898, intron 1 of 4)	1577	NM_133898	100637	Mm.279932	NM_133898	ENSMUSG00000041132	N4bp2l1	2410024N18Rik|AI428195|B230342M21Rik	NEDD4 binding protein 2-like 1	protein-coding
peak_009718	chr19	16049975	16050716	+	0	NA	Intergenic	Intergenic	65270	NR_045355	100502653	Mm.149980	NR_045355	ENSMUSG00000097557	C130060C02Rik	-	RIKEN cDNA C130060C02 gene	ncRNA
peak_019267	chr9	43325588	43327387	+	0	NA	intron (NM_023655, intron 5 of 8)	intron (NM_023655, intron 5 of 8)	15724	NM_023655	72169	Mm.273277	NM_023655	ENSMUSG00000032013	Trim29	1110047J21Rik|2810431N19Rik|4732461M22Rik|AI119726	tripartite motif-containing 29	protein-coding
peak_001112	chr1	172515988	172516298	+	0	NA	Intergenic	Arthur1B|DNA|hAT-Tip100	-4987	NM_027972	71870	Mm.78373	NM_027972	ENSMUSG00000026546	Cfap45	1700028D05Rik|Ccdc19|Nesg1	cilia and flagella associated protein 45	protein-coding
peak_016604	chr6	129746959	129748007	+	0	NA	Intergenic	Intergenic	-6999	NM_177155	320407	Mm.123265	NM_177155	ENSMUSG00000043932	Klri2	A530090P03Rik	killer cell lectin-like receptor family I member 2	protein-coding
peak_000071	chr1	33960864	33961301	+	0	NA	intron (NM_001276764, intron 2 of 102)	intron (NM_001276764, intron 2 of 102)	-50513	NM_133833	13518	Mm.336625	NM_010081	ENSMUSG00000026131	Dst	2310001O04Rik|A830042E19Rik|AW554249|BP230|BPAG1-n|Bpag|Bpag1|Macf2|ah|athetoid|dt|mKIAA0728|nmf203|nmf339	dystonin	protein-coding
peak_008330	chr17	33929211	33929939	+	0	NA	promoter-TSS (NM_009059)	promoter-TSS (NM_009059)	-319	NM_009059	19732	Mm.43777	NM_009059	ENSMUSG00000041354	Rgl2	KE1.5|Rab2l|Rgt2|Rlf	ral guanine nucleotide dissociation stimulator-like 2	protein-coding
peak_012212	chr3	30856259	30857371	+	0	NA	intron (NM_001286994, intron 1 of 3)	intron (NM_001286994, intron 1 of 3)	865	NM_001286994	71862	Mm.272019	NM_027965	ENSMUSG00000037661	Gpr160	1700025D19Rik|GPCR150	G protein-coupled receptor 160	protein-coding
peak_010844	chr2	58196602	58197468	+	0	NA	Intergenic	L1MA6|LINE|L1	33061	NR_045895	100042926	Mm.446515	NR_045895	ENSMUSG00000086862	Gm13546	-	predicted gene 13546	ncRNA
peak_017314	chr7	67461633	67462407	+	0	NA	Intergenic	Intergenic	-89162	NM_001357324	17258	Mm.132788	NM_001033713	ENSMUSG00000030557	Mef2a	A430079H05Rik	myocyte enhancer factor 2A	protein-coding
peak_014247	chr4	149166563	149166980	+	0	NA	promoter-TSS (NM_001356332)	promoter-TSS (NM_001356332)	-66	NM_001081274	110208	Mm.252080	NM_025801	ENSMUSG00000028961	Pgd	0610042A05Rik|AU019875|C78335	phosphogluconate dehydrogenase	protein-coding
peak_015267	chr5	135008731	135009927	+	0	NA	promoter-TSS (NM_145215)	promoter-TSS (NM_145215)	30	NM_145215	68758	Mm.389700	NM_145215	ENSMUSG00000040532	Abhd11	1110054D16Rik|A630008N09Rik|Wbscr21	abhydrolase domain containing 11	protein-coding
peak_007779	chr16	85070065	85073712	+	0	NA	intron (NM_007471, intron 5 of 15)	intron (NM_007471, intron 5 of 15)	99677	NR_045889	100038614	Mm.441351	NR_045889	ENSMUSG00000115518	Gm10791	-	predicted gene 10791	ncRNA
peak_006361	chr15	6387416	6387597	+	0	NA	intron (NM_001037905, intron 1 of 13)	intron (NM_001037905, intron 1 of 13)	758	NM_001310446	13132	Mm.240830	NM_023118	ENSMUSG00000022150	Dab2	5730435J12Rik|AA960054|AI957090|D15Wsu122e|D630005B22Rik|Doc-2|Doc2|p96	disabled 2, mitogen-responsive phosphoprotein	protein-coding
peak_007324	chr16	17006678	17006974	+	0	NA	intron (NM_001357115, intron 1 of 8)	intron (NM_001357115, intron 1 of 8)	23444	NM_001038663	26413	Mm.196581	NM_011949	ENSMUSG00000063358	Mapk1	9030612K14Rik|AA407128|AU018647|C78273|ERK|Erk2|MAPK2|PRKM2|Prkm1|p41mapk|p42mapk	mitogen-activated protein kinase 1	protein-coding
peak_011740	chr2	154657217	154658514	+	0	NA	intron (NM_029362, intron 1 of 4)	intron (NM_029362, intron 1 of 4)	839	NM_029362	75608	Mm.262480	NM_029362	ENSMUSG00000038467	Chmp4b	2010012F05Rik|C76846|Snf7-2	charged multivesicular body protein 4B	protein-coding
peak_009065	chr18	39184751	39186469	+	0	NA	intron (NM_175164, intron 11 of 22)	intron (NM_175164, intron 11 of 22)	192465	NM_175164	71302	Mm.329396	NM_175164	ENSMUSG00000036452	Arhgap26	1810044B20Rik|2610010G17Rik|4933432P15Rik|AI853435|mKIAA0621	Rho GTPase activating protein 26	protein-coding
peak_017898	chr7	120834577	120836426	+	0	NA	Intergenic	tRNA-Leu-CTA|tRNA|tRNA	-7330	NM_007908	13631	Mm.25997	NM_007908	ENSMUSG00000035064	Eef2k	C86191|eEF-2K	eukaryotic elongation factor-2 kinase	protein-coding
peak_008339	chr17	34027888	34028385	+	0	NA	promoter-TSS (NM_013543)	promoter-TSS (NM_013543)	-81	NM_013543	14979	Mm.275452	NM_013543	ENSMUSG00000073422	H2-Ke6	D17H6S112E|H-2Ke6|Hsd17b8|Ke-6|Ke6|Ring2	H2-K region expressed gene 6	protein-coding
peak_019702	chr9	88731606	88732301	+	0	NA	promoter-TSS (NM_007536)	promoter-TSS (NM_007536)	-103	NM_007536	12047	Mm.378888	NM_007536	ENSMUSG00000099974	Bcl2a1d	A1-d	B cell leukemia/lymphoma 2 related protein A1d	protein-coding
peak_006032	chr14	61860727	61862295	+	0	NA	Intergenic	Intergenic	-179138	NR_028264	668253	Mm.32886	NR_028264	ENSMUSG00000097589	Dleu2	1810047A16Rik|4932411A06Rik|7730401J12Rik|AI197277|AI788824|Alt1|Gm9069|Leu2	deleted in lymphocytic leukemia, 2	ncRNA
peak_007774	chr16	78577812	78578039	+	0	NA	Intergenic	Intergenic	-1237	NM_025967	67102	Mm.37332	NM_025967	ENSMUSG00000022864	D16Ertd472e	1700010I10Rik|2310009O17Rik|E330003K22Rik|Eurl	DNA segment, Chr 16, ERATO Doi 472, expressed	protein-coding
peak_014754	chr5	72883823	72884161	+	0	NA	Intergenic	Intergenic	-15544	NM_001113460	21682	Mm.319581	NM_013689	ENSMUSG00000029217	Tec	-	tec protein tyrosine kinase	protein-coding
peak_017227	chr7	49000762	49001244	+	0	NA	intron (NM_001111016, intron 2 of 38)	intron (NM_001111016, intron 2 of 38)	41930	NM_001111016	78286	Mm.333881	NM_175272	ENSMUSG00000052512	Nav2	5330421F07Rik|AU067780|BQ960892|HELAD1|POMFIL2|RAINB1|RAINB2|Unc53H2|mKIAA3015	neuron navigator 2	protein-coding
peak_007978	chr17	5941911	5943091	+	0	NA	intron (NR_151772, intron 1 of 25)	intron (NR_151772, intron 1 of 25)	1221	NM_001113352	20975	Mm.236068	NM_011523	ENSMUSG00000023805	Synj2	AI481647|SJ2|mKIAA0348	synaptojanin 2	protein-coding
peak_016343	chr6	120179621	120180081	+	0	NA	intron (NM_016718, intron 1 of 3)	intron (NM_016718, intron 1 of 3)	-13972	NM_001347432	29862	Mm.103668	NM_016718	ENSMUSG00000041377	Ninj2	-	ninjurin 2	protein-coding
peak_009178	chr18	56735826	56736257	+	0	NA	intron (NM_010721, intron 5 of 10)	intron (NM_010721, intron 5 of 10)	28228	NM_010721	16906	Mm.4105	NM_010721	ENSMUSG00000024590	Lmnb1	-	lamin B1	protein-coding
peak_006547	chr15	50834989	50835322	+	0	NA	intron (NM_001310481, intron 2 of 5)	intron (NM_001310481, intron 2 of 5)	53894	NM_001310481	83925	Mm.30466	NM_032000	ENSMUSG00000038679	Trps1	AI115454|AI447310|D15Ertd586e	transcriptional repressor GATA binding 1	protein-coding
peak_014942	chr5	102034343	102034561	+	0	NA	intron (NM_172882, intron 2 of 66)	intron (NM_172882, intron 2 of 66)	35469	NM_172882	72145	Mm.332522	NM_172882	ENSMUSG00000043940	Wdfy3	2610509D04Rik|ALFY|AW319683|B930017C24|BWF1|Bchs|D5Ertd66e|Ggtb3|ZFYVE25|mKIAA0993	WD repeat and FYVE domain containing 3	protein-coding
peak_004487	chr12	94210637	94210999	+	0	NA	Intergenic	L1_Mus2|LINE|L1	283480	NR_106201	102466888		NR_106201	ENSMUSG00000098931	Mir8099-2	Gm27692|mmu-mir-8099-2	microRNA 8099-2	ncRNA
peak_012642	chr3	96226652	96227097	+	0	NA	Intergenic	RLTR11D|LTR|ERVK	5802	NM_178214	319190	Mm.439791	NM_178214	ENSMUSG00000068854	Hist2h2be	AV127319|H2b-613|T25626	histone cluster 2, H2be	protein-coding
peak_008557	chr17	48228545	48229779	+	0	NA	Intergenic	Intergenic	-3577	NM_001347399	58217	Mm.248352	NM_021406	ENSMUSG00000042265	Trem1	-	triggering receptor expressed on myeloid cells 1	protein-coding
peak_011569	chr2	136979012	136979672	+	0	NA	intron (NR_149746, intron 4 of 8)	intron (NR_149746, intron 4 of 8)	79991	NM_001038641	74243	Mm.330612	NM_028201	ENSMUSG00000027281	Slx4ip	2210009G21Rik|2410004I22Rik|C85661|Slxip	SLX4 interacting protein	protein-coding
peak_010011	chr19	40683915	40684743	+	0	NA	intron (NM_009848, intron 1 of 9)	L3|LINE|CR1	24559	NM_009848	12495	Mm.2824	NM_009848	ENSMUSG00000048120	Entpd1	2610206B08Rik|AA408691|Cd39|E130009M23Rik|NTPDase-1	ectonucleoside triphosphate diphosphohydrolase 1	protein-coding
peak_008213	chr17	29006766	29007525	+	0	NA	intron (NM_001357173, intron 1 of 13)	intron (NM_001357173, intron 1 of 13)	850	NM_134115	106504	Mm.439986	NM_134115	ENSMUSG00000024006	Stk38	5830476G13Rik|9530097A09Rik|AA617404|Ndr1	serine/threonine kinase 38	protein-coding
peak_010283	chr19	56725492	56727440	+	0	NA	Intergenic	Intergenic	4349	NM_007419	11554	Mm.46797	NM_007419	ENSMUSG00000035283	Adrb1	Adrb-1|beta-AR	adrenergic receptor, beta 1	protein-coding
peak_001606	chr10	44326846	44327465	+	0	NA	intron (NM_053069, intron 6 of 7)	intron (NM_053069, intron 6 of 7)	-32521	NR_035450	100316688		NR_035450	ENSMUSG00000089260	Mir1929	mir-1929|mmu-mir-1929	microRNA 1929	ncRNA
peak_019691	chr9	88522474	88523013	+	0	NA	non-coding (NR_040721, exon 1 of 5)	non-coding (NR_040721, exon 1 of 5)	154	NR_040721	72655	Mm.21798	NR_040721	ENSMUSG00000097195	Snhg5	2810026P18Rik|4933428I09Rik|mU50HG-b	small nucleolar RNA host gene 5	ncRNA
peak_018658	chr8	84195973	84196643	+	0	NA	Intergenic	B2_Mm2|SINE|B2	-12210	NR_029740	387216		NR_029740	ENSMUSG00000065611	Mir23a	Mirn23a|mir-23a|mmu-mir-23a	microRNA 23a	ncRNA
peak_016506	chr6	125499971	125500494	+	0	NA	Intergenic	Intergenic	-5472	NM_007657	12527	Mm.210676	NM_007657	ENSMUSG00000030342	Cd9	Tspan29	CD9 antigen	protein-coding
peak_014532	chr5	31697578	31699538	+	0	NA	promoter-TSS (NM_153196)	promoter-TSS (NM_153196)	508	NM_144541	107976	Mm.482126	NM_144541	ENSMUSG00000052139	Babam2	6030405P19Rik|AI429776|B830038C02Rik|Bre	BRISC and BRCA1 A complex member 2	protein-coding
peak_017034	chr7	29008133	29008732	+	0	NA	exon (NM_009109, exon 101 of 106)	exon (NM_009109, exon 101 of 106)	25578	NM_008279	26411	Mm.148278	NM_008279	ENSMUSG00000037337	Map4k1	Hpk1|mHPK1	mitogen-activated protein kinase kinase kinase kinase 1	protein-coding
peak_009064	chr18	39184239	39184636	+	0	NA	intron (NM_175164, intron 11 of 22)	intron (NM_175164, intron 11 of 22)	191292	NM_175164	71302	Mm.329396	NM_175164	ENSMUSG00000036452	Arhgap26	1810044B20Rik|2610010G17Rik|4933432P15Rik|AI853435|mKIAA0621	Rho GTPase activating protein 26	protein-coding
peak_008449	chr17	36042564	36043028	+	0	NA	promoter-TSS (NM_010397)	promoter-TSS (NM_010397)	-54	NM_001359754	15039	Mm.195061	NM_010396	ENSMUSG00000056116	H2-T22	27b|H-2T17|H-2T22|H2-T17|T22b	histocompatibility 2, T region locus 22	protein-coding
peak_001897	chr10	80223220	80223450	+	0	NA	intron (NR_038088, intron 1 of 4)	RLTR13C2|LTR|ERVK	-3263	NM_023431	68114	Mm.273418	NM_023431	ENSMUSG00000020156	Pwwp3a	2610019J09|9430059D04Rik|Mum1|UBE-1C2	PWWP domain containing 3A, DNA repair factor	protein-coding
peak_018711	chr8	86757008	86757370	+	0	NA	Intergenic	Intergenic	-11183	NM_009172	20437	Mm.324553	NM_009172	ENSMUSG00000036840	Siah1a	AA982064|AI853500|Sinh1a	siah E3 ubiquitin protein ligase 1A	protein-coding
peak_013484	chr4	59238164	59240721	+	0	NA	Intergenic	Intergenic	-20609	NR_105031	101055769	Mm.421401	NR_105031		Gm12596	-	predicted gene 12596	ncRNA
peak_008928	chr18	10610081	10610681	+	0	NA	promoter-TSS (NM_001081222)	promoter-TSS (NM_001081222)	-29	NM_001081222	77805	Mm.210996	NM_144542	ENSMUSG00000024293	Esco1	A930014I12Rik	establishment of sister chromatid cohesion N-acetyltransferase 1	protein-coding
peak_014755	chr5	72904045	72904252	+	0	NA	Intergenic	Intergenic	-10214	NM_001113423	75991	Mm.121285	NM_153567	ENSMUSG00000036087	Slain2	5033405K12Rik|8030444K12Rik|AI596370	SLAIN motif family, member 2	protein-coding
peak_012178	chr3	27197140	27199986	+	0	NA	intron (NM_178772, intron 1 of 4)	B3|SINE|B2	15559	NM_178772	320024	Mm.24576	NM_178772	ENSMUSG00000027698	Nceh1	Aadacl1|B230106I24Rik|CPO-BP|Nceh	neutral cholesterol ester hydrolase 1	protein-coding
peak_001890	chr10	80148615	80149885	+	0	NA	promoter-TSS (NM_001305799)	promoter-TSS (NM_001305799)	-432	NM_001305799	59090	Mm.143813	NM_021565	ENSMUSG00000035621	Midn	3000003C15Rik	midnolin	protein-coding
peak_014178	chr4	141790585	141791225	+	0	NA	promoter-TSS (NM_172338)	promoter-TSS (NM_172338)	-261	NM_172338	214063	Mm.39102	NM_172338	ENSMUSG00000040697	Dnajc16	2900037O03Rik|4732437J24Rik|D030060M24|mKIAA0962	DnaJ heat shock protein family (Hsp40) member C16	protein-coding
peak_005743	chr14	25790489	25791461	+	0	NA	Intergenic	L1MC3|LINE|L1	-21903	NM_001101433	71918	Mm.41904	NM_001101433	ENSMUSG00000055538	Zcchc24	2310047A01Rik	zinc finger, CCHC domain containing 24	protein-coding
peak_014351	chr5	3465438	3467529	+	0	NA	intron (NM_009873, intron 4 of 7)	intron (NM_009873, intron 4 of 7)	-77350	NM_001042501	68152	Mm.240265	NM_026583	ENSMUSG00000058503	Fam133b	2900022K02Rik|5830415L20Rik	family with sequence similarity 133, member B	protein-coding
peak_005607	chr13	113618549	113618949	+	0	NA	promoter-TSS (NM_130796)	promoter-TSS (NM_130796)	-185	NM_130796	170625	Mm.33721	NM_130796	ENSMUSG00000042364	Snx18	Snag1	sorting nexin 18	protein-coding
peak_005903	chr14	47362679	47363281	+	0	NA	Intergenic	Intergenic	-10880	NM_010705	16854	Mm.248615	NM_010705	ENSMUSG00000050335	Lgals3	GBP|L-34|Mac-2|gal3	lectin, galactose binding, soluble 3	protein-coding
peak_005440	chr13	93900960	93901922	+	0	NA	intron (NM_009712, intron 6 of 7)	intron (NM_009712, intron 6 of 7)	110664	NR_049198	100885837		NR_049198	ENSMUSG00000093480	Mir5624	Gm25075|mir-5624|mmu-mir-5624	microRNA 5624	ncRNA
peak_015843	chr6	53445741	53446476	+	0	NA	intron (NM_001327821, intron 4 of 10)	intron (NM_001327821, intron 4 of 10)	-127266	NM_172728	231991	Mm.227444	NM_172728	ENSMUSG00000053007	Creb5	9430076C15Rik|CRE-BPa|Crebpa|D430026C09Rik	cAMP responsive element binding protein 5	protein-coding
peak_012133	chr3	16182731	16183311	+	0	NA	promoter-TSS (NM_001358043)	promoter-TSS (NM_001358043)	-144	NM_001358043	229096	Mm.23834	NM_172677	ENSMUSG00000047213	Ythdf3	9130022A11Rik	YTH N6-methyladenosine RNA binding protein 3	protein-coding
peak_016784	chr7	3708319	3708616	+	0	NA	Intergenic	B2_Mm1t|SINE|B2	4426	NM_029767	76846	Mm.13944	NM_029767	ENSMUSG00000006333	Rps9	3010033P07Rik|AL022771|AL022885	ribosomal protein S9	protein-coding
peak_005500	chr13	99764641	99765152	+	0	NA	Intergenic	Intergenic	135787	NM_013732	27220	Mm.75498	NM_013732	ENSMUSG00000021647	Cartpt	Cart	CART prepropeptide	protein-coding
peak_001010	chr1	170255688	170255866	+	0	NA	promoter-TSS (NR_151590)	promoter-TSS (NR_151590)	-38	NR_151590	622708	Mm.389210	NR_151590	ENSMUSG00000096964	Gm6345	EG622708	predicted gene 6345	pseudo
peak_014232	chr4	145276548	145277115	+	0	NA	intron (NM_009401, intron 11 of 12)	intron (NM_009401, intron 11 of 12)	-29961	NM_011610	21938	Mm.235328	NM_011610	ENSMUSG00000028599	Tnfrsf1b	CD120b|TNF-R-II|TNF-R2|TNF-R75|TNF-alphaR2|TNFBR|TNFR80|TNFRII|TNFalpha-R2|Tnfr-1|Tnfr2|p75	tumor necrosis factor receptor superfamily, member 1b	protein-coding
peak_008575	chr17	50097749	50098823	+	0	NA	intron (NM_181397, intron 3 of 9)	intron (NM_181397, intron 3 of 9)	92211	NM_181397	76438	Mm.41854	NM_181397	ENSMUSG00000039316	Rftn1	2310015N21Rik|AI853526	raftlin lipid raft linker 1	protein-coding
peak_002501	chr11	16970855	16971236	+	0	NA	TTS (NM_019549)	TTS (NM_019549)	19635	NM_176982	319701	Mm.120672	NM_176982	ENSMUSG00000044966	Fbxo48	A630050E13Rik	F-box protein 48	protein-coding
peak_012667	chr3	96575365	96577874	+	0	NA	Intergenic	Intergenic	-9818	NR_040409	100038464	Mm.475126	NR_040409	ENSMUSG00000074398	Gm15441	-	predicted gene 15441	ncRNA
peak_009550	chr19	8897901	8898157	+	0	NA	promoter-TSS (NM_001293621)	promoter-TSS (NM_001293621)	-28	NM_001293621	14376	Mm.3196	NM_008060	ENSMUSG00000071650	Ganab	AU042638|G2an|GluII|mKIAA0088	alpha glucosidase 2 alpha neutral subunit	protein-coding
peak_018718	chr8	86879463	86880792	+	0	NA	intron (NM_030563, intron 1 of 6)	RMER5|LTR|ERV1	5131	NM_030563	80750	Mm.25117	NM_030563	ENSMUSG00000031652	N4bp1	AI481586|C81621	NEDD4 binding protein 1	protein-coding
peak_012084	chr3	9827985	9829903	+	0	NA	intron (NM_001195031, intron 1 of 8)	intron (NM_001195031, intron 1 of 8)	4735	NM_053182	94212	Mm.23897	NM_053182	ENSMUSG00000027508	Pag1	Cbp|F730007C19Rik|Pag	phosphoprotein associated with glycosphingolipid microdomains 1	protein-coding
peak_005769	chr14	27383535	27383795	+	0	NA	intron (NM_027871, intron 4 of 10)	intron (NM_027871, intron 4 of 10)	22276	NM_001289688	71704	Mm.248606	NM_027871	ENSMUSG00000021895	Arhgef3	1200004I24Rik|9830169H03Rik|C76747|Xpln	Rho guanine nucleotide exchange factor (GEF) 3	protein-coding
peak_015178	chr5	123720970	123721347	+	0	NA	promoter-TSS (NM_027494)	promoter-TSS (NM_027494)	-114	NM_027494	70650	Mm.279427	NM_027494	ENSMUSG00000029427	Zcchc8	5730565F05Rik	zinc finger, CCHC domain containing 8	protein-coding
peak_014311	chr4	155199977	155200269	+	0	NA	intron (NM_011385, intron 1 of 6)	HAL1ME|LINE|L1	22412	NM_011385	20481	Mm.28520	NM_011385	ENSMUSG00000029050	Ski	2310012I02Rik|2610001A11Rik|AA062172|AA589460|BC004088	ski sarcoma viral oncogene homolog (avian)	protein-coding
peak_017271	chr7	63928764	63929332	+	0	NA	intron (NM_021366, intron 1 of 1)	intron (NM_021366, intron 1 of 1)	9867	NM_021366	50794	Mm.240473	NM_021366	ENSMUSG00000052040	Klf13	0610043C13Rik|9430029L20Rik|Bteb3|FKLF-2|FKLF2|NSLP1|RFLAT-1|RFLAT1	Kruppel-like factor 13	protein-coding
peak_010315	chr19	60580896	60581422	+	0	NA	promoter-TSS (NM_001172097)	promoter-TSS (NM_001172097)	-136	NM_001172096	78832	Mm.259026	NM_030197	ENSMUSG00000033417	Cacul1	2700078E11Rik|2810417M16Rik|9830127L17Rik|AI450346|D130033C15Rik	CDK2 associated, cullin domain 1	protein-coding
peak_017747	chr7	101933822	101934132	+	0	NA	promoter-TSS (NM_001162973)	promoter-TSS (NM_001162973)	-120	NM_001162974	69358	Mm.214841	NM_027053	ENSMUSG00000064307	Lrrc51	1700008D07Rik|Lrtomt	leucine rich repeat containing 51	protein-coding
peak_010681	chr2	32870948	32871326	+	0	NA	Intergenic	RMER10A|LTR|ERVL	-4997	NM_146119	227737	Mm.301646	NM_146119	ENSMUSG00000026796	Fam129b	9130404D14Rik	family with sequence similarity 129, member B	protein-coding
peak_019974	chr9	120826070	120826835	+	0	NA	Intergenic	Intergenic	88798	NR_040742	76402	Mm.436588	NR_040742	ENSMUSG00000100146	1700020M21Rik	-	RIKEN cDNA 1700020M21 gene	ncRNA
peak_015543	chr6	13873610	13874815	+	0	NA	intron (NR_045995, intron 1 of 2)	intron (NR_045995, intron 1 of 2)	2643	NR_045995	76311	Mm.367129	NR_045995	ENSMUSG00000097616	1110019D14Rik	-	RIKEN cDNA 1110019D14 gene	ncRNA
peak_010463	chr2	13566249	13566514	+	0	NA	Intergenic	L1Md_F2|LINE|L1	-7930	NM_011701	22352	Mm.268000	NM_011701	ENSMUSG00000026728	Vim	-	vimentin	protein-coding
peak_006453	chr15	36333980	36334743	+	0	NA	Intergenic	Intergenic	-51214	NM_001357631	30945	Mm.5181	NM_013923	ENSMUSG00000022280	Rnf19a	AA032313|Dorfin|Rnf19|UIP117|Ubce7ip2|XYbp	ring finger protein 19A	protein-coding
peak_006574	chr15	55380048	55380511	+	0	NA	intron (NM_001368422, intron 10 of 47)	intron (NM_001368422, intron 10 of 47)	72528	NM_181277	12818	Mm.297859	NM_181277	ENSMUSG00000022371	Col14a1	5730412L22Rik|AW108078	collagen, type XIV, alpha 1	protein-coding
peak_017463	chr7	80405942	80406639	+	0	NA	promoter-TSS (NM_001081454)	promoter-TSS (NM_001081454)	-854	NM_001081454	18550	Mm.5241	NM_011046	ENSMUSG00000030530	Furin	9130404I01Rik|Fur|PACE|Pcsk3|SPC1	furin (paired basic amino acid cleaving enzyme)	protein-coding
peak_018827	chr8	109563950	109566570	+	0	NA	promoter-TSS (NM_175646)	promoter-TSS (NM_175646)	601	NR_151644	64340	Mm.23705	NM_178380	ENSMUSG00000037993	Dhx38	5730550P09Rik|AI325984|AW540902|Ddx38|KIAA0224|Prp16	DEAH (Asp-Glu-Ala-His) box polypeptide 38	protein-coding
peak_003786	chr11	118453843	118454330	+	0	NA	intron (NR_045902, intron 1 of 2)	intron (NR_045902, intron 1 of 2)	909	NR_045902	100126224	Mm.441989	NR_045902	ENSMUSG00000086514	Gm11747	-	predicted gene 11747	ncRNA
peak_003984	chr12	32059936	32060452	+	0	NA	intron (NM_011158, intron 1 of 10)	intron (NM_011158, intron 1 of 10)	395	NM_001364408	19088	Mm.25594	NM_011158	ENSMUSG00000002997	Prkar2b	AI451071|AW061005|PKARIIbeta|Pkarb2|RII(beta)	protein kinase, cAMP dependent regulatory, type II beta	protein-coding
peak_009028	chr18	37644072	37644660	+	0	NA	promoter-TSS (NM_175770)	promoter-TSS (NM_175770)	-162	NM_175770	24074	Mm.236009	NM_175770	ENSMUSG00000051316	Taf7	55kDa|AI607308|BB007175|TAFII55|Taf2f	TATA-box binding protein associated factor 7	protein-coding
peak_006033	chr14	61904155	61904617	+	0	NA	Intergenic	Intergenic	-222013	NR_028264	668253	Mm.32886	NR_028264	ENSMUSG00000097589	Dleu2	1810047A16Rik|4932411A06Rik|7730401J12Rik|AI197277|AI788824|Alt1|Gm9069|Leu2	deleted in lymphocytic leukemia, 2	ncRNA
peak_019887	chr9	111046131	111046614	+	0	NA	Intergenic	ORR1E|LTR|ERVL-MaLR	10872	NM_001302377	54199	Mm.7336	NM_017466	ENSMUSG00000043953	Ccrl2	1810047I05Rik|Ackr5|CCR11|Cmkbr1l2|E01|L-CCR	chemokine (C-C motif) receptor-like 2	protein-coding
peak_015408	chr5	142894751	142900354	+	0	NA	Intergenic	RSINE1|SINE|B4	-2314	NM_001033312	231863	Mm.89753	NM_001033312	ENSMUSG00000066640	Fbxl18	AI427077|B130019G13Rik|C330021B20Rik	F-box and leucine-rich repeat protein 18	protein-coding
peak_014429	chr5	21045119	21046443	+	0	NA	intron (NM_011203, intron 1 of 17)	intron (NM_011203, intron 1 of 17)	10130	NM_001356591	19248	Mm.319117	NM_011203	ENSMUSG00000028771	Ptpn12	P19-PTP|PTP-P19|PTP-PEST|PTPG1	protein tyrosine phosphatase, non-receptor type 12	protein-coding
peak_007406	chr16	22655048	22655339	+	0	NA	intron (NM_001346673, intron 1 of 23)	intron (NM_001346673, intron 1 of 23)	2038	NM_138650	110197	Mm.194986	NM_138650	ENSMUSG00000022861	Dgkg	2900055E17Rik|90kDa|AI854428|Dagk3|E430001K23Rik|mKIAA4131	diacylglycerol kinase, gamma	protein-coding
peak_005341	chr13	64151525	64151921	+	0	NA	intron (NM_001361047, intron 1 of 5)	intron (NM_001361047, intron 1 of 5)	650	NM_001361047	238673	Mm.300065	NM_175494	ENSMUSG00000044934	Zfp367	8030486J21Rik|ZFF29a|ZFF29b|Znf367	zinc finger protein 367	protein-coding
peak_005455	chr13	94172581	94172896	+	0	NA	intron (NM_172589, intron 2 of 3)	intron (NM_172589, intron 2 of 3)	112543	NM_029153	107767	Mm.201455	NM_029153	ENSMUSG00000021687	Scamp1	4930505M11Rik|AI415563|AW122395	secretory carrier membrane protein 1	protein-coding
peak_011807	chr2	160209031	160210242	+	0	NA	Intergenic	Intergenic	117858	NM_001033411	329554	Mm.291144	NM_001033411	ENSMUSG00000074623	Gm826	-	predicted gene 826	protein-coding
peak_006199	chr14	75162793	75163017	+	0	NA	intron (NM_008879, intron 1 of 16)	intron (NM_008879, intron 1 of 16)	26480	NM_008879	18826	Mm.153911	NM_008879	ENSMUSG00000021998	Lcp1	AW536232|D14Ertd310e|LCP-1|Pls2|pp65	lymphocyte cytosolic protein 1	protein-coding
peak_001795	chr10	67658823	67659207	+	0	NA	Intergenic	Intergenic	-87056	NR_155444	105245193	Mm.72938	NR_155444		4930563J15Rik	-	RIKEN cDNA 4930563J15 gene	ncRNA
peak_011214	chr2	112266885	112268424	+	0	NA	intron (NM_001362700, intron 1 of 23)	intron (NM_001362700, intron 1 of 23)	1340	NM_001362700	107723	Mm.491155	NM_133648	ENSMUSG00000027130	Slc12a6	9530023I19Rik|KCC3|gaxp	solute carrier family 12, member 6	protein-coding
peak_006652	chr15	59772217	59774939	+	0	NA	Intergenic	Intergenic	21381	NR_045076	100503021	Mm.402924	NR_045076	ENSMUSG00000115426	Gm19510	-	predicted gene, 19510	ncRNA
peak_014711	chr5	65989842	65990441	+	0	NA	intron (NR_027961, intron 5 of 6)	intron (NR_027961, intron 5 of 6)	14144	NR_027961	231253	Mm.436542	NM_177679	ENSMUSG00000054598	9130230L23Rik	-	RIKEN cDNA 9130230L23 gene	ncRNA
peak_002976	chr11	69682623	69683330	+	0	NA	promoter-TSS (NM_001163571)	promoter-TSS (NM_001163571)	-892	NM_001163571	80886	Mm.284592	NM_030702	ENSMUSG00000005204	Senp3	AA408656|Smt3ip|Smt3ip1	SUMO/sentrin specific peptidase 3	protein-coding
peak_012205	chr3	27765746	27766501	+	0	NA	Intergenic	Intergenic	-55671	NM_173182	72007	Mm.38832	NM_173182	ENSMUSG00000039286	Fndc3b	1600019O04Rik|AW550168|Fad104|mKIAA4164	fibronectin type III domain containing 3B	protein-coding
peak_019861	chr9	108936037	108936281	+	0	NA	promoter-TSS (NM_025407)	promoter-TSS (NM_025407)	-489	NM_025407	22273	Mm.335460	NM_025407	ENSMUSG00000025651	Uqcrc1	1110032G10Rik	ubiquinol-cytochrome c reductase core protein 1	protein-coding
peak_019478	chr9	61330769	61331197	+	0	NA	Intergenic	Intergenic	-37174	NR_045334	622037	Mm.126243	NR_045334	ENSMUSG00000111658	B930092H01Rik	-	RIKEN cDNA B930092H01 gene	ncRNA
peak_015885	chr6	57766644	57767049	+	0	NA	intron (NM_146168, intron 3 of 4)	intron (NM_146168, intron 3 of 4)	58279	NM_146168	232023	Mm.24642	NM_146168	ENSMUSG00000037788	Vopp1	AW146242|Ecop	vesicular, overexpressed in cancer, prosurvival protein 1	protein-coding
peak_016002	chr6	87502194	87503877	+	0	NA	intron (NM_001037727, intron 1 of 10)	intron (NM_001037727, intron 1 of 10)	-6708	NM_175476	232201	Mm.119564	NM_175476	ENSMUSG00000030047	Arhgap25	A130039I20Rik	Rho GTPase activating protein 25	protein-coding
peak_014916	chr5	99364276	99364902	+	0	NA	intron (NR_030692, intron 3 of 3)	intron (NR_030692, intron 3 of 3)	-111662	NM_145839	320292	Mm.259074	NM_145839	ENSMUSG00000089809	Rasgef1b	4732452O09Rik|GPIgamma4|Gpig4	RasGEF domain family, member 1B	protein-coding
peak_017103	chr7	35156506	35156876	+	0	NA	Intergenic	Intergenic	-29694	NM_017394	53896	Mm.35567	NM_017394	ENSMUSG00000030495	Slc7a10	AL024237|Asc-1|D7Bwg0847e	solute carrier family 7 (cationic amino acid transporter, y+ system), member 10	protein-coding
peak_000663	chr1	131286749	131287539	+	0	NA	3' UTR (NM_001081011, exon 23 of 23)	3' UTR (NM_001081011, exon 23 of 23)	-7581	NM_019777	56489	Mm.386783	NM_019777	ENSMUSG00000042349	Ikbke	AW558201|IKK-E|IKK-i|IKKepsilon|Ikki	inhibitor of kappaB kinase epsilon	protein-coding
peak_003266	chr11	85312332	85312756	+	0	NA	intron (NM_016910, intron 1 of 5)	intron (NM_016910, intron 1 of 5)	1290	NM_016910	53892	Mm.45609	NM_016910	ENSMUSG00000020525	Ppm1d	AV338790|Wip1	protein phosphatase 1D magnesium-dependent, delta isoform	protein-coding
peak_012390	chr3	65945184	65946491	+	0	NA	TTS (NM_019937)	TTS (NM_019937)	12412	NM_019937	56706	Mm.175612	NM_019937	ENSMUSG00000027829	Ccnl1	2610030E23Rik|AU018493|Ccnl|ania-6a	cyclin L1	protein-coding
peak_010117	chr19	45221196	45221401	+	0	NA	Intergenic	Intergenic	15543	NM_010691	16814	Mm.116815	NM_010691	ENSMUSG00000025216	Lbx1	Lbx1h	ladybird homeobox 1	protein-coding
peak_007815	chr16	87589939	87590473	+	0	NA	intron (NM_144854, intron 4 of 4)	intron (NM_144854, intron 4 of 4)	36876	NM_144854	224419	Mm.194466	NM_144854	ENSMUSG00000025610	Map3k7cl	C21orf7|ORF63|Tak1l	Map3k7 C-terminal like	protein-coding
peak_017992	chr7	128133254	128134460	+	0	NA	exon (NM_001363984, exon 8 of 8)	exon (NM_001363984, exon 8 of 8)	4307	NM_001363984	16411	Mm.22378	NM_021334	ENSMUSG00000030789	Itgax	AI449405|Cd11c|Cr4|N418	integrin alpha X	protein-coding
peak_010620	chr2	29059968	29060305	+	0	NA	promoter-TSS (NM_009442)	promoter-TSS (NM_009442)	-127	NM_009442	22130	Mm.252195	NM_009442	ENSMUSG00000026803	Ttf1	AV245725|TTF-1|TTF-I	transcription termination factor, RNA polymerase I	protein-coding
peak_017736	chr7	101026949	101028887	+	0	NA	Intergenic	Intergenic	-15865	NM_001302346	18442	Mm.3000	NM_008773	ENSMUSG00000032860	P2ry2	P2U1|P2Y2	purinergic receptor P2Y, G-protein coupled 2	protein-coding
peak_012832	chr3	107785201	107785839	+	0	NA	Intergenic	Intergenic	-25051	NM_001113529	12977	Mm.795	NM_007778	ENSMUSG00000014599	Csf1	C87615|Csfm|MCSF|op	colony stimulating factor 1 (macrophage)	protein-coding
peak_004835	chr13	21754512	21754940	+	0	NA	promoter-TSS (NM_178183)	promoter-TSS (NM_178183)	650	NM_178201	319187		NM_178201	ENSMUSG00000095217	Hist1h2bn	-	histone cluster 1, H2bn	protein-coding
peak_013032	chr3	142529835	142530360	+	0	NA	promoter-TSS (NM_145545)	promoter-TSS (NM_145545)	-239	NM_001083312	229900	Mm.45740	NM_145545	ENSMUSG00000040253	Gbp7	9830147J24Rik	guanylate binding protein 7	protein-coding
peak_001873	chr10	79925207	79926124	+	0	NA	intron (NR_038088, intron 3 of 4)	intron (NR_038088, intron 3 of 4)	-1378	NM_001288626	13496	Mm.301282	NM_007880	ENSMUSG00000019564	Arid3a	Bright|Dri1|Dril1	AT rich interactive domain 3A (BRIGHT-like)	protein-coding
peak_018232	chr8	22859146	22859576	+	0	NA	promoter-TSS (NM_001364449)	promoter-TSS (NM_001364449)	-185	NM_001081149	244349	Mm.182776	NM_001081149	ENSMUSG00000031540	Kat6a	1500036M03|9930021N24Rik|MOZ|Myst3|Zfp220	K(lysine) acetyltransferase 6A	protein-coding
peak_007953	chr17	3557755	3558331	+	0	NA	promoter-TSS (NM_146074)	promoter-TSS (NM_146074)	219	NR_045303	68230	Mm.431352	NR_045302	ENSMUSG00000116852	1700102H20Rik	-	RIKEN cDNA 1700102H20 gene	ncRNA
peak_005448	chr13	93998812	93999010	+	0	NA	Intergenic	Intergenic	-58885	NM_172589	218454	Mm.316553	NM_172589	ENSMUSG00000045312	Lhfpl2	6030465B15|AI447312|AW050335|mKIAA0206|vgim	lipoma HMGIC fusion partner-like 2	protein-coding
peak_000366	chr1	74386550	74387406	+	0	NA	TTS (NM_013612)	TTS (NM_013612)	-4631	NM_153088	227292	Mm.165042	NM_153088	ENSMUSG00000026176	Ctdsp1	GIP|NLIIF|Nif3|SCP1	CTD (carboxy-terminal domain, RNA polymerase II, polypeptide A) small phosphatase 1	protein-coding
peak_004550	chr12	102290645	102291021	+	0	NA	intron (NM_001161365, intron 1 of 9)	intron (NM_001161365, intron 1 of 9)	7192	NM_001161365	217835	Mm.24145	NM_177620	ENSMUSG00000044456	Rin3	6430500K07|C86933	Ras and Rab interactor 3	protein-coding
peak_014999	chr5	107705640	107706646	+	0	NA	Intergenic	MLT2B4|LTR|ERVL	-2663	NR_045871	654809	Mm.399159	NR_045871	ENSMUSG00000106333	4930428O21Rik	-	RIKEN cDNA 4930428O21 gene	ncRNA
peak_019015	chr8	126584264	126592364	+	0	NA	TTS (NM_001164598)	TTS (NM_001164598)	5672	NM_001164598	270110	Mm.334918	NM_001164598	ENSMUSG00000051495	Irf2bp2	E130305N23Rik|IRF-2BP2	interferon regulatory factor 2 binding protein 2	protein-coding
peak_006980	chr15	86089382	86090264	+	0	NA	intron (NM_001205353, intron 1 of 18)	ID_B1|SINE|B4	31096	NM_001205353	223752	Mm.24442	NM_172611	ENSMUSG00000035900	Gramd4	9930016O13	GRAM domain containing 4	protein-coding
peak_001613	chr10	44604435	44604817	+	0	NA	Intergenic	Intergenic	-145878	NM_007548	12142	Mm.4800	NM_007548	ENSMUSG00000038151	Prdm1	Blimp-1|Blimp1|PRDI-BF1|ZNFPR1A1|b2b1765Clo	PR domain containing 1, with ZNF domain	protein-coding
peak_005195	chr13	51101512	51102214	+	0	NA	intron (NM_001283029, intron 1 of 5)	intron (NM_001283029, intron 1 of 5)	316	NM_001283029	20729	Mm.188432	NM_011462	ENSMUSG00000021395	Spin1	Spin	spindlin 1	protein-coding
peak_019260	chr9	43259809	43260419	+	0	NA	intron (NM_001243261, intron 1 of 2)	intron (NM_001243261, intron 1 of 2)	235	NM_001243261	235302	Mm.135745	NM_001243261		D630033O11Rik	Gm588	RIKEN cDNA D630033O11 gene	protein-coding
peak_008741	chr17	79355685	79355913	+	0	NA	promoter-TSS (NM_026514)	promoter-TSS (NM_026514)	-708	NM_026514	260409	Mm.140601	NM_026514	ENSMUSG00000036533	Cdc42ep3	3200001F04Rik|AA986861|Borg2|Cep3|UB1	CDC42 effector protein (Rho GTPase binding) 3	protein-coding
peak_011032	chr2	83729299	83729661	+	0	NA	intron (NM_008402, intron 1 of 29)	intron (NM_008402, intron 1 of 29)	5083	NM_008402	16410	Mm.227	NM_008402	ENSMUSG00000027087	Itgav	1110004F14Rik|2610028E01Rik|CD51|D430040G12Rik	integrin alpha V	protein-coding
peak_020187	chrX	152342386	152342838	+	0	NA	promoter-TSS (NM_029836)	promoter-TSS (NM_029836)	-128	NM_001358369	52808	Mm.9997	NM_029836	ENSMUSG00000041096	Tspyl2	CDA1|CINAP|DENTT|DXBwg1396e|DXHXS1008E|E130307F10Rik	TSPY-like 2	protein-coding
peak_019021	chr8	126695248	126695615	+	0	NA	Intergenic	Lx7|LINE|L1	-101445	NM_001164598	270110	Mm.334918	NM_001164598	ENSMUSG00000051495	Irf2bp2	E130305N23Rik|IRF-2BP2	interferon regulatory factor 2 binding protein 2	protein-coding
peak_016026	chr6	88068542	88069381	+	0	NA	Intergenic	L1MB2|LINE|L1	-15512	NM_133933	103963	Mm.188544	NM_133933	ENSMUSG00000030062	Rpn1	AU018702|D6Wsu137e|Rpn-1	ribophorin I	protein-coding
peak_020214	chrX	167329531	167330572	+	0	NA	5' UTR (NM_133211, exon 2 of 3)	5' UTR (NM_133211, exon 2 of 3)	520	NM_001290757	170743	Mm.23979	NM_133211	ENSMUSG00000044583	Tlr7	-	toll-like receptor 7	protein-coding
peak_011825	chr2	162939647	162940149	+	0	NA	Intergenic	Intergenic	-3567	NM_001081338	241764	Mm.187086	NM_001081338	ENSMUSG00000035576	L3mbtl1	C630004G01|L3mbtl|mKIAA0681	L3MBTL1 histone methyl-lysine binding protein	protein-coding
peak_013182	chr4	9681804	9683288	+	0	NA	Intergenic	Intergenic	-13202	NM_001290367	65973	Mm.222206	NM_023066	ENSMUSG00000028207	Asph	2310005F16Rik|3110001L23Rik|AI848629|AW261690|AW561901|BAH|C79816|cI-37	aspartate-beta-hydroxylase	protein-coding
peak_002126	chr10	96332339	96334154	+	0	NA	Intergenic	Intergenic	107039	NR_110448	74881	Mm.410819	NR_110448	ENSMUSG00000112762	4930459C07Rik	-	RIKEN cDNA 4930459C07 gene	ncRNA
peak_003509	chr11	101641385	101641720	+	0	NA	Intergenic	CpG	13603	NM_025654	66599	Mm.41449	NM_025654	ENSMUSG00000010362	Rdm1	2410008M22Rik|AW212028|Rad52b	RAD52 motif 1	protein-coding
peak_017813	chr7	113499700	113500635	+	0	NA	Intergenic	Intergenic	-13667	NM_001285831	67420	Mm.206919	NM_026143	ENSMUSG00000030759	Far1	2600011M19Rik|2900034E22Rik|3732409C05Rik|AI850429|Mlstd2	fatty acyl CoA reductase 1	protein-coding
peak_019126	chr9	21510210	21510796	+	0	NA	promoter-TSS (NM_001324510)	promoter-TSS (NM_001324510)	-269	NR_136911	17083	Mm.196618	NM_010744	ENSMUSG00000032180	Tmed1	Il1rl1l|Ly84l|St2l	transmembrane p24 trafficking protein 1	protein-coding
peak_019394	chr9	54459185	54459515	+	0	NA	intron (NM_172771, intron 7 of 43)	intron (NM_172771, intron 7 of 43)	42276	NM_172771	235380	Mm.93636	NM_172771	ENSMUSG00000041268	Dmxl2	6330586A12|6430411K14Rik|E130119P06Rik|mKIAA0856	Dmx-like 2	protein-coding
peak_015893	chr6	66272180	66272755	+	0	NA	promoter-TSS (NR_136927)	promoter-TSS (NR_136927)	-38	NR_136927	102633773	Mm.272086	NR_136927	ENSMUSG00000107653	Gm31520	-	sterol-C5-desaturase pseudogene	pseudo
peak_013657	chr4	95212736	95213529	+	0	NA	Intergenic	Intergenic	-160910	NM_010591	16476	Mm.275071	NM_010591	ENSMUSG00000052684	Jun	AP-1|Junc|c-jun	jun proto-oncogene	protein-coding
peak_009855	chr19	29447270	29447648	+	0	NA	intron (NM_021396, intron 4 of 5)	RLTR14|LTR|ERV1	36540	NM_021396	58205	Mm.116737	NM_021396	ENSMUSG00000016498	Pdcd1lg2	B7-DC|Btdc|F730015O22Rik|PD-L2	programmed cell death 1 ligand 2	protein-coding
peak_015770	chr6	47778171	47779830	+	0	NA	Intergenic	Intergenic	24652	NR_030485	735289		NR_030485	ENSMUSG00000076060	Mir704	Mirn704|mir-704|mmu-mir-704	microRNA 704	ncRNA
peak_004934	chr13	28607332	28607807	+	0	NA	intron (NR_045054, intron 6 of 7)	(CATA)n|Simple_repeat|Simple_repeat	103304	NR_105787	102466635		NR_105787	ENSMUSG00000099158	Mir6368	Gm27800|mmu-mir-6368	microRNA 6368	ncRNA
peak_012221	chr3	31099841	31100442	+	0	NA	intron (NM_001039090, intron 2 of 6)	intron (NM_001039090, intron 2 of 6)	5083	NM_001271772	20482	Mm.15406	NM_011386	ENSMUSG00000027660	Skil	Skir|SnoN|sno	SKI-like	protein-coding
peak_010008	chr19	40661120	40661458	+	0	NA	intron (NM_009848, intron 1 of 9)	intron (NM_009848, intron 1 of 9)	1519	NM_009848	12495	Mm.2824	NM_009848	ENSMUSG00000048120	Entpd1	2610206B08Rik|AA408691|Cd39|E130009M23Rik|NTPDase-1	ectonucleoside triphosphate diphosphohydrolase 1	protein-coding
peak_019507	chr9	64784749	64786708	+	0	NA	Intergenic	ID_B1|SINE|B4	-25283	NM_001162917	102442	Mm.222473	NM_176935	ENSMUSG00000053641	Dennd4a	AI115600|AI851943|F730015K02Rik	DENN/MADD domain containing 4A	protein-coding
peak_013207	chr4	15299060	15300370	+	0	NA	Intergenic	L1MC4|LINE|L1	33895	NM_181401	100201	Mm.394111	NM_181401	ENSMUSG00000043252	Tmem64	9630015D15Rik|AI790744|AV300874	transmembrane protein 64	protein-coding
peak_010409	chr2	6278823	6279870	+	0	NA	intron (NR_040333, intron 3 of 6)	intron (NR_040333, intron 3 of 6)	-43411	NM_001080548	98910	Mm.40673	NM_181399	ENSMUSG00000039046	Usp6nl	AI316785|RNTRE|TRE2NL|mKIAA0019	USP6 N-terminal like	protein-coding
peak_003492	chr11	101069567	101070225	+	0	NA	promoter-TSS (NM_013792)	promoter-TSS (NM_013792)	-198	NM_013792	27419	Mm.95452	NM_013792	ENSMUSG00000001751	Naglu	-	alpha-N-acetylglucosaminidase (Sanfilippo disease IIIB)	protein-coding
peak_012742	chr3	103809178	103809722	+	0	NA	promoter-TSS (NM_133865)	promoter-TSS (NM_133865)	-63	NM_001025312	140917	Mm.374850	NM_133865	ENSMUSG00000027845	Dclre1b	AI452214|Apollo|SNMIB|mSNM1B	DNA cross-link repair 1B	protein-coding
peak_002123	chr10	96295728	96296150	+	0	NA	Intergenic	Intergenic	69732	NR_110448	74881	Mm.410819	NR_110448	ENSMUSG00000112762	4930459C07Rik	-	RIKEN cDNA 4930459C07 gene	ncRNA
peak_013060	chr3	144706464	144706723	+	0	NA	intron (NM_001282042, intron 4 of 9)	intron (NM_001282042, intron 4 of 9)	13742	NM_001282042	54673	Mm.271775	NM_019464	ENSMUSG00000037062	Sh3glb1	AA409932|AI314629|AU015566|Bif-1|mKIAA0491	SH3-domain GRB2-like B1 (endophilin)	protein-coding
peak_005954	chr14	52257691	52258431	+	0	NA	promoter-TSS (NM_201637)	promoter-TSS (NM_201637)	-301	NM_201637	67772	Mm.289934	NM_201637	ENSMUSG00000053754	Chd8	5830451P18Rik|AU015341|Duplin|HELSNF1|mKIAA1564	chromodomain helicase DNA binding protein 8	protein-coding
peak_009441	chr19	4397001	4397755	+	0	NA	promoter-TSS (NM_001001984)	promoter-TSS (NM_001001984)	-301	NM_001001984	225876	Mm.31941	NM_001001984	ENSMUSG00000054611	Kdm2a	100043628|5530401A10Rik|AA589516|AW536790|Cxxc8|Fbl11|Fbl7|Fbxl11|Gm4560|Jhdm1|Jhdm1a|lalina	lysine (K)-specific demethylase 2A	protein-coding
peak_015890	chr6	65115048	65115346	+	0	NA	3' UTR (NM_001253392, exon 22 of 22)	3' UTR (NM_001253392, exon 22 of 22)	29533	NM_019455	54486	Mm.410688	NM_019455	ENSMUSG00000029919	Hpgds	H-PGDS|Ptgds2	hematopoietic prostaglandin D synthase	protein-coding
peak_004958	chr13	34991455	34992402	+	0	NA	intron (NM_011868, intron 2 of 9)	MER77B|LTR|ERVL	2216	NM_011868	23986	Mm.491141	NM_011868	ENSMUSG00000021417	Eci2	Acbd2|Drs1|Hca88|Peci	enoyl-Coenzyme A delta isomerase 2	protein-coding
peak_019658	chr9	78475593	78475924	+	0	NA	Intergenic	B2_Mm1t|SINE|B2	5966	NM_010106	13627	Mm.138471	NM_010106	ENSMUSG00000037742	Eef1a1	-	eukaryotic translation elongation factor 1 alpha 1	protein-coding
peak_018671	chr8	84276081	84276718	+	0	NA	Intergenic	B1_Mm|SINE|Alu	-5997	NM_001294281	67736	Mm.30095	NM_026350	ENSMUSG00000004994	Ccdc130	4930527D15Rik|C77430	coiled-coil domain containing 130	protein-coding
peak_008900	chr18	5986552	5986818	+	0	NA	Intergenic	Intergenic	149413	NM_029277	75415	Mm.239675	NM_029277	ENSMUSG00000041225	Arhgap12	2810011M08Rik	Rho GTPase activating protein 12	protein-coding
peak_005164	chr13	45911600	45912643	+	0	NA	intron (NM_001199304, intron 2 of 6)	intron (NM_001199304, intron 2 of 6)	52870	NM_001199304	20238	Mm.342683	NM_009124	ENSMUSG00000046876	Atxn1	2900016G23Rik|Atx1|C85907|Gm10786|Sca1	ataxin 1	protein-coding
peak_000094	chr1	36270719	36271116	+	0	NA	intron (NM_153408, intron 1 of 3)	intron (NM_153408, intron 1 of 3)	2508	NM_153408	214854	Mm.389110	NM_153408	ENSMUSG00000047180	Neurl3	2010300P06Rik|Lincr	neuralized E3 ubiquitin protein ligase 3	protein-coding
peak_012095	chr3	9893369	9896514	+	0	NA	Intergenic	Intergenic	-61262	NM_001195031	94212	Mm.23897	NM_053182	ENSMUSG00000027508	Pag1	Cbp|F730007C19Rik|Pag	phosphoprotein associated with glycosphingolipid microdomains 1	protein-coding
peak_012149	chr3	20132626	20133331	+	0	NA	intron (NM_001355261, intron 5 of 7)	intron (NM_001355261, intron 5 of 7)	22138	NM_001355261	27357	Mm.6375	NM_013755	ENSMUSG00000019528	Gyg	AU017667|GN1|Gyg1	glycogenin	protein-coding
peak_001695	chr10	60279994	60280948	+	0	NA	intron (NM_001146121, intron 1 of 13)	intron (NM_001146121, intron 1 of 13)	2843	NM_001146123	19156	Mm.29978	NM_011179	ENSMUSG00000004207	Psap	AI037048|SGP-1	prosaposin	protein-coding
peak_010874	chr2	60288515	60290098	+	0	NA	Intergenic	ID4_|SINE|ID	-4822	NM_001290660	66205	Mm.227281	NM_025422	ENSMUSG00000060703	Cd302	1110055L24Rik|AI159627	CD302 antigen	protein-coding
peak_011756	chr2	155641869	155642187	+	0	NA	intron (NM_001163452, intron 11 of 18)	intron (NM_001163452, intron 11 of 18)	19148	NR_030757	735275		NR_030757	ENSMUSG00000076312	Mir499	Mirn499|mir-499|mmu-mir-499	microRNA 499	ncRNA
peak_003948	chr12	21287099	21287642	+	0	NA	intron (NM_018813, intron 1 of 17)	intron (NM_018813, intron 1 of 17)	1073	NM_001364372	54451	Mm.356778	NM_018813	ENSMUSG00000054309	Cpsf3	-	cleavage and polyadenylation specificity factor 3	protein-coding
peak_001310	chr10	3832523	3833199	+	0	NA	intron (NM_001159942, intron 2 of 16)	intron (NM_001159942, intron 2 of 16)	-39806	NM_001033253	213783	Mm.150831	NM_001033253	ENSMUSG00000040624	Plekhg1	D10Ertd733e|Gm521|mKIAA1209	pleckstrin homology domain containing, family G (with RhoGef domain) member 1	protein-coding
peak_018868	chr8	119394629	119394949	+	0	NA	promoter-TSS (NM_019966)	promoter-TSS (NM_019966)	-105	NM_001364328	56690	Mm.423037	NM_019966	ENSMUSG00000074064	Mlycd	AI324784|Mcd	malonyl-CoA decarboxylase	protein-coding
peak_004845	chr13	21936520	21936691	+	0	NA	Intergenic	Intergenic	-8489	NM_183014	193452	Mm.187446	NM_183014	ENSMUSG00000006720	Zfp184	4930500C15Rik	zinc finger protein 184 (Kruppel-like)	protein-coding
peak_019074	chr9	5310135	5310339	+	0	NA	intron (NM_007609, intron 1 of 8)	intron (NM_007609, intron 1 of 8)	1388	NM_007609	12363	Mm.1569	NM_007609	ENSMUSG00000033538	Casp4	CASP-11|CASP-4|Casp11|Caspl|ich-3	caspase 4, apoptosis-related cysteine peptidase	protein-coding
peak_016882	chr7	16404894	16406605	+	0	NA	intron (NM_198631, intron 1 of 13)	intron (NM_198631, intron 1 of 13)	4553	NM_198631	330474	Mm.333594	NM_198631	ENSMUSG00000059273	Zc3h4	Bwq1|Gm768|Kiaa1064-hp	zinc finger CCCH-type containing 4	protein-coding
peak_000292	chr1	64533626	64534425	+	0	NA	intron (NM_001037726, intron 1 of 6)	intron (NM_001037726, intron 1 of 6)	1221	NM_001037726	12912	Mm.422634	NM_009952	ENSMUSG00000025958	Creb1	2310001E10Rik|3526402H21Rik|AV083133|Creb|Creb-1	cAMP responsive element binding protein 1	protein-coding
peak_007170	chr15	101265826	101267619	+	0	NA	promoter-TSS (NM_010444)	promoter-TSS (NM_010444)	-124	NM_010444	15370	Mm.119	NM_010444	ENSMUSG00000023034	Nr4a1	GFRP1|Gfrp|Hbr-1|Hbr1|Hmr|N10|NGFI-B|NGFIB|NP10|NUR77-1|NUR77-2|TIS1|TR3|nur77	nuclear receptor subfamily 4, group A, member 1	protein-coding
peak_015532	chr6	11907349	11907835	+	0	NA	promoter-TSS (NM_010886)	promoter-TSS (NM_010886)	-142	NM_010886	17992	Mm.415865	NM_010886	ENSMUSG00000029632	Ndufa4	MLRQ	Ndufa4, mitochondrial complex associated	protein-coding
peak_003826	chr11	121237648	121238071	+	0	NA	intron (NM_026272, intron 1 of 10)	intron (NM_026272, intron 1 of 10)	623	NM_026272	67608	Mm.291832	NM_026272	ENSMUSG00000000056	Narf	4430402O11Rik	nuclear prelamin A recognition factor	protein-coding
peak_018035	chr7	132813016	132813457	+	0	NA	promoter-TSS (NM_212473)	promoter-TSS (NM_212473)	-40	NM_212473	77938	Mm.225649	NM_175268	ENSMUSG00000030956	Fam53b	A930008G19Rik|mKIAA0140	family with sequence similarity 53, member B	protein-coding
peak_009154	chr18	54852284	54853878	+	0	NA	Intergenic	Intergenic	137099	NM_175751	269023	Mm.192984	NM_175751	ENSMUSG00000052713	Zfp608	4932417D18Rik|D430007A19Rik|Znf608	zinc finger protein 608	protein-coding
peak_001470	chr10	24634234	24636973	+	0	NA	Intergenic	ORR1E|LTR|ERVL-MaLR	-39800	NR_163910
peak_008996	chr18	34758175	34759697	+	0	NA	promoter-TSS (NM_001357456)	promoter-TSS (NM_001357456)	86	NM_175104	66306	Mm.29424	NM_175104	ENSMUSG00000034300	Fam53c	2810012G03Rik|Gm21179	family with sequence similarity 53, member C	protein-coding
peak_007153	chr15	101172860	101173218	+	0	NA	Intergenic	Intergenic	-1033	NM_007395	11479	Mm.308467	NM_007395	ENSMUSG00000000532	Acvr1b	6820432J04|ALK-4|ActR-IB|ActRIB|Acvrlk4|Alk4|SKR2	activin A receptor, type 1B	protein-coding
peak_005809	chr14	32084327	32086025	+	0	NA	promoter-TSS (NM_145460)	promoter-TSS (NM_145460)	110	NR_104305	105638	Mm.2519	NM_172254	ENSMUSG00000021905	Dph3	DELGIP1|DelgipP1|Desr1|KTI11|Zcsl2	diphthamine biosynthesis 3	protein-coding
peak_002995	chr11	69917871	69919012	+	0	NA	intron (NM_181582, intron 2 of 5)	ID_B1|SINE|B4	2189	NM_001166590	276770	Mm.18026	NM_181582	ENSMUSG00000078812	Eif5a	AA410058|D19Wsu54e|Eif4d|Eif5a1|eIF-4D|eIF-5A|eIF-5A-1|eIF-5A1	eukaryotic translation initiation factor 5A	protein-coding
peak_013202	chr4	12006357	12006698	+	0	NA	Intergenic	MTE2a|LTR|ERVL-MaLR	39953	NR_040577	100503636	Mm.209078	NR_040577		1700123M08Rik	1600025K15Rik	RIKEN cDNA 1700123M08 gene	ncRNA
peak_004633	chr12	110504449	110505196	+	0	NA	intron (NM_001364212, intron 1 of 10)	intron (NM_001364212, intron 1 of 10)	19025	NM_012023	26931	Mm.240396	NM_012023	ENSMUSG00000017843	Ppp2r5c	2610043M05Rik|2700063L20Rik|AI060890|AW545884|C85228|D12Bwg0916e	protein phosphatase 2, regulatory subunit B', gamma	protein-coding
peak_008500	chr17	45573044	45573901	+	0	NA	promoter-TSS (NM_008302)	promoter-TSS (NM_008302)	-211	NM_008302	15516	Mm.2180	NM_008302	ENSMUSG00000023944	Hsp90ab1	90kDa|AL022974|C81438|Hsp84|Hsp84-1|Hsp90|Hspcb	heat shock protein 90 alpha (cytosolic), class B member 1	protein-coding
peak_007116	chr15	99846138	99847571	+	0	NA	intron (NM_001113545, intron 1 of 10)	intron (NM_001113545, intron 1 of 10)	-26705	NM_023063	65970	Mm.33207	NM_023063	ENSMUSG00000023022	Lima1	Eplin	LIM domain and actin binding 1	protein-coding
peak_006629	chr15	59519888	59520752	+	0	NA	intron (NM_026746, intron 4 of 6)	intron (NM_026746, intron 4 of 6)	-128334	NM_144549	211770	Mm.40298	NM_144549	ENSMUSG00000032501	Trib1	A530090O15Rik|TRB-1|Trb1	tribbles pseudokinase 1	protein-coding
peak_000641	chr1	128712339	128714042	+	0	NA	Intergenic	Intergenic	-120891	NM_001356509	12767	Mm.1401	NM_009911	ENSMUSG00000045382	Cxcr4	CD184|CXC-R4|CXCR-4|Cmkar4|LESTR|PB-CKR|PBSF/SDF-1|Sdf1r|b2b220Clo	chemokine (C-X-C motif) receptor 4	protein-coding
peak_005104	chr13	43217241	43218461	+	0	NA	intron (NM_001033399, intron 1 of 1)	intron (NM_001033399, intron 1 of 1)	-46350	NM_001252640	67046	Mm.269213	NM_025935	ENSMUSG00000021368	Tbc1d7	2610009C09Rik	TBC1 domain family, member 7	protein-coding
peak_015307	chr5	136217960	136218424	+	0	NA	TTS (NM_001302938)	TTS (NM_001302938)	-19238	NM_025774	66801	Mm.425295	NM_025774	ENSMUSG00000039737	Prkrip1	8430424D23Rik|C114	Prkr interacting protein 1 (IL11 inducible)	protein-coding
peak_016234	chr6	115376625	115376799	+	0	NA	intron (NM_001308354, intron 1 of 7)	intron (NM_001308354, intron 1 of 7)	14363	NM_001308354	19016	Mm.3020	NM_011146	ENSMUSG00000000440	Pparg	Nr1c3|PPAR-gamma|PPAR-gamma2|PPARgamma|PPARgamma2	peroxisome proliferator activated receptor gamma	protein-coding
peak_009845	chr19	29383244	29384072	+	0	NA	intron (NM_021893, intron 5 of 6)	intron (NM_021893, intron 5 of 6)	16220	NM_021893	60533	Mm.245363	NM_021893	ENSMUSG00000016496	Cd274	A530045L16Rik|B7h1|Pdcd1l1|Pdcd1lg1|Pdl1	CD274 antigen	protein-coding
peak_008750	chr17	79483301	79484118	+	0	NA	Intergenic	Intergenic	-5824	NR_033463	74622	Mm.311921	NR_033463		4930429F11Rik	-	RIKEN cDNA 4930429F11 gene	ncRNA
peak_018879	chr8	119838196	119839049	+	0	NA	intron (NM_028071, intron 2 of 3)	intron (NM_028071, intron 2 of 3)	1957	NM_028071	72042	Mm.393405	NM_028071	ENSMUSG00000031827	Cotl1	1810074P22Rik|2010004C08Rik|Clp	coactosin-like 1 (Dictyostelium)	protein-coding
peak_015614	chr6	24964449	24965279	+	0	NA	Intergenic	MER57-int|LTR|ERV1	-8739	NM_177013	319832	Mm.127446	NM_177013	ENSMUSG00000048022	Tmem229a	6332401O19Rik	transmembrane protein 229A	protein-coding
peak_010487	chr2	14271854	14272749	+	0	NA	intron (NM_008625, intron 9 of 29)	intron (NM_008625, intron 9 of 29)	11298	NR_030609	100124488		NR_030609	ENSMUSG00000077897	Mir511	Mirn511|mir-511|mmu-mir-511	microRNA 511	ncRNA
peak_008051	chr17	13685387	13686006	+	0	NA	Intergenic	Intergenic	-74845	NR_151731	17356	Mm.59167	NM_010806	ENSMUSG00000068036	Afdn	5033403D15Rik|AF6|Af-6|Afadin|Gm314|I-afadin|Mllt4|S-afadin	afadin, adherens junction formation factor	protein-coding
peak_002657	chr11	45852550	45853417	+	0	NA	intron (NM_001045520, intron 1 of 11)	intron (NM_001045520, intron 1 of 11)	1014	NM_001045520	216705	Mm.169673	NM_001045520	ENSMUSG00000006169	Clint1	AI642036|AW537616|C530049I24Rik|Enth|Epn4|F630206G17Rik	clathrin interactor 1	protein-coding
peak_015015	chr5	107948876	107951378	+	0	NA	intron (NM_026062, intron 1 of 4)	intron (NM_026062, intron 1 of 4)	36950	NM_026062	67266	Mm.277897	NM_026062	ENSMUSG00000029270	Dipk1a	2900024C23Rik|AI315274|Fam69a	divergent protein kinase domain 1A	protein-coding
peak_011521	chr2	132281998	132282530	+	0	NA	intron (NM_001291040, intron 1 of 3)	intron (NM_001291040, intron 1 of 3)	-3675	NM_001291039	110911	Mm.284503	NM_138651	ENSMUSG00000058793	Cds2	5730450N06Rik|5730460C18Rik|AI854580|D2Wsu127e	CDP-diacylglycerol synthase (phosphatidate cytidylyltransferase) 2	protein-coding
peak_015133	chr5	122213064	122213442	+	0	NA	intron (NM_001359454, intron 2 of 7)	B2_Mm2|SINE|B2	2966	NM_028752	74096	Mm.28804	NM_028752	ENSMUSG00000064267	Hvcn1	0610039P13Rik|AI450555|BTS|HV1|Vsop.|mVSOP	hydrogen voltage-gated channel 1	protein-coding
peak_008413	chr17	35237984	35238181	+	0	NA	3' UTR (NM_023179, exon 3 of 3)	3' UTR (NM_023179, exon 3 of 3)	1486	NM_023179	66237	Mm.396107	NM_023179	ENSMUSG00000024403	Atp6v1g2	1500002D01Rik|Atp6g2|NG38|VAG2	ATPase, H+ transporting, lysosomal V1 subunit G2	protein-coding
peak_007257	chr16	10488617	10489005	+	0	NA	promoter-TSS (NM_001243761)	promoter-TSS (NM_001243761)	633	NM_007575	12265	Mm.249560	NM_007575	ENSMUSG00000022504	Ciita	C2ta|EG669998|Gm9475|Mhc2ta	class II transactivator	protein-coding
peak_011776	chr2	157130914	157131800	+	0	NA	intron (NM_001370610, intron 1 of 6)	intron (NM_001370610, intron 1 of 6)	3739	NM_001370610	56045	Mm.248478	NM_018851	ENSMUSG00000027639	Samhd1	E330031J07Rik|Mg11|mSAMHD1	SAM domain and HD domain, 1	protein-coding
peak_006437	chr15	31601634	31602152	+	0	NA	promoter-TSS (NM_001356313)	promoter-TSS (NM_001356313)	-47	NM_007637	12465	Mm.282158	NM_007637	ENSMUSG00000022234	Cct5	CCT-epsilon|Ccte|TCP-1-epsilon|TCPE|mKIAA0098	chaperonin containing Tcp1, subunit 5 (epsilon)	protein-coding
peak_007273	chr16	10993075	10993545	+	0	NA	promoter-TSS (NM_019980)	promoter-TSS (NM_019980)	-189	NM_019980	56722	Mm.294753	NM_019980	ENSMUSG00000022500	Litaf	3222402J11Rik|C85531|N4WBP3|TBX1	LPS-induced TN factor	protein-coding
peak_010097	chr19	43524533	43524793	+	0	NA	promoter-TSS (NM_010324)	promoter-TSS (NM_010324)	-58	NM_010324	14718	Mm.19039	NM_010324	ENSMUSG00000025190	Got1	AI789014|Got-1|cAspAT|cCAT	glutamic-oxaloacetic transaminase 1, soluble	protein-coding
peak_007485	chr16	31209866	31210790	+	0	NA	Intergenic	Intergenic	-9090	NM_030138	78618	Mm.274646	NM_030138	ENSMUSG00000049076	Acap2	4832442G16|9530039J15Rik|CNT-B2|Centb2|mKIAA0041	ArfGAP with coiled-coil, ankyrin repeat and PH domains 2	protein-coding
peak_016819	chr7	4740938	4741304	+	0	NA	intron (NM_001358044, intron 1 of 8)	intron (NM_001358044, intron 1 of 8)	994	NM_001358044	232811	Mm.247844	NM_146177	ENSMUSG00000059851	Kmt5c	BC024816|Suv4-20h2|Suv420h2	lysine methyltransferase 5C	protein-coding
peak_014029	chr4	134129055	134129972	+	0	NA	promoter-TSS (NM_080559)	promoter-TSS (NM_080559)	-780	NM_080559	73723	Mm.22240	NM_080559	ENSMUSG00000028843	Sh3bgrl3	1110004L05Rik|AU022188	SH3 domain binding glutamic acid-rich protein-like 3	protein-coding
peak_014813	chr5	90789309	90790092	+	0	NA	Intergenic	Intergenic	3599	NM_203320	330122	Mm.244289	NM_203320	ENSMUSG00000029379	Cxcl3	Dcip1|Gm1960	chemokine (C-X-C motif) ligand 3	protein-coding
peak_000775	chr1	143916299	143917502	+	0	NA	Intergenic	Intergenic	87249	NM_009061	19735	Mm.28262	NM_009061	ENSMUSG00000026360	Rgs2	GOS8	regulator of G-protein signaling 2	protein-coding
peak_012445	chr3	83884542	83885734	+	0	NA	Intergenic	Intergenic	-43530	NM_011905	24088	Mm.87596	NM_011905	ENSMUSG00000027995	Tlr2	Ly105	toll-like receptor 2	protein-coding
peak_000789	chr1	149940207	149940706	+	0	NA	intron (NM_008869, intron 1 of 17)	intron (NM_008869, intron 1 of 17)	-18017	NM_001305632	18783	Mm.4186	NM_008869	ENSMUSG00000056220	Pla2g4a	Pla2g4|cPLA2|cPLA2-alpha|cPLA2alpha	phospholipase A2, group IVA (cytosolic, calcium-dependent)	protein-coding
peak_001453	chr10	21826969	21827949	+	0	NA	Intergenic	Intergenic	-54725	NM_001161845	20393	Mm.28405	NM_011361	ENSMUSG00000019970	Sgk1	Sgk	serum/glucocorticoid regulated kinase 1	protein-coding
peak_017341	chr7	73528891	73529072	+	0	NA	intron (NM_001081345, intron 2 of 38)	intron (NM_001081345, intron 2 of 38)	12765	NM_001081345	244059	Mm.34539	NM_001081345	ENSMUSG00000078671	Chd2	2810013C04Rik|2810040A01Rik|5630401D06Rik|AI851092|BC029703|CHD-2	chromodomain helicase DNA binding protein 2	protein-coding
peak_011386	chr2	128703029	128703457	+	0	NA	intron (NM_008587, intron 1 of 18)	MTD|LTR|ERVL-MaLR	4328	NM_008587	17289	Mm.239655	NM_008587	ENSMUSG00000014361	Mertk	Eyk|Mer|Nyk|nmf12	MER proto-oncogene tyrosine kinase	protein-coding
peak_009134	chr18	53176388	53176664	+	0	NA	intron (NM_026386, intron 1 of 14)	CpG	234	NM_026386	67804	Mm.252171	NM_026386	ENSMUSG00000034484	Snx2	0610030A03Rik	sorting nexin 2	protein-coding
peak_016139	chr6	108212918	108213244	+	0	NA	promoter-TSS (NM_010585)	promoter-TSS (NM_010585)	-15	NM_010585	16438	Mm.227912	NM_010585	ENSMUSG00000030102	Itpr1	D6Pas2|Gm10429|IP3R 1|IP3R1|InsP3R|Ip3r|Itpr-1|P400|Pcp-1|Pcp1|insP3R1|opt|wblo	inositol 1,4,5-trisphosphate receptor 1	protein-coding
peak_007515	chr16	33186121	33186506	+	0	NA	intron (NM_176840, intron 1 of 12)	intron (NM_176840, intron 1 of 12)	1242	NM_176840	106326	Mm.486405	NM_176840	ENSMUSG00000022807	Osbpl11	9430097N02Rik|AI132306|AU019795|ORP-11	oxysterol binding protein-like 11	protein-coding
peak_007055	chr15	96710204	96711309	+	0	NA	Intergenic	Intergenic	-11028	NM_175121	67760	Mm.46754	NM_175121	ENSMUSG00000022462	Slc38a2	5033402L14Rik|AI316867|ATA2|SAT2|mKIAA1382	solute carrier family 38, member 2	protein-coding
peak_010212	chr19	53902737	53902995	+	0	NA	promoter-TSS (NM_001168492)	promoter-TSS (NM_001168492)	-485	NM_001168492	18569	Mm.1605	NM_011050	ENSMUSG00000024975	Pdcd4	D19Ucla1|Ma3|Tis	programmed cell death 4	protein-coding
peak_008016	chr17	8299269	8300089	+	0	NA	intron (NR_073374, intron 1 of 4)	intron (NR_073374, intron 1 of 4)	-11409	NM_001357890	106489	Mm.311080	NM_134114	ENSMUSG00000073468	Sft2d1	5630401J11Rik|AA409698	SFT2 domain containing 1	protein-coding
peak_005931	chr14	51094524	51094979	+	0	NA	intron (NM_021472, intron 1 of 1)	intron (NM_021472, intron 1 of 1)	-1249	NM_007447	11727	Mm.202665	NM_007447	ENSMUSG00000072115	Ang	AI385586|Ang1|Rnase5|Rnase5a	angiogenin, ribonuclease, RNase A family, 5	protein-coding
peak_001651	chr10	52382588	52382790	+	0	NA	promoter-TSS (NM_053187)	promoter-TSS (NM_053187)	-565	NM_001199272	94221	Mm.390258	NM_053187	ENSMUSG00000019861	Gopc	2210402P09Rik|AI844555|CAL|FIG|GOPC1|PIST	golgi associated PDZ and coiled-coil motif containing	protein-coding
peak_009768	chr19	21440322	21441544	+	0	NA	intron (NM_010266, intron 1 of 13)	L1MC4|LINE|L1	31728	NM_010266	14544	Mm.45054	NM_010266	ENSMUSG00000058624	Gda	AU015411|AW047581|GAH	guanine deaminase	protein-coding
peak_002217	chr10	111528276	111528683	+	0	NA	Intergenic	Intergenic	22193	NM_009344	21664	Mm.3117	NM_009344	ENSMUSG00000020205	Phlda1	DT1P1B11|TDAG51|Tdag	pleckstrin homology like domain, family A, member 1	protein-coding
peak_001905	chr10	80577295	80577614	+	0	NA	promoter-TSS (NM_078477)	promoter-TSS (NM_078477)	-158	NM_078477	118445	Mm.41513	NM_078477	ENSMUSG00000035397	Klf16	AI843742|BTEB4|DRRF	Kruppel-like factor 16	protein-coding
peak_006703	chr15	64100398	64100817	+	0	NA	intron (NM_010026, intron 27 of 30)	intron (NM_010026, intron 27 of 30)	-40159	NM_001360037	223601	Mm.246108	NM_144846	ENSMUSG00000022378	Fam49b	0910001A06Rik|AW122079	family with sequence similarity 49, member B	protein-coding
peak_002603	chr11	30648674	30649776	+	0	NA	intron (NM_029344, intron 1 of 3)	CpG	171	NM_029344	75572	Mm.390319	NM_029344	ENSMUSG00000060923	Acyp2	2310004B09Rik	acylphosphatase 2, muscle type	protein-coding
peak_011927	chr2	167383506	167384079	+	0	NA	Intergenic	Intergenic	-34614	NM_019835	56336	Mm.200886	NM_019835	ENSMUSG00000017929	B4galt5	9430078I07Rik|AW049941|AW539721	UDP-Gal:betaGlcNAc beta 1,4-galactosyltransferase, polypeptide 5	protein-coding
peak_001852	chr10	77621465	77622439	+	0	NA	promoter-TSS (NM_019803)	promoter-TSS (NM_019803)	-369	NM_019803	22213	Mm.458125	NM_019803	ENSMUSG00000009293	Ube2g2	1110003O05Rik|D10Xrf369|UBC7|Ubc7p	ubiquitin-conjugating enzyme E2G 2	protein-coding
peak_014486	chr5	24827039	24827692	+	0	NA	intron (NM_053075, intron 1 of 7)	intron (NM_053075, intron 1 of 7)	14996	NM_053075	19744	Mm.319175	NM_053075	ENSMUSG00000028945	Rheb	Rheb1	Ras homolog enriched in brain	protein-coding
peak_014773	chr5	76176170	76176347	+	0	NA	Intergenic	RLTR19-int|LTR|ERVK	-7622	NM_011626	21982	Mm.790	NM_011626	ENSMUSG00000029234	Tmem165	AV026557|Tpardl|Tparl|pFT27	transmembrane protein 165	protein-coding
peak_008482	chr17	44721763	44722885	+	0	NA	intron (NM_001146038, intron 4 of 8)	intron (NM_001146038, intron 4 of 8)	13852	NM_001271631	12393	Mm.391013	NM_009820	ENSMUSG00000039153	Runx2	AML3|Cbf|Cbfa-1|Cbfa1|LS3|Osf2|PEBP2aA|Pebp2a1|Pebpa2a	runt related transcription factor 2	protein-coding
peak_002669	chr11	48787523	48788499	+	0	NA	Intergenic	ORR1E|LTR|ERVL-MaLR	-12349	NM_008143	14694	Mm.5305	NM_008143	ENSMUSG00000020372	Rack1	AL033335|GB-like|Gnb2-rs1|Gnb2l1|p205	receptor for activated C kinase 1	protein-coding
peak_011548	chr2	132704503	132704745	+	0	NA	intron (NM_001358261, intron 2 of 2)	intron (NM_001358261, intron 2 of 2)	14026	NM_028637	73747	Mm.284114	NM_028637	ENSMUSG00000044991	Shld1	1110034G24Rik	shieldin complex subunit 1	protein-coding
peak_019838	chr9	107769570	107770360	+	0	NA	intron (NR_153191, intron 1 of 23)	intron (NR_153191, intron 1 of 23)	1037	NM_148930	83486	Mm.259197	NM_148930	ENSMUSG00000032580	Rbm5	D030069N10Rik	RNA binding motif protein 5	protein-coding
peak_010670	chr2	32586661	32586915	+	0	NA	promoter-TSS (NM_011373)	promoter-TSS (NM_011373)	-290	NM_001276425	20448	Mm.27446	NM_011373	ENSMUSG00000079442	St6galnac4	SIAT7-D|ST6GalNAcIV|Siat7d	ST6 (alpha-N-acetyl-neuraminyl-2,3-beta-galactosyl-1,3)-N-acetylgalactosaminide alpha-2,6-sialyltransferase 4	protein-coding
peak_016068	chr6	90753521	90755500	+	0	NA	intron (NM_001356440, intron 1 of 13)	intron (NM_001356440, intron 1 of 13)	-37981	NM_001134383	232227	Mm.196943	NM_182784	ENSMUSG00000034312	Iqsec1	AW561907|BC026481|BRAG2|D6Ertd349e|cI-43	IQ motif and Sec7 domain 1	protein-coding
peak_001517	chr10	34197980	34198367	+	0	NA	intron (NM_172508, intron 1 of 5)	intron (NM_172508, intron 1 of 5)	9062	NM_172508	212898	Mm.34557	NM_172508	ENSMUSG00000039497	Dse	6030499O08|AI480506|B130024B19Rik|DS-epi1|Sart2	dermatan sulfate epimerase	protein-coding
peak_011368	chr2	128425878	128426277	+	0	NA	intron (NR_028591, intron 1 of 1)	(ATG)n|Simple_repeat|Simple_repeat	3274	NR_028591	100043424	Mm.297222	NR_028589		Morrbid	Gm14005|Mir4435-2hg	myeloid RNA regulator of BCL2L11 induced cell death	ncRNA
peak_011054	chr2	90504023	90504400	+	0	NA	intron (NM_008982, intron 1 of 23)	intron (NM_008982, intron 1 of 23)	-25037	NM_001135657	19271	Mm.330393	NM_008982	ENSMUSG00000025314	Ptprj	AI450271|BET|Byp|CD148|DEP-1|PTPbeta2|Ptpb2|RPTPJ|Scc-1|Scc1	protein tyrosine phosphatase, receptor type, J	protein-coding
peak_009835	chr19	29063517	29063673	+	0	NA	Intergenic	URR1B|DNA|hAT-Charlie	-3706	NR_045687	100503337	Mm.103412	NR_045687	ENSMUSG00000118038	Gm9895	-	predicted gene 9895	ncRNA
peak_018683	chr8	84831330	84832361	+	0	NA	promoter-TSS (NM_183358)	promoter-TSS (NM_183358)	420	NR_033145	23863	Mm.304252	NM_201227	ENSMUSG00000053226	Dand5	Cerl-2|Cerl2|Cerr2|Dte|GREM3|coco	DAN domain family member 5, BMP antagonist	protein-coding
peak_000853	chr1	153433880	153434141	+	0	NA	intron (NM_001033162, intron 3 of 9)	MTD|LTR|ERVL-MaLR	8801	NM_001033162	71836	Mm.49460	NM_001033162	ENSMUSG00000042708	Shcbp1l	1700012A16Rik	Shc SH2-domain binding protein 1-like	protein-coding
peak_009646	chr19	11063947	11066012	+	0	NA	Intergenic	Lx3C|LINE|L1	-14413	NR_102366	107350	Mm.6381	NM_001177351	ENSMUSG00000075010	AW112010	-	expressed sequence AW112010	ncRNA
peak_006875	chr15	79408870	79409662	+	0	NA	Intergenic	MLT1K|LTR|ERVL-MaLR	-5963	NM_172608	223693	Mm.323358	NM_172608	ENSMUSG00000009035	Tmem184b	2610507A11|4732495E13Rik	transmembrane protein 184b	protein-coding
peak_007664	chr16	50735906	50737407	+	0	NA	Intergenic	Intergenic	-3883	NR_028300	68190	Mm.139089	NR_028300		Dubr	5330426P16Rik|Dum	Dppa2 upstream binding RNA	ncRNA
peak_016411	chr6	123288581	123289094	+	0	NA	intron (NM_019948, intron 2 of 5)	intron (NM_019948, intron 2 of 5)	1034	NM_019948	56619	Mm.248327	NM_019948	ENSMUSG00000030142	Clec4e	C86253|Clecsf9|Mincle	C-type lectin domain family 4, member e	protein-coding
peak_003794	chr11	119354757	119355083	+	0	NA	promoter-TSS (NM_178743)	promoter-TSS (NM_178743)	590	NM_018822	27029	Mm.103788	NM_018822	ENSMUSG00000005043	Sgsh	4632406A19Rik	N-sulfoglucosamine sulfohydrolase (sulfamidase)	protein-coding
peak_009084	chr18	43492416	43492649	+	0	NA	Intergenic	Lx5b|LINE|L1	-54246	NM_001291455	22240	Mm.8180	NM_009468	ENSMUSG00000024501	Dpysl3	CRMP-4|DRP-3|TUC4|ULIP-1|Ulip|Ulip1	dihydropyrimidinase-like 3	protein-coding
peak_002248	chr10	117288232	117288607	+	0	NA	3' UTR (NM_013590, exon 4 of 4)	3' UTR (NM_013590, exon 4 of 4)	4449	NM_013590	17110	Mm.177539	NM_013590	ENSMUSG00000069515	Lyz1	Lyz|Lyzf3|Lzp-s	lysozyme 1	protein-coding
peak_019913	chr9	113783101	113783479	+	0	NA	intron (NM_001114347, intron 6 of 39)	intron (NM_001114347, intron 6 of 39)	-10040	NM_001286603	76499	Mm.222272	NM_029633	ENSMUSG00000033392	Clasp2	1500004F14Rik|8030404L10Rik|C77448|CLASP2beta|mKIAA0627	CLIP associating protein 2	protein-coding
peak_017630	chr7	97028844	97029950	+	0	NA	intron (NM_153591, intron 7 of 13)	RSINE1|SINE|B4	-52354	NM_001162477	14389	Mm.42033	NM_010248	ENSMUSG00000004508	Gab2	AI463667|D130058I17Rik|p97	growth factor receptor bound protein 2-associated protein 2	protein-coding
peak_000156	chr1	46860048	46860387	+	0	NA	intron (NM_001356417, intron 2 of 10)	RSINE1|SINE|B4	-6599	NM_172653	227059	Mm.233889	NM_172653	ENSMUSG00000025986	Slc39a10	2900042E17Rik|5430433I10|Zip10|mKIAA1265	solute carrier family 39 (zinc transporter), member 10	protein-coding
peak_019725	chr9	90042597	90043603	+	0	NA	Intergenic	MLT1E2|LTR|ERVL-MaLR	-11167	NM_007801	13036	Mm.2277	NM_007801	ENSMUSG00000032359	Ctsh	AL022844	cathepsin H	protein-coding
peak_019177	chr9	31257036	31257277	+	0	NA	Intergenic	(TA)n|Simple_repeat|Simple_repeat	-14245	NM_001101597	638580	Mm.373655	NM_001101597		Gm7244	EG638580	predicted gene 7244	protein-coding
peak_017605	chr7	90145971	90146439	+	0	NA	intron (NM_001360867, intron 1 of 19)	intron (NM_001360867, intron 1 of 19)	15992	NM_001252520	233489	Mm.235175	NM_146194	ENSMUSG00000039361	Picalm	CALM|CLTH|PAP180|fit-1|fit1|mKIAA4114	phosphatidylinositol binding clathrin assembly protein	protein-coding
peak_009486	chr19	5825413	5850941	+	0	NA	non-coding (NR_131212, exon 1 of 1)	non-coding (NR_131212, exon 1 of 1)	7301	NR_131212	66961	Mm.281895	NR_003513	ENSMUSG00000092274	Neat1	2310043N10Rik|VINC	nuclear paraspeckle assembly transcript 1 (non-protein coding)	ncRNA
peak_005460	chr13	94382534	94382852	+	0	NA	intron (NM_009680, intron 1 of 26)	intron (NM_009680, intron 1 of 26)	23733	NM_009680	11774	Mm.21185	NM_009680	ENSMUSG00000021686	Ap3b1	AP-3|AU015684|C78395|Hps2|beta3A|pe|pearl|rim2	adaptor-related protein complex 3, beta 1 subunit	protein-coding
peak_001744	chr10	66998682	66999296	+	0	NA	Intergenic	Intergenic	-6086	NR_110511	102634101	Mm.445258	NR_110511	ENSMUSG00000112925	Gm31763	-	predicted gene, 31763	ncRNA
peak_019451	chr9	57723071	57723454	+	0	NA	intron (NM_153799, intron 3 of 6)	intron (NM_153799, intron 3 of 6)	14693	NM_153799	353190	Mm.268104	NM_153799	ENSMUSG00000038957	Edc3	AA517853|Lsm16|Yjdc	enhancer of mRNA decapping 3	protein-coding
peak_001947	chr10	81357977	81359273	+	0	NA	intron (NM_028657, intron 1 of 9)	intron (NM_028657, intron 1 of 9)	1134	NM_028657	73822	Mm.182281	NM_028657	ENSMUSG00000034854	Mfsd12	C19orf28|F630110N24Rik|Wdt1|gr	major facilitator superfamily domain containing 12	protein-coding
peak_017559	chr7	88243782	88244211	+	0	NA	Intergenic	Intergenic	-34089	NM_009982	13032	Mm.89295	NM_009982	ENSMUSG00000030560	Ctsc	AI047818|CatC|DPP1|DPPI	cathepsin C	protein-coding
peak_005553	chr13	107831005	107832045	+	0	NA	intron (NM_145456, intron 5 of 17)	intron (NM_145456, intron 5 of 17)	58539	NM_145456	67263	Mm.490418	NM_145456		Zswim6	2900036G02Rik|mKIAA1577	zinc finger SWIM-type containing 6	protein-coding
peak_014485	chr5	24687455	24688209	+	0	NA	intron (NM_001305264, intron 1 of 14)	intron (NM_001305264, intron 1 of 14)	2017	NM_001305264	53312	Mm.5856	NM_016736	ENSMUSG00000028954	Nub1	4931404D21Rik|6330412F12Rik|BS4|NY-REN-18	negative regulator of ubiquitin-like proteins 1	protein-coding
peak_012188	chr3	27230500	27231312	+	0	NA	intron (NM_178772, intron 3 of 4)	MT2A|LTR|ERVL	47902	NM_178772	320024	Mm.24576	NM_178772	ENSMUSG00000027698	Nceh1	Aadacl1|B230106I24Rik|CPO-BP|Nceh	neutral cholesterol ester hydrolase 1	protein-coding
peak_018779	chr8	105345061	105345647	+	0	NA	intron (NM_177699, intron 1 of 21)	intron (NM_177699, intron 1 of 21)	2616	NM_177699	234686	Mm.87724	NM_177699	ENSMUSG00000014778	Fhod1	BC017144|FHOS|FHOS1	formin homology 2 domain containing 1	protein-coding
peak_003218	chr11	83544036	83544752	+	0	NA	Intergenic	Intergenic	-13876	NM_013653	20304	Mm.284248	NM_013653	ENSMUSG00000035042	Ccl5	MuRantes|RANTES|SISd|Scya5|TCP228	chemokine (C-C motif) ligand 5	protein-coding
peak_019677	chr9	83568048	83568529	+	0	NA	intron (NM_172507, intron 1 of 3)	intron (NM_172507, intron 1 of 3)	19950	NM_172507	212531	Mm.491246	NM_172507	ENSMUSG00000032261	Sh3bgrl2	A930014C21Rik|AA408038|B930089I21	SH3 domain binding glutamic acid-rich protein like 2	protein-coding
peak_013783	chr4	116558053	116558442	+	0	NA	intron (NM_001368177, intron 1 of 11)	intron (NM_001368177, intron 1 of 11)	168	NM_001368177	77110	Mm.41715	NM_029868	ENSMUSG00000034042	Gpbp1l1	5330440M15Rik|BC002292	GC-rich promoter binding protein 1-like 1	protein-coding
peak_003967	chr12	25378026	25378484	+	0	NA	Intergenic	MLT1J|LTR|ERVL-MaLR	249081	NR_045844	432641	Mm.112955	NR_045844		Gm17746	-	predicted gene, 17746	ncRNA
peak_019550	chr9	66127391	66127752	+	0	NA	intron (NM_001359210, intron 1 of 3)	intron (NM_001359210, intron 1 of 3)	960	NM_026635	68250	Mm.27107	NM_026635	ENSMUSG00000032381	Ciao2a	5730536A07Rik|Fam96a	cytosolic iron-sulfur assembly component 2A	protein-coding
peak_016981	chr7	25775612	25777212	+	0	NA	intron (NM_001190974, intron 6 of 18)	B4|SINE|B4	12321	NM_001190974	26362	Mm.4128	NM_009465	ENSMUSG00000002602	Axl	AI323647|Ark|Tyro7|Ufo	AXL receptor tyrosine kinase	protein-coding
peak_013974	chr4	132757131	132757495	+	0	NA	promoter-TSS (NM_133888)	promoter-TSS (NM_133888)	-142	NM_133888	100340	Mm.287187	NM_133888	ENSMUSG00000028885	Smpdl3b	1110054A24Rik|AU045240|Asml3b	sphingomyelin phosphodiesterase, acid-like 3B	protein-coding
peak_015734	chr6	39372676	39373460	+	0	NA	intron (NM_001361617, intron 1 of 16)	L2|LINE|L2	4367	NR_155076	72144	Mm.482167	NM_028123	ENSMUSG00000029924	Slc37a3	2610507O21Rik|AU044904	solute carrier family 37 (glycerol-3-phosphate transporter), member 3	protein-coding
peak_009219	chr18	62095455	62096429	+	0	NA	Intergenic	Intergenic	84039	NM_007420	11555	Mm.5598	NM_007420	ENSMUSG00000045730	Adrb2	Adrb-2|Badm|Gpcr7	adrenergic receptor, beta 2	protein-coding
peak_000414	chr1	82831877	82832646	+	0	NA	Intergenic	Intergenic	-7199	NM_010472	15463	Mm.392569	NM_010472	ENSMUSG00000026159	Agfg1	AU045498|C130049H11Rik|C85612|D730048C23Rik|Hrb|RAB|Rip	ArfGAP with FG repeats 1	protein-coding
peak_018678	chr8	84705926	84706670	+	0	NA	3' UTR (NM_001371052, exon 11 of 11)	3' UTR (NM_001371052, exon 11 of 11)	4841	NM_008535	17095	Mm.4925	NM_008535	ENSMUSG00000034041	Lyl1	Lyl-1|bHLHa18	lymphoblastomic leukemia 1	protein-coding
peak_012110	chr3	10208543	10209064	+	0	NA	promoter-TSS (NM_024406)	promoter-TSS (NM_024406)	-187	NM_024406	11770	Mm.582	NM_024406	ENSMUSG00000062515	Fabp4	422/aP2|AFABP|ALBP|ALBP/Ap2|Ap2|Lbpl|P15	fatty acid binding protein 4, adipocyte	protein-coding
peak_000391	chr1	80635691	80637371	+	0	NA	intron (NM_175291, intron 2 of 55)	intron (NM_175291, intron 2 of 55)	28821	NM_001285927	210293	Mm.133473	NM_175291	ENSMUSG00000038608	Dock10	9330153B10Rik|A630054M16Rik|Jr4|Jr5|R75174|ZIZ3|Zizimin3|mKIAA0694	dedicator of cytokinesis 10	protein-coding
peak_004452	chr12	86889559	86890157	+	0	NA	Intergenic	Intergenic	-5044	NM_145836	238330	Mm.248358	NM_145836	ENSMUSG00000034168	Irf2bpl	6430527G18Rik|Eap1	interferon regulatory factor 2 binding protein-like	protein-coding
peak_017008	chr7	27592167	27592800	+	0	NA	intron (NM_001110208, intron 1 of 13)	intron (NM_001110208, intron 1 of 13)	931	NM_001110208	11652	Mm.177194	NM_007434	ENSMUSG00000004056	Akt2	2410016A19Rik|AW554154|PKB|PKBbeta	thymoma viral proto-oncogene 2	protein-coding
peak_011012	chr2	75801674	75802176	+	0	NA	Intergenic	Intergenic	-30252	NM_172666	228061	Mm.31227	NM_172666	ENSMUSG00000042410	Agps	5832437L22|9930035G10Rik|AW123847|Adaps|Adas|Adhaps|Adps|Aldhpsy|bs2	alkylglycerone phosphate synthase	protein-coding
peak_004113	chr12	54986283	54988052	+	0	NA	promoter-TSS (NM_013815)	promoter-TSS (NM_013815)	-831	NM_013815	217578	Mm.479583	NM_013815	ENSMUSG00000035021	Baz1a	Acf1|B930060C03|BC065123|Gtl5|Wcrf180|cbp146	bromodomain adjacent to zinc finger domain 1A	protein-coding
peak_003403	chr11	97826370	97827115	+	0	NA	intron (NM_010688, intron 4 of 6)	intron (NM_010688, intron 4 of 6)	-14364	NR_160860	68127	Mm.110270	NM_001080935	ENSMUSG00000050538	B230217C12Rik	AI840637	RIKEN cDNA B230217C12 gene	ncRNA
peak_010852	chr2	60019906	60020138	+	0	NA	intron (NM_001001182, intron 2 of 35)	intron (NM_001001182, intron 2 of 35)	78713	NM_001370942	667103	Mm.491257	NM_001370942		Gm13570	-	predicted gene 13570	protein-coding
peak_000879	chr1	155063445	155064378	+	0	NA	intron (NR_151545, intron 6 of 6)	PB1D10|SINE|Alu	19353	NR_151545	671336	Mm.393476	NR_151545	ENSMUSG00000096950	Gm9530	-	predicted gene 9530	ncRNA
peak_015440	chr5	143817379	143818581	+	0	NA	Intergenic	CpG	-53882	NM_013557	15467	Mm.389709	NM_013557	ENSMUSG00000029613	Eif2ak1	HCR|Hri	eukaryotic translation initiation factor 2 alpha kinase 1	protein-coding
peak_009241	chr18	62698854	62699127	+	0	NA	intron (NM_001168423, intron 1 of 4)	(TA)n|Simple_repeat|Simple_repeat	42397	NM_001168423	100038417	Mm.387557	NM_001168423	ENSMUSG00000073551	Spink13	Gm10534|Spink5l3	serine peptidase inhibitor, Kazal type 13	protein-coding
peak_008626	chr17	56812107	56812452	+	0	NA	intron (NM_027787, intron 1 of 17)	intron (NM_027787, intron 1 of 17)	18729	NM_009056	19725	Mm.102	NM_009056	ENSMUSG00000024206	Rfx2	5430432H19Rik	regulatory factor X, 2 (influences HLA class II expression)	protein-coding
peak_010647	chr2	30981820	30982311	+	0	NA	promoter-TSS (NM_028846)	promoter-TSS (NM_028846)	-124	NM_144885	227707	Mm.235238	NM_144885	ENSMUSG00000026851	BC005624	-	cDNA sequence BC005624	protein-coding
peak_008841	chr17	87283538	87283923	+	0	NA	promoter-TSS (NR_015506)	promoter-TSS (NR_015506)	844	NM_028639	225049	Mm.77396	NM_028639	ENSMUSG00000036918	Ttc7	1110035E02Rik|1700007L07Rik|Ttc7a|fsn|hea	tetratricopeptide repeat domain 7	protein-coding
peak_017693	chr7	99979252	99979676	+	0	NA	intron (NM_175388, intron 1 of 5)	intron (NM_175388, intron 1 of 5)	994	NM_175388	108937	Mm.323087	NM_175388	ENSMUSG00000058761	Rnf169	2900057K09Rik	ring finger protein 169	protein-coding
peak_015246	chr5	129940786	129942000	+	0	NA	promoter-TSS (NM_027121)	promoter-TSS (NM_027121)	-716	NM_001001327	69568	Mm.288718	NM_027121	ENSMUSG00000066735	Vkorc1l1	2310024K08Rik	vitamin K epoxide reductase complex, subunit 1-like 1	protein-coding
peak_005130	chr13	44732342	44732638	+	0	NA	intron (NM_021878, intron 2 of 18)	intron (NM_021878, intron 2 of 18)	1219	NM_001205043	16468	Mm.25059	NM_021878	ENSMUSG00000038518	Jarid2	Jmj|jumonji	jumonji, AT rich interactive domain 2	protein-coding
peak_016552	chr6	128826108	128826601	+	0	NA	promoter-TSS (NM_030599)	promoter-TSS (NM_030599)	-39	NM_030599	80782	Mm.6180	NM_030599	ENSMUSG00000079298	Klrb1b	Klrb1d|Ly55b|Ly55d|NKR-P1B|NKR-P1D|Nkrp1-b|Nkrp1b|Nkrp1d|ly-55b|ly-55d	killer cell lectin-like receptor subfamily B member 1B	protein-coding
peak_013389	chr4	47271446	47271926	+	0	NA	intron (NM_009928, intron 14 of 39)	MER44B|DNA|TcMar-Tigger	63674	NM_009928	12819	Mm.233547	NM_009928	ENSMUSG00000028339	Col15a1	-	collagen, type XV, alpha 1	protein-coding
peak_003202	chr11	82869673	82870942	+	0	NA	intron (NM_001164569, intron 1 of 7)	intron (NM_001164569, intron 1 of 7)	437	NM_001164570	67338	Mm.341608	NM_026097	ENSMUSG00000020696	Rffl	1700051E09Rik|4930516L10Rik|BG080975|Carp2	ring finger and FYVE like domain containing protein	protein-coding
peak_015567	chr6	17283804	17284348	+	0	NA	intron (NM_016900, intron 2 of 2)	intron (NM_016900, intron 2 of 2)	2891	NM_016900	12390	Mm.396075	NM_016900	ENSMUSG00000000058	Cav2	AI447843	caveolin 2	protein-coding
peak_015655	chr6	31202736	31203249	+	0	NA	intron (NR_110469, intron 1 of 3)	intron (NR_110469, intron 1 of 3)	15482	NR_110471	232685	Mm.443019	NM_144555	ENSMUSG00000044471	Lncpint	Lincpint|MNCb-1768|Pint|linc-Pint	long non-protein coding RNA, Trp53 induced transcript	ncRNA
peak_008133	chr17	24170477	24172598	+	0	NA	Intergenic	Intergenic	-1859	NM_001361531	11984	Mm.30155	NM_009729	ENSMUSG00000024121	Atp6v0c	Atp6c|Atp6c2|Atp6l|Atpl|Atpl-rs1|PL16|VATL|Vma3	ATPase, H+ transporting, lysosomal V0 subunit C	protein-coding
peak_013593	chr4	83324088	83324584	+	0	NA	promoter-TSS (NM_027238)	promoter-TSS (NM_027238)	-147	NM_027238	69863	Mm.5540	NM_025782	ENSMUSG00000038172	Ttc39b	1810054D07Rik|9130422G05Rik|AI450603|AV103077|AW215585	tetratricopeptide repeat domain 39B	protein-coding
peak_002684	chr11	49202373	49205069	+	0	NA	promoter-TSS (NM_001362731)	promoter-TSS (NM_001362731)	-10	NM_001362731	22720	Mm.16650	NM_009562	ENSMUSG00000046311	Zfp62	-	zinc finger protein 62	protein-coding
peak_014646	chr5	49616356	49616756	+	0	NA	Intergenic	Intergenic	-330897	NM_001199244	80334	Mm.160172	NM_030265	ENSMUSG00000029088	Kcnip4	AV032399|Calp|Calp250|KChIP4|KChIP4a	Kv channel interacting protein 4	protein-coding
peak_015451	chr5	145231134	145231839	+	0	NA	promoter-TSS (NM_001083958)	promoter-TSS (NM_001083958)	-256	NM_001347533	72611	Mm.206555	NM_028298	ENSMUSG00000007812	Zfp655	2700038I16Rik|9030409O18Rik	zinc finger protein 655	protein-coding
peak_011154	chr2	102639783	102640123	+	0	NA	intron (NM_173749, intron 9 of 10)	intron (NM_173749, intron 9 of 10)	-18736	NM_001077514	20511	Mm.267547	NM_011393	ENSMUSG00000005089	Slc1a2	1700091C19Rik|2900019G14Rik|AI159670|Eaat2|GLT-1|GLT1|MGLT1	solute carrier family 1 (glial high affinity glutamate transporter), member 2	protein-coding
peak_010862	chr2	60122370	60124863	+	0	NA	intron (NM_001001182, intron 1 of 35)	intron (NM_001001182, intron 1 of 35)	2124	NM_001001182	407823	Mm.228071	NM_001001182	ENSMUSG00000026987	Baz2b	5830435C13Rik|BC053917|D2Ertd794e	bromodomain adjacent to zinc finger domain, 2B	protein-coding
peak_015737	chr6	39377700	39378158	+	0	NA	promoter-TSS (NM_001361619)	promoter-TSS (NM_001361619)	-222	NR_155077	72144	Mm.482167	NM_028123	ENSMUSG00000029924	Slc37a3	2610507O21Rik|AU044904	solute carrier family 37 (glycerol-3-phosphate transporter), member 3	protein-coding
peak_005008	chr13	37856085	37856368	+	0	NA	intron (NM_001039188, intron 1 of 9)	intron (NM_001039188, intron 1 of 9)	28833	NM_001039188	68750	Mm.491109	NM_026830	ENSMUSG00000039087	Rreb1	1110037N09Rik|AA414966|B930013M22Rik	ras responsive element binding protein 1	protein-coding
peak_017917	chr7	123410565	123411503	+	0	NA	intron (NM_001355050, intron 2 of 6)	intron (NM_001355050, intron 2 of 6)	3217	NM_001355050	30949	Mm.260527	NM_025304	ENSMUSG00000030763	Lcmt1	AL033290|LCMT-1|Lcmt	leucine carboxyl methyltransferase 1	protein-coding
peak_008780	chr17	81518729	81519142	+	0	NA	intron (NM_001286684, intron 2 of 11)	intron (NM_001286684, intron 2 of 11)	219452	NM_011406	20541	Mm.265834	NM_011406	ENSMUSG00000054640	Slc8a1	AI852629|AV344025|D930008O12Rik|Ncx1	solute carrier family 8 (sodium/calcium exchanger), member 1	protein-coding
peak_001135	chr1	176808755	176809050	+	0	NA	intron (NM_001368872, intron 1 of 17)	intron (NM_001368872, intron 1 of 17)	-1778	NM_001099637	545389	Mm.269991	NM_001024722	ENSMUSG00000057335	Cep170	4933426L22Rik|A330004A13Rik|AI195353	centrosomal protein 170	protein-coding
peak_002377	chr10	128035988	128036666	+	0	NA	intron (NM_001113199, intron 1 of 8)	intron (NM_001113199, intron 1 of 8)	981	NM_001113199	17938	Mm.3746	NM_013608	ENSMUSG00000061315	Naca	AL022831|AL024382|Gm1878|mKIAA0363|skNAC	nascent polypeptide-associated complex alpha polypeptide	protein-coding
peak_008343	chr17	34102572	34102795	+	0	NA	Intergenic	B3A|SINE|B2	-7374	NR_046183	414076	Mm.473092	NR_046183	ENSMUSG00000098197	BC051537	-	cDNA sequence BC051537	ncRNA
peak_005421	chr13	91516617	91517260	+	0	NA	intron (NM_001360776, intron 1 of 15)	B2_Mm2|SINE|B2	55841	NM_024186	66970	Mm.343095	NM_024186	ENSMUSG00000003992	Ssbp2	1500004K09Rik|2310079I02Rik|9330163K02Rik|A830008M03Rik|AU067692|AW558684|Hspc116|SSDP2	single-stranded DNA binding protein 2	protein-coding
peak_000737	chr1	138132492	138132885	+	0	NA	intron (NM_011210, intron 2 of 29)	intron (NM_011210, intron 2 of 29)	42438	NM_001111316	19264	Mm.391573	NM_011210	ENSMUSG00000026395	Ptprc	B220|CD45R|Cd45|L-CA|Ly-5|Lyt-4|T200|loc	protein tyrosine phosphatase, receptor type, C	protein-coding
peak_015037	chr5	108628067	108628257	+	0	NA	intron (NM_001359924, intron 1 of 25)	(TAA)n|Simple_repeat|Simple_repeat	1615	NM_001359924	231580	Mm.276647	NM_153569	ENSMUSG00000062234	Gak	D130045N16Rik	cyclin G associated kinase	protein-coding
peak_000457	chr1	86440573	86441004	+	0	NA	Intergenic	Intergenic	14459	NM_027966	71863	Mm.179627	NM_027966	ENSMUSG00000036574	Tex44	1700019O17Rik	testis expressed 44	protein-coding
peak_003888	chr12	8637441	8637816	+	0	NA	Intergenic	Intergenic	-36506	NM_001160221	80913	Mm.341243	NM_030723	ENSMUSG00000020594	Pum2	5730503J23Rik|Pumm2	pumilio RNA-binding family member 2	protein-coding
peak_014569	chr5	34517865	34518430	+	0	NA	Intergenic	Intergenic	-4168	NM_139064	231130	Mm.28615	NM_139064	ENSMUSG00000059866	Tnip2	1810020H16Rik|ABIN-2|AI428870	TNFAIP3 interacting protein 2	protein-coding
peak_013302	chr4	40824330	40824711	+	0	NA	intron (NM_022305, intron 1 of 5)	MER103C|DNA|hAT-Charlie	25618	NR_039584	100628614		NR_039584	ENSMUSG00000096377	Mir5123	mmu-mir-5123|mu-mir-5123	microRNA 5123	ncRNA
peak_008296	chr17	32268414	32269093	+	0	NA	intron (NM_198094, intron 1 of 12)	intron (NM_198094, intron 1 of 12)	15370	NM_198094	57261	Mm.253518	NM_020508	ENSMUSG00000024002	Brd4	Brd5|HUNK1|MCAP|WI-11513	bromodomain containing 4	protein-coding
peak_005864	chr14	44989775	44990262	+	0	NA	intron (NM_008964, intron 1 of 1)	intron (NM_008964, intron 1 of 1)	1907	NM_008964	19217	Mm.4630	NM_008964	ENSMUSG00000037759	Ptger2	EP2|Ptgerep2	prostaglandin E receptor 2 (subtype EP2)	protein-coding
peak_006175	chr14	74774243	74774700	+	0	NA	intron (NM_001033439, intron 19 of 19)	intron (NM_001033439, intron 19 of 19)	42174	NM_016903	13885	Mm.38055	NM_016903	ENSMUSG00000021996	Esd	Es-10|Es10|FGH|sid478	esterase D/formylglutathione hydrolase	protein-coding
peak_006597	chr15	58134145	58134486	+	0	NA	intron (NM_027435, intron 1 of 27)	intron (NM_027435, intron 1 of 27)	767	NM_027435	70472	Mm.221758	NM_027435	ENSMUSG00000022360	Atad2	2610509G12Rik	ATPase family, AAA domain containing 2	protein-coding
peak_004658	chr12	111524308	111524622	+	0	NA	Intergenic	RMER19A|LTR|ERVK	-13636	NM_178041	217869	Mm.271222	NM_173363	ENSMUSG00000021282	Eif5	2810011H21Rik|D12Ertd549e	eukaryotic translation initiation factor 5	protein-coding
peak_002604	chr11	31861539	31862078	+	0	NA	Intergenic	Intergenic	-9132	NM_001290676	67579	Mm.339792	NM_026252	ENSMUSG00000020300	Cpeb4	Cpe-bp4|Cpeb-4|mCPEB-4	cytoplasmic polyadenylation element binding protein 4	protein-coding
peak_008109	chr17	22314842	22315075	+	0	NA	promoter-TSS (NM_001357992)	promoter-TSS (NM_001357992)	-116	NM_001357991	631624	Mm.440794	NM_001357991	ENSMUSG00000117284	Gm7072	EG631624	predicted gene 7072	protein-coding
peak_015747	chr6	40594734	40595680	+	0	NA	Intergenic	Lx3_Mus|LINE|L1	-9402	NM_001038604	23845	Mm.103765	NM_021364	ENSMUSG00000029915	Clec5a	Clecsf5|Ly100|MDL-1|Mdl1	C-type lectin domain family 5, member a	protein-coding
peak_000622	chr1	127229981	127230457	+	0	NA	intron (NM_145128, intron 1 of 17)	L1MA5A|LINE|L1	25233	NM_145128	107895	Mm.214682	NM_145128	ENSMUSG00000036155	Mgat5	4930471A21Rik|5330407H02Rik|AI480971|GlcNAc-TV	mannoside acetylglucosaminyltransferase 5	protein-coding
peak_016527	chr6	125603195	125604219	+	0	NA	intron (NM_011708, intron 14 of 51)	intron (NM_011708, intron 14 of 51)	50759	NM_011708	22371	Mm.22339	NM_011708	ENSMUSG00000001930	Vwf	6820430P06Rik|AI551257|B130011O06Rik|C630030D09|F8VWF|VWD	Von Willebrand factor	protein-coding
peak_011287	chr2	120977924	120978228	+	0	NA	intron (NM_175285, intron 2 of 13)	(TG)n|Simple_repeat|Simple_repeat	1014	NM_175285	96957	Mm.315212	NM_175285	ENSMUSG00000054484	Tmem62	B830009D23Rik|C77355	transmembrane protein 62	protein-coding
peak_011267	chr2	119740569	119741109	+	0	NA	Intergenic	Intergenic	-1498	NM_146125	228550	Mm.65337	NM_146125	ENSMUSG00000027296	Itpka	-	inositol 1,4,5-trisphosphate 3-kinase A	protein-coding
peak_010471	chr2	14198998	14199508	+	0	NA	intron (NM_001081310, intron 3 of 3)	intron (NM_001081310, intron 3 of 3)	24729	NM_001081310	625286	Mm.158781	NM_001081310	ENSMUSG00000061531	Tmem236	2010003H20Rik|Fam23a|Gm613	transmembrane protein 236	protein-coding
peak_012023	chr2	174435857	174438619	+	0	NA	intron (NM_022325, intron 2 of 5)	intron (NM_022325, intron 2 of 5)	1801	NM_022325	64138	Mm.156919	NM_022325	ENSMUSG00000016256	Ctsz	AI787083|AU019819|CTSX|D2Wsu143e	cathepsin Z	protein-coding
peak_014200	chr4	144929216	144930089	+	0	NA	Intergenic	Intergenic	36515	NM_001357277	20148	Mm.14063	NM_011303	ENSMUSG00000066026	Dhrs3	Rsdr1|retSDR1	dehydrogenase/reductase (SDR family) member 3	protein-coding
peak_011625	chr2	145829477	145830956	+	0	NA	intron (NM_028724, intron 4 of 12)	intron (NM_028724, intron 4 of 12)	44100	NM_028724	74030	Mm.228799	NM_028724	ENSMUSG00000001768	Rin2	2010003K16Rik|4632403N06Rik|AW821980|RASSF4	Ras and Rab interactor 2	protein-coding
peak_017070	chr7	31003242	31003526	+	0	NA	Intergenic	Intergenic	21463	NM_001242647	76415	Mm.259739	NM_175240	ENSMUSG00000046826	Fam187b	1700020B09Rik|Tmem162	family with sequence similarity 187, member B	protein-coding
peak_009029	chr18	37848610	37849351	+	0	NA	intron (NM_001305980, intron 27 of 27)	intron (NM_001305980, intron 27 of 27)	5680	NR_105945	102465592		NR_105945	ENSMUSG00000098706	Mir6979	Gm27524|mmu-mir-6979	microRNA 6979	ncRNA
peak_010351	chr2	3668600	3669395	+	0	NA	Intergenic	Intergenic	-44461	NM_025626	66540	Mm.277864	NM_025626	ENSMUSG00000026655	Fam107b	3110001A13Rik|AA589595|AA959793|AI132312	family with sequence similarity 107, member B	protein-coding
peak_008489	chr17	44733168	44733664	+	0	NA	intron (NR_073392, intron 2 of 7)	intron (NR_073392, intron 2 of 7)	2760	NM_001271631	12393	Mm.391013	NM_009820	ENSMUSG00000039153	Runx2	AML3|Cbf|Cbfa-1|Cbfa1|LS3|Osf2|PEBP2aA|Pebp2a1|Pebpa2a	runt related transcription factor 2	protein-coding
peak_008268	chr17	31071500	31073320	+	0	NA	intron (NM_009593, intron 2 of 14)	L3|LINE|CR1	14716	NM_009593	11307	Mm.15691	NM_009593	ENSMUSG00000024030	Abcg1	AW413978|Abc8|White	ATP binding cassette subfamily G member 1	protein-coding
peak_014631	chr5	44075553	44075809	+	0	NA	intron (NM_001163583, intron 1 of 21)	intron (NM_001163583, intron 1 of 21)	19087	NM_001163581	19126	Mm.6250	NM_008935	ENSMUSG00000029086	Prom1	4932416E19Rik|AC133|CD133|Prom|Prom-1|Proml1	prominin 1	protein-coding
peak_017803	chr7	112040228	112040598	+	0	NA	intron (NM_001357952, intron 1 of 28)	intron (NM_001357952, intron 1 of 28)	16907	NM_177249	74996	Mm.16974	NM_133758	ENSMUSG00000059263	Usp47	4930502N04Rik|A630020C16Rik	ubiquitin specific peptidase 47	protein-coding
peak_009118	chr18	50055912	50056383	+	0	NA	intron (NM_134131, intron 1 of 1)	intron (NM_134131, intron 1 of 1)	-2485	NR_155293	102635912	Mm.440627	NR_155293		C030005K06Rik	-	RIKEN cDNA C030005K06 gene	ncRNA
[truncated: 18,555 more rows]
