# Supplementary material for: A signal-responsive cooperative transcription factor network determines alveolar macrophage identity
Source: J Exp Med. 2026 Jun 2;223(7):e20242085. doi: 10.1084/jem.20242085 (PMC13228567; doi:10.1084/jem.20242085)
Supplement: Table S6 — shows SMAD4-binding peaks in WT mAMs ([FDR] ≤0.05). [file jem_20242085_tables6.xlsx]

## Sheet: SMAD4_consensus_peaks.homer.ann
List of SMAD4 peaks in WT mAMs ([FDR] ≤ 0.05).
Peak	Chr	Start	End	Strand	Peak Score	Focus Ratio/Region Size	Annotation	Detailed Annotation	Distance to TSS	Nearest PromoterID	Entrez ID	Nearest Unigene	Nearest Refseq	Nearest Ensembl	Gene Name	Gene Alias	Gene Description	Gene Type
peak_006913	chr3	90627467	90627780	+	0	NA	Intergenic	RMER5|LTR|ERV1	14729	NM_011313	20200	Mm.100144	NM_011313	ENSMUSG00000001025	S100a6	2A9|5B10|CALCYCLIN|Cacy|PRA	S100 calcium binding protein A6 (calcyclin)	protein-coding
peak_010468	chr9	64790571	64791364	+	0	NA	Intergenic	Intergenic	-20044	NM_001162917	102442	Mm.222473	NM_176935	ENSMUSG00000053641	Dennd4a	AI115600|AI851943|F730015K02Rik	DENN/MADD domain containing 4A	protein-coding
peak_001029	chr10	40524463	40524854	+	0	NA	Intergenic	Intergenic	-45704	NM_027572	70840	Mm.332570	NM_027572	ENSMUSG00000019834	Slc22a16	4921504E14Rik|CT2|FLIPT2|OCT6|OKB1	solute carrier family 22 (organic cation transporter), member 16	protein-coding
peak_010525	chr9	70740012	70740656	+	0	NA	intron (NM_007399, intron 5 of 15)	B3|SINE|B2	61352	NM_007399	11487	Mm.3037	NM_007399	ENSMUSG00000054693	Adam10	1700031C13Rik|MADM|kuz|kuzbanian	a disintegrin and metallopeptidase domain 10	protein-coding
peak_009489	chr7	90136763	90137064	+	0	NA	intron (NM_001360867, intron 1 of 19)	Charlie1b|DNA|hAT-Charlie	6700	NM_001252520	233489	Mm.235175	NM_146194	ENSMUSG00000039361	Picalm	CALM|CLTH|PAP180|fit-1|fit1|mKIAA4114	phosphatidylinositol binding clathrin assembly protein	protein-coding
peak_007086	chr3	121693281	121693728	+	0	NA	Intergenic	Intergenic	22741	NM_001033814	619318	Mm.371258	NM_001033814	ENSMUSG00000074248	4930432M17Rik	-	RIKEN cDNA 4930432M17 gene	protein-coding
peak_009461	chr7	89216546	89216963	+	0	NA	intron (NM_001360745, intron 4 of 13)	intron (NM_001360745, intron 4 of 13)	122033	NM_028343	72759	Mm.208477	NM_028343	ENSMUSG00000039428	Tmem135	2810439K08Rik|AW319712|PMP52	transmembrane protein 135	protein-coding
peak_008019	chr5	52119101	52119610	+	0	NA	Intergenic	Intergenic	16662	NR_105845	102466648		NR_105845	ENSMUSG00000098726	Mir6417	Gm27334|mmu-mir-6417	microRNA 6417	ncRNA
peak_007939	chr5	29950427	29950803	+	0	NA	Intergenic	L1MA9|LINE|L1	-62499	NM_001314054	16193	Mm.1019	NM_031168	ENSMUSG00000025746	Il6	Il-6	interleukin 6	protein-coding
peak_005061	chr18	38711583	38712185	+	0	NA	Intergenic	MER58A|DNA|hAT-Charlie	-2439	NM_001370889	102632739		NM_001370889		Gm19774	-	predicted gene, 19774	protein-coding
peak_010588	chr9	88549111	88549318	+	0	NA	intron (NM_001163061, intron 1 of 4)	intron (NM_001163061, intron 1 of 4)	1194	NM_001142943	71640	Mm.259988	NM_001142943	ENSMUSG00000032425	Zfp949	4930422I07Rik|Nczf	zinc finger protein 949	protein-coding
peak_009739	chr7	143536121	143536569	+	0	NA	intron (NM_001285490, intron 4 of 14)	intron (NM_001285490, intron 4 of 14)	12483	NM_001285490	17955	Mm.294625	NM_008672	ENSMUSG00000059119	Nap1l4	2810410H14Rik|AI316776|D7Wsu30e|Nap2	nucleosome assembly protein 1-like 4	protein-coding
peak_005844	chr2	22806978	22807970	+	0	NA	intron (NM_019456, intron 1 of 13)	intron (NM_019456, intron 1 of 13)	33147	NM_019456	54519	Mm.14255	NM_019456	ENSMUSG00000026786	Apbb1ip	9930118P07Rik|Prp48	amyloid beta (A4) precursor protein-binding, family B, member 1 interacting protein	protein-coding
peak_010332	chr9	41207507	41207827	+	0	NA	intron (NR_040392, intron 1 of 4)	intron (NR_040392, intron 1 of 4)	1512	NR_040392	78500	Mm.275715	NR_040392	ENSMUSG00000100837	1700063D05Rik	-	RIKEN cDNA 1700063D05 gene	ncRNA
peak_001899	chr11	93725779	93725983	+	0	NA	Intergenic	Intergenic	159885	NM_001013375	217109	Mm.379350	NM_001013375	ENSMUSG00000054079	Utp18	6230425C22Rik|6430513M13|Wdr50	UTP18 small subunit processome component	protein-coding
peak_007567	chr4	101675611	101676099	+	0	NA	Intergenic	Intergenic	28072	NM_175036	230514	Mm.4756	NM_175036	ENSMUSG00000035212	Leprot	LEPR|OB-RGRP|Obrgrp|VPS55	leptin receptor overlapping transcript	protein-coding
peak_008478	chr6	4611608	4612882	+	0	NA	intron (NM_145398, intron 3 of 17)	L1M5|LINE|L1	11334	NM_145398	213819	Mm.270703	NM_145398	ENSMUSG00000015189	Casd1	Cas1|Cast1|SOAT	CAS1 domain containing 1	protein-coding
peak_005442	chr19	18568819	18569113	+	0	NA	Intergenic	Intergenic	62847	NM_017375	20409	Mm.172222	NM_017375	ENSMUSG00000024725	Ostf1	C78236|SH3P2|Sh3d3	osteoclast stimulating factor 1	protein-coding
peak_009474	chr7	89444998	89445814	+	0	NA	Intergenic	RMER15|LTR|ERVL	19100	NR_102276	101521	Mm.26902	NR_102276	ENSMUSG00000109311	AI314278	-	expressed sequence AI314278	ncRNA
peak_005767	chr2	6165486	6166160	+	0	NA	Intergenic	Intergenic	-27428	NR_040333	320132	Mm.445891	NR_040333	ENSMUSG00000087125	A230108P19Rik	-	RIKEN cDNA A230108P19 gene	ncRNA
peak_008667	chr6	53572944	53573347	+	0	NA	promoter-TSS (NM_172728)	promoter-TSS (NM_172728)	-229	NM_172728	231991	Mm.227444	NM_172728	ENSMUSG00000053007	Creb5	9430076C15Rik|CRE-BPa|Crebpa|D430026C09Rik	cAMP responsive element binding protein 5	protein-coding
peak_004542	chr16	95241987	95242448	+	0	NA	intron (NR_153766, intron 1 of 4)	intron (NR_153766, intron 1 of 4)	-15341	NM_001271693	16516	Mm.272239	NM_019664	ENSMUSG00000062609	Kcnj15	4930414N08Rik|AI182284|AI267127|IRKK|Kir4.2	potassium inwardly-rectifying channel, subfamily J, member 15	protein-coding
peak_001881	chr11	86836447	86836681	+	0	NA	Intergenic	Intergenic	16094	NR_162780	114483630		NR_162780		Mir12182	mmu-mir-12182	microRNA mir-12182	ncRNA
peak_010490	chr9	66126498	66126702	+	0	NA	promoter-TSS (NM_026635)	promoter-TSS (NM_026635)	-11	NM_001359210	68250	Mm.27107	NM_026635	ENSMUSG00000032381	Ciao2a	5730536A07Rik|Fam96a	cytosolic iron-sulfur assembly component 2A	protein-coding
peak_008148	chr5	91282859	91283461	+	0	NA	promoter-TSS (NR_040428)	promoter-TSS (NR_040428)	-84	NR_040428	100503265	Mm.125059	NR_040428	ENSMUSG00000107198	Gm19619	-	predicted gene, 19619	ncRNA
peak_006184	chr2	102894428	102895201	+	0	NA	intron (NM_001039150, intron 1 of 13)	intron (NM_001039150, intron 1 of 13)	6851	NM_001177785	12505	Mm.423621	NM_009851	ENSMUSG00000005087	Cd44	AU023126|AW121933|AW146109|HERMES|Ly-24|Pgp-1	CD44 antigen	protein-coding
peak_006576	chr2	170217569	170217874	+	0	NA	Intergenic	MTC|LTR|ERVL-MaLR	-23668	NR_157067	100502923	Mm.44078	NR_157067	ENSMUSG00000097514	Gm17619	-	predicted gene, 17619	ncRNA
peak_010465	chr9	64249782	64250055	+	0	NA	intron (NM_008927, intron 1 of 10)	intron (NM_008927, intron 1 of 10)	3687	NM_008927	26395	Mm.248907	NM_008927	ENSMUSG00000004936	Map2k1	MAPKK1|MEKK1|Mek1|Prkmk1	mitogen-activated protein kinase kinase 1	protein-coding
peak_002038	chr11	115108971	115109375	+	0	NA	intron (NM_001163753, intron 1 of 8)	intron (NM_001163753, intron 1 of 8)	17742	NM_001163753	58222	Mm.143789	NM_021411	ENSMUSG00000020732	Rab37	B230331O03Rik|B230354I04Rik	RAB37, member RAS oncogene family	protein-coding
peak_001963	chr11	101971922	101973148	+	0	NA	3' UTR (NM_028207, exon 3 of 3)	3' UTR (NM_028207, exon 3 of 3)	-5520	NM_024449	74499	Mm.265602	NM_024449	ENSMUSG00000001494	Sost	5430411E23Rik	sclerostin	protein-coding
peak_010718	chr9	117895939	117896202	+	0	NA	Intergenic	Intergenic	-144452	NM_001286507	27215	Mm.92705	NM_013727	ENSMUSG00000039285	Azi2	AA410145|AZ2	5-azacytidine induced gene 2	protein-coding
peak_000600	chr1	155831956	155832222	+	0	NA	Intergenic	Intergenic	-19190	NM_001024945	104009	Mm.27035	NM_023268	ENSMUSG00000033684	Qsox1	1300003H02Rik|QSOX|Qscn6|SOx|b2b2673Clo	quiescin Q6 sulfhydryl oxidase 1	protein-coding
peak_004375	chr16	49888167	49888724	+	0	NA	intron (NM_001368415, intron 3 of 8)	Tigger6a|DNA|TcMar-Tigger	32784	NM_001368416	16423	Mm.31752	NM_010581	ENSMUSG00000055447	Cd47	9130415E20Rik|AA407862|AI848868|AW108519|B430305P08Rik|IAP|Itgp	CD47 antigen (Rh-related antigen, integrin-associated signal transducer)	protein-coding
peak_009255	chr7	43669977	43670621	+	0	NA	Intergenic	URR1B|DNA|hAT-Charlie	-1732	NM_145582	233189	Mm.26514	NM_145582	ENSMUSG00000038888	Ctu1	Atpbd3|BC005752	cytosolic thiouridylase subunit 1	protein-coding
peak_001596	chr11	34739872	34740088	+	0	NA	intron (NM_033374, intron 2 of 51)	RLTR24|LTR|ERV1	43925	NM_033374	94176	Mm.380679	NM_033374	ENSMUSG00000020143	Dock2	AI662014|AW122239|CED-5|Hch|MBC	dedicator of cyto-kinesis 2	protein-coding
peak_006030	chr2	62672836	62673205	+	0	NA	intron (NM_145523, intron 2 of 7)	intron (NM_145523, intron 2 of 7)	8693	NM_145523	227960	Mm.219877	NM_145523	ENSMUSG00000026893	Gca	5133401E04Rik|AI573844	grancalcin	protein-coding
peak_003716	chr15	36394976	36395352	+	0	NA	Intergenic	Intergenic	101570	NM_001358007	68839	Mm.396537	NM_175134	ENSMUSG00000048307	Ankrd46	1110054N06Rik|AI314978|AI987733	ankyrin repeat domain 46	protein-coding
peak_008361	chr5	132466953	132467507	+	0	NA	intron (NM_001363480, intron 1 of 19)	intron (NM_001363480, intron 1 of 19)	75990	NM_001363480	319974	Mm.409595	NM_177047	ENSMUSG00000029673	Auts2	2700063G02Rik|A730011F23Rik|D830032G16Rik	autism susceptibility candidate 2	protein-coding
peak_009152	chr7	16053018	16053784	+	0	NA	Intergenic	Intergenic	-18444	NM_001347559	666528	Mm.290718	NM_001099277	ENSMUSG00000078796	Zfp541	EG666528|Znf541	zinc finger protein 541	protein-coding
peak_007361	chr4	46635902	46636410	+	0	NA	intron (NM_198664, intron 3 of 12)	intron (NM_198664, intron 3 of 12)	14043	NM_198664	381605	Mm.331595	NM_198664	ENSMUSG00000039813	Tbc1d2	A630005A06Rik|BC022630|Gm1037|PARIS-1|PARIS1	TBC1 domain family, member 2	protein-coding
peak_002251	chr12	54658597	54659071	+	0	NA	Intergenic	Lx8|LINE|L1	-2262	NM_134054	104725	Mm.485026	NM_134054	ENSMUSG00000044408	Sptssa	1110002B05Rik|AA407909|AA409588|AU041967|Ssspta	serine palmitoyltransferase, small subunit A	protein-coding
peak_009124	chr6	147799035	147799575	+	0	NA	Intergenic	Intergenic	109064	NR_033636	100039727	Mm.396220	NR_033636	ENSMUSG00000085077	1700049E15Rik	Gm15761	RIKEN cDNA 1700049E15 gene	ncRNA
peak_008569	chr6	34619571	34619947	+	0	NA	intron (NM_001347100, intron 1 of 13)	intron (NM_001347100, intron 1 of 13)	21255	NM_001347100	109624	Mm.308134	NM_145575	ENSMUSG00000029761	Cald1	4833423D12Rik|AI195384|AV071549|AW536160|C920027I18Rik	caldesmon 1	protein-coding
peak_001662	chr11	59526846	59527241	+	0	NA	Intergenic	Intergenic	-14526	NM_001359638	216799	Mm.54174	NM_145827	ENSMUSG00000032691	Nlrp3	AGTAVPRL|AII/AVP|Cias1|FCAS|FCU|MWS|Mmig1|NALP3|Pypaf1	NLR family, pyrin domain containing 3	protein-coding
peak_006845	chr3	75279615	75280106	+	0	NA	intron (NM_001370850, intron 13 of 13)	ORR1F|LTR|ERVL-MaLR	-9782	NM_026460	67931	Mm.259446	NM_026460	ENSMUSG00000034139	Serpini2	Spi14	serine (or cysteine) peptidase inhibitor, clade I, member 2	protein-coding
peak_003979	chr15	79741357	79742304	+	0	NA	promoter-TSS (NR_045069)	promoter-TSS (NR_045069)	706	NM_194342	223697	Mm.202715	NM_194342	ENSMUSG00000042524	Sun2	B230369L08Rik|C030011B15|Unc84b	Sad1 and UNC84 domain containing 2	protein-coding
peak_000672	chr1	170165000	170165382	+	0	NA	intron (NM_133806, intron 2 of 10)	intron (NM_133806, intron 2 of 10)	9773	NM_133806	107652	Mm.27969	NM_133806	ENSMUSG00000026670	Uap1	AA420407|AA437972|AGX-1|AGX-2|AGX1|AgX|ESTM38|SPAG2	UDP-N-acetylglucosamine pyrophosphorylase 1	protein-coding
peak_003898	chr15	66555373	66555711	+	0	NA	intron (NM_172514, intron 3 of 9)	intron (NM_172514, intron 3 of 9)	5504	NM_172514	213068	Mm.132299	NM_172514	ENSMUSG00000036944	Tmem71	AI661017|E430024D12	transmembrane protein 71	protein-coding
peak_005472	chr19	23489840	23490167	+	0	NA	Intergenic	Zaphod|DNA|hAT-Tip100	-41681	NM_174857	71738	Mm.50841	NM_174857	ENSMUSG00000033207	Mamdc2	1200015L10Rik|AI591564|mamcan	MAM domain containing 2	protein-coding
peak_007951	chr5	31602217	31603113	+	0	NA	Intergenic	Intergenic	-11286	NM_025796	66845	Mm.120763	NM_025796	ENSMUSG00000106918	Mrpl33	0610009M10Rik|L33mt|MRP-L33	mitochondrial ribosomal protein L33	protein-coding
peak_000202	chr1	64287051	64287425	+	0	NA	Intergenic	Arthur1|DNA|hAT-Tip100	-165849	NM_033563	93691	Mm.29466	NM_033563	ENSMUSG00000025959	Klf7	9830124P08Rik	Kruppel-like factor 7 (ubiquitous)	protein-coding
peak_000189	chr1	61690560	61691472	+	0	NA	intron (NM_001081050, intron 1 of 22)	intron (NM_001081050, intron 1 of 22)	52192	NM_001081050	72823	Mm.35153	NM_001081050	ENSMUSG00000052062	Pard3b	1810008K04Rik|2010002N16Rik|2810455B10Rik|Als2cr19|PAR3B|PAR3L|PAR3beta	par-3 family cell polarity regulator beta	protein-coding
peak_001697	chr11	65740355	65740995	+	0	NA	intron (NM_001316367, intron 3 of 11)	URR1B|DNA|hAT-Charlie	5181	NM_001362739	26398	Mm.412922	NM_009157	ENSMUSG00000033352	Map2k4	JNKK1|MAPKK 4|MEK4|MKK4|PRKMK4|Sek1|Serk1	mitogen-activated protein kinase kinase 4	protein-coding
peak_001465	chr10	127596681	127596893	+	0	NA	intron (NM_008512, intron 6 of 88)	intron (NM_008512, intron 6 of 88)	24361	NM_008512	16971	Mm.271854	NM_008512	ENSMUSG00000040249	Lrp1	A2mr|AI316852|CD91|Lrp|b2b1554Clo	low density lipoprotein receptor-related protein 1	protein-coding
peak_002198	chr12	35023208	35023506	+	0	NA	Intergenic	Intergenic	-23832	NM_001014973	217463	Mm.213991	NM_001014973	ENSMUSG00000020590	Snx13	Rgs-px1|mKIAA0713	sorting nexin 13	protein-coding
peak_009024	chr6	129500876	129501319	+	0	NA	intron (NM_138648, intron 2 of 7)	intron (NM_138648, intron 2 of 7)	6068	NM_138648	108078	Mm.293626	NM_138648	ENSMUSG00000030162	Olr1	LOX-1|SR-EI|Scare1	oxidized low density lipoprotein (lectin-like) receptor 1	protein-coding
peak_005103	chr18	49980213	49980686	+	0	NA	intron (NM_001177759, intron 1 of 1)	intron (NM_001177759, intron 1 of 1)	1022	NM_001177759	106869	Mm.27740	NM_134131	ENSMUSG00000062210	Tnfaip8	AA987150|E130304C20Rik|Gg2-1|Gm10539|Nded|Ssc-2|Tipe	tumor necrosis factor, alpha-induced protein 8	protein-coding
peak_010313	chr9	39629087	39629557	+	0	NA	Intergenic	Intergenic	6197	NM_146279	258276	Mm.390137	NM_146279	ENSMUSG00000059867	Olfr960	MOR224-12	olfactory receptor 960	protein-coding
peak_005901	chr2	32716737	32717119	+	0	NA	Intergenic	RMER19B|LTR|ERVK	-3956	NR_039536	100628606		NR_039536	ENSMUSG00000105841	Mir3960	mmu-mir-3960	microRNA 3960	ncRNA
peak_003820	chr15	59540391	59540812	+	0	NA	TTS (NM_001164604)	TTS (NM_001164604)	-108053	NM_144549	211770	Mm.40298	NM_144549	ENSMUSG00000032501	Trib1	A530090O15Rik|TRB-1|Trb1	tribbles pseudokinase 1	protein-coding
peak_004537	chr16	94223124	94223702	+	0	NA	intron (NM_139145, intron 6 of 10)	intron (NM_139145, intron 6 of 10)	66878	NM_001360045	110948	Mm.30921	NM_139145	ENSMUSG00000040820	Hlcs	410I21.SP6|D16Jhu34	holocarboxylase synthetase (biotin- [propriony-Coenzyme A-carboxylase (ATP-hydrolysing)] ligase)	protein-coding
peak_003535	chr14	77524474	77524770	+	0	NA	intron (NM_172813, intron 7 of 18)	intron (NM_172813, intron 7 of 18)	-17754	NR_033141	629678	Mm.390721	NM_001037935	ENSMUSG00000067973	Gm6994	EG629678	predicted gene 6994	ncRNA
peak_003085	chr13	100398642	100399125	+	0	NA	Intergenic	Lx8|LINE|L1	53981	NM_008670	17940	Mm.6898	NM_008670	ENSMUSG00000021640	Naip1	AV364616|Birc1a|D13Lsd1|Naip|Naip-rs1	NLR family, apoptosis inhibitory protein 1	protein-coding
peak_010141	chr8	120740724	120741766	+	0	NA	intron (NM_008320, intron 2 of 8)	intron (NM_008320, intron 2 of 8)	2606	NM_001301811	15900	Mm.334861	NM_008320	ENSMUSG00000041515	Irf8	AI893568|ICSBP|IRF-8|Icsbp1|Myls	interferon regulatory factor 8	protein-coding
peak_008076	chr5	67823281	67824369	+	0	NA	intron (NM_001038999, intron 1 of 36)	intron (NM_001038999, intron 1 of 36)	23606	NM_009727	11980	Mm.153230	NM_009727	ENSMUSG00000037685	Atp8a1	AI481521|AI853962|APLT|AW743152|AW822227|Atp3a2|B230107D19Rik|ClassI	ATPase, aminophospholipid transporter (APLT), class I, type 8A, member 1	protein-coding
peak_003672	chr15	25832365	25832980	+	0	NA	Intergenic	Intergenic	-10626	NM_001034851	66270	Mm.25311	NM_025459	ENSMUSG00000022270	Retreg1	1810015C04Rik|AU015349|Fam134b|Retreg1d	reticulophagy regulator 1	protein-coding
peak_001598	chr11	35750627	35751047	+	0	NA	Intergenic	Intergenic	-18658	NM_145962	211347	Mm.255044	NM_145962	ENSMUSG00000018846	Pank3	-	pantothenate kinase 3	protein-coding
peak_008577	chr6	37604622	37604871	+	0	NA	Intergenic	Intergenic	74573	NM_145364	208665	Mm.262635	NM_145364	ENSMUSG00000038641	Akr1d1	-	aldo-keto reductase family 1, member D1	protein-coding
peak_006594	chr2	180127752	180128054	+	0	NA	intron (NM_144500, intron 1 of 13)	intron (NM_144500, intron 1 of 13)	8597	NM_144500	228983	Mm.253578	NM_144500	ENSMUSG00000039050	Osbpl2	C130070J12Rik|ORP-2|Orp2	oxysterol binding protein-like 2	protein-coding
peak_002135	chr12	17681948	17682799	+	0	NA	Intergenic	Intergenic	-8436	NM_001361645	53602	Mm.313619	NM_016677	ENSMUSG00000071379	Hpcal1	NVL-3|NVP-3|Nvp3|VILIP3|Vnsl3|Vsnl3	hippocalcin-like 1	protein-coding
peak_006283	chr2	127985971	127986386	+	0	NA	intron (NM_028765, intron 11 of 17)	intron (NM_028765, intron 11 of 17)	131550	NM_028765	74121	Mm.244835	NM_028765	ENSMUSG00000027380	Acoxl	1200014P05Rik|AV025673	acyl-Coenzyme A oxidase-like	protein-coding
peak_003051	chr13	97187619	97188221	+	0	NA	intron (NM_010422, intron 5 of 13)	intron (NM_010422, intron 5 of 13)	10437	NM_010422	15212	Mm.27816	NM_010422	ENSMUSG00000021665	Hexb	-	hexosaminidase B	protein-coding
peak_007079	chr3	121548256	121548439	+	0	NA	Intergenic	Intergenic	-16003	NM_145394	213603	Mm.33062	NM_145394	ENSMUSG00000039865	Slc44a3	BC010552	solute carrier family 44, member 3	protein-coding
peak_001565	chr11	29801703	29802243	+	0	NA	intron (NM_146016, intron 21 of 41)	MLT1E1A|LTR|ERVL-MaLR	23695	NM_176829	216622	Mm.443260	NM_176829	ENSMUSG00000078157	4931440F15Rik	Fem1ab	RIKEN cDNA 4931440F15 gene	protein-coding
peak_010486	chr9	65904701	65905259	+	0	NA	intron (NM_019797, intron 1 of 15)	intron (NM_019797, intron 1 of 15)	3814	NM_019797	56404	Mm.208379	NM_019797	ENSMUSG00000032386	Trip4	4930558E03Rik|ASC-1|Asc1|BB191711	thyroid hormone receptor interactor 4	protein-coding
peak_004628	chr17	23966704	23967572	+	0	NA	Intergenic	Intergenic	8092	NM_013921	30943	Mm.142568	NM_013921	ENSMUSG00000024124	Prss30	2010015P21Rik|Disp|Disp1|Tmprss8	protease, serine 30	protein-coding
peak_003784	chr15	55252342	55252915	+	0	NA	3' UTR (NM_145470, exon 9 of 9)	3' UTR (NM_145470, exon 9 of 9)	-55123	NM_001368422	12818	Mm.297859	NM_181277	ENSMUSG00000022371	Col14a1	5730412L22Rik|AW108078	collagen, type XIV, alpha 1	protein-coding
peak_000073	chr1	35939129	35939432	+	0	NA	Intergenic	RMER30|DNA|hAT-Charlie	-129120	NM_015818	50785	Mm.213566	NM_015818	ENSMUSG00000045216	Hs6st1	6Ost1	heparan sulfate 6-O-sulfotransferase 1	protein-coding
peak_002515	chr12	110504880	110505101	+	0	NA	intron (NM_001364212, intron 1 of 10)	intron (NM_001364212, intron 1 of 10)	19193	NM_012023	26931	Mm.240396	NM_012023	ENSMUSG00000017843	Ppp2r5c	2610043M05Rik|2700063L20Rik|AI060890|AW545884|C85228|D12Bwg0916e	protein phosphatase 2, regulatory subunit B', gamma	protein-coding
peak_008861	chr6	113668833	113669179	+	0	NA	intron (NM_172161, intron 3 of 12)	intron (NM_172161, intron 3 of 12)	-28044	NM_001347356	381801	Mm.333322	NM_001033463	ENSMUSG00000056952	Tatdn2	AI646012|mKIAA0218	TatD DNase domain containing 2	protein-coding
peak_004200	chr16	22683572	22684001	+	0	NA	Intergenic	Intergenic	-26555	NM_001346673	110197	Mm.194986	NM_138650	ENSMUSG00000022861	Dgkg	2900055E17Rik|90kDa|AI854428|Dagk3|E430001K23Rik|mKIAA4131	diacylglycerol kinase, gamma	protein-coding
peak_007945	chr5	30840505	30841119	+	0	NA	intron (NM_133350, intron 1 of 6)	intron (NM_133350, intron 1 of 6)	-20995	NM_001310516	100732	Mm.332295	NM_133350	ENSMUSG00000029166	Mapre3	AI790651|EB2|EB3|EBF3|RP3	microtubule-associated protein, RP/EB family, member 3	protein-coding
peak_001381	chr10	107947982	107948722	+	0	NA	intron (NR_131147, intron 1 of 5)	intron (NR_131147, intron 1 of 5)	1707	NR_131147	628877	Mm.363120	NR_131147	ENSMUSG00000112910	Gm29685	-	predicted gene, 29685	ncRNA
peak_001623	chr11	50134110	50134447	+	0	NA	intron (NM_029745, intron 1 of 20)	Arthur1|DNA|hAT-Tip100	2918	NM_029745	76795	Mm.290975	NM_029745	ENSMUSG00000036644	Tbc1d9b	-	TBC1 domain family, member 9B	protein-coding
peak_008902	chr6	116468003	116468634	+	0	NA	Intergenic	Intergenic	-7140	NM_009662	11689	Mm.41072	NM_009662	ENSMUSG00000025701	Alox5	5-LO|5-LOX|5LO|5LX|AI850497|F730011J02	arachidonate 5-lipoxygenase	protein-coding
peak_008415	chr5	140116133	140116324	+	0	NA	intron (NM_001359025, intron 14 of 17)	intron (NM_001359025, intron 14 of 17)	58690	NM_001359027	17120	Mm.27250	NM_010752	ENSMUSG00000029554	Mad1l1	AI173502|AW550425|Mad1	MAD1 mitotic arrest deficient 1-like 1	protein-coding
peak_000935	chr10	20772123	20772346	+	0	NA	Intergenic	Intergenic	-47156	NM_013875	29863	Mm.425617	NM_013875	ENSMUSG00000019990	Pde7b	-	phosphodiesterase 7B	protein-coding
peak_001621	chr11	50105261	50105689	+	0	NA	TTS (NM_001290749)	TTS (NM_001290749)	-25885	NM_001290759	76795	Mm.290975	NM_029745	ENSMUSG00000036644	Tbc1d9b	-	TBC1 domain family, member 9B	protein-coding
peak_007238	chr4	4052051	4052351	+	0	NA	Intergenic	Intergenic	25313	NM_001080710	242286	Mm.298546	NM_001080710	ENSMUSG00000071019	Sdr16c6	4833413O15Rik|Gm423	short chain dehydrogenase/reductase family 16C, member 6	protein-coding
peak_001553	chr11	23821625	23821969	+	0	NA	Intergenic	Intergenic	-50828	NM_009044	19696	Mm.4869	NM_009044	ENSMUSG00000020275	Rel	c-Rel	reticuloendotheliosis oncogene	protein-coding
peak_007962	chr5	32194283	32194696	+	0	NA	Intergenic	MER121|DNA|TcMar?	-38219	NM_030072	665270	Mm.160067	NM_030072	ENSMUSG00000029134	Plb1	4632413E21Rik|4930433E17Rik|4930539A06Rik|BC033606	phospholipase B1	protein-coding
peak_003389	chr14	54517441	54517746	+	0	NA	promoter-TSS (NM_001313907)	promoter-TSS (NM_001313907)	-123	NM_001313907	27374	Mm.196585	NM_013768	ENSMUSG00000023110	Prmt5	Jbp1|Skb1	protein arginine N-methyltransferase 5	protein-coding
peak_000353	chr1	92034331	92034655	+	0	NA	intron (NM_207225, intron 3 of 26)	intron (NM_207225, intron 3 of 26)	145848	NM_207225	208727	Mm.318567	NM_207225	ENSMUSG00000026313	Hdac4	4932408F19Rik|HD4	histone deacetylase 4	protein-coding
peak_003890	chr15	64235824	64236299	+	0	NA	intron (NM_010026, intron 3 of 30)	intron (NM_010026, intron 3 of 30)	76612	NM_001276462	13196	Mm.277236	NM_010026	ENSMUSG00000022377	Asap1	AV239055|DEF-1|Ddef1|PAP|mKIAA1249|s19	ArfGAP with SH3 domain, ankyrin repeat and PH domain1	protein-coding
peak_008644	chr6	50377725	50378464	+	0	NA	intron (NM_001347213, intron 2 of 23)	L1MB1|LINE|L1	4743	NM_027881	71720	Mm.44153	NM_027881	ENSMUSG00000029822	Osbpl3	1200014M06Rik|6720421I08Rik|A530055M08|ORP-3|ORP3|OSBP3	oxysterol binding protein-like 3	protein-coding
peak_002125	chr12	16619975	16620953	+	0	NA	Intergenic	Intergenic	-9498	NM_001355598	14245	Mm.153625	NM_015763	ENSMUSG00000020593	Lpin1	Lipin1|fld	lipin 1	protein-coding
peak_006793	chr3	59135394	59135764	+	0	NA	intron (NM_001287119, intron 1 of 2)	intron (NM_001287119, intron 1 of 2)	-3117	NM_001287120	140795	Mm.439021	NM_133200	ENSMUSG00000036381	P2ry14	A330108O13Rik|Gpr105|P2Y14	purinergic receptor P2Y, G-protein coupled, 14	protein-coding
peak_006165	chr2	94217535	94217754	+	0	NA	Intergenic	Intergenic	-23734	NR_106139	102465777		NR_106139	ENSMUSG00000106336	Mir129b	mmu-mir-129b	microRNA 129b	ncRNA
peak_009010	chr6	129233866	129234326	+	0	NA	intron (NR_040268, intron 2 of 3)	intron (NR_040268, intron 2 of 3)	3949	NR_040265	76432	Mm.261738	NR_040265	ENSMUSG00000097354	2310001H17Rik	AI646108	RIKEN cDNA 2310001H17 gene	ncRNA
peak_007560	chr4	99158493	99159143	+	0	NA	Intergenic	MLT1F2|LTR|ERVL-MaLR	-35116	NM_175029	242557	Mm.241663	NM_175029	ENSMUSG00000028550	Atg4c	Apg4-C|Apg4c|Atg4cl|Autl1	autophagy related 4C, cysteine peptidase	protein-coding
peak_008378	chr5	135962214	135962765	+	0	NA	intron (NM_001160366, intron 9 of 10)	intron (NM_001160366, intron 9 of 10)	11987	NM_001160366	109267	Mm.332750	NM_001160366	ENSMUSG00000029699	Ssc4d	C330016E03Rik|S4D-SRCRB|SRCRB-S4D|Srcrb4d	scavenger receptor cysteine rich family, 4 domains	protein-coding
peak_006780	chr3	52854719	52854862	+	0	NA	Intergenic	Intergenic	72876	NR_040555	622124	Mm.389434	NR_040555	ENSMUSG00000104401	Gm20750	-	predicted gene, 20750	ncRNA
peak_001019	chr10	40107926	40108289	+	0	NA	intron (NM_001114332, intron 1 of 5)	intron (NM_001114332, intron 1 of 5)	34147	NM_028247	72472	Mm.186778	NM_028247	ENSMUSG00000019838	Slc16a10	2610103N14Rik|9830169E08|Mct10|PRO0813|TAT1	solute carrier family 16 (monocarboxylic acid transporters), member 10	protein-coding
peak_002997	chr13	81136394	81137077	+	0	NA	intron (NM_054053, intron 87 of 89)	intron (NM_054053, intron 87 of 89)	172661	NR_015587	319983	Mm.343027	NR_015587	ENSMUSG00000097098	9330111N05Rik	-	RIKEN cDNA 9330111N05 gene	ncRNA
peak_005166	chr18	57042464	57043496	+	0	NA	Intergenic	Intergenic	-67601	NM_029909	77422	Mm.256874	NM_029909	ENSMUSG00000024592	C330018D20Rik	AU018666	RIKEN cDNA C330018D20 gene	protein-coding
peak_005854	chr2	24344949	24345494	+	0	NA	promoter-TSS (NM_001159562)	promoter-TSS (NM_001159562)	-70	NM_001159562	16181	Mm.882	NM_031167	ENSMUSG00000026981	Il1rn	F630041P17Rik|IL-1ra	interleukin 1 receptor antagonist	protein-coding
peak_001766	chr11	76506793	76507103	+	0	NA	intron (NM_198894, intron 2 of 22)	intron (NM_198894, intron 2 of 22)	2471	NM_198018	109934	Mm.258939	NM_198018	ENSMUSG00000017631	Abr	-	active BCR-related gene	protein-coding
peak_003526	chr14	75195479	75196084	+	0	NA	intron (NM_008879, intron 2 of 16)	intron (NM_008879, intron 2 of 16)	-46506	NM_019775	56373	Mm.24242	NM_019775	ENSMUSG00000021999	Cpb2	1110032P04Rik|4930405E17Rik|AI255929|CPR|Cpu|TAFI	carboxypeptidase B2 (plasma)	protein-coding
peak_009792	chr8	13036379	13036925	+	0	NA	promoter-TSS (NM_007972)	promoter-TSS (NM_007972)	-656	NM_007972	14058	Mm.262589	NM_007972	ENSMUSG00000031444	F10	Cf10|fX	coagulation factor X	protein-coding
peak_010533	chr9	71162163	71162986	+	0	NA	promoter-TSS (NM_001271843)	promoter-TSS (NM_001271843)	59	NM_001271843	64008	Mm.449427	NM_022026	ENSMUSG00000032204	Aqp9	1700020I22Rik|AI266899|AQP-9	aquaporin 9	protein-coding
peak_008521	chr6	17119463	17119900	+	0	NA	intron (NR_153844, intron 1 of 2)	intron (NR_153844, intron 1 of 2)	52152	NR_153844	232599	Mm.430719	NM_177689		Gm4876	B930018B01|EG232599	predicted gene 4876	ncRNA
peak_003774	chr15	53140396	53140691	+	0	NA	intron (NM_010162, intron 1 of 10)	intron (NM_010162, intron 1 of 10)	205640	NM_010162	14042	Mm.309395	NM_010162	ENSMUSG00000061731	Ext1	AA409028	exostoses (multiple) 1	protein-coding
peak_009585	chr7	113499746	113500472	+	0	NA	Intergenic	Intergenic	-13725	NM_001285831	67420	Mm.206919	NM_026143	ENSMUSG00000030759	Far1	2600011M19Rik|2900034E22Rik|3732409C05Rik|AI850429|Mlstd2	fatty acyl CoA reductase 1	protein-coding
peak_006396	chr2	143936270	143936626	+	0	NA	intron (NM_019771, intron 1 of 3)	L1MB7|LINE|L1	21117	NM_019771	56431	Mm.28919	NM_019771	ENSMUSG00000015932	Dstn	2610043P17Rik|ADF|AU042046|Dsn|corn1|sid23p	destrin	protein-coding
peak_009113	chr6	146638420	146638811	+	0	NA	Intergenic	Intergenic	-3964	NM_025315	108098	Mm.26212	NM_025315	ENSMUSG00000030291	Med21	0610007L03Rik|AI449604|D19234|D6Ertd782e|Srb7|Surb7	mediator complex subunit 21	protein-coding
peak_007053	chr3	115689574	115689817	+	0	NA	Intergenic	Intergenic	25360	NM_007901	13609	Mm.982	NM_007901	ENSMUSG00000045092	S1pr1	AI849002|Edg1|Lpb1|S1p|S1p1	sphingosine-1-phosphate receptor 1	protein-coding
peak_005075	chr18	39445773	39447011	+	0	NA	intron (NM_001361210, intron 2 of 8)	intron (NM_001361210, intron 2 of 8)	42887	NM_008173	14815	Mm.129481	NM_008173	ENSMUSG00000024431	Nr3c1	GR|Grl-1|Grl1	nuclear receptor subfamily 3, group C, member 1	protein-coding
peak_002128	chr12	16877537	16877927	+	0	NA	Intergenic	Intergenic	-17246	NM_009072	19878	Mm.276024	NM_009072	ENSMUSG00000020580	Rock2	B230113H15Rik|ROKalpha|Rho-kinase|Rock-II|Rock2m|mKIAA0619	Rho-associated coiled-coil containing protein kinase 2	protein-coding
peak_010610	chr9	94278553	94279295	+	0	NA	Intergenic	Intergenic	259157	NM_001033145	68861	Mm.258746	NM_001033145	ENSMUSG00000045414	Dipk2a	1190002N15Rik|GoPro49|HASF	divergent protein kinase domain 2A	protein-coding
peak_003156	chr13	112323717	112324560	+	0	NA	intron (NM_001168405, intron 3 of 5)	intron (NM_001168405, intron 3 of 5)	35620	NM_001168404	77318	Mm.159895	NM_029898	ENSMUSG00000049985	Ankrd55	C030011J08Rik	ankyrin repeat domain 55	protein-coding
peak_004067	chr15	97520348	97520867	+	0	NA	Intergenic	ORR1E-int|LTR|ERVL-MaLR	185215	NM_028003	71919	Mm.12255	NM_028003	ENSMUSG00000022466	Rpap3	2310042P20Rik|D15Ertd682e	RNA polymerase II associated protein 3	protein-coding
peak_003756	chr15	50772352	50773435	+	0	NA	intron (NM_001310485, intron 5 of 7)	intron (NM_001310485, intron 5 of 7)	116156	NM_001310481	83925	Mm.30466	NM_032000	ENSMUSG00000038679	Trps1	AI115454|AI447310|D15Ertd586e	transcriptional repressor GATA binding 1	protein-coding
peak_003429	chr14	62162930	62163710	+	0	NA	Intergenic	Intergenic	129659	NM_173419	239133	Mm.127330	NM_173419	ENSMUSG00000048281	Dleu7	BC038059	deleted in lymphocytic leukemia, 7	protein-coding
peak_007376	chr4	48130436	48130639	+	0	NA	intron (NM_026343, intron 1 of 7)	intron (NM_026343, intron 1 of 7)	5618	NM_026343	67727	Mm.171334	NM_026343	ENSMUSG00000061455	Stx17	4833418L03Rik|6330411F21Rik|9030425C21Rik|AW048351	syntaxin 17	protein-coding
peak_001837	chr11	83604598	83606097	+	0	NA	intron (NR_036453, intron 2 of 8)	intron (NR_036453, intron 2 of 8)	-12260	NM_009139	20305	Mm.137	NM_009139	ENSMUSG00000018927	Ccl6	MRP-1|Scya6|c10	chemokine (C-C motif) ligand 6	protein-coding
peak_000498	chr1	138192028	138192562	+	0	NA	Intergenic	Intergenic	-16990	NM_001268286	19264	Mm.391573	NM_011210	ENSMUSG00000026395	Ptprc	B220|CD45R|Cd45|L-CA|Ly-5|Lyt-4|T200|loc	protein tyrosine phosphatase, receptor type, C	protein-coding
peak_000187	chr1	60898795	60899290	+	0	NA	Intergenic	Intergenic	-9983	NM_009843	12477	Mm.390	NM_009843	ENSMUSG00000026011	Ctla4	Cd152|Ctla-4|Ly-56	cytotoxic T-lymphocyte-associated protein 4	protein-coding
peak_010686	chr9	111062748	111063130	+	0	NA	Intergenic	Intergenic	-5421	NM_001302376	54199	Mm.7336	NM_017466	ENSMUSG00000043953	Ccrl2	1810047I05Rik|Ackr5|CCR11|Cmkbr1l2|E01|L-CCR	chemokine (C-C motif) receptor-like 2	protein-coding
peak_009237	chr7	39587740	39588020	+	0	NA	Intergenic	Intergenic	70114	NM_001004139	70227	Mm.333800	NM_001004139	ENSMUSG00000068959	Zfp619	3000002G13Rik	zinc finger protein 619	protein-coding
peak_000338	chr1	91046183	91046596	+	0	NA	intron (NM_001111312, intron 1 of 12)	intron (NM_001111312, intron 1 of 12)	-7055	NM_001111311	16978	Mm.45039	NM_008515	ENSMUSG00000026305	Lrrfip1	AU024550|Fliiap1	leucine rich repeat (in FLII) interacting protein 1	protein-coding
peak_008619	chr6	43462007	43462680	+	0	NA	intron (NR_045988, intron 1 of 2)	intron (NR_045988, intron 1 of 2)	19914	NR_045988	319812	Mm.446393	NR_045988		9430018G01Rik	-	RIKEN cDNA 9430018G01 gene	ncRNA
peak_010420	chr9	56108037	56108556	+	0	NA	intron (NM_011193, intron 1 of 14)	intron (NM_011193, intron 1 of 14)	18320	NM_011193	19200	Mm.2534	NM_011193	ENSMUSG00000032322	Pstpip1	CD2BP1|def-2	proline-serine-threonine phosphatase-interacting protein 1	protein-coding
peak_005457	chr19	21460860	21462221	+	0	NA	intron (NM_010266, intron 1 of 13)	intron (NM_010266, intron 1 of 13)	11121	NM_010266	14544	Mm.45054	NM_010266	ENSMUSG00000058624	Gda	AU015411|AW047581|GAH	guanine deaminase	protein-coding
peak_007135	chr3	133094567	133095075	+	0	NA	intron (NM_027927, intron 1 of 6)	intron (NM_027927, intron 1 of 6)	-2782	NM_001356309	67553	Mm.304899	NM_026231	ENSMUSG00000028018	Gstcd	4933434L15Rik	glutathione S-transferase, C-terminal domain containing	protein-coding
peak_003382	chr14	51870794	51871196	+	0	NA	Intergenic	Tigger7|DNA|TcMar-Tigger	-13847	NM_001029990	52535	Mm.5750	NM_001029990	ENSMUSG00000004561	Mettl17	2310032K15Rik|D14Ertd209e|Mett11d1	methyltransferase like 17	protein-coding
peak_003231	chr14	20298068	20298595	+	0	NA	intron (NM_001359869, intron 3 of 9)	intron (NM_001359869, intron 3 of 9)	3641	NR_153364	67725	Mm.317636	NM_026341	ENSMUSG00000021809	Nudt13	4933433B15Rik	nudix (nucleoside diphosphate linked moiety X)-type motif 13	protein-coding
peak_009492	chr7	90482510	90483068	+	0	NA	Intergenic	Intergenic	-6794	NM_026734	68472	Mm.289791	NM_026734	ENSMUSG00000030614	Tmem126b	1110001A23Rik	transmembrane protein 126B	protein-coding
peak_007245	chr4	5688087	5688544	+	0	NA	intron (NM_173426, intron 1 of 2)	intron (NM_173426, intron 1 of 2)	-35997	NM_001355716	242297	Mm.331470	NM_173426	ENSMUSG00000049119	Fam110b	1700012H17Rik|5031405P22|AW049855	family with sequence similarity 110, member B	protein-coding
peak_008615	chr6	42421456	42421882	+	0	NA	Intergenic	Intergenic	-12866	NM_207028	387353	Mm.377914	NM_207028	ENSMUSG00000048284	Tas2r126	T2R12|T2R26|Tas2r26|Tas2r41|mGR26|mt2r35	taste receptor, type 2, member 126	protein-coding
peak_009015	chr6	129363359	129363765	+	0	NA	intron (NM_177686, intron 5 of 5)	L1_Mus2|LINE|L1	13318	NM_177686	232413	Mm.90241	NM_177686	ENSMUSG00000053063	Clec12a	CLL-1|D230024O04|KLRL1|Micl	C-type lectin domain family 12, member a	protein-coding
peak_004571	chr17	8290779	8291066	+	0	NA	intron (NM_001364919, intron 2 of 4)	MTD|LTR|ERVL-MaLR	6468	NM_001364919	55951	Mm.259910	NM_018819	ENSMUSG00000023861	Mpc1	0610006G08Rik|3830411I18Rik|Brp44l	mitochondrial pyruvate carrier 1	protein-coding
peak_006101	chr2	75792829	75793104	+	0	NA	Intergenic	Intergenic	-39211	NM_172666	228061	Mm.31227	NM_172666	ENSMUSG00000042410	Agps	5832437L22|9930035G10Rik|AW123847|Adaps|Adas|Adhaps|Adps|Aldhpsy|bs2	alkylglycerone phosphate synthase	protein-coding
peak_008914	chr6	119390836	119391152	+	0	NA	intron (NM_197985, intron 1 of 7)	intron (NM_197985, intron 1 of 7)	-2260	NM_001355692	68465	Mm.291826	NM_197985	ENSMUSG00000030168	Adipor2	1110001I14Rik|ADCR2|AI115388|AW554121|D6Ucla1e|Paqr2	adiponectin receptor 2	protein-coding
peak_008878	chr6	115420553	115422497	+	0	NA	promoter-TSS (NM_011146)	promoter-TSS (NM_011146)	-541	NM_011146	19016	Mm.3020	NM_011146	ENSMUSG00000000440	Pparg	Nr1c3|PPAR-gamma|PPAR-gamma2|PPARgamma|PPARgamma2	peroxisome proliferator activated receptor gamma	protein-coding
peak_006305	chr2	129313812	129314580	+	0	NA	Intergenic	Intergenic	-4224	NM_010554	16175	Mm.15534	NM_010554	ENSMUSG00000027399	Il1a	Il-1a	interleukin 1 alpha	protein-coding
peak_008562	chr6	31221601	31221972	+	0	NA	intron (NR_040260, intron 1 of 5)	intron (NR_040260, intron 1 of 5)	1435	NR_040259	73652	Mm.441297	NR_040257	ENSMUSG00000087380	2210408F21Rik	-	RIKEN cDNA 2210408F21 gene	ncRNA
peak_007474	chr4	66851594	66852629	+	0	NA	Intergenic	Intergenic	24560	NM_021297	21898	Mm.38049	NM_021297	ENSMUSG00000039005	Tlr4	Lps|Ly87|Ran/M1|Rasl2-8	toll-like receptor 4	protein-coding
peak_007617	chr4	117124459	117125076	+	0	NA	intron (NR_024078, intron 1 of 6)	intron (NR_024078, intron 1 of 6)	958	NR_024078	78611	Mm.446227	NM_001033187		Btbd19	9530048O09Rik|BB115071	BTB (POZ) domain containing 19	ncRNA
peak_000378	chr1	97662674	97663317	+	0	NA	promoter-TSS (NM_133825)	promoter-TSS (NM_133825)	-977	NM_133825	52392	Mm.12309	NM_133825	ENSMUSG00000044768	D1Ertd622e	AI987691|AW047450	DNA segment, Chr 1, ERATO Doi 622, expressed	protein-coding
peak_003541	chr14	78479460	78479987	+	0	NA	Intergenic	Intergenic	42979	NM_001346784	219181	Mm.89413	NM_001164503	ENSMUSG00000022016	Akap11	6330501D17Rik|AKAP220|Gm80|PRKA11|mKIAA0629	A kinase (PRKA) anchor protein 11	protein-coding
peak_003171	chr13	113267112	113267646	+	0	NA	Intergenic	Intergenic	57720	NM_023612	71690	Mm.38929	NM_023612	ENSMUSG00000042379	Esm1	0610042H23Rik|AV004503|ESM-1	endothelial cell-specific molecule 1	protein-coding
peak_005988	chr2	53200468	53200947	+	0	NA	intron (NM_022989, intron 2 of 3)	intron (NM_022989, intron 2 of 3)	8623	NM_022989	65103	Mm.37623	NM_022989	ENSMUSG00000026960	Arl6ip6	2310057C01Rik|2610529A11Rik|Aip-6	ADP-ribosylation factor-like 6 interacting protein 6	protein-coding
peak_003951	chr15	76512040	76512502	+	0	NA	promoter-TSS (NM_010046)	promoter-TSS (NM_010046)	-277	NM_010046	13350	Mm.22633	NM_010046	ENSMUSG00000022555	Dgat1	ARAT|C75990|D15Ertd23e|Dgat	diacylglycerol O-acyltransferase 1	protein-coding
peak_002816	chr13	42392677	42393143	+	0	NA	Intergenic	Intergenic	91434	NM_010104	13614	Mm.14543	NM_010104	ENSMUSG00000021367	Edn1	ET-1|PPET1|preproET	endothelin 1	protein-coding
peak_005745	chr2	4242643	4242816	+	0	NA	intron (NM_172475, intron 1 of 22)	intron (NM_172475, intron 1 of 22)	89866	NM_172475	209630	Mm.37932	NM_172475	ENSMUSG00000026657	Frmd4a	2700017I06Rik|5330420J21|AI594879|C230040M21Rik|Frmd4|Gm13190|mKIAA1294	FERM domain containing 4A	protein-coding
peak_010489	chr9	66113835	66114913	+	0	NA	intron (NM_019727, intron 1 of 14)	intron (NM_019727, intron 1 of 14)	10512	NM_019727	56440	Mm.271891	NM_019727	ENSMUSG00000032382	Snx1	-	sorting nexin 1	protein-coding
peak_008294	chr5	114784543	114784973	+	0	NA	intron (NM_026718, intron 1 of 14)	intron (NM_026718, intron 1 of 14)	9618	NM_026718	68420	Mm.275554	NM_026718	ENSMUSG00000041870	Ankrd13a	1100001D10Rik|ANKRD13|AU046136	ankyrin repeat domain 13a	protein-coding
peak_007659	chr4	129032766	129033025	+	0	NA	Intergenic	Intergenic	-25249	NM_001368763	75234	Mm.259672	NM_029219	ENSMUSG00000028793	Rnf19b	4930534K13Rik|4930555L03Rik|Ibrdc3	ring finger protein 19B	protein-coding
peak_003461	chr14	66241298	66241447	+	0	NA	intron (NM_172498, intron 1 of 29)	intron (NM_172498, intron 1 of 29)	-27548	NM_001360233	19229	Mm.21613	NM_172498	ENSMUSG00000059456	Ptk2b	CADTK|CAKB|CAKbeta|E430023O05Rik|FADK2|FAK2|PYK2|Raftk	PTK2 protein tyrosine kinase 2 beta	protein-coding
peak_001848	chr11	83737442	83737632	+	0	NA	Intergenic	L1MA4|LINE|L1	-9403	NM_183249	66107	Mm.902	NM_183249	ENSMUSG00000051748	Wfdc21	1100001G20Rik|Wdnm1-like	WAP four-disulfide core domain 21	protein-coding
peak_006120	chr2	80168151	80168476	+	0	NA	Intergenic	Intergenic	-38655	NM_001355140	18573	Mm.40678	NM_016744	ENSMUSG00000059173	Pde1a	AI987702|AW125737	phosphodiesterase 1A, calmodulin-dependent	protein-coding
peak_005466	chr19	23351851	23352172	+	0	NA	intron (NM_174857, intron 8 of 13)	MLT1B|LTR|ERVL-MaLR	-78114	NM_001252684	226026	Mm.23267	NM_153808	ENSMUSG00000024943	Smc5	MLZ-453|SMC-5|Smc5l1|mKIAA0594|mSMC5	structural maintenance of chromosomes 5	protein-coding
peak_006435	chr2	148585659	148586047	+	0	NA	Intergenic	Lx2|LINE|L1	-86762	NM_019761	56488	Mm.34663	NM_019761	ENSMUSG00000036992	Nxt1	1110001N02Rik	NTF2-related export protein 1	protein-coding
peak_002791	chr13	41513516	41513827	+	0	NA	Intergenic	Intergenic	-26311	NM_001111324	18003	Mm.288980	NM_017464	ENSMUSG00000021365	Nedd9	Cas-L|CasL|HEF1|MEF1|Nedd-9|p105	neural precursor cell expressed, developmentally down-regulated gene 9	protein-coding
peak_006668	chr3	20026303	20026928	+	0	NA	intron (NM_080634, intron 4 of 16)	intron (NM_080634, intron 4 of 16)	8695	NM_001146324	12807	Mm.291533	NM_080634	ENSMUSG00000027615	Hps3	coa	HPS3, biogenesis of lysosomal organelles complex 2 subunit 1	protein-coding
peak_005343	chr19	9087831	9088181	+	0	NA	promoter-TSS (NM_011681)	promoter-TSS (NM_011681)	-50	NM_011681	22287	Mm.2258	NM_011681	ENSMUSG00000024653	Scgb1a1	CC10|CC16|CCSP|PCB-BP|UG|UGB|Utg	secretoglobin, family 1A, member 1 (uteroglobin)	protein-coding
peak_009940	chr8	60983555	60984205	+	0	NA	promoter-TSS (NM_007711)	promoter-TSS (NM_007711)	-569	NM_173874	12725	Mm.25263	NM_007711	ENSMUSG00000004319	Clcn3	Clc3	chloride channel, voltage-sensitive 3	protein-coding
peak_000095	chr1	37524718	37525136	+	0	NA	intron (NM_173870, intron 2 of 15)	intron (NM_173870, intron 2 of 15)	11477	NM_001290801	269181	Mm.25861	NM_173870	ENSMUSG00000026110	Mgat4a	9530018I07Rik|GnT-IVa|glcNAc-T-IVa	mannoside acetylglucosaminyltransferase 4, isoenzyme A	protein-coding
peak_008810	chr6	97829195	97829659	+	0	NA	intron (NM_001113198, intron 1 of 9)	intron (NM_001113198, intron 1 of 9)	22369	NM_001113198	17342	Mm.333284	NM_008601	ENSMUSG00000035158	Mitf	BCC2|Bhlhe32|Gsfbcc2|Vitiligo|Wh|bw|mi|vit	melanogenesis associated transcription factor	protein-coding
peak_002202	chr12	35291998	35292396	+	0	NA	Intergenic	Intergenic	-97300	NR_030449	751520		NR_030449	ENSMUSG00000076253	Mir680-3	Mirn680-3	microRNA 680-3	ncRNA
peak_000256	chr1	74178472	74178928	+	0	NA	Intergenic	Intergenic	15931	NM_178241	227288	Mm.337035	NM_178241	ENSMUSG00000048480	Cxcr1	Il8ra	chemokine (C-X-C motif) receptor 1	protein-coding
peak_009329	chr7	64279715	64280258	+	0	NA	Intergenic	Intergenic	-7684	NM_172742	233315	Mm.214959	NM_172742	ENSMUSG00000030522	Mtmr10	BB128963|C79734	myotubularin related protein 10	protein-coding
peak_007761	chr4	144901881	144902137	+	0	NA	intron (NM_001172424, intron 2 of 6)	MIRb|SINE|MIR	8872	NM_001357277	20148	Mm.14063	NM_011303	ENSMUSG00000066026	Dhrs3	Rsdr1|retSDR1	dehydrogenase/reductase (SDR family) member 3	protein-coding
peak_004525	chr16	93207621	93208088	+	0	NA	Intergenic	Intergenic	145335	NR_040486	69857	Mm.81192	NR_040486	ENSMUSG00000100277	1810053B23Rik	1810008L18Rik|1810056K14Rik	RIKEN cDNA 1810053B23 gene	ncRNA
peak_009539	chr7	100446305	100446727	+	0	NA	intron (NM_001017985, intron 28 of 32)	intron (NM_001017985, intron 28 of 32)	-26475	NM_009464	22229	Mm.6254	NM_009464	ENSMUSG00000032942	Ucp3	AI645527|Slc25a9|UCP-3	uncoupling protein 3 (mitochondrial, proton carrier)	protein-coding
peak_001632	chr11	51264561	51264824	+	0	NA	intron (NM_001304744, intron 1 of 10)	intron (NM_001304744, intron 1 of 10)	-1030	NM_001358281	193286	Mm.80975	NM_177567	ENSMUSG00000045942	BC049762	4930503F14	cDNA sequence BC049762	protein-coding
peak_001179	chr10	75504328	75504747	+	0	NA	Intergenic	HERVL40-int|LTR|ERVL	12844	NM_175133	68778	Mm.29382	NM_175133	ENSMUSG00000033416	Gucd1	1110038D17Rik	guanylyl cyclase domain containing 1	protein-coding
peak_000679	chr1	170912308	170912663	+	0	NA	intron (NM_001029984, intron 2 of 5)	intron (NM_001029984, intron 2 of 5)	456	NM_001029984	435653	Mm.337931	NM_001029984	ENSMUSG00000070524	Fcrlb	FREB-2|FREB2|FcRL2|Fcrlm2|Fcry|mFCRL2	Fc receptor-like B	protein-coding
peak_007014	chr3	106172257	106173307	+	0	NA	Intergenic	L1Md_F2|LINE|L1	-5218	NM_009892	12655	Mm.387173	NM_009892	ENSMUSG00000040809	Chil3	AI505981|Chi3l3|ECF-L|Ym1	chitinase-like 3	protein-coding
peak_009978	chr8	71747164	71747515	+	0	NA	Intergenic	Intergenic	-21658	NR_028267	74015	Mm.22025	NM_028715	ENSMUSG00000070000	Fcho1	3322402E17Rik|N28152	FCH domain only 1	protein-coding
peak_007436	chr4	59419095	59419523	+	0	NA	intron (NM_001163288, intron 3 of 16)	L1MB3|LINE|L1	19324	NM_001163288	634731	Mm.483589	NM_001163288	ENSMUSG00000038578	Susd1	A530080P10|Gm12528	sushi domain containing 1	protein-coding
peak_000870	chr10	13273672	13274185	+	0	NA	intron (NM_001359294, intron 2 of 11)	intron (NM_001359294, intron 2 of 11)	50361	NM_001195096	215789	Mm.283359	NM_001033257	ENSMUSG00000062866	Phactr2	AV158170|BC012871	phosphatase and actin regulator 2	protein-coding
peak_009229	chr7	35055246	35055580	+	0	NA	intron (NM_009884, intron 1 of 1)	intron (NM_009884, intron 1 of 1)	1153	NM_009884	12611	Mm.273090	NM_009884	ENSMUSG00000056216	Cebpg	C/EBP[g]|C/EBPgamma|GPE1-BP|Gpe1bp|Ig/EBP	CCAAT/enhancer binding protein (C/EBP), gamma	protein-coding
peak_002092	chr12	3282532	3283256	+	0	NA	intron (NM_016676, intron 1 of 5)	Charlie1a|DNA|hAT-Charlie	27075	NM_016676	19325	Mm.378993	NM_016676	ENSMUSG00000020671	Rab10	AW107754	RAB10, member RAS oncogene family	protein-coding
peak_008056	chr5	65108226	65108434	+	0	NA	intron (NM_001347355, intron 1 of 10)	intron (NM_001347355, intron 1 of 10)	762	NM_001347355	71778	Mm.10281	NM_175174	ENSMUSG00000054920	Klhl5	1300013C10Rik	kelch-like 5	protein-coding
peak_007348	chr4	41353217	41353672	+	0	NA	5' UTR (NM_001355508, exon 1 of 7)	5' UTR (NM_001355508, exon 1 of 7)	1481	NM_001355508	67123	Mm.289795	NM_023305	ENSMUSG00000028437	Ubap1	2700092A01Rik|NAG20|UBAP-1|Ubap	ubiquitin-associated protein 1	protein-coding
peak_001798	chr11	79287258	79287954	+	0	NA	Intergenic	Intergenic	-32911	NM_019653	78889	Mm.307022	NM_019653	ENSMUSG00000017677	Wsb1	1110056B13Rik|2700038M07Rik	WD repeat and SOCS box-containing 1	protein-coding
peak_009190	chr7	25782822	25783075	+	0	NA	intron (NM_001190974, intron 4 of 18)	intron (NM_001190974, intron 4 of 18)	5785	NM_001190974	26362	Mm.4128	NM_009465	ENSMUSG00000002602	Axl	AI323647|Ark|Tyro7|Ufo	AXL receptor tyrosine kinase	protein-coding
peak_007772	chr4	145037016	145037484	+	0	NA	intron (NM_001276465, intron 65 of 69)	MIR|SINE|MIR	144113	NM_001357277	20148	Mm.14063	NM_011303	ENSMUSG00000066026	Dhrs3	Rsdr1|retSDR1	dehydrogenase/reductase (SDR family) member 3	protein-coding
peak_000569	chr1	152580972	152581417	+	0	NA	intron (NM_001346118, intron 4 of 18)	intron (NM_001346118, intron 4 of 18)	44023	NM_016846	19731	Mm.245270	NM_016846	ENSMUSG00000026482	Rgl1	Rgl|mKIAA0959	ral guanine nucleotide dissociation stimulator,-like 1	protein-coding
peak_003562	chr14	102866268	102866795	+	0	NA	Intergenic	Intergenic	116101	NR_039592	100628599		NR_039592	ENSMUSG00000092901	Mir5130	mir-5130|mmu-mir-5130|mu-mir-5130	microRNA 5130	ncRNA
peak_003117	chr13	107838082	107838861	+	0	NA	intron (NM_145456, intron 5 of 17)	Lx8|LINE|L1	51593	NM_145456	67263	Mm.490418	NM_145456		Zswim6	2900036G02Rik|mKIAA1577	zinc finger SWIM-type containing 6	protein-coding
peak_010545	chr9	72991403	72991948	+	0	NA	intron (NM_001359295, intron 1 of 9)	intron (NM_001359295, intron 1 of 9)	6171	NM_001286544	72278	Mm.268475	NM_028181	ENSMUSG00000034563	Ccpg1	1700030B06Rik|1810073J13Rik|9430028F23Rik|AI426686|AI875170|CPR8|D9Ertd392e	cell cycle progression 1	protein-coding
peak_010083	chr8	106953446	106954036	+	0	NA	intron (NM_001368316, intron 1 of 5)	intron (NM_001368316, intron 1 of 5)	18001	NM_009229	20650	Mm.30228	NM_009229	ENSMUSG00000041308	Sntb2	SNT3|SNTL|Snt2	syntrophin, basic 2	protein-coding
peak_009635	chr7	119959609	119959936	+	0	NA	intron (NM_001370806, intron 50 of 60)	intron (NM_001370806, intron 50 of 60)	59661	NR_126475	73919	Mm.46381	NM_029610	ENSMUSG00000030922	Lyrm1	1110065L10Rik|2310004B22Rik|4930404J24Rik	LYR motif containing 1	protein-coding
peak_002966	chr13	73683527	73683974	+	0	NA	intron (NM_001359603, intron 9 of 10)	intron (NM_001359603, intron 9 of 10)	-5727	NM_001168643	22598	Mm.30370	NM_011730	ENSMUSG00000021612	Slc6a18	B0AT3|D630001K16Rik|Xt2|Xtrp2	solute carrier family 6 (neurotransmitter transporter), member 18	protein-coding
peak_005267	chr18	79258693	79259379	+	0	NA	Intergenic	Intergenic	-149645	NM_053099	240427	Mm.312871	NM_053099	ENSMUSG00000024548	Setbp1	C130092E12|Seb|mKIAA0437	SET binding protein 1	protein-coding
peak_000945	chr10	21670449	21670862	+	0	NA	Intergenic	Intergenic	-20190	NR_045843	432436	Mm.244553	NM_001004162	ENSMUSG00000056716	Gm5420	EG432436	predicted gene 5420	ncRNA
peak_004056	chr15	96562567	96562923	+	0	NA	Intergenic	MTB_Mm|LTR|ERVL-MaLR	79217	NM_134086	105727	Mm.103568	NM_134086	ENSMUSG00000023169	Slc38a1	AA408026|AA409865|AL022800|AU015942|NAT2	solute carrier family 38, member 1	protein-coding
peak_008923	chr6	120357330	120357755	+	0	NA	promoter-TSS (NM_026028)	promoter-TSS (NM_026028)	-73	NM_026028	67200	Mm.45767	NM_026028	ENSMUSG00000030177	Ccdc77	2400002C23Rik|2700091N06Rik|AV168274	coiled-coil domain containing 77	protein-coding
peak_002737	chr13	37104644	37105771	+	0	NA	Intergenic	Intergenic	-54963	NM_001166391	74145	Mm.235105	NM_028784	ENSMUSG00000039109	F13a1	1200014I03Rik|AI462306|F13a	coagulation factor XIII, A1 subunit	protein-coding
peak_009499	chr7	93151396	93151869	+	0	NA	Intergenic	LTRIS4A|LTR|ERV1	32544	NM_001358087	100040298	Mm.260904	NM_001358087		Gm15501	EyeLinc5	predicted pseudogene 15501	protein-coding
peak_005274	chr18	80572194	80572579	+	0	NA	Intergenic	Charlie9|DNA|hAT-Charlie	-27840	NR_028424	100039348	Mm.254722	NR_028424	ENSMUSG00000118319	Gm2176	A430076E10Rik	glucosamine-6-phosphate deaminase 1 pseudogene	pseudo
peak_008473	chr5	150231980	150232681	+	0	NA	Intergenic	MLT1A|LTR|ERVL-MaLR	-27600	NM_172887	320365	Mm.216590	NM_172887	ENSMUSG00000056602	Fry	13CDNA73|9330186A19Rik|AF346502|AI462658|C87180|D930046M03|cg003|mKIAA4143	FRY microtubule binding protein	protein-coding
peak_007859	chr5	8671881	8672278	+	0	NA	intron (NM_011076, intron 5 of 29)	intron (NM_011076, intron 5 of 29)	-49127	NM_198620	242819	Mm.332192	NM_198620	ENSMUSG00000040570	Rundc3b	Gm440	RUN domain containing 3B	protein-coding
peak_000017	chr1	13383397	13383982	+	0	NA	Intergenic	L1M5|LINE|L1	-9606	NM_008678	17978	Mm.2537	NM_008678	ENSMUSG00000005886	Ncoa2	D1Ertd433e|GRIP-1|Grip1|KAT13C|NCoA-2|SRC-2|TIF2|bHLHe75	nuclear receptor coactivator 2	protein-coding
peak_000447	chr1	131286368	131286549	+	0	NA	3' UTR (NM_001081011, exon 23 of 23)	3' UTR (NM_001081011, exon 23 of 23)	-6895	NM_019777	56489	Mm.386783	NM_019777	ENSMUSG00000042349	Ikbke	AW558201|IKK-E|IKK-i|IKKepsilon|Ikki	inhibitor of kappaB kinase epsilon	protein-coding
peak_010430	chr9	57428352	57429289	+	0	NA	intron (NR_152145, intron 3 of 6)	intron (NR_152145, intron 3 of 6)	10916	NM_001357913	66812	Mm.250508	NM_176831	ENSMUSG00000063849	Ppcdc	1810057I13Rik|8430432M10Rik	phosphopantothenoylcysteine decarboxylase	protein-coding
peak_004265	chr16	31803756	31804120	+	0	NA	intron (NM_001357282, intron 11 of 25)	intron (NM_001357282, intron 11 of 25)	49588	NM_001252436	13383	Mm.382	NM_007862	ENSMUSG00000022770	Dlg1	B130052P05Rik|Dlgh1|E-dlg/SAP97|SAP-97|SAP97|mKIAA4187	discs large MAGUK scaffold protein 1	protein-coding
peak_008636	chr6	49686071	49686473	+	0	NA	Intergenic	L1M2|LINE|L1	-136438	NM_023456	109648	Mm.154796	NM_023456	ENSMUSG00000029819	Npy	0710005A05Rik	neuropeptide Y	protein-coding
peak_005281	chr18	82091024	82091224	+	0	NA	Intergenic	Intergenic	-99044	NR_039589	100628596		NR_039589	ENSMUSG00000093036	Mir5127	mmu-mir-5127|mu-mir-5127	microRNA 5127	ncRNA
peak_005800	chr2	12174353	12175284	+	0	NA	intron (NM_001001309, intron 22 of 29)	intron (NM_001001309, intron 22 of 29)	-126428	NR_040353	338535	Mm.483275	NR_040353	ENSMUSG00000086843	E030013I19Rik	-	RIKEN cDNA E030013I19 gene	ncRNA
peak_003574	chr14	103376706	103377189	+	0	NA	Intergenic	Intergenic	-30147	NM_207215	105689	Mm.6478	NM_207215	ENSMUSG00000033004	Mycbp2	AU023734|AW107953|AW546647|C130061D10Rik|Pam|Phr1|R75243	MYC binding protein 2, E3 ubiquitin protein ligase	protein-coding
peak_002246	chr12	54191179	54191611	+	0	NA	intron (NM_028133, intron 1 of 4)	intron (NM_028133, intron 1 of 4)	12479	NM_028133	112407	Mm.133037	NM_028133	ENSMUSG00000035105	Egln3	2610021G09Rik|AI505553|AI648162|Hif-p4h-3|Phd3|SM-20	egl-9 family hypoxia-inducible factor 3	protein-coding
peak_010448	chr9	61251707	61251998	+	0	NA	Intergenic	Intergenic	41957	NR_045334	622037	Mm.126243	NR_045334	ENSMUSG00000111658	B930092H01Rik	-	RIKEN cDNA B930092H01 gene	ncRNA
peak_008673	chr6	53996498	53997035	+	0	NA	intron (NR_110484, intron 2 of 3)	intron (NR_110484, intron 2 of 3)	18075	NR_110484	320178	Mm.320413	NR_110484	ENSMUSG00000108060	4921529L05Rik	4930590G02Rik	RIKEN cDNA 4921529L05 gene	ncRNA
peak_005585	chr19	37955449	37955876	+	0	NA	intron (NM_001099634, intron 21 of 52)	intron (NM_001099634, intron 21 of 52)	87915	NM_001099634	226101	Mm.34674	NM_177035	ENSMUSG00000048612	Myof	2310004N10Rik|2310051D19Rik|E030042N20Rik|Fer1l3	myoferlin	protein-coding
peak_006619	chr3	9556066	9556462	+	0	NA	intron (NM_133218, intron 2 of 8)	intron (NM_133218, intron 2 of 8)	53821	NM_133218	170753	Mm.212908	NM_133218	ENSMUSG00000040209	Zfp704	C030026M03|C030034L19Rik|Gig1|Znf704	zinc finger protein 704	protein-coding
peak_005051	chr18	36720006	36720322	+	0	NA	Intergenic	Intergenic	6651	NM_009841	12475	Mm.3460	NM_009841	ENSMUSG00000051439	Cd14	-	CD14 antigen	protein-coding
peak_010790	chrX	11825880	11826433	+	0	NA	Intergenic	L1MC4|LINE|L1	254397	NM_175045	71458	Mm.196328	NM_029510	ENSMUSG00000040363	Bcor	2900008C10Rik|5830466J11Rik|8430401K06Rik|BcorR|D930024N20Rik|mKIAA1575	BCL6 interacting corepressor	protein-coding
peak_006503	chr2	160210515	160210838	+	0	NA	Intergenic	Intergenic	116818	NM_001033411	329554	Mm.291144	NM_001033411	ENSMUSG00000074623	Gm826	-	predicted gene 826	protein-coding
peak_007604	chr4	114970607	114971220	+	0	NA	intron (NM_025647, intron 1 of 5)	intron (NM_025647, intron 1 of 5)	16315	NM_025647	66588	Mm.294159	NM_025647	ENSMUSG00000028719	Cmpk1	0610011D08Rik|CK|Cmpk|UMP-CMPk	cytidine monophosphate (UMP-CMP) kinase 1	protein-coding
peak_003725	chr15	38458425	38458592	+	0	NA	Intergenic	Intergenic	32039	NR_105916	102465574		NR_105916	ENSMUSG00000099110	Mir6951	Gm27765|mmu-mir-6951	microRNA 6951	ncRNA
peak_001776	chr11	77217545	77217862	+	0	NA	intron (NM_177710, intron 1 of 14)	intron (NM_177710, intron 1 of 14)	1278	NM_177710	237860	Mm.440381	NM_177710	ENSMUSG00000037926	Ssh2	SSH-2|SSH-2L|mSSH-2L	slingshot protein phosphatase 2	protein-coding
peak_000578	chr1	153011009	153011371	+	0	NA	intron (NM_175460, intron 1 of 10)	intron (NM_175460, intron 1 of 10)	56089	NM_175460	226518	Mm.40548	NM_175460	ENSMUSG00000042751	Nmnat2	AI843915|D030041I09Rik|PNAT1|PNAT2	nicotinamide nucleotide adenylyltransferase 2	protein-coding
peak_001273	chr10	93680627	93681035	+	0	NA	intron (NR_038017, intron 1 of 5)	intron (NR_038017, intron 1 of 5)	2491	NR_038017	100504069	Mm.391412	NR_038017	ENSMUSG00000085723	Gm15915	-	predicted gene 15915	ncRNA
peak_003905	chr15	66757339	66757770	+	0	NA	intron (NM_009375, intron 35 of 47)	intron (NM_009375, intron 35 of 47)	74275	NM_001029841	20491	Mm.7601	NM_009192	ENSMUSG00000022372	Sla	Slap|Slap-1	src-like adaptor	protein-coding
peak_006462	chr2	154597461	154597840	+	0	NA	intron (NM_021534, intron 1 of 3)	MTC|LTR|ERVL-MaLR	6023	NM_021534	59038	Mm.24673	NM_021534	ENSMUSG00000000876	Pxmp4	3010018P03Rik|Pmp24	peroxisomal membrane protein 4	protein-coding
peak_008491	chr6	6496715	6497098	+	0	NA	Intergenic	Intergenic	81752	NM_009169	20422	Mm.2469	NM_009169	ENSMUSG00000042541	Sem1	DSS1|Shfdg1|Shfg|Shfm1	SEM1, 26S proteasome complex subunit	protein-coding
peak_000400	chr1	118380295	118380821	+	0	NA	Intergenic	Intergenic	-8500	NM_001359329	76707	Mm.138740	NM_029709	ENSMUSG00000064302	Clasp1	1700030C23Rik|5730583A19Rik|B130045P17Rik|CLASP1alpha	CLIP associating protein 1	protein-coding
peak_002465	chr12	99795847	99796343	+	0	NA	intron (NM_030172, intron 5 of 5)	intron (NM_030172, intron 5 of 5)	87347	NM_030172	78767	Mm.235920	NM_030172	ENSMUSG00000021176	Efcab11	2610021K21Rik|2610110A13Rik	EF-hand calcium binding domain 11	protein-coding
peak_001388	chr10	111134485	111135015	+	0	NA	Intergenic	PB1D11|SINE|Alu	-30052	NM_001003717	237542	Mm.220204	NM_175489	ENSMUSG00000020189	Osbpl8	AA536976|AA536995|C730029P18Rik|D330025H14Rik|ORP-8	oxysterol binding protein-like 8	protein-coding
peak_004981	chr18	6104332	6104946	+	0	NA	intron (NM_001039692, intron 3 of 18)	L1MDa|LINE|L1	31459	NM_029277	75415	Mm.239675	NM_029277	ENSMUSG00000041225	Arhgap12	2810011M08Rik	Rho GTPase activating protein 12	protein-coding
peak_008152	chr5	92019969	92020419	+	0	NA	exon (NM_001276315, exon 9 of 13)	exon (NM_001276315, exon 9 of 13)	22502	NM_001276315	53886	Mm.44963	NM_016912	ENSMUSG00000029403	Cdkl2	5330436L21Rik|AI505225|KKIAMRE|Kkm	cyclin-dependent kinase-like 2 (CDC2-related kinase)	protein-coding
peak_006861	chr3	81051447	81052107	+	0	NA	intron (NM_019971, intron 1 of 5)	intron (NM_019971, intron 1 of 5)	15361	NM_001357746	54635	Mm.331089	NM_019971	ENSMUSG00000028019	Pdgfc	1110064L01Rik|AI647969|PDGF-C|SCDGF|VEGF-E	platelet-derived growth factor, C polypeptide	protein-coding
peak_005177	chr18	61332210	61332416	+	0	NA	intron (NM_133249, intron 1 of 11)	intron (NM_133249, intron 1 of 11)	65587	NR_029879	723889		NR_029879	ENSMUSG00000105200	Mir378a	Mir378|Mirn378|mmu-mir-378|mmu-mir-378a	microRNA 378a	ncRNA
peak_007652	chr4	126067400	126067710	+	0	NA	intron (NM_001356446, intron 2 of 10)	intron (NM_001356446, intron 2 of 10)	8990	NM_172701	230751	Mm.38907	NM_172701	ENSMUSG00000042616	Oscp1	1810007P19Rik|5730415O04|6030436A01Rik	organic solute carrier partner 1	protein-coding
peak_000282	chr1	80756841	80757151	+	0	NA	intron (NM_175291, intron 1 of 55)	intron (NM_175291, intron 1 of 55)	1557	NM_175291	210293	Mm.133473	NM_175291	ENSMUSG00000038608	Dock10	9330153B10Rik|A630054M16Rik|Jr4|Jr5|R75174|ZIZ3|Zizimin3|mKIAA0694	dedicator of cytokinesis 10	protein-coding
peak_001708	chr11	68458161	68458478	+	0	NA	intron (NM_177320, intron 1 of 18)	intron (NM_177320, intron 1 of 18)	26194	NM_177320	320207	Mm.244960	NM_177320	ENSMUSG00000020901	Pik3r5	AV230647|F730038I15Rik|Foap2|p101	phosphoinositide-3-kinase regulatory subunit 5	protein-coding
peak_000559	chr1	151620564	151621186	+	0	NA	intron (NM_022018, intron 1 of 13)	intron (NM_022018, intron 1 of 13)	49502	NM_022018	63913	Mm.157700	NM_022018	ENSMUSG00000026483	Fam129a	AI256368|AU019833|Niban	family with sequence similarity 129, member A	protein-coding
peak_006604	chr3	5860338	5860819	+	0	NA	Intergenic	LSU-rRNA_Hsa|rRNA|rRNA	-284330	NM_008994	19302	Mm.132336	NM_008994	ENSMUSG00000040374	Pex2	D3Ertd138e|PAF-1|PMP35|Pxmp3	peroxisomal biogenesis factor 2	protein-coding
peak_007267	chr4	9630561	9630982	+	0	NA	exon (NM_001177856, exon 5 of 5)	exon (NM_001177856, exon 5 of 5)	12946	NM_001177853	65973	Mm.222206	NM_023066	ENSMUSG00000028207	Asph	2310005F16Rik|3110001L23Rik|AI848629|AW261690|AW561901|BAH|C79816|cI-37	aspartate-beta-hydroxylase	protein-coding
peak_007574	chr4	102566199	102567031	+	0	NA	intron (NM_019840, intron 5 of 14)	intron (NM_019840, intron 5 of 14)	-3445	NM_001177980	18578	Mm.20181	NM_019840	ENSMUSG00000028525	Pde4b	Dpde4|R74983|dunce	phosphodiesterase 4B, cAMP specific	protein-coding
peak_006610	chr3	8913817	8914044	+	0	NA	intron (NM_025434, intron 1 of 2)	ERVL-int|LTR|ERVL	9927	NM_025434	66230	Mm.38460	NM_025434	ENSMUSG00000040269	Mrps28	1500012D08Rik|AW061224	mitochondrial ribosomal protein S28	protein-coding
peak_004387	chr16	55551078	55551417	+	0	NA	Intergenic	L3|LINE|CR1	56516	NR_039578	100628589		NR_039578	ENSMUSG00000093292	Mir5118	mmu-mir-5118|mu-mir-5118	microRNA 5118	ncRNA
peak_005551	chr19	33122733	33122948	+	0	NA	Intergenic	Intergenic	-34272	NR_039552	100628575		NR_039552	ENSMUSG00000106278	Mir3970	mmu-mir-3970|mu-mir-3970	microRNA 3970	ncRNA
peak_004320	chr16	38432837	38433524	+	0	NA	promoter-TSS (NM_134102)	promoter-TSS (NM_134102)	-35	NM_134102	85031	Mm.279805	NM_134102	ENSMUSG00000002847	Pla1a	AA986889|Ps-pla1|Pspla1	phospholipase A1 member A	protein-coding
peak_007584	chr4	107363939	107364580	+	0	NA	Intergenic	Intergenic	-3525	NM_028355	72787	Mm.28478	NM_028355	ENSMUSG00000028614	Ndc1	2810475A17Rik|AI450313|Tmem48|sks	NDC1 transmembrane nucleoporin	protein-coding
peak_003918	chr15	67423883	67424224	+	0	NA	Intergenic	Intergenic	197284	NR_045140	69334	Mm.63770	NR_045140	ENSMUSG00000102069	1700012I11Rik	-	RIKEN cDNA 1700012I11 gene	ncRNA
peak_010933	chrX	159061313	159061875	+	0	NA	Intergenic	Intergenic	-194188	NM_148945	110651	Mm.328476	NM_148945	ENSMUSG00000031309	Rps6ka3	MAPKAPK-1b|MPK-9|Rsk2|S6K-alpha3|p90RSK3|pp90RSK2	ribosomal protein S6 kinase polypeptide 3	protein-coding
peak_003631	chr15	5950914	5951313	+	0	NA	Intergenic	Intergenic	93591	NR_155428	105245876	Mm.128197	NR_155428		Gm41259	-	predicted gene, 41259	ncRNA
peak_005581	chr19	37495326	37495563	+	0	NA	Intergenic	Intergenic	30190	NR_131009	78640	Mm.234265	NR_131008	ENSMUSG00000117800	1700122C19Rik	-	RIKEN cDNA 1700122C19 gene	ncRNA
peak_008266	chr5	107866416	107866949	+	0	NA	intron (NM_007964, intron 1 of 17)	HAL1|LINE|L1	8425	NM_007964	14020	Mm.35796	NM_007964	ENSMUSG00000011831	Evi5	NB4S	ecotropic viral integration site 5	protein-coding
peak_007347	chr4	41318944	41319238	+	0	NA	Intergenic	Intergenic	-4190	NM_026893	68970	Mm.28891	NM_026893	ENSMUSG00000028436	Dcaf12	1500001L20Rik|5830424K06Rik|AA420338|AI851081|Wdr40a	DDB1 and CUL4 associated factor 12	protein-coding
peak_009723	chr7	141549440	141549838	+	0	NA	Intergenic	Intergenic	-9811	NM_001142681	68038	Mm.245355	NM_026522	ENSMUSG00000025512	Chid1	3110023E09Rik|AI841869	chitinase domain containing 1	protein-coding
peak_006194	chr2	103225442	103225778	+	0	NA	Intergenic	Intergenic	77586	NM_007914	13661	Mm.10724	NM_007914	ENSMUSG00000012350	Ehf	9030625L19Rik|AU019492	ets homologous factor	protein-coding
peak_005618	chr19	42176885	42177415	+	0	NA	intron (NM_177319, intron 2 of 12)	intron (NM_177319, intron 2 of 12)	6583	NM_001164531	319740	Mm.287359	NM_177319	ENSMUSG00000018820	Zfyve27	2210011N02Rik|9530077C24Rik|AI426636|AI593546|AI835681	zinc finger, FYVE domain containing 27	protein-coding
peak_004988	chr18	7186500	7187068	+	0	NA	intron (NM_001357492, intron 17 of 20)	intron (NM_001357492, intron 17 of 20)	111152	NM_001357492	74934	Mm.107918	NM_001081393	ENSMUSG00000061802	Armc4	4930463I21Rik|b2b227.1Clo|b2b643Clo	armadillo repeat containing 4	protein-coding
peak_003923	chr15	68011177	68011602	+	0	NA	Intergenic	Intergenic	247467	NR_152182	380993	Mm.309526	NM_198644	ENSMUSG00000022335	Zfat	Gm922|Zfat1|Zfp406	zinc finger and AT hook domain containing	protein-coding
peak_006616	chr3	9179644	9179885	+	0	NA	Intergenic	Intergenic	-70803	NM_177660	229055	Mm.103262	NM_177660	ENSMUSG00000069114	Zbtb10	4832414A18|AU021107|RINZF	zinc finger and BTB domain containing 10	protein-coding
peak_006264	chr2	126419052	126419261	+	0	NA	intron (NM_001359975, intron 9 of 27)	intron (NM_001359975, intron 9 of 27)	72397	NM_001080944	241633	Mm.222235	NM_001080944	ENSMUSG00000060131	Atp8b4	Im	ATPase, class I, type 8B, member 4	protein-coding
peak_001871	chr11	86603630	86604481	+	0	NA	intron (NM_029478, intron 9 of 11)	intron (NM_029478, intron 9 of 11)	-19897	NR_029738	387140		NR_029738	ENSMUSG00000065455	Mir21a	Mir21|Mirn21|mmu-mir-21|mmu-mir-21a	microRNA 21a	ncRNA
peak_001170	chr10	68239579	68240074	+	0	NA	intron (NM_023598, intron 3 of 9)	intron (NM_023598, intron 3 of 9)	38900	NM_023598	71371	Mm.440357	NM_023598	ENSMUSG00000019947	Arid5b	4930580B11|5430435G07Rik|AI467247|Desrt|Mrf2|Mrf2alpha|Mrf2beta	AT rich interactive domain 5B (MRF1-like)	protein-coding
peak_010638	chr9	100545178	100545373	+	0	NA	intron (NM_010878, intron 1 of 3)	intron (NM_010878, intron 1 of 3)	859	NM_010878	17973	Mm.181485	NM_010878	ENSMUSG00000032475	Nck1	6330586M15Rik|D230010O13Rik|Nck|Nck-1	non-catalytic region of tyrosine kinase adaptor protein 1	protein-coding
peak_000217	chr1	65112255	65114158	+	0	NA	intron (NM_175293, intron 5 of 7)	intron (NM_175293, intron 5 of 7)	-9843	NM_007774	12964	Mm.26904	NM_007774	ENSMUSG00000044429	Cryga	Cryg-4|DGcry-4|Secc	crystallin, gamma A	protein-coding
peak_009451	chr7	84681605	84682028	+	0	NA	intron (NM_001360577, intron 1 of 7)	PB1D10|SINE|Alu	-2420	NM_001360581	65098	Mm.209349	NM_022985	ENSMUSG00000030629	Zfand6	3110005P07Rik|Awp1|Za20d3	zinc finger, AN1-type domain 6	protein-coding
peak_009196	chr7	26263682	26264335	+	0	NA	Intergenic	Intergenic	-2823	NM_001167540	100312477	Mm.480246	NM_001167540	ENSMUSG00000046130	Vmn1r184	-	vomeronasal 1 receptor, 184	protein-coding
peak_002773	chr13	41079734	41080413	+	0	NA	promoter-TSS (NM_001145803)	promoter-TSS (NM_001145803)	-367	NM_001145802	17152	Mm.8149	NM_008547	ENSMUSG00000021363	Mak	A930010O05Rik	male germ cell-associated kinase	protein-coding
peak_005025	chr18	23349935	23350304	+	0	NA	intron (NM_001285813, intron 1 of 21)	intron (NM_001285813, intron 1 of 21)	40099	NM_001285813	13527	Mm.94371	NM_010087	ENSMUSG00000024302	Dtna	2210407P21Rik|DTN-A|Dtn|Gm19389|a-DB-1|adbn	dystrobrevin alpha	protein-coding
peak_001957	chr11	101008004	101008914	+	0	NA	promoter-TSS (NM_001362641)	promoter-TSS (NM_001362641)	-982	NM_016920	11975	Mm.340818	NM_016920	ENSMUSG00000019302	Atp6v0a1	AA959968|ATP6a1|Atp6n1|Atp6n1a|Atpv0a1|Vpp-1|Vpp1	ATPase, H+ transporting, lysosomal V0 subunit A1	protein-coding
peak_010613	chr9	95507560	95507782	+	0	NA	intron (NM_001357974, intron 1 of 27)	intron (NM_001357974, intron 1 of 27)	4325	NM_001357975	67958	Mm.292742	NM_026476	ENSMUSG00000032407	U2surp	2610101N10Rik|AU023006|Sr140	U2 snRNP-associated SURP domain containing	protein-coding
peak_005827	chr2	16491076	16491889	+	0	NA	intron (NM_026162, intron 1 of 13)	intron (NM_026162, intron 1 of 13)	135178	NM_026162	67448	Mm.313938	NM_026162	ENSMUSG00000026748	Plxdc2	1200007L24Rik|5430431D22Rik|AI646728|AU022916|AV231634|Tem7r	plexin domain containing 2	protein-coding
peak_003583	chr14	104867618	104867882	+	0	NA	intron (NR_015593, intron 2 of 5)	intron (NR_015593, intron 2 of 5)	228606	NR_015593	320249	Mm.320725	NR_015593	ENSMUSG00000115432	D130009I18Rik	-	RIKEN cDNA D130009I18 gene	ncRNA
peak_004394	chr16	57347783	57348037	+	0	NA	intron (NM_025599, intron 1 of 9)	intron (NM_025599, intron 1 of 9)	-5367	NM_001040397	78749	Mm.328360	NM_001040397	ENSMUSG00000043336	Filip1l	4631422O05Rik|Doc1	filamin A interacting protein 1-like	protein-coding
peak_006688	chr3	22074659	22075131	+	0	NA	Intergenic	Intergenic	-1757	NM_030732	81004	Mm.202966	NM_030732	ENSMUSG00000027630	Tbl1xr1	8030499H02Rik|A630076E03Rik|AW539987|C21|C230089I12Rik|DC42|Ira1|TBLR1	transducin (beta)-like 1X-linked receptor 1	protein-coding
peak_003329	chr14	44077696	44078078	+	0	NA	Intergenic	B4A|SINE|B4	-24767	NM_007895	13587	Mm.327386	NM_007895	ENSMUSG00000072596	Ear2	EAR-13|EAR-2|ECP|ECP 2|Raf3|Rnase2	eosinophil-associated, ribonuclease A family, member 2	protein-coding
peak_003755	chr15	50737013	50737328	+	0	NA	intron (NM_001310481, intron 4 of 5)	intron (NM_001310481, intron 4 of 5)	151879	NM_001310481	83925	Mm.30466	NM_032000	ENSMUSG00000038679	Trps1	AI115454|AI447310|D15Ertd586e	transcriptional repressor GATA binding 1	protein-coding
peak_008819	chr6	98998353	98998680	+	0	NA	intron (NM_001197321, intron 8 of 17)	intron (NM_001197321, intron 8 of 17)	29782	NM_001197322	108655	Mm.234965	NM_053202	ENSMUSG00000030067	Foxp1	3110052D19Rik|4932443N09Rik|AI461938|AW494214	forkhead box P1	protein-coding
peak_008546	chr6	26304148	26304596	+	0	NA	Intergenic	RMER19C|LTR|ERVK	372946	NR_040771	626904	Mm.126787	NR_040771	ENSMUSG00000106799	Gm20756	-	predicted gene, 20756	ncRNA
peak_002750	chr13	37542498	37543263	+	0	NA	Intergenic	Intergenic	197535	NM_010745	17084	Mm.2639	NM_010745	ENSMUSG00000021423	Ly86	MD-1|MD1|ly86_tv2	lymphocyte antigen 86	protein-coding
peak_008845	chr6	108535890	108536048	+	0	NA	intron (NM_010585, intron 60 of 61)	intron (NM_010585, intron 60 of 61)	46226	NR_106121	102465766		NR_106121	ENSMUSG00000105697	Mir7661	mmu-mir-7661	microRNA 7661	ncRNA
peak_006697	chr3	27226730	27227172	+	0	NA	intron (NM_178772, intron 3 of 4)	intron (NM_178772, intron 3 of 4)	43947	NM_178772	320024	Mm.24576	NM_178772	ENSMUSG00000027698	Nceh1	Aadacl1|B230106I24Rik|CPO-BP|Nceh	neutral cholesterol ester hydrolase 1	protein-coding
peak_008305	chr5	120588756	120589094	+	0	NA	promoter-TSS (NM_029408)	promoter-TSS (NM_029408)	-98	NM_029408	75732	Mm.425285	NM_029408	ENSMUSG00000029601	Iqcd	4933433C09Rik|AI662646	IQ motif containing D	protein-coding
peak_000657	chr1	167012190	167012788	+	0	NA	intron (NM_001160261, intron 1 of 2)	MIR3|SINE|MIR	11072	NM_001160261	226610	Mm.389217	NM_175461	ENSMUSG00000060568	Fam78b	C030014K22Rik|C030020L09Rik	family with sequence similarity 78, member B	protein-coding
peak_010786	chrX	9449989	9450342	+	0	NA	intron (NM_007807, intron 7 of 12)	intron (NM_007807, intron 7 of 12)	19159	NM_007807	13058	Mm.200362	NM_007807	ENSMUSG00000015340	Cybb	C88302|CGD91-phox|Cgd|Cyd|Nox2|gp91-1|gp91phox	cytochrome b-245, beta polypeptide	protein-coding
peak_010427	chr9	57300841	57301172	+	0	NA	Intergenic	Intergenic	-38407	NM_028820	74211	Mm.428905	NM_028820	ENSMUSG00000032300	1700017B05Rik	AA682102|D9Ertd278e	RIKEN cDNA 1700017B05 gene	protein-coding
peak_005727	chr19	61052663	61053214	+	0	NA	TTS (NR_131953)	TTS (NR_131953)	87902	NR_131956	414758	Mm.100056	NM_001001737	ENSMUSG00000074733	Zfp950	5830428H23Rik|AU016073|BC055757|Gm34518|Zfp826|mszf84	zinc finger protein 950	protein-coding
peak_005295	chr18	84803700	84803996	+	0	NA	intron (NM_001370919, intron 11 of 12)	intron (NM_001370919, intron 11 of 12)	34793	NM_001370919	100503964		NM_001370919	ENSMUSG00000117781	Gm17266	-	predicted gene, 17266	protein-coding
peak_002766	chr13	40913562	40914148	+	0	NA	intron (NM_008105, intron 1 of 2)	intron (NM_008105, intron 1 of 2)	-3779	NM_133219	14538	Mm.314757	NM_008105	ENSMUSG00000021360	Gcnt2	5330430K10Rik|IGnT|IGnTA|IGnTB|IGnTC	glucosaminyl (N-acetyl) transferase 2, I-branching enzyme	protein-coding
peak_003539	chr14	78385002	78385341	+	0	NA	Intergenic	Lx2|LINE|L1	-77128	NM_011613	21943	Mm.249221	NM_011613	ENSMUSG00000022015	Tnfsf11	Ly109l|ODF|OPGL|RANKL|Trance	tumor necrosis factor (ligand) superfamily, member 11	protein-coding
peak_005853	chr2	24317631	24318449	+	0	NA	Intergenic	Intergenic	-18820	NM_031167	16181	Mm.882	NM_031167	ENSMUSG00000026981	Il1rn	F630041P17Rik|IL-1ra	interleukin 1 receptor antagonist	protein-coding
peak_003618	chr15	4016245	4016561	+	0	NA	TTS (NR_045740)	TTS (NR_045740)	-10025	NM_024188	67041	Mm.13445	NM_024188	ENSMUSG00000022186	Oxct1	2610008O03Rik|Oxct|Oxct2a|Scot-s	3-oxoacid CoA transferase 1	protein-coding
peak_008395	chr5	137151132	137151817	+	0	NA	exon (NM_010843, exon 3 of 13)	exon (NM_010843, exon 3 of 13)	14572	NM_010843	666339	Mm.7184	NM_010843		Muc3	-	mucin 3, intestinal	protein-coding
peak_000412	chr1	127222394	127222705	+	0	NA	intron (NM_145128, intron 1 of 17)	(TG)n|Simple_repeat|Simple_repeat	17563	NM_145128	107895	Mm.214682	NM_145128	ENSMUSG00000036155	Mgat5	4930471A21Rik|5330407H02Rik|AI480971|GlcNAc-TV	mannoside acetylglucosaminyltransferase 5	protein-coding
peak_002759	chr13	37742430	37742626	+	0	NA	Intergenic	Intergenic	-83510	NM_026830	68750	Mm.491109	NM_026830	ENSMUSG00000039087	Rreb1	1110037N09Rik|AA414966|B930013M22Rik	ras responsive element binding protein 1	protein-coding
peak_005015	chr18	12653239	12653605	+	0	NA	intron (NM_028341, intron 1 of 13)	intron (NM_028341, intron 1 of 13)	9889	NM_028341	72747	Mm.52526	NM_028341	ENSMUSG00000024424	Ttc39c	1700008N02Rik|2810439F02Rik	tetratricopeptide repeat domain 39C	protein-coding
peak_010710	chr9	115330865	115331198	+	0	NA	Intergenic	Intergenic	-5130	NR_040730	73856	Mm.399156	NR_040730		4930428G15Rik	-	RIKEN cDNA 4930428G15 gene	ncRNA
peak_005760	chr2	5713345	5713718	+	0	NA	intron (NM_001290374, intron 1 of 9)	intron (NM_001290374, intron 1 of 9)	1231	NM_001290374	227541	Mm.191949	NM_177343	ENSMUSG00000039145	Camk1d	A630059D12Rik|CKLiK|CaMKIdelta|E030025C11Rik|mCKLiK	calcium/calmodulin-dependent protein kinase ID	protein-coding
peak_000989	chr10	31564888	31565257	+	0	NA	intron (NM_001146349, intron 1 of 5)	intron (NM_001146349, intron 1 of 5)	44653	NM_001146349	268291	Mm.295212	NM_001146349	ENSMUSG00000063760	Rnf217	AU016819|Ibrdc1	ring finger protein 217	protein-coding
peak_005798	chr2	11894800	11895129	+	0	NA	Intergenic	Intergenic	117211	NR_156441	320816	Mm.260201	NM_177268	ENSMUSG00000047909	Ankrd16	2810455F06Rik|AI646698|D430029B21Rik	ankyrin repeat domain 16	protein-coding
peak_000142	chr1	52653235	52653925	+	0	NA	Intergenic	MusHAL1|LINE|L1	22875	NM_001142647	227094	Mm.83541	NM_172654	ENSMUSG00000043015	Nemp2	5330401P04Rik|9830163O08|Tmem194b	nuclear envelope integral membrane protein 2	protein-coding
peak_005775	chr2	6713358	6714027	+	0	NA	intron (NM_001160293, intron 2 of 13)	intron (NM_001160293, intron 2 of 13)	7970	NM_001310447	14007	Mm.398543	NM_010160	ENSMUSG00000002107	Celf2	B230218O03|B230345P09Rik|C88023|CELF-2|CUG-BP2|Cugbp2|D230046B21Rik|Etr-3|Napor|Napor-2|mETR-3	CUGBP, Elav-like family member 2	protein-coding
peak_003414	chr14	61414662	61415065	+	0	NA	intron (NM_008466, intron 1 of 16)	intron (NM_008466, intron 1 of 16)	25084	NM_008466	16648	Mm.25548	NM_008466	ENSMUSG00000021929	Kpna3	IPOA4	karyopherin (importin) alpha 3	protein-coding
peak_010887	chrX	106164093	106164326	+	0	NA	Intergenic	Intergenic	20934	NM_205820	279572	Mm.336203	NM_205820	ENSMUSG00000033777	Tlr13	AI666735|Gm713	toll-like receptor 13	protein-coding
peak_005948	chr2	45261882	45262364	+	0	NA	Intergenic	Intergenic	-144681	NM_001355288	24136	Mm.440702	NM_015753	ENSMUSG00000026872	Zeb2	9130203F04Rik|D130016B08Rik|SIP1|Zfhx1b|Zfx1b|Zfxh1b	zinc finger E-box binding homeobox 2	protein-coding
peak_006039	chr2	66256862	66257085	+	0	NA	promoter-TSS (NM_001290669)	promoter-TSS (NM_001290669)	-356	NM_001290669	73668	Mm.250868	NM_001047604	ENSMUSG00000034848	Ttc21b	2410066K11Rik|Thm1|aln|mKIAA1992	tetratricopeptide repeat domain 21B	protein-coding
peak_009067	chr6	136683538	136684024	+	0	NA	Intergenic	B1F|SINE|Alu	-21888	NM_025806	66857	Mm.3311	NM_025806	ENSMUSG00000030214	Plbd1	1100001H23Rik	phospholipase B domain containing 1	protein-coding
peak_008447	chr5	145116317	145116687	+	0	NA	intron (NM_023142, intron 1 of 9)	intron (NM_023142, intron 1 of 9)	2246	NM_023142	11867	Mm.30010	NM_023142	ENSMUSG00000029622	Arpc1b	41kDa|AA408064|AA408534|AA571392|AF007010|AW208418|L72|SOP2Hs|p41-ARC	actin related protein 2/3 complex, subunit 1B	protein-coding
peak_008459	chr5	148495271	148495462	+	0	NA	Intergenic	Intergenic	56307	NM_001359201	24109	Mm.21846	NM_011908	ENSMUSG00000001687	Ubl3	AW108023|HCG|MUB|mmMUB	ubiquitin-like 3	protein-coding
peak_004198	chr16	22651166	22651613	+	0	NA	intron (NM_001346673, intron 1 of 23)	L3|LINE|CR1	5842	NM_138650	110197	Mm.194986	NM_138650	ENSMUSG00000022861	Dgkg	2900055E17Rik|90kDa|AI854428|Dagk3|E430001K23Rik|mKIAA4131	diacylglycerol kinase, gamma	protein-coding
peak_003850	chr15	59866463	59867123	+	0	NA	Intergenic	Intergenic	-71834	NR_045076	100503021	Mm.402924	NR_045076	ENSMUSG00000115426	Gm19510	-	predicted gene, 19510	ncRNA
peak_000244	chr1	72255095	72255844	+	0	NA	intron (NR_155355, intron 1 of 3)	intron (NR_155355, intron 1 of 3)	11476	NR_155355	320933	Mm.440953	NR_155355		D230017M19Rik	B930094L07Rik	RIKEN cDNA D230017M19 gene	ncRNA
peak_010360	chr9	45268275	45268466	+	0	NA	intron (NM_008348, intron 1 of 6)	intron (NM_008348, intron 1 of 6)	779	NR_136903	16154	Mm.379327	NM_008348	ENSMUSG00000032089	Il10ra	AW553859|CDw210|CDw210a|IL-10R1|IL-10RA|Il10r|mIL-10R	interleukin 10 receptor, alpha	protein-coding
peak_007260	chr4	8888225	8888782	+	0	NA	Intergenic	Intergenic	137179	NM_001355382	320790	Mm.138792	NM_001033395	ENSMUSG00000041235	Chd7	A730019I05Rik|Cycn|Cyn|Dz|Edy|Flo|GENA 47|GENA 60|Gena 52|Lda|Mt|Obt|Todo|WBE1|Whi|metis	chromodomain helicase DNA binding protein 7	protein-coding
peak_004514	chr16	92796775	92797037	+	0	NA	intron (NM_001111021, intron 2 of 7)	MER63D|DNA|hAT-Blackjack	29168	NM_001111021	12394	Mm.4081	NM_009821	ENSMUSG00000022952	Runx1	AML1|CBF-alpha-2|Cbfa2|Pebp2a2|Pebpa2b	runt related transcription factor 1	protein-coding
peak_004405	chr16	58480920	58481722	+	0	NA	intron (NM_018784, intron 6 of 10)	intron (NM_018784, intron 6 of 10)	42105	NM_018784	54613	Mm.212742	NM_018784	ENSMUSG00000022747	St3gal6	1700023B24Rik|AI930218|AW552396|Siat10|St3galVI	ST3 beta-galactoside alpha-2,3-sialyltransferase 6	protein-coding
peak_003670	chr15	25830208	25831135	+	0	NA	Intergenic	Intergenic	-12627	NM_001034851	66270	Mm.25311	NM_025459	ENSMUSG00000022270	Retreg1	1810015C04Rik|AU015349|Fam134b|Retreg1d	reticulophagy regulator 1	protein-coding
peak_003361	chr14	47493928	47494297	+	0	NA	intron (NM_030236, intron 1 of 1)	ORR1A2|LTR|ERVL-MaLR	21551	NM_001146085	78938	Mm.11935	NM_030236	ENSMUSG00000037536	Fbxo34	2900057B08Rik|5830426G16Rik	F-box protein 34	protein-coding
peak_004412	chr16	62857554	62857794	+	0	NA	intron (NM_011173, intron 1 of 14)	ORR1F|LTR|ERVL-MaLR	3367	NM_011173	19128	Mm.127156	NM_011173	ENSMUSG00000022912	Pros1	AW214361	protein S (alpha)	protein-coding
peak_000079	chr1	36129233	36129684	+	0	NA	Intergenic	Intergenic	14855	NR_105862	102465540		NR_105862	ENSMUSG00000098752	Mir6897	Gm27652|mmu-mir-6897	microRNA 6897	ncRNA
peak_008337	chr5	124302801	124303183	+	0	NA	intron (NR_102690, intron 8 of 22)	URR1B|DNA|hAT-Charlie	24980	NM_001081323	269702	Mm.60224	NM_001081323	ENSMUSG00000038126	Mphosph9	4930548D04Rik|9630025B04Rik|AW413446|AW547060|B930097C17Rik|C87456|MPP-9|MPP9	M-phase phosphoprotein 9	protein-coding
peak_007032	chr3	107062474	107063201	+	0	NA	Intergenic	Intergenic	23333	NR_033498	229694	Mm.347584	NM_173787	ENSMUSG00000056145	AI504432	A230102G19	expressed sequence AI504432	ncRNA
peak_006254	chr2	122770754	122771524	+	0	NA	promoter-TSS (NR_027888)	promoter-TSS (NR_027888)	-574	NR_027888	59010	Mm.28986	NM_021507	ENSMUSG00000005803	Sqor	0610039J17Rik|4930557M22Rik|Sqrdl	sulfide quinone oxidoreductase	protein-coding
peak_004733	chr17	36023534	36024174	+	0	NA	intron (NR_015618, intron 1 of 1)	intron (NR_015618, intron 1 of 1)	-3294	NM_008207	15042	Mm.439654	NM_008207	ENSMUSG00000053835	H2-T24	H-2T24	histocompatibility 2, T region locus 24	protein-coding
peak_010223	chr9	4319374	4319509	+	0	NA	intron (NM_001164574, intron 2 of 2)	intron (NM_001164574, intron 2 of 2)	9625	NM_026962	69149	Mm.25946	NM_026962	ENSMUSG00000025893	Kbtbd3	2200003A07Rik|Bklhd3	kelch repeat and BTB (POZ) domain containing 3	protein-coding
peak_008257	chr5	106887562	106887781	+	0	NA	intron (NM_177873, intron 20 of 39)	intron (NM_177873, intron 20 of 39)	38219	NM_177873	330149	Mm.121664	NM_177873	ENSMUSG00000043410	Hfm1	A330009G12Rik|Gm1046|Mer3|Sec63d1	HFM1, ATP-dependent DNA helicase homolog	protein-coding
peak_003665	chr15	19827229	19827543	+	0	NA	Intergenic	Intergenic	642013	NR_155419	102639102	Mm.463245	NR_155419	ENSMUSG00000115803	Gm35496	-	predicted gene, 35496	ncRNA
peak_000549	chr1	151176051	151176313	+	0	NA	Intergenic	Intergenic	38148	NR_038011	402734	Mm.337666	NR_038011		C730036E19Rik	lncLSTR	RIKEN cDNA C730036E19 gene	ncRNA
peak_006679	chr3	21935676	21936159	+	0	NA	Intergenic	Intergenic	-140735	NM_030732	81004	Mm.202966	NM_030732	ENSMUSG00000027630	Tbl1xr1	8030499H02Rik|A630076E03Rik|AW539987|C21|C230089I12Rik|DC42|Ira1|TBLR1	transducin (beta)-like 1X-linked receptor 1	protein-coding
peak_000383	chr1	105170182	105170570	+	0	NA	Intergenic	Intergenic	-185631	NR_151539	100504568	Mm.321153	NR_151538	ENSMUSG00000097482	Gm17634	-	predicted gene, 17634	ncRNA
peak_008081	chr5	72250297	72250485	+	0	NA	intron (NR_003966, intron 9 of 22)	intron (NR_003966, intron 9 of 22)	47048	NM_153389	231287	Mm.32775	NM_153389	ENSMUSG00000046808	Atp10d	9830145H18Rik|ATPVD|D5Buc24e	ATPase, class V, type 10D	protein-coding
peak_005706	chr19	58123485	58124260	+	0	NA	intron (NM_181415, intron 28 of 28)	intron (NM_181415, intron 28 of 28)	72705	NR_049196	100885835		NR_049196	ENSMUSG00000093757	Mir5623	Gm26068|mir-5623|mmu-mir-5623	microRNA 5623	ncRNA
peak_003935	chr15	74930874	74931170	+	0	NA	Intergenic	MurERV4-int|LTR|ERVK	-24029	NM_001164039	17069	Mm.788	NM_008529	ENSMUSG00000022587	Ly6e	Ly67|RIG-E|Sca-2|TSA-1|Tsa1	lymphocyte antigen 6 complex, locus E	protein-coding
peak_001244	chr10	88336253	88336886	+	0	NA	intron (NM_027878, intron 4 of 6)	MER31A|LTR|ERV1	20506	NM_027878	71712	Mm.35450	NM_027878	ENSMUSG00000020057	Dram1	1200002N14Rik|Dram	DNA-damage regulated autophagy modulator 1	protein-coding
peak_000550	chr1	151228334	151229183	+	0	NA	Intergenic	Intergenic	90724	NR_038011	402734	Mm.337666	NR_038011		C730036E19Rik	lncLSTR	RIKEN cDNA C730036E19 gene	ncRNA
peak_010253	chr9	16216076	16216849	+	0	NA	intron (NM_001080814, intron 3 of 25)	intron (NM_001080814, intron 3 of 25)	285592	NM_001080814	270120	Mm.195010	NM_001080814	ENSMUSG00000074505	Fat3	9430076A06Rik|D430038H04Rik|Gm1132|Gm510|MFAT3F	FAT atypical cadherin 3	protein-coding
peak_002442	chr12	94210601	94211001	+	0	NA	Intergenic	L1_Mus2|LINE|L1	283463	NR_106201	102466888		NR_106201	ENSMUSG00000098931	Mir8099-2	Gm27692|mmu-mir-8099-2	microRNA 8099-2	ncRNA
peak_002358	chr12	80853827	80854258	+	0	NA	intron (NM_001242419, intron 3 of 6)	intron (NM_001242419, intron 3 of 6)	63510	NM_001242419	217684	Mm.341776	NM_178682	ENSMUSG00000021133	Susd6	4933426M11Rik|mKIAA0247	sushi domain containing 6	protein-coding
peak_004828	chr17	57228072	57228626	+	0	NA	promoter-TSS (NM_009778)	promoter-TSS (NM_009778)	-213	NM_009778	12266	Mm.19131	NM_009778	ENSMUSG00000024164	C3	AI255234|ASP|HSE-MSF|Plp	complement component 3	protein-coding
peak_002341	chr12	79676185	79676653	+	0	NA	intron (NM_009014, intron 8 of 10)	intron (NM_009014, intron 8 of 10)	248314	NR_131075	77290	Mm.395042	NR_131073	ENSMUSG00000112765	9430078K24Rik	-	RIKEN cDNA 9430078K24 gene	ncRNA
peak_004495	chr16	91607099	91607380	+	0	NA	Intergenic	Intergenic	-9559	NM_030018	77975	Mm.290341	NM_030018	ENSMUSG00000022964	Tmem50b	AU015466|AU019872|B230114J08Rik	transmembrane protein 50B	protein-coding
peak_005941	chr2	44976262	44977147	+	0	NA	Intergenic	L2|LINE|L2	46473	NR_039591	100628598		NR_039591	ENSMUSG00000092679	Mir5129	mir-5129|mmu-mir-5129|mu-mir-5129	microRNA 5129	ncRNA
peak_005426	chr19	16371701	16372152	+	0	NA	intron (NM_008139, intron 5 of 6)	intron (NM_008139, intron 5 of 6)	-56922	NR_105832	102465218		NR_105832	ENSMUSG00000098718	Mir496b	Gm28028|mmu-mir-496b	microRNA 496b	ncRNA
peak_005038	chr18	32352755	32353154	+	0	NA	Intergenic	Lx9|LINE|L1	-24263	NM_001083334	30948	Mm.4383	NM_009668	ENSMUSG00000024381	Bin1	ALP-1|Amphl|BRAMP-2|SH3P9	bridging integrator 1	protein-coding
peak_005558	chr19	34349859	34350247	+	0	NA	Intergenic	Intergenic	59394	NM_001146708	14102	Mm.1626	NM_007987	ENSMUSG00000024778	Fas	AI196731|APO1|APT1|CD95|TNFR6|Tnfrsf6|lpr	Fas (TNF receptor superfamily member 6)	protein-coding
peak_003211	chr14	8224816	8225151	+	0	NA	TTS (NM_053115)	TTS (NM_053115)	8735	NM_001305937	71393	Mm.292712	NM_027782	ENSMUSG00000021752	Kctd6	5430433B02Rik|AU044285	potassium channel tetramerisation domain containing 6	protein-coding
peak_009400	chr7	75872154	75872636	+	0	NA	intron (NM_029652, intron 2 of 2)	intron (NM_029652, intron 2 of 2)	24057	NM_029652	207952	Mm.206223	NM_029652	ENSMUSG00000055652	Klhl25	2810402K13Rik|BC027373|Enc-1	kelch-like 25	protein-coding
peak_010609	chr9	94274887	94275191	+	0	NA	Intergenic	Lx9|LINE|L1	263042	NM_001033145	68861	Mm.258746	NM_001033145	ENSMUSG00000045414	Dipk2a	1190002N15Rik|GoPro49|HASF	divergent protein kinase domain 2A	protein-coding
peak_010511	chr9	67844504	67845598	+	0	NA	intron (NM_177184, intron 1 of 84)	intron (NM_177184, intron 1 of 84)	4700	NM_177184	320528	Mm.241454	NM_177184	ENSMUSG00000035284	Vps13c	AI552542|AV026040|C230055H22Rik|W51662|chorein	vacuolar protein sorting 13C	protein-coding
peak_004060	chr15	96757422	96758100	+	0	NA	Intergenic	Intergenic	-58033	NM_175121	67760	Mm.46754	NM_175121	ENSMUSG00000022462	Slc38a2	5033402L14Rik|AI316867|ATA2|SAT2|mKIAA1382	solute carrier family 38, member 2	protein-coding
peak_002530	chr12	112688400	112688772	+	0	NA	Intergenic	Intergenic	9746	NM_001100460	382639	Mm.11350	NM_001100460	ENSMUSG00000037638	Zbtb42	EG382639|Gm5188|simiRP58	zinc finger and BTB domain containing 42	protein-coding
peak_000984	chr10	29361072	29361412	+	0	NA	intron (NM_026518, intron 1 of 2)	intron (NM_026518, intron 1 of 2)	1200	NM_026518	68031	Mm.28930	NM_026518	ENSMUSG00000038876	Rnf146	2610509H23Rik|Iduna	ring finger protein 146	protein-coding
peak_008800	chr6	95334826	95335140	+	0	NA	promoter-TSS (NR_033559)	promoter-TSS (NR_033559)	-990	NR_033559	414067	Mm.355990	NR_033559	ENSMUSG00000068180	AY512915	-	cDNA sequence AY512915	ncRNA
peak_005885	chr2	30133089	30133347	+	0	NA	promoter-TSS (NM_146252)	promoter-TSS (NM_146252)	-528	NM_146252	70296	Mm.19172	NM_146252	ENSMUSG00000039678	Tbc1d13	2600014A06Rik|BC025586	TBC1 domain family, member 13	protein-coding
peak_001133	chr10	63415639	63416285	+	0	NA	Intergenic	Intergenic	-14136	NM_177612	216033	Mm.444692	NM_177612	ENSMUSG00000060843	Ctnna3	4930429L08Rik|4933408A16|Catna3|Vr22	catenin (cadherin associated protein), alpha 3	protein-coding
peak_006987	chr3	101617460	101617828	+	0	NA	Intergenic	Intergenic	-12937	NM_144900	11928	Mm.193670	NM_144900	ENSMUSG00000033161	Atp1a1	Atpa-1|BC010319	ATPase, Na+/K+ transporting, alpha 1 polypeptide	protein-coding
peak_006946	chr3	96263245	96263585	+	0	NA	promoter-TSS (NM_033596)	promoter-TSS (NM_033596)	-98	NM_033596	97122	Mm.227295	NM_033596	ENSMUSG00000091405	Hist2h4	H4|X04652	histone cluster 2, H4	protein-coding
peak_003742	chr15	40047043	40047635	+	0	NA	intron (NR_155348, intron 1 of 2)	intron (NR_155348, intron 1 of 2)	2151	NR_155348	102636079	Mm.421381	NR_155348	ENSMUSG00000115142	Gm33251	-	predicted gene, 33251	ncRNA
peak_006644	chr3	15331587	15331931	+	0	NA	intron (NM_001076679, intron 1 of 2)	intron (NM_001076679, intron 1 of 2)	543	NM_001076679	751864	Mm.431296	NM_001076679	ENSMUSG00000078783	Gm9733	-	predicted gene 9733	protein-coding
peak_006296	chr2	128493836	128494475	+	0	NA	Intergenic	Intergenic	-64804	NR_028590	100043424	Mm.297222	NR_028589		Morrbid	Gm14005|Mir4435-2hg	myeloid RNA regulator of BCL2L11 induced cell death	ncRNA
peak_007542	chr4	97885521	97886017	+	0	NA	intron (NM_001122953, intron 2 of 9)	intron (NM_001122953, intron 2 of 9)	108143	NM_010905	18027	Mm.31274	NM_010905	ENSMUSG00000028565	Nfia	1110047K16Rik|9430022M17Rik|CTF|NF1-A|NF1A	nuclear factor I/A	protein-coding
peak_000329	chr1	89434062	89434369	+	0	NA	Intergenic	L1ME3G|LINE|L1	-20596	NM_178119	347722	Mm.291135	NM_178119	ENSMUSG00000055013	Agap1	Centg2|Ggap1|R75364|mKIAA1099	ArfGAP with GTPase domain, ankyrin repeat and PH domain 1	protein-coding
peak_009004	chr6	129171587	129172390	+	0	NA	Intergenic	MTD|LTR|ERVL-MaLR	-8627	NM_053109	93694	Mm.197536	NM_053109	ENSMUSG00000030157	Clec2d	Clr-b|Clrb|Ocil	C-type lectin domain family 2, member d	protein-coding
peak_004271	chr16	32434103	32434466	+	0	NA	intron (NM_001163160, intron 1 of 8)	intron (NM_001163160, intron 1 of 8)	3054	NM_001163160	13026	Mm.98775	NM_009981	ENSMUSG00000005615	Pcyt1a	CTalpha|Cctalpha|Ctpct|Cttalpha	phosphate cytidylyltransferase 1, choline, alpha isoform	protein-coding
peak_000536	chr1	149946421	149946887	+	0	NA	intron (NM_008869, intron 1 of 17)	intron (NM_008869, intron 1 of 17)	14636	NM_008869	18783	Mm.4186	NM_008869	ENSMUSG00000056220	Pla2g4a	Pla2g4|cPLA2|cPLA2-alpha|cPLA2alpha	phospholipase A2, group IVA (cytosolic, calcium-dependent)	protein-coding
peak_009557	chr7	106248559	106249405	+	0	NA	Intergenic	Intergenic	-33642	NM_029000	74558	Mm.458429	NM_029000	ENSMUSG00000045868	Gvin1	9130002C22Rik|9830104F22Rik|Iigs1|VLIG|VLIG-1	GTPase, very large interferon inducible 1	protein-coding
peak_006153	chr2	91455771	91456170	+	0	NA	Intergenic	Intergenic	-1561	NM_172668	228357	Mm.275149	NM_172668	ENSMUSG00000027253	Lrp4	6430526J12Rik|D230026E03|Megf7|mdig	low density lipoprotein receptor-related protein 4	protein-coding
peak_001667	chr11	60826777	60827005	+	0	NA	Intergenic	RLTR31D_MM|LTR|ERVK	-3740	NM_001172112	216820	Mm.21475	NM_145428	ENSMUSG00000042569	Dhrs7b	BC003479|C79874|C80074|PexRAP	dehydrogenase/reductase (SDR family) member 7B	protein-coding
peak_000331	chr1	89563502	89563709	+	0	NA	intron (NM_001037136, intron 1 of 16)	intron (NM_001037136, intron 1 of 16)	108794	NM_001037136	347722	Mm.291135	NM_178119	ENSMUSG00000055013	Agap1	Centg2|Ggap1|R75364|mKIAA1099	ArfGAP with GTPase domain, ankyrin repeat and PH domain 1	protein-coding
peak_007009	chr3	105913270	105913450	+	0	NA	intron (NM_027025, intron 1 of 6)	MER91B|DNA|hAT-Tip100	8939	NM_009631	11542	Mm.235024	NM_009631	ENSMUSG00000000562	Adora3	A3AR|A3R|AA3R|ARA3|Gpcr2	adenosine A3 receptor	protein-coding
peak_002950	chr13	64370301	64370812	+	0	NA	promoter-TSS (NM_009984)	promoter-TSS (NM_009984)	-36	NM_009984	13039	Mm.930	NM_009984	ENSMUSG00000021477	Ctsl	1190035F06Rik|CatL|Ctsl1|MEP|fs|nkt	cathepsin L	protein-coding
peak_004816	chr17	50993492	50994160	+	0	NA	intron (NM_028162, intron 3 of 21)	intron (NM_028162, intron 3 of 21)	165552	NM_001285993	72238	Mm.120650	NM_028162	ENSMUSG00000023923	Tbc1d5	1600014N05Rik	TBC1 domain family, member 5	protein-coding
peak_003276	chr14	26637692	26637993	+	0	NA	promoter-TSS (NM_007479)	promoter-TSS (NM_007479)	-292	NM_007479	11843	Mm.297768	NM_007479	ENSMUSG00000021877	Arf4	AA407803	ADP-ribosylation factor 4	protein-coding
peak_007781	chr4	146743811	146744130	+	0	NA	Intergenic	(TTATA)n|Simple_repeat|Simple_repeat	-197097	NR_045468	67524	Mm.444300	NR_045468	ENSMUSG00000086046	1700095A21Rik	-	RIKEN cDNA 1700095A21 gene	ncRNA
peak_005253	chr18	75366799	75367244	+	0	NA	promoter-TSS (NR_155535)	promoter-TSS (NR_155535)	67	NR_155535	102636262	Mm.421168	NR_155535		Gm20544	-	predicted gene 20544	ncRNA
peak_009140	chr7	4064176	4064305	+	0	NA	Intergenic	L1MB1|LINE|L1	-1036	NM_001302676	52855	Mm.290880	NM_178611	ENSMUSG00000055541	Lair1	5133400O11Rik|BB115266|D7Bwg0421e|Lair-1	leukocyte-associated Ig-like receptor 1	protein-coding
peak_000899	chr10	17609216	17609761	+	0	NA	Intergenic	MIR|SINE|MIR	-113740	NM_010828	17684	Mm.272321	NM_010828	ENSMUSG00000039910	Cited2	AI835299|ER154-like|Mrg1|Msg2|p35srj	Cbp/p300-interacting transactivator, with Glu/Asp-rich carboxy-terminal domain, 2	protein-coding
peak_003098	chr13	102717075	102717346	+	0	NA	Intergenic	Intergenic	23652	NM_008533	17079	Mm.373974	NM_008533	ENSMUSG00000021624	Cd180	F630107B15|Ly-78|Ly78|RP105	CD180 antigen	protein-coding
peak_004223	chr16	24202687	24202912	+	0	NA	Intergenic	Intergenic	-120109	NR_155457	108168278	Mm.417246	NR_155457		Gm46545	-	predicted gene, 46545	ncRNA
peak_010435	chr9	57874166	57874430	+	0	NA	Intergenic	Intergenic	-36688	NM_027086	69459	Mm.41735	NM_027086	ENSMUSG00000055720	Ubl7	2300004C15Rik	ubiquitin-like 7 (bone marrow stromal cell-derived)	protein-coding
peak_009788	chr8	12983957	12984483	+	0	NA	intron (NM_001159486, intron 3 of 29)	intron (NM_001159486, intron 3 of 29)	34797	NM_001159485	17207	Mm.334413	NM_178076	ENSMUSG00000031442	Mcf2l	C130040G20Rik|Dbs|Ost|mKIAA0362	mcf.2 transforming sequence-like	protein-coding
peak_007177	chr3	142711381	142711810	+	0	NA	intron (NM_173763, intron 2 of 13)	intron (NM_173763, intron 2 of 13)	10547	NM_001293560	229905	Mm.289643	NM_173763	ENSMUSG00000040213	Kyat3	Ccbl2|KATIII|Kat3	kynurenine aminotransferase 3	protein-coding
peak_010053	chr8	91158671	91158937	+	0	NA	Intergenic	Intergenic	-23310	NM_010241	14339	Mm.324588	NM_010241	ENSMUSG00000031667	Aktip	AL023020|Fif|Ft|Ft1|Fts	thymoma viral proto-oncogene 1 interacting protein	protein-coding
peak_007042	chr3	108443887	108444346	+	0	NA	intron (NM_011319, intron 1 of 11)	intron (NM_011319, intron 1 of 11)	1143	NM_011319	20226	Mm.28688	NM_011319	ENSMUSG00000068739	Sars	Sars1|Strs|serRS	seryl-aminoacyl-tRNA synthetase	protein-coding
peak_004798	chr17	50110789	50111739	+	0	NA	intron (NM_181397, intron 2 of 9)	intron (NM_181397, intron 2 of 9)	79233	NM_181397	76438	Mm.41854	NM_181397	ENSMUSG00000039316	Rftn1	2310015N21Rik|AI853526	raftlin lipid raft linker 1	protein-coding
peak_009072	chr6	137386370	137386919	+	0	NA	intron (NM_001164401, intron 7 of 25)	intron (NM_001164401, intron 7 of 25)	-24077	NM_001164402	19277	Mm.186361	NM_011216	ENSMUSG00000030223	Ptpro	D28|GLEPP1|PTPBK|PTPROt|PTPU2|PTPoc|PTPphi|Ptpn15|R-PTP-O	protein tyrosine phosphatase, receptor type, O	protein-coding
peak_008851	chr6	108723183	108723679	+	0	NA	Intergenic	Intergenic	-59628	NM_026011	67166	Mm.271178	NM_026011	ENSMUSG00000030105	Arl8b	2610313E07Rik|3100002J04Rik|Arl10c|gie1	ADP-ribosylation factor-like 8B	protein-coding
peak_004162	chr16	16896166	16896650	+	0	NA	promoter-TSS (NM_176833)	promoter-TSS (NM_176833)	-61	NM_176833	68606	Mm.230296	NM_176833	ENSMUSG00000026181	Ppm1f	1110021B16Rik|4933427B07Rik|CaMKPase|Popx2|mKIAA0015	protein phosphatase 1F (PP2C domain containing)	protein-coding
peak_007758	chr4	143288454	143288990	+	0	NA	intron (NM_001290822, intron 1 of 4)	intron (NM_001290822, intron 1 of 4)	10842	NM_010329	14726	Mm.2976	NM_010329	ENSMUSG00000028583	Pdpn	E11|Gp38|OTS-8|RANDAM-2|T1-alpha|T1a|T1alpha	podoplanin	protein-coding
peak_000795	chr1	186497659	186497961	+	0	NA	Intergenic	Intergenic	60871	NR_131124	320449	Mm.404477	NR_131124	ENSMUSG00000103690	A730004F24Rik	-	RIKEN cDNA A730004F24 gene	ncRNA
peak_006469	chr2	155373054	155373791	+	0	NA	Intergenic	L1ME1|LINE|L1	-8434	NM_178111	68728	Mm.293605	NM_178111	ENSMUSG00000038375	Trp53inp2	1110029F20Rik|Tp53inp2	transformation related protein 53 inducible nuclear protein 2	protein-coding
peak_000081	chr1	36307957	36308422	+	0	NA	intron (NM_001172206, intron 1 of 6)	CpG	456	NM_001172205	214855	Mm.34316	NM_145996	ENSMUSG00000037447	Arid5a	D430024K22Rik|Mrf1	AT rich interactive domain 5A (MRF1-like)	protein-coding
peak_006649	chr3	15590222	15590644	+	0	NA	Intergenic	Intergenic	-15368	NM_001173460	668101	Mm.423523	NM_001173460	ENSMUSG00000095028	Sirpb1b	-	signal-regulatory protein beta 1B	protein-coding
peak_004603	chr17	13875122	13875415	+	0	NA	intron (NR_151731, intron 22 of 33)	intron (NR_151731, intron 22 of 33)	-73105	NM_001122977	635895	Mm.388844	NM_001122977	ENSMUSG00000067941	Gm7168	EG635895	predicted gene 7168	protein-coding
peak_009682	chr7	129574660	129574991	+	0	NA	Intergenic	L1MB7|LINE|L1	-17038	NM_172255	207425	Mm.229323	NM_172255	ENSMUSG00000042055	Wdr11	2900055P10Rik|AW489876|Brwd2|mKIAA1351	WD repeat domain 11	protein-coding
peak_009602	chr7	114461521	114462092	+	0	NA	intron (NM_011055, intron 1 of 15)	intron (NM_011055, intron 1 of 15)	46552	NM_011055	18576	Mm.430730	NM_011055	ENSMUSG00000030671	Pde3b	9830102A01Rik|AI847709	phosphodiesterase 3B, cGMP-inhibited	protein-coding
peak_001731	chr11	70280120	70280342	+	0	NA	Intergenic	MLT1O|LTR|ERVL-MaLR	-24861	NM_007440	11684	Mm.12286	NM_007440	ENSMUSG00000000320	Alox12	9930022G08Rik|Alox12p|P-12LO	arachidonate 12-lipoxygenase	protein-coding
peak_006727	chr3	30992275	30992631	+	0	NA	Intergenic	Intergenic	-3318	NM_008857	18759	Mm.291554	NM_008857	ENSMUSG00000037643	Prkci	2310021H13Rik|AI427505|PKClambda|Pkci|Pkcl|Prkcl|aPKClambda|mKIAA4165	protein kinase C, iota	protein-coding
peak_002066	chr11	118145702	118146186	+	0	NA	Intergenic	Intergenic	-16725	NM_001167746	69926	Mm.473893	NM_001167746	ENSMUSG00000033987	Dnah17	2810003K23Rik|Dnahc17|Dnahcl1|Gm1178|mKIAA3028	dynein, axonemal, heavy chain 17	protein-coding
peak_002878	chr13	52197091	52197316	+	0	NA	Intergenic	B4A|SINE|B4	100462	NR_045061	74050	Mm.84860	NR_045061	ENSMUSG00000113211	4921525O09Rik	-	RIKEN cDNA 4921525O09 gene	ncRNA
peak_001489	chr11	4544266	4544645	+	0	NA	intron (NM_028860, intron 1 of 17)	intron (NM_028860, intron 1 of 17)	50360	NM_028860	74302	Mm.425669	NM_028860	ENSMUSG00000034354	Mtmr3	1700092A20Rik|AI255150|AW557713|FYVE-DSP1|ZFYVE10|mKIAA0371	myotubularin related protein 3	protein-coding
peak_000584	chr1	153752556	153752953	+	0	NA	intron (NM_011882, intron 2 of 8)	intron (NM_011882, intron 2 of 8)	3328	NM_011882	24014	Mm.259254	NM_011882	ENSMUSG00000066800	Rnasel	E230029I04Rik	ribonuclease L (2', 5'-oligoisoadenylate synthetase-dependent)	protein-coding
peak_002002	chr11	108268919	108269496	+	0	NA	intron (NM_011101, intron 2 of 16)	intron (NM_011101, intron 2 of 16)	74681	NM_011101	18750	Mm.222178	NM_011101	ENSMUSG00000050965	Prkca	AI875142|Pkca	protein kinase C, alpha	protein-coding
peak_010108	chr8	114594776	114595135	+	0	NA	intron (NM_019573, intron 5 of 8)	intron (NM_019573, intron 5 of 8)	155303	NM_019573	80707	Mm.440420	NM_019573	ENSMUSG00000004637	Wwox	5330426P09Rik|9030416C10Rik|WOX1	WW domain-containing oxidoreductase	protein-coding
peak_008381	chr5	136171538	136171894	+	0	NA	Intergenic	Intergenic	-1060	NM_178751	269717	Mm.308396	NM_178751	ENSMUSG00000039747	Orai2	A730041O15Rik|Tmem142b	ORAI calcium release-activated calcium modulator 2	protein-coding
peak_008187	chr5	99267341	99267731	+	0	NA	Intergenic	Intergenic	-14609	NM_145839	320292	Mm.259074	NM_145839	ENSMUSG00000089809	Rasgef1b	4732452O09Rik|GPIgamma4|Gpig4	RasGEF domain family, member 1B	protein-coding
peak_000750	chr1	180404302	180404536	+	0	NA	intron (NM_001081175, intron 2 of 7)	intron (NM_001081175, intron 2 of 7)	-73870	NR_003623	277333	Mm.389223	NM_199472		Gm5069	EG277333	glyceraldehyde-3-phosphate dehydrogenase pseudogene	pseudo
peak_000710	chr1	172918403	172918780	+	0	NA	Intergenic	MLT1J1|LTR|ERVL-MaLR	-23537	NM_011318	20219	Mm.330510	NM_011318	ENSMUSG00000026542	Apcs	Sap	serum amyloid P-component	protein-coding
peak_007118	chr3	129904683	129905220	+	0	NA	intron (NM_009811, intron 1 of 6)	intron (NM_009811, intron 1 of 6)	3536	NM_009811	12368	Mm.281379	NM_009811	ENSMUSG00000027997	Casp6	CASP-6|Mch2	caspase 6	protein-coding
peak_002642	chr13	19842837	19843830	+	0	NA	Intergenic	L1_Rod|LINE|L1	-19076	NM_181754	353346	Mm.239268	NM_181754	ENSMUSG00000053101	Gpr141	PGR13	G protein-coupled receptor 141	protein-coding
peak_001524	chr11	20611063	20611505	+	0	NA	intron (NM_001362867, intron 2 of 2)	intron (NM_001362867, intron 2 of 2)	-20693	NM_001038625	58172	Mm.339676	NM_021372	ENSMUSG00000049800	Sertad2	AB041541|AU021878|Kiaa0127|MNCb-1504|SEI-2|Sei2|TRIP-Br2|mKIAA0127	SERTA domain containing 2	protein-coding
peak_000889	chr10	14707260	14707671	+	0	NA	intron (NR_045824, intron 1 of 5)	intron (NR_045824, intron 1 of 5)	1856	NR_045824	69412	Mm.259735	NR_045824	ENSMUSG00000019865	1700016L04Rik	-	RIKEN cDNA 1700016L04 gene	ncRNA
peak_000419	chr1	128004305	128004779	+	0	NA	intron (NM_001285945, intron 8 of 20)	B4A|SINE|B4	97929	NM_027678	226409	Mm.425048	NM_027678	ENSMUSG00000036086	Zranb3	4933425L19Rik|AH2|AI316834|C730006D09	zinc finger, RAN-binding domain containing 3	protein-coding
peak_005213	chr18	66478006	66478509	+	0	NA	Intergenic	Intergenic	19653	NM_021451	58801	Mm.271878	NM_021451	ENSMUSG00000024521	Pmaip1	Noxa	phorbol-12-myristate-13-acetate-induced protein 1	protein-coding
peak_002902	chr13	55895543	55895799	+	0	NA	Intergenic	Intergenic	-64246	NM_011097	18740	Mm.135195	NM_011097	ENSMUSG00000021506	Pitx1	Bft|P-OTX|Potx|Ptx1	paired-like homeodomain transcription factor 1	protein-coding
peak_003689	chr15	27873868	27874492	+	0	NA	intron (NM_001081302, intron 10 of 56)	intron (NM_001081302, intron 10 of 56)	151668	NM_001081302	223435	Mm.485422	NM_001081302	ENSMUSG00000022263	Trio	6720464I07Rik|AA408740|Solo	triple functional domain (PTPRF interacting)	protein-coding
peak_005007	chr18	11919611	11919963	+	0	NA	intron (NM_001146287, intron 4 of 9)	intron (NM_001146287, intron 4 of 9)	-79349	NR_035447	100316686		NR_035447	ENSMUSG00000084565	Mir1901	Mirn1901|mmu-mir-1901	microRNA 1901	ncRNA
peak_007837	chr5	3463237	3463823	+	0	NA	intron (NM_009873, intron 4 of 7)	intron (NM_009873, intron 4 of 7)	-80303	NM_001042501	68152	Mm.240265	NM_026583	ENSMUSG00000058503	Fam133b	2900022K02Rik|5830415L20Rik	family with sequence similarity 133, member B	protein-coding
peak_002835	chr13	44731590	44732141	+	0	NA	5' UTR (NM_001360281, exon 1 of 17)	5' UTR (NM_001360281, exon 1 of 17)	594	NM_001205043	16468	Mm.25059	NM_021878	ENSMUSG00000038518	Jarid2	Jmj|jumonji	jumonji, AT rich interactive domain 2	protein-coding
peak_008908	chr6	116738099	116738547	+	0	NA	Intergenic	(TGG)n|Simple_repeat|Simple_repeat	-21565	NM_178768	319776	Mm.133120	NM_178768	ENSMUSG00000048108	Tmem72	C230095G01Rik	transmembrane protein 72	protein-coding
peak_008731	chr6	83005007	83005293	+	0	NA	intron (NM_033079, intron 5 of 9)	intron (NM_033079, intron 5 of 9)	28321	NM_010070	13448	Mm.156	NM_010070	ENSMUSG00000068335	Dok1	AW557123|p62DOK	docking protein 1	protein-coding
peak_007394	chr4	53794688	53795005	+	0	NA	Intergenic	ORR1F|LTR|ERVL-MaLR	15145	NM_009317	21350	Mm.56955	NM_009317	ENSMUSG00000028417	Tal2	bHLHa19	T cell acute lymphocytic leukemia 2	protein-coding
peak_004207	chr16	23280454	23280991	+	0	NA	intron (NM_145933, intron 2 of 7)	intron (NM_145933, intron 2 of 7)	-9748	NM_001252506	20440	Mm.149029	NM_145933	ENSMUSG00000022885	St6gal1	AW742324|Siat1|St6Gal-I|St6gal|St6galI	beta galactoside alpha 2,6 sialyltransferase 1	protein-coding
peak_007460	chr4	63401182	63401476	+	0	NA	intron (NM_001045514, intron 1 of 21)	intron (NM_001045514, intron 1 of 21)	2116	NM_001045514	100182	Mm.387725	NM_001045514	ENSMUSG00000039158	Akna	AI597013	AT-hook transcription factor	protein-coding
peak_002682	chr13	28857965	28858368	+	0	NA	intron (NR_045054, intron 2 of 7)	B4A|SINE|B4	27256	NR_045054	72518	Mm.37454	NR_045053		2610307P16Rik	AI666457	RIKEN cDNA 2610307P16 gene	ncRNA
peak_003131	chr13	109635323	109635614	+	0	NA	intron (NM_011056, intron 3 of 16)	intron (NM_011056, intron 3 of 16)	-268341	NR_035442	100316683		NR_035442	ENSMUSG00000084651	Mir1904	Mirn1904|mmu-mir-1904	microRNA 1904	ncRNA
peak_007990	chr5	43354304	43355193	+	0	NA	Intergenic	Intergenic	-119394	NR_028417	665934	Mm.381491	NR_028417	ENSMUSG00000085720	Gm7854	EG665934	predicted gene 7854	ncRNA
peak_006602	chr2	181594109	181594644	+	0	NA	TTS (NM_001370751)	TTS (NM_001370751)	-1915	NM_001164597	269401	Mm.386888	NM_001164597	ENSMUSG00000000823	Zfp512b	Gm632|Znf512b	zinc finger protein 512B	protein-coding
peak_001823	chr11	83064046	83064477	+	0	NA	promoter-TSS (NM_011408)	promoter-TSS (NM_011408)	-851	NM_011408	20556	Mm.278689	NM_011408	ENSMUSG00000072620	Slfn2	Shlf2	schlafen 2	protein-coding
peak_007353	chr4	43973389	43973833	+	0	NA	intron (NM_027450, intron 4 of 4)	intron (NM_027450, intron 4 of 4)	-9893	NM_001002787	442829	Mm.348215	NM_001002787	ENSMUSG00000070999	Ccin	4933417A14Rik	calicin	protein-coding
peak_000111	chr1	40324084	40324626	+	0	NA	promoter-TSS (NM_133193)	promoter-TSS (NM_133193)	-234	NM_001356478	107527	Mm.155583	NM_133193	ENSMUSG00000070942	Il1rl2	AI481289|AW551444|IL-1Rrp2	interleukin 1 receptor-like 2	protein-coding
peak_009166	chr7	19338677	19338883	+	0	NA	Intergenic	B1F|SINE|Alu	-6291	NM_001127324	13870	Mm.280913	NM_007948	ENSMUSG00000003549	Ercc1	Ercc-1	excision repair cross-complementing rodent repair deficiency, complementation group 1	protein-coding
peak_008065	chr5	65990023	65990382	+	0	NA	intron (NR_027961, intron 5 of 6)	intron (NR_027961, intron 5 of 6)	14083	NR_027961	231253	Mm.436542	NM_177679	ENSMUSG00000054598	9130230L23Rik	-	RIKEN cDNA 9130230L23 gene	ncRNA
peak_006535	chr2	166180868	166181447	+	0	NA	Intergenic	Intergenic	-25474	NM_028072	72043	Mm.1011	NM_028072	ENSMUSG00000006800	Sulf2	2010004N24Rik|AU020235|MSulf-2|mKIAA1247	sulfatase 2	protein-coding
peak_001416	chr10	117333456	117333912	+	0	NA	Intergenic	RMER4A|LTR|ERVK	-40816	NM_013590	17110	Mm.177539	NM_013590	ENSMUSG00000069515	Lyz1	Lyz|Lyzf3|Lzp-s	lysozyme 1	protein-coding
peak_003473	chr14	67869202	67869464	+	0	NA	intron (NM_177780, intron 2 of 51)	intron (NM_177780, intron 2 of 51)	-9588	NR_105857	102465310		NR_105857	ENSMUSG00000098866	Mir6539	Gm27464|mir-6539|mmu-mir-6539	microRNA 6539	ncRNA
peak_005813	chr2	13575866	13576148	+	0	NA	intron (NM_011701, intron 2 of 8)	intron (NM_011701, intron 2 of 8)	1696	NM_011701	22352	Mm.268000	NM_011701	ENSMUSG00000026728	Vim	-	vimentin	protein-coding
peak_008883	chr6	115462712	115463062	+	0	NA	intron (NM_001308352, intron 5 of 7)	intron (NM_001308352, intron 5 of 7)	40821	NM_011146	19016	Mm.3020	NM_011146	ENSMUSG00000000440	Pparg	Nr1c3|PPAR-gamma|PPAR-gamma2|PPARgamma|PPARgamma2	peroxisome proliferator activated receptor gamma	protein-coding
peak_006112	chr2	79254627	79254963	+	0	NA	promoter-TSS (NM_010576)	promoter-TSS (NM_010576)	-631	NM_010576	16401	Mm.31903	NM_010576	ENSMUSG00000027009	Itga4	CD49D|Itga4B	integrin alpha 4	protein-coding
peak_005517	chr19	29500173	29501047	+	0	NA	Intergenic	Intergenic	21377	NR_015567	77779	Mm.458738	NR_015567	ENSMUSG00000097855	A930007I19Rik	-	RIKEN cDNA A930007I19 gene	ncRNA
peak_004948	chr17	87571535	87572042	+	0	NA	Intergenic	Intergenic	-64191	NM_008532	17075	Mm.4259	NM_008532	ENSMUSG00000045394	Epcam	CD326|EGP|EGP-2|Egp314|Ep-CAM|EpCAM1|GA733-2|Ly74|TROP1|Tacsd1|Tacstd1|gp40	epithelial cell adhesion molecule	protein-coding
peak_000868	chr10	12997163	12997357	+	0	NA	Intergenic	Intergenic	-11190	NM_175102	66125	Mm.29743	NM_175102	ENSMUSG00000078348	Sf3b5	10kDa|1110005L13Rik|AU043053|Sf3b10	splicing factor 3b, subunit 5	protein-coding
peak_009964	chr8	69007950	69008262	+	0	NA	Intergenic	Intergenic	-80630	NM_007509	11966	Mm.249096	NM_007509	ENSMUSG00000006273	Atp6v1b2	AI194269|AI790362|Atp6b2|HO57|R74844	ATPase, H+ transporting, lysosomal V1 subunit B2	protein-coding
peak_010158	chr8	122429885	122430487	+	0	NA	intron (NM_007806, intron 1 of 5)	intron (NM_007806, intron 1 of 5)	2754	NM_007806	13057	Mm.271671	NM_007806	ENSMUSG00000006519	Cyba	b558|nmf333|p22-phox|p22phox	cytochrome b-245, alpha polypeptide	protein-coding
peak_007505	chr4	87449657	87450199	+	0	NA	Intergenic	Intergenic	-219388	NM_172426	76376	Mm.490487	NM_172426	ENSMUSG00000037996	Slc24a2	2810021B17Rik|6330417K15Rik|AI847460|Nckx2	solute carrier family 24 (sodium/potassium/calcium exchanger), member 2	protein-coding
peak_001396	chr10	111986338	111987045	+	0	NA	3' UTR (NM_178610, exon 10 of 10)	3' UTR (NM_178610, exon 10 of 10)	10573	NM_028608	73690	Mm.173790	NM_028608	ENSMUSG00000056888	Glipr1	2410114O14Rik|RTVP-1|RTVP1|mRTVP-1	GLI pathogenesis-related 1 (glioma)	protein-coding
peak_007060	chr3	116162332	116162653	+	0	NA	Intergenic	Intergenic	-32804	NM_011693	22329	Mm.76649	NM_011693	ENSMUSG00000027962	Vcam1	CD106|Vcam-1	vascular cell adhesion molecule 1	protein-coding
peak_010679	chr9	110662731	110663291	+	0	NA	intron (NM_028312, intron 1 of 6)	L1MB4|LINE|L1	6508	NM_028312	72654	Mm.249115	NM_028312	ENSMUSG00000019659	Ccdc12	2700094L05Rik|C76605	coiled-coil domain containing 12	protein-coding
peak_002496	chr12	104868394	104868978	+	0	NA	Intergenic	Intergenic	-3610	NR_104435	94040	Mm.244078	NM_053155	ENSMUSG00000021097	Clmn	9330188N17Rik|AI428889|AI788815|mKIAA1188	calmin	protein-coding
peak_007314	chr4	32575195	32575616	+	0	NA	exon (NM_001109661, exon 4 of 5)	exon (NM_001109661, exon 4 of 5)	-3743	NR_026843	414068	Mm.389550	NR_026843	ENSMUSG00000086150	Bach2os	-	BTB and CNC homology 2, opposite strand	ncRNA
peak_001437	chr10	121470697	121470926	+	0	NA	intron (NM_138956, intron 1 of 4)	RCHARR1|DNA|hAT-Charlie	5439	NM_138956	192678	Mm.41265	NM_138956	ENSMUSG00000025795	Rassf3	AW212023|AW322379	Ras association (RalGDS/AF-6) domain family member 3	protein-coding
peak_008018	chr5	52077686	52078122	+	0	NA	Intergenic	Intergenic	58113	NR_105845	102466648		NR_105845	ENSMUSG00000098726	Mir6417	Gm27334|mmu-mir-6417	microRNA 6417	ncRNA
peak_002054	chr11	117088399	117088792	+	0	NA	Intergenic	MTEa|LTR|ERVL-MaLR	11247	NR_105853	102465258		NR_105853	ENSMUSG00000104740	Mir6516	mmu-mir-6516	microRNA 6516	ncRNA
peak_005475	chr19	23761854	23762222	+	0	NA	intron (NM_177034, intron 1 of 12)	intron (NM_177034, intron 1 of 12)	3162	NM_177034	319924	Mm.22879	NM_177034	ENSMUSG00000024897	Apba1	6430513E09Rik|Lin-10|Mint|Mint1|Urop11|X11|X11alpha	amyloid beta (A4) precursor protein binding, family A, member 1	protein-coding
peak_003254	chr14	22218229	22218643	+	0	NA	intron (NM_028275, intron 2 of 6)	intron (NM_028275, intron 2 of 6)	198724	NM_028275	76633	Mm.489898	NM_028275	ENSMUSG00000063458	Lrmda	1700112E06Rik|2700009F18Rik	leucine rich melanocyte differentiation associated	protein-coding
peak_000544	chr1	150863663	150863991	+	0	NA	intron (NM_001024720, intron 2 of 106)	Lx6|LINE|L1	129608	NM_001024720	545370	Mm.379425	NM_001024720	ENSMUSG00000066842	Hmcn1	EG545370|FIBL-6|Gm201	hemicentin 1	protein-coding
peak_008134	chr5	90853240	90853550	+	0	NA	Intergenic	Intergenic	-37850	NM_008176	14825	Mm.21013	NM_008176	ENSMUSG00000029380	Cxcl1	Fsp|Gro1|KC|Mgsa|N51|Scyb1|gro	chemokine (C-X-C motif) ligand 1	protein-coding
peak_004635	chr17	24737410	24737937	+	0	NA	intron (NM_001346668, intron 1 of 3)	intron (NM_001346668, intron 1 of 3)	1080	NM_013759	27361	Mm.28212	NM_013759	ENSMUSG00000075705	Msrb1	D17Wsu82e|SELX|SelR|Sepr|Sepx1	methionine sulfoxide reductase B1	protein-coding
peak_010749	chr9	122356706	122357784	+	0	NA	intron (NM_001359207, intron 1 of 4)	intron (NM_001359207, intron 1 of 4)	5629	NM_026179	67469	Mm.280254	NM_026179	ENSMUSG00000032540	Abhd5	1300003D03Rik|2010002J10Rik|CGI-58|IECN5|NCIE2	abhydrolase domain containing 5	protein-coding
peak_005364	chr19	10841630	10842225	+	0	NA	promoter-TSS (NM_023044)	promoter-TSS (NM_023044)	-617	NM_023044	65221	Mm.27387	NM_023044	ENSMUSG00000024737	Slc15a3	Ci1|cI-1	solute carrier family 15, member 3	protein-coding
peak_001279	chr10	94345680	94346138	+	0	NA	intron (NM_001359762, intron 1 of 4)	intron (NM_001359762, intron 1 of 4)	33960	NM_001359762	319880	Mm.23047	NM_172051	ENSMUSG00000020023	Tmcc3	A230066D03Rik|AW488095|C630016B22Rik|C88213|Gm1556|Tmcc1	transmembrane and coiled coil domains 3	protein-coding
peak_009331	chr7	65802630	65803182	+	0	NA	Intergenic	Intergenic	-1146	NR_045301	100503969	Mm.383527	NR_045301		1810008I18Rik	-	RIKEN cDNA 1810008I18 gene	ncRNA
peak_000542	chr1	150497663	150498644	+	0	NA	Intergenic	Lx8b|LINE|L1	-31988	NM_021400	96875	Mm.174256	NM_021400	ENSMUSG00000006014	Prg4	CACP|DOL54|JCAP|MSF|SZP|lubricin	proteoglycan 4 (megakaryocyte stimulating factor, articular superficial zone protein)	protein-coding
peak_001160	chr10	67695835	67696516	+	0	NA	Intergenic	Intergenic	-124216	NR_155444	105245193	Mm.72938	NR_155444		4930563J15Rik	-	RIKEN cDNA 4930563J15 gene	ncRNA
peak_009776	chr8	11100297	11100717	+	0	NA	Intergenic	Intergenic	-91578	NM_001081212	384783	Mm.407207	NM_001081212	ENSMUSG00000038894	Irs2	Irs-2	insulin receptor substrate 2	protein-coding
peak_001205	chr10	80249012	80249409	+	0	NA	promoter-TSS (NM_029272)	promoter-TSS (NM_029272)	-239	NM_001364694	75406	Mm.28712	NM_029272	ENSMUSG00000020153	Ndufs7	1010001M04Rik|CI-20kD	NADH:ubiquinone oxidoreductase core subunit S7	protein-coding
peak_000623	chr1	161481694	161482647	+	0	NA	Intergenic	Intergenic	-12487	NM_183391	240873	Mm.276823	NM_183391	ENSMUSG00000066755	Tnfsf18	Gitrl|Tnlg2a	tumor necrosis factor (ligand) superfamily, member 18	protein-coding
peak_008793	chr6	92092654	92092886	+	0	NA	5' UTR (NM_001347342, exon 1 of 15)	5' UTR (NM_001347342, exon 1 of 15)	337	NM_001347342	22026	Mm.87062	NM_011630	ENSMUSG00000005893	Nr2c2	TAK1|Tr4|mKIAA4145	nuclear receptor subfamily 2, group C, member 2	protein-coding
peak_001925	chr11	97321076	97321589	+	0	NA	intron (NM_025927, intron 2 of 7)	intron (NM_025927, intron 2 of 7)	5616	NM_025927	67036	Mm.5381	NM_025927	ENSMUSG00000018882	Mrpl45	2600005P05Rik|AU043542|R75241	mitochondrial ribosomal protein L45	protein-coding
peak_009644	chr7	122034282	122034643	+	0	NA	3' UTR (NM_026140, exon 9 of 9)	3' UTR (NM_026140, exon 9 of 9)	-13264	NM_028758	74105	Mm.29619	NM_028758	ENSMUSG00000030872	Gga2	1200007E24Rik|mKIAA1080	golgi associated, gamma adaptin ear containing, ARF binding protein 2	protein-coding
peak_006770	chr3	51296655	51297438	+	0	NA	intron (NM_001356358, intron 4 of 10)	intron (NM_001356358, intron 4 of 10)	-19532	NM_001291062	69257	Mm.131038	NM_023502	ENSMUSG00000037174	Elf2	2610036A20Rik|A230104O07Rik|AW111824|BB183398|EU32|NERF|NERF-1A|NERF-1B|NERF-2	E74-like factor 2	protein-coding
peak_004346	chr16	44988540	44989510	+	0	NA	Intergenic	Intergenic	45347	NM_001128132	74603	Mm.297337	NM_027578	ENSMUSG00000036172	Cd200r3	4733401I18Rik|4833409J19Rik|AI505817|BB106877|mCD200RLb	CD200 receptor 3	protein-coding
peak_010571	chr9	79755428	79755706	+	0	NA	exon (NM_009945, exon 4 of 4)	exon (NM_009945, exon 4 of 4)	4286	NM_009945	12866	Mm.152627	NM_009945	ENSMUSG00000032330	Cox7a2	COX7AL|Cox7a3|CoxVIIa-L	cytochrome c oxidase subunit 7A2	protein-coding
peak_007276	chr4	9682304	9683124	+	0	NA	Intergenic	Intergenic	-13370	NM_001290367	65973	Mm.222206	NM_023066	ENSMUSG00000028207	Asph	2310005F16Rik|3110001L23Rik|AI848629|AW261690|AW561901|BAH|C79816|cI-37	aspartate-beta-hydroxylase	protein-coding
peak_003715	chr15	36367177	36367816	+	0	NA	Intergenic	ORR1E|LTR|ERVL-MaLR	-84349	NM_001357631	30945	Mm.5181	NM_013923	ENSMUSG00000022280	Rnf19a	AA032313|Dorfin|Rnf19|UIP117|Ubce7ip2|XYbp	ring finger protein 19A	protein-coding
peak_001850	chr11	83747604	83748321	+	0	NA	intron (NM_183249, intron 1 of 2)	intron (NM_183249, intron 1 of 2)	1022	NM_183249	66107	Mm.902	NM_183249	ENSMUSG00000051748	Wfdc21	1100001G20Rik|Wdnm1-like	WAP four-disulfide core domain 21	protein-coding
peak_010578	chr9	83902056	83902337	+	0	NA	Intergenic	Intergenic	-22941	NM_001305935	12040	Mm.12819	NM_199195	ENSMUSG00000032263	Bckdhb	BCKDE1B|BCKDH E1-beta	branched chain ketoacid dehydrogenase E1, beta polypeptide	protein-coding
peak_004843	chr17	64820823	64821634	+	0	NA	Intergenic	Intergenic	14843	NM_030031	78057	Mm.109380	NM_030031	ENSMUSG00000024088	4930583I09Rik	-	RIKEN cDNA 4930583I09 gene	protein-coding
peak_007255	chr4	8705737	8706116	+	0	NA	intron (NM_001277149, intron 1 of 37)	intron (NM_001277149, intron 1 of 37)	15520	NM_001277149	320790	Mm.138792	NM_001033395	ENSMUSG00000041235	Chd7	A730019I05Rik|Cycn|Cyn|Dz|Edy|Flo|GENA 47|GENA 60|Gena 52|Lda|Mt|Obt|Todo|WBE1|Whi|metis	chromodomain helicase DNA binding protein 7	protein-coding
peak_010067	chr8	105225820	105226145	+	0	NA	intron (NM_145604, intron 1 of 15)	intron (NM_145604, intron 1 of 15)	794	NM_145604	234678	Mm.27186	NM_145604	ENSMUSG00000031889	D230025D16Rik	BC006874|Lin10	RIKEN cDNA D230025D16 gene	protein-coding
peak_008048	chr5	64795756	64796262	+	0	NA	Intergenic	Intergenic	-7514	NM_008453	16599	Mm.392759	NM_008453	ENSMUSG00000029178	Klf3	9930027G08Rik|AL024007|Bklf|Tef-2	Kruppel-like factor 3 (basic)	protein-coding
peak_007534	chr4	95340646	95341544	+	0	NA	Intergenic	Intergenic	-216412	NM_001113412	75578	Mm.276098	NM_029347	ENSMUSG00000028573	Fggy	2310009E04Rik	FGGY carbohydrate kinase domain containing	protein-coding
peak_003284	chr14	27381460	27381704	+	0	NA	intron (NM_027871, intron 4 of 10)	URR1A|DNA|hAT-Charlie	20193	NM_001289688	71704	Mm.248606	NM_027871	ENSMUSG00000021895	Arhgef3	1200004I24Rik|9830169H03Rik|C76747|Xpln	Rho guanine nucleotide exchange factor (GEF) 3	protein-coding
peak_003829	chr15	59658882	59659158	+	0	NA	Intergenic	Intergenic	10366	NM_144549	211770	Mm.40298	NM_144549	ENSMUSG00000032501	Trib1	A530090O15Rik|TRB-1|Trb1	tribbles pseudokinase 1	protein-coding
peak_008012	chr5	49617369	49618225	+	0	NA	Intergenic	Intergenic	-332138	NM_001199244	80334	Mm.160172	NM_030265	ENSMUSG00000029088	Kcnip4	AV032399|Calp|Calp250|KChIP4|KChIP4a	Kv channel interacting protein 4	protein-coding
peak_005309	chr19	3880277	3880919	+	0	NA	intron (NR_073190, intron 4 of 12)	intron (NR_073190, intron 4 of 12)	24632	NM_016921	27060	Mm.271689	NM_016921	ENSMUSG00000001750	Tcirg1	ATP6N1C|ATP6a3|Atp6i|OC-116|OPTB1|Stv1|TIRC7|Vph1|oc	T cell, immune regulator 1, ATPase, H+ transporting, lysosomal V0 protein A3	protein-coding
peak_009301	chr7	55857728	55858117	+	0	NA	intron (NM_001164661, intron 2 of 31)	intron (NM_001164661, intron 2 of 31)	15851	NM_001164661	20430	Mm.37249	NM_011370	ENSMUSG00000030447	Cyfip1	E030028J09Rik|P140SRA-1|P140sra1|Shyc|Sra-1|Sra1|l(7)1Rl|l71Rl|l7Rl1|mKIAA0068|pl-1	cytoplasmic FMR1 interacting protein 1	protein-coding
peak_009212	chr7	29008036	29008519	+	0	NA	intron (NM_009109, intron 101 of 105)	MTC|LTR|ERVL-MaLR	25423	NM_008279	26411	Mm.148278	NM_008279	ENSMUSG00000037337	Map4k1	Hpk1|mHPK1	mitogen-activated protein kinase kinase kinase kinase 1	protein-coding
peak_009353	chr7	68154727	68155045	+	0	NA	intron (NM_010513, intron 2 of 20)	(TG)n|Simple_repeat|Simple_repeat	109347	NM_030101	78444	Mm.425468	NM_030101	ENSMUSG00000030553	Pgpep1l	C330024D12Rik	pyroglutamyl-peptidase I-like	protein-coding
peak_008787	chr6	91582096	91582958	+	0	NA	Intergenic	L1MC4a|LINE|L1	66492	NM_026309	67678	Mm.246693	NM_026309	ENSMUSG00000034192	Lsm3	1010001J12Rik|2610005D18Rik|6030401D18Rik|SMX4|USS2	LSM3 homolog, U6 small nuclear RNA and mRNA degradation associated	protein-coding
peak_005567	chr19	34633438	34633904	+	0	NA	intron (NM_053217, intron 1 of 2)	intron (NM_053217, intron 1 of 2)	-3860	NM_001362130	112419	Mm.440727	NM_053217	ENSMUSG00000067297	Ifit1bl2	2010002M12Rik|AW412491|Ifit1b	interferon induced protein with tetratricopeptide repeats 1B like 2	protein-coding
peak_003318	chr14	34411508	34411933	+	0	NA	3' UTR (NM_009758, exon 13 of 13)	3' UTR (NM_009758, exon 13 of 13)	36216	NM_153127	105450	Mm.272673	NM_153127	ENSMUSG00000041445	Mmrn2	AA986839|ENDOGLYX1|Emilin3|EndoGlyx-1	multimerin 2	protein-coding
peak_002334	chr12	79140670	79141198	+	0	NA	intron (NM_009705, intron 2 of 7)	intron (NM_009705, intron 2 of 7)	10146	NM_009705	11847	Mm.3506	NM_009705	ENSMUSG00000021125	Arg2	AII|AU022422	arginase type II	protein-coding
peak_005277	chr18	80738164	80738772	+	0	NA	intron (NM_001201569, intron 28 of 29)	intron (NM_001201569, intron 28 of 29)	-25397	NM_001164110	18018	Mm.329560	NM_016791	ENSMUSG00000033016	Nfatc1	2210017P03Rik|AI449492|AV076380|NF-ATc|NFAT2|NFATc|Nfatcb	nuclear factor of activated T cells, cytoplasmic, calcineurin dependent 1	protein-coding
peak_002210	chr12	36214364	36214714	+	0	NA	intron (NM_001361098, intron 5 of 8)	intron (NM_001361098, intron 5 of 8)	3679	NM_027699	71156	Mm.250837	NM_027699	ENSMUSG00000020545	Lrrc72	1700108M19Rik|4933421E18Rik	leucine rich repeat containing 72	protein-coding
peak_007155	chr3	136704150	136704587	+	0	NA	intron (NM_001293622, intron 1 of 12)	intron (NM_001293622, intron 1 of 12)	34302	NM_001293622	19055	Mm.331389	NM_008913	ENSMUSG00000028161	Ppp3ca	2900074D19Rik|CN|Caln|Calna|CnA	protein phosphatase 3, catalytic subunit, alpha isoform	protein-coding
peak_006974	chr3	100440662	100441070	+	0	NA	Intergenic	Intergenic	14461	NR_040543	73806	Mm.396549	NR_040543	ENSMUSG00000086923	4930406D18Rik	-	RIKEN cDNA 4930406D18 gene	ncRNA
peak_002539	chr12	116442747	116442978	+	0	NA	intron (NM_133762, intron 23 of 28)	intron (NM_133762, intron 23 of 28)	37426	NM_133762	76044	Mm.491196	NM_133762	ENSMUSG00000042029	Ncapg2	5830426I05Rik|CAP-G2|Luzp5|Mtb|mCAP-G2	non-SMC condensin II complex, subunit G2	protein-coding
peak_008766	chr6	88067772	88068101	+	0	NA	Intergenic	PB1D11|SINE|Alu	-16537	NM_133933	103963	Mm.188544	NM_133933	ENSMUSG00000030062	Rpn1	AU018702|D6Wsu137e|Rpn-1	ribophorin I	protein-coding
peak_004037	chr15	91194509	91195012	+	0	NA	Intergenic	Lx|LINE|L1	-2753	NM_001358967	26874	Mm.295456	NM_011994	ENSMUSG00000055782	Abcd2	ABC39|ALDL1|ALDR|ALDRP	ATP-binding cassette, sub-family D (ALD), member 2	protein-coding
peak_005782	chr2	9971670	9972494	+	0	NA	intron (NM_027748, intron 2 of 6)	intron (NM_027748, intron 2 of 6)	65933	NR_152218	100126244	Mm.86343	NR_152218		Gm13262	-	predicted gene 13262	ncRNA
peak_005866	chr2	27350366	27350621	+	0	NA	intron (NR_133905, intron 1 of 29)	RMER1C|Other|Other	77115	NR_133905	22325	Mm.179011	NM_009500	ENSMUSG00000009621	Vav2	2810040F13Rik|AI847175|Vav-2	vav 2 oncogene	protein-coding
peak_007517	chr4	89013195	89013685	+	0	NA	Intergenic	Intergenic	-36867	NR_033533	100040617	Mm.171720	NR_033533	ENSMUSG00000085183	Wincr1	Gm12603	WNT induced non-coding RNA 1	ncRNA
peak_009837	chr8	27174854	27175539	+	0	NA	promoter-TSS (NM_029423)	promoter-TSS (NM_029423)	-550	NM_029423	75767	Mm.205335	NM_029423	ENSMUSG00000031488	Rab11fip1	2010200K21Rik|4833414G05Rik|Rcp	RAB11 family interacting protein 1 (class I)	protein-coding
peak_008820	chr6	99001567	99002097	+	0	NA	intron (NM_001197321, intron 8 of 17)	intron (NM_001197321, intron 8 of 17)	26466	NM_001197322	108655	Mm.234965	NM_053202	ENSMUSG00000030067	Foxp1	3110052D19Rik|4932443N09Rik|AI461938|AW494214	forkhead box P1	protein-coding
peak_002871	chr13	51645042	51645351	+	0	NA	promoter-TSS (NM_025415)	promoter-TSS (NM_025415)	-36	NM_025415	66197	Mm.222228	NM_025415	ENSMUSG00000062248	Cks2	1110038L14Rik|CKSHS2	CDC28 protein kinase regulatory subunit 2	protein-coding
peak_006705	chr3	27617609	27618175	+	0	NA	intron (NM_001356953, intron 4 of 26)	intron (NM_001356953, intron 4 of 26)	-32897	NR_037275	100526525		NR_037275	ENSMUSG00000092695	Mir3092	mir-3092|mmu-mir-3092	microRNA 3092	ncRNA
peak_001736	chr11	70441859	70442249	+	0	NA	Intergenic	Intergenic	3799	NR_106064	102465670		NR_106064	ENSMUSG00000099109	Mir7115	Gm27902|mmu-mir-7115	microRNA 7115	ncRNA
peak_000035	chr1	23345639	23346111	+	0	NA	Intergenic	Intergenic	37300	NM_001081079	70155	Mm.28013	NM_001081079	ENSMUSG00000026158	Ogfrl1	2210417C17Rik	opioid growth factor receptor-like 1	protein-coding
peak_008555	chr6	30274895	30275176	+	0	NA	intron (NM_001169576, intron 1 of 4)	intron (NM_001169576, intron 1 of 4)	29504	NM_009459	22214	Mm.332967	NM_009459	ENSMUSG00000039159	Ube2h	1500009C23Rik|AI181839|AI326965|AI462483|AW227540|E2-20K|Gid3|N28148|Ubc8	ubiquitin-conjugating enzyme E2H	protein-coding
peak_007487	chr4	80311031	80311519	+	0	NA	Intergenic	Intergenic	-522938	NM_031202	22178	Mm.30438	NM_031202	ENSMUSG00000005994	Tyrp1	Oca3|TRP-1|TRP1|Tyrp|b|brown|isa	tyrosinase-related protein 1	protein-coding
peak_005663	chr19	53018231	53018834	+	0	NA	intron (NM_133216, intron 3 of 20)	intron (NM_133216, intron 3 of 20)	-7776	NR_105834	102465220		NR_105834	ENSMUSG00000098730	Mir6407	Gm27832|mmu-mir-6407	microRNA 6407	ncRNA
peak_009482	chr7	90041646	90041834	+	0	NA	intron (NR_110364, intron 5 of 5)	intron (NR_110364, intron 5 of 5)	12581	NR_110364	319711	Mm.31753	NR_015614	ENSMUSG00000097585	E230029C05Rik	AI452102|B230337J15|Gm26529|Gm32094	RIKEN cDNA E230029C05 gene	ncRNA
peak_007620	chr4	119125487	119126151	+	0	NA	intron (NM_011400, intron 2 of 9)	intron (NM_011400, intron 2 of 9)	17074	NM_011400	20525	Mm.21002	NM_011400	ENSMUSG00000028645	Slc2a1	Glut-1|Glut1	solute carrier family 2 (facilitated glucose transporter), member 1	protein-coding
peak_006870	chr3	83839279	83839794	+	0	NA	intron (NM_011905, intron 2 of 2)	intron (NM_011905, intron 2 of 2)	2072	NM_011905	24088	Mm.87596	NM_011905	ENSMUSG00000027995	Tlr2	Ly105	toll-like receptor 2	protein-coding
peak_000805	chr1	191201128	191201735	+	0	NA	Intergenic	Intergenic	-18098	NM_007498	11910	Mm.2706	NM_007498	ENSMUSG00000026628	Atf3	LRG-21	activating transcription factor 3	protein-coding
peak_005642	chr19	46110026	46110547	+	0	NA	Intergenic	Intergenic	-21613	NM_007703	12686	Mm.21806	NM_007703	ENSMUSG00000038754	Elovl3	CIN-2|Cig30	elongation of very long chain fatty acids (FEN1/Elo2, SUR4/Elo3, yeast)-like 3	protein-coding
peak_005224	chr18	67699612	67699979	+	0	NA	intron (NM_008977, intron 2 of 9)	intron (NM_008977, intron 2 of 9)	24826	NM_001127177	19255	Mm.260433	NM_008977	ENSMUSG00000024539	Ptpn2	AI325124|Ptpt|TC-PTP	protein tyrosine phosphatase, non-receptor type 2	protein-coding
peak_004707	chr17	33563550	33564231	+	0	NA	intron (NM_053214, intron 1 of 27)	intron (NM_053214, intron 1 of 27)	8183	NM_053214	17916	Mm.42019	NM_053214	ENSMUSG00000024300	Myo1f	C330006B10Rik	myosin IF	protein-coding
peak_004586	chr17	10982268	10982611	+	0	NA	intron (NM_016694, intron 1 of 11)	intron (NM_016694, intron 1 of 11)	142080	NM_016694	50873	Mm.311110	NM_016694	ENSMUSG00000023826	Prkn	Park2	parkin RBR E3 ubiquitin protein ligase	protein-coding
peak_008438	chr5	143638541	143639027	+	0	NA	intron (NM_011182, intron 1 of 12)	intron (NM_011182, intron 1 of 12)	-12457	NM_001163548	19159	Mm.281003	NM_011182	ENSMUSG00000018001	Cyth3	AI648983|ARNO3|CLM3|Grp1|Pscd3	cytohesin 3	protein-coding
peak_005822	chr2	16209046	16209270	+	0	NA	intron (NM_001310455, intron 35 of 38)	intron (NM_001310455, intron 35 of 38)	-147146	NM_026162	67448	Mm.313938	NM_026162	ENSMUSG00000026748	Plxdc2	1200007L24Rik|5430431D22Rik|AI646728|AU022916|AV231634|Tem7r	plexin domain containing 2	protein-coding
peak_009691	chr7	131410421	131410824	+	0	NA	promoter-TSS (NM_175115)	promoter-TSS (NM_175115)	21	NM_025826	66885	Mm.334274	NM_025826	ENSMUSG00000030861	Acadsb	1300003O09Rik|2-MEBCAD|BB066609|SBCAD	acyl-Coenzyme A dehydrogenase, short/branched chain	protein-coding
peak_008808	chr6	97820664	97821031	+	0	NA	intron (NM_001113198, intron 1 of 9)	intron (NM_001113198, intron 1 of 9)	13789	NM_001113198	17342	Mm.333284	NM_008601	ENSMUSG00000035158	Mitf	BCC2|Bhlhe32|Gsfbcc2|Vitiligo|Wh|bw|mi|vit	melanogenesis associated transcription factor	protein-coding
peak_004866	chr17	71223761	71224180	+	0	NA	intron (NM_001164885, intron 3 of 19)	MTD|LTR|ERVL-MaLR	19316	NM_001164885	64898	Mm.227924	NM_022882	ENSMUSG00000024052	Lpin2	2610511G02Rik|AI481352|AW742896	lipin 2	protein-coding
peak_003767	chr15	50870024	50870359	+	0	NA	intron (NM_032000, intron 1 of 5)	intron (NM_032000, intron 1 of 5)	18858	NM_001310481	83925	Mm.30466	NM_032000	ENSMUSG00000038679	Trps1	AI115454|AI447310|D15Ertd586e	transcriptional repressor GATA binding 1	protein-coding
peak_004784	chr17	48219415	48219653	+	0	NA	Intergenic	Intergenic	-13205	NM_001347399	58217	Mm.248352	NM_021406	ENSMUSG00000042265	Trem1	-	triggering receptor expressed on myeloid cells 1	protein-coding
peak_000158	chr1	54563907	54564321	+	0	NA	Intergenic	RCHARR1|DNA|hAT-Charlie	-6430	NM_001163314	241062	Mm.103539	NM_175508	ENSMUSG00000073678	Pgap1	5033403E17Rik|9030223K07Rik|A530084K22|D230012E17Rik|oto	post-GPI attachment to proteins 1	protein-coding
peak_003436	chr14	62329634	62329891	+	0	NA	Intergenic	Intergenic	-2306	NM_026001	67153	Mm.26040	NM_026001	ENSMUSG00000021932	Rnaseh2b	1110019N06Rik|2610207P08Rik|Dleu8	ribonuclease H2, subunit B	protein-coding
peak_000153	chr1	53845391	53845614	+	0	NA	intron (NM_001001883, intron 21 of 28)	intron (NM_001001883, intron 21 of 28)	-3922	NR_106149	102465783		NR_106149	ENSMUSG00000098443	Mir7681	Gm27806|mmu-mir-7681	microRNA 7681	ncRNA
peak_002571	chr13	5803213	5804927	+	0	NA	Intergenic	Intergenic	54022	NR_045891	71867	Mm.179181	NR_045891	ENSMUSG00000100625	1700016G22Rik	-	RIKEN cDNA 1700016G22 gene	ncRNA
peak_006523	chr2	164521833	164522149	+	0	NA	Intergenic	MER21C|LTR|ERVL	24466	NM_001362644	78928	Mm.28228	NM_133779	ENSMUSG00000017721	Pigt	2510012P17Rik|4930534E15Rik|CGI-06|NDAP|Ndap7	phosphatidylinositol glycan anchor biosynthesis, class T	protein-coding
peak_005121	chr18	53744844	53745332	+	0	NA	promoter-TSS (NM_178686)	promoter-TSS (NM_178686)	-480	NM_178686	225523	Mm.193678	NM_178686	ENSMUSG00000048799	Cep120	A230075C01|AU016693|Ccdc100	centrosomal protein 120	protein-coding
peak_006852	chr3	79228605	79229157	+	0	NA	intron (NR_045502, intron 1 of 2)	intron (NR_045502, intron 1 of 2)	15962	NR_045502	70924	Mm.444622	NR_045502	ENSMUSG00000104585	4921511C10Rik	-	RIKEN cDNA 4921511C10 gene	ncRNA
peak_001360	chr10	99179561	99180033	+	0	NA	intron (NR_153333, intron 11 of 12)	intron (NR_153333, intron 11 of 12)	71662	NM_015737	14426	Mm.314	NM_015737	ENSMUSG00000090035	Galnt4	AV011803	polypeptide N-acetylgalactosaminyltransferase 4	protein-coding
peak_004576	chr17	8648382	8648657	+	0	NA	intron (NM_001290707, intron 1 of 22)	intron (NM_001290707, intron 1 of 22)	121718	NM_001290707	23984	Mm.87161	NM_011866	ENSMUSG00000023868	Pde10a	-	phosphodiesterase 10A	protein-coding
peak_003847	chr15	59860788	59861029	+	0	NA	Intergenic	Intergenic	-65949	NR_045076	100503021	Mm.402924	NR_045076	ENSMUSG00000115426	Gm19510	-	predicted gene, 19510	ncRNA
peak_000858	chr10	11260069	11260508	+	0	NA	Intergenic	Intergenic	-21042	NM_027968	71865	Mm.276229	NM_027968	ENSMUSG00000047648	Fbxo30	1700026A16Rik|MUSA1	F-box protein 30	protein-coding
peak_005197	chr18	64920798	64921121	+	0	NA	intron (NM_001114386, intron 1 of 30)	intron (NM_001114386, intron 1 of 30)	33203	NM_001114386	83814	Mm.98668	NM_031881	ENSMUSG00000024589	Nedd4l	1300012C07Rik|Nedd4-2|Nedd4b	neural precursor cell expressed, developmentally down-regulated gene 4-like	protein-coding
peak_007380	chr4	53120025	53120905	+	0	NA	intron (NM_013454, intron 5 of 49)	intron (NM_013454, intron 5 of 49)	39430	NM_013454	11303	Mm.277376	NM_013454	ENSMUSG00000015243	Abca1	ABC-1|Abc1	ATP-binding cassette, sub-family A (ABC1), member 1	protein-coding
peak_001168	chr10	68126299	68126539	+	0	NA	intron (NM_023598, intron 7 of 9)	intron (NM_023598, intron 7 of 9)	146849	NM_001359318	170799	Mm.209844	NM_133244	ENSMUSG00000037846	Rtkn2	B130039D23Rik|Mbf|Plekhk1	rhotekin 2	protein-coding
peak_006631	chr3	9948909	9949237	+	0	NA	Intergenic	Intergenic	-63512	NM_001272097	16592	Mm.741	NM_010634	ENSMUSG00000027533	Fabp5	E-FABP|Fabpe|Klbp|PA-FABP|mal1	fatty acid binding protein 5, epidermal	protein-coding
peak_009781	chr8	11452609	11452942	+	0	NA	TTS (NM_011227)	TTS (NM_011227)	-25154	NR_126558	102132	Mm.37632	NR_126558	ENSMUSG00000096957	E230013L22Rik	AI645545	RIKEN cDNA E230013L22 gene	ncRNA
peak_009857	chr8	34188607	34189087	+	0	NA	Intergenic	Intergenic	-22135	NR_105820	102465211		NR_105820	ENSMUSG00000098785	Mir6395	Gm27561|mmu-mir-6395	microRNA 6395	ncRNA
peak_008498	chr6	8708504	8708770	+	0	NA	intron (NM_001252266, intron 5 of 11)	intron (NM_001252266, intron 5 of 11)	49821	NM_001252266	15893	Mm.275683	NM_010492	ENSMUSG00000062995	Ica1	69kDa|ICA69	islet cell autoantigen 1	protein-coding
peak_000088	chr1	37300546	37301148	+	0	NA	intron (NM_001290797, intron 1 of 25)	intron (NM_001290797, intron 1 of 25)	1009	NM_001290797	269180	Mm.5294	NM_030266	ENSMUSG00000026113	Inpp4a	107kDa|9630012D15|D130048C09Rik|R74740	inositol polyphosphate-4-phosphatase, type I	protein-coding
peak_009057	chr6	135161353	135162120	+	0	NA	intron (NM_013546, intron 1 of 3)	intron (NM_013546, intron 1 of 3)	6479	NM_013546	15199	Mm.378937	NM_013546	ENSMUSG00000042770	Hebp1	Hebp|p22HBP	heme binding protein 1	protein-coding
peak_004856	chr17	70746848	70747049	+	0	NA	intron (NM_001347414, intron 5 of 10)	Charlie9|DNA|hAT-Charlie	99829	NM_001164077	21815	Mm.101034	NM_009372	ENSMUSG00000047407	Tgif1	AA959811|AI462167|Tgif	TGFB-induced factor homeobox 1	protein-coding
peak_009269	chr7	45459835	45460381	+	0	NA	promoter-TSS (NM_010240)	promoter-TSS (NM_010240)	-222	NM_010240	14325	Mm.30357	NM_010240	ENSMUSG00000050708	Ftl1	Ftl|Ftl-1|L-ferritin	ferritin light polypeptide 1	protein-coding
peak_001038	chr10	41595511	41596015	+	0	NA	intron (NM_001358562, intron 30 of 47)	intron (NM_001358562, intron 30 of 47)	27747	NR_045341	70538	Mm.399807	NR_045341	ENSMUSG00000091370	5730435O14Rik	-	RIKEN cDNA 5730435O14 gene	ncRNA
peak_000862	chr10	12017302	12017541	+	0	NA	Intergenic	ORR1E|LTR|ERVL-MaLR	408197	NM_013898	30058	Mm.214504	NM_013898	ENSMUSG00000048007	Timm8a1	DXHXS1274E|Ddp1|Fci-12|Tim8a|Timm8a	translocase of inner mitochondrial membrane 8A1	protein-coding
peak_009086	chr6	140661113	140661508	+	0	NA	intron (NM_009637, intron 8 of 8)	intron (NM_009637, intron 8 of 8)	34425	NM_001309436	11569	Mm.86453	NM_009637	ENSMUSG00000030232	Aebp2	AU023766|B230313N05Rik	AE binding protein 2	protein-coding
peak_000028	chr1	16747079	16747688	+	0	NA	Intergenic	Intergenic	58927	NM_001159711	17087	Mm.116844	NM_016923	ENSMUSG00000025779	Ly96	ESOP-1|MD-2|MD2	lymphocyte antigen 96	protein-coding
peak_006092	chr2	75637973	75638479	+	0	NA	Intergenic	RLTR6_Mm|LTR|ERV1	-21033	NM_146130	229279	Mm.316306	NM_053263	ENSMUSG00000059005	Hnrnpa3	2410013L13Rik|2610209F03Rik|2610510D13Rik|Hnrpa3	heterogeneous nuclear ribonucleoprotein A3	protein-coding
peak_003455	chr14	65086309	65086447	+	0	NA	intron (NM_018788, intron 1 of 6)	intron (NM_018788, intron 1 of 6)	11728	NM_018788	54616	Mm.103748	NM_018788	ENSMUSG00000021978	Extl3	2900009G18Rik|AU040105|Ext1l|mKIAA0519	exostoses (multiple)-like 3	protein-coding
peak_009034	chr6	131277935	131278671	+	0	NA	Intergenic	L1_Mus2|LINE|L1	14941	NM_001327860	66441	Mm.46623	NM_025564	ENSMUSG00000030188	Magohb	2010012C16Rik|Mago|Magoh|Magoh-rs1	mago homolog B, exon junction complex core component	protein-coding
peak_004081	chr15	100041520	100041793	+	0	NA	intron (NM_001159361, intron 1 of 37)	intron (NM_001159361, intron 1 of 37)	2992	NM_001159361	239667	Mm.243658	NM_172819	ENSMUSG00000023026	Dip2b	4932422C22|AI317237|AI854602|mKIAA1463	disco interacting protein 2 homolog B	protein-coding
peak_004459	chr16	85000219	85000528	+	0	NA	intron (NM_007471, intron 11 of 15)	intron (NM_007471, intron 11 of 15)	28162	NR_045889	100038614	Mm.441351	NR_045889	ENSMUSG00000115518	Gm10791	-	predicted gene 10791	ncRNA
peak_002727	chr13	36087624	36088678	+	0	NA	intron (NM_201358, intron 2 of 2)	intron (NM_201358, intron 2 of 2)	29206	NM_201358	380840	Mm.390576	NM_201358	ENSMUSG00000046573	Lyrm4	BC034664|Gm903	LYR motif containing 4	protein-coding
peak_010736	chr9	120776325	120777077	+	0	NA	Intergenic	Intergenic	138549	NR_040742	76402	Mm.436588	NR_040742	ENSMUSG00000100146	1700020M21Rik	-	RIKEN cDNA 1700020M21 gene	ncRNA
peak_005357	chr19	10513203	10513607	+	0	NA	intron (NM_025333, intron 3 of 3)	intron (NM_025333, intron 3 of 3)	11804	NM_025333	66072	Mm.180063	NM_025333	ENSMUSG00000024668	Sdhaf2	0610038F07Rik|AA407634|AW049997	succinate dehydrogenase complex assembly factor 2	protein-coding
peak_009379	chr7	75365419	75365859	+	0	NA	Intergenic	Intergenic	-56377	NM_153579	64176	Mm.273082	NM_153579	ENSMUSG00000053025	Sv2b	A830038F04Rik|AI850768|mKIAA0735	synaptic vesicle glycoprotein 2 b	protein-coding
peak_006969	chr3	98055741	98056160	+	0	NA	intron (NM_010928, intron 2 of 33)	intron (NM_010928, intron 2 of 33)	42412	NM_010928	18129	Mm.485843	NM_010928	ENSMUSG00000027878	Notch2	AI853703|N2	notch 2	protein-coding
peak_004450	chr16	77039361	77039754	+	0	NA	intron (NM_013918, intron 3 of 23)	intron (NM_013918, intron 3 of 23)	25488	NM_013918	30940	Mm.40986	NM_013918	ENSMUSG00000022867	Usp25	-	ubiquitin specific peptidase 25	protein-coding
peak_005715	chr19	59074714	59074933	+	0	NA	intron (NM_175172, intron 1 of 14)	intron (NM_175172, intron 1 of 14)	1246	NM_175172	71653	Mm.37338	NM_175172	ENSMUSG00000041362	Shtn1	4930506M07Rik|Shootin1|mKIAA1598	shootin 1	protein-coding
peak_003106	chr13	104611379	104611664	+	0	NA	Intergenic	Intergenic	205432	NM_026072	67285	Mm.235398	NM_026072	ENSMUSG00000021715	Cwc27	3110009E13Rik|NY-CO-10|Sdccag10	CWC27 spliceosome-associated protein	protein-coding
peak_005300	chr18	89810515	89810852	+	0	NA	Intergenic	Intergenic	-41143	NM_001039173	623279	Mm.447164	NM_001039173	ENSMUSG00000073514	Dok6	Dok-6	docking protein 6	protein-coding
peak_004432	chr16	75872241	75872646	+	0	NA	intron (NM_023380, intron 6 of 7)	intron (NM_023380, intron 6 of 7)	36823	NM_023380	67742	Mm.131406	NM_023380	ENSMUSG00000022876	Samsn1	4930571B16Rik|930571B16Rik|Hacs1|SLy2	SAM domain, SH3 domain and nuclear localization signals, 1	protein-coding
peak_002453	chr12	99213304	99213626	+	0	NA	intron (NM_183186, intron 4 of 5)	intron (NM_183186, intron 4 of 5)	-50657	NR_038130	67639	Mm.87374	NR_038130	ENSMUSG00000113210	4930474N09Rik	-	RIKEN cDNA 4930474N09 gene	ncRNA
peak_003792	chr15	57980671	57981300	+	0	NA	Intergenic	Intergenic	-4918	NM_173862	239463	Mm.221241	NM_173862	ENSMUSG00000051225	Fam83a	-	family with sequence similarity 83, member A	protein-coding
peak_002219	chr12	40217736	40218045	+	0	NA	intron (NM_013562, intron 1 of 11)	intron (NM_013562, intron 1 of 11)	4921	NR_035459	100316693		NR_035459	ENSMUSG00000089371	Mir1938	mir-1938|mmu-mir-1938	microRNA 1938	ncRNA
peak_006812	chr3	60582167	60582500	+	0	NA	intron (NM_001310514, intron 2 of 8)	intron (NM_001310514, intron 2 of 8)	81154	NM_001253708	56758	Mm.255723	NM_020007	ENSMUSG00000027763	Mbnl1	Mbnl|mKIAA0428	muscleblind like splicing factor 1	protein-coding
peak_006088	chr2	73512044	73512317	+	0	NA	intron (NM_153138, intron 1 of 7)	intron (NM_153138, intron 1 of 7)	17307	NM_153138	215280	Mm.223504	NM_153138	ENSMUSG00000075284	Wipf1	AI115543|D2Ertd120e|WIP|Waspip	WAS/WASL interacting protein family, member 1	protein-coding
peak_008614	chr6	42419406	42419786	+	0	NA	Intergenic	Intergenic	14067	NM_199159	387512	Mm.377919	NM_199159	ENSMUSG00000056203	Tas2r135	Tas2r35|mt2r38	taste receptor, type 2, member 135	protein-coding
peak_001073	chr10	51480372	51480647	+	0	NA	promoter-TSS (NM_001291893)	promoter-TSS (NM_001291893)	-103	NM_001291893	14727	Mm.439661	NM_008147	ENSMUSG00000112023	Lilr4b	Gp49a|gp49	leukocyte immunoglobulin-like receptor, subfamily B, member 4B	protein-coding
peak_000489	chr1	136685248	136685666	+	0	NA	intron (NR_045325, intron 1 of 2)	intron (NR_045325, intron 1 of 2)	1828	NR_045325	100503460	Mm.30630	NR_045324	ENSMUSG00000097113	Gm19705	-	predicted gene, 19705	ncRNA
peak_004169	chr16	18416250	18416628	+	0	NA	intron (NM_007744, intron 1 of 4)	intron (NM_007744, intron 1 of 4)	-2945	NM_001111063	12846	Mm.100940	NM_007744	ENSMUSG00000000326	Comt	Comt1|D16Wsu103e|D330014B15Rik	catechol-O-methyltransferase	protein-coding
peak_005190	chr18	62698084	62698379	+	0	NA	intron (NM_001168423, intron 1 of 4)	L1_Mus2|LINE|L1	43156	NM_001168423	100038417	Mm.387557	NM_001168423	ENSMUSG00000073551	Spink13	Gm10534|Spink5l3	serine peptidase inhibitor, Kazal type 13	protein-coding
peak_004751	chr17	43557149	43557575	+	0	NA	Intergenic	Intergenic	-11089	NM_013737	27226	Mm.9277	NM_013737	ENSMUSG00000023913	Pla2g7	PAF-AH|R75400	phospholipase A2, group VII (platelet-activating factor acetylhydrolase, plasma)	protein-coding
peak_000138	chr1	51537904	51538449	+	0	NA	intron (NR_151621, intron 3 of 3)	intron (NR_151621, intron 3 of 3)	58542	NR_151621	100045066	Mm.404734	NR_151621		Gm17767	-	predicted gene, 17767	ncRNA
peak_004955	chr17	88457966	88458739	+	0	NA	intron (NM_001355742, intron 1 of 5)	intron (NM_001355742, intron 1 of 5)	17648	NM_001355742	14236	Mm.112824	NM_180974	ENSMUSG00000034998	Foxn2	3230402J05Rik|6030465J18Rik|Fkh19|Foxn1|HTLF	forkhead box N2	protein-coding
peak_009521	chr7	99251277	99251661	+	0	NA	Intergenic	MLT1D|LTR|ERVL-MaLR	-12858	NM_177448	233549	Mm.208030	NM_177448	ENSMUSG00000052396	Mogat2	DGAT2L5|MGAT2|Mgat1l	monoacylglycerol O-acyltransferase 2	protein-coding
peak_008349	chr5	125444485	125444817	+	0	NA	intron (NM_029752, intron 1 of 2)	intron (NM_029752, intron 1 of 2)	3083	NM_029752	76809	Mm.290720	NM_029752	ENSMUSG00000037905	Bri3bp	2410150I18Rik|AI841257|AW742481	Bri3 binding protein	protein-coding
peak_009649	chr7	123369907	123370316	+	0	NA	promoter-TSS (NM_001122643)	promoter-TSS (NM_001122643)	-196	NM_001316713	70497	Mm.403318	NM_144529	ENSMUSG00000030766	Arhgap17	5730403H17Rik|Nadrin|Nadrin2|Rich1|Wbp15	Rho GTPase activating protein 17	protein-coding
peak_000237	chr1	71986028	71986501	+	0	NA	intron (NR_040454, intron 1 of 2)	intron (NR_040454, intron 1 of 2)	18931	NR_040454	71134	Mm.370574	NR_040454	ENSMUSG00000101848	4933417E11Rik	-	RIKEN cDNA 4933417E11 gene	ncRNA
peak_004502	chr16	91869638	91870005	+	0	NA	intron (NM_010587, intron 28 of 38)	intron (NM_010587, intron 28 of 38)	61809	NM_138597	28080	Mm.41	NM_138597	ENSMUSG00000022956	Atp5o	ATPO|Atp5po|D12Wsu28e|OSCP	ATP synthase, H+ transporting, mitochondrial F1 complex, O subunit	protein-coding
peak_010417	chr9	55296229	55296823	+	0	NA	Intergenic	MLT1F2|LTR|ERVL-MaLR	-12901	NM_032002	83961	Mm.443874	NM_032002	ENSMUSG00000032311	Nrg4	AI552600	neuregulin 4	protein-coding
peak_007627	chr4	120061730	120061993	+	0	NA	intron (NM_010657, intron 2 of 8)	intron (NM_010657, intron 2 of 8)	-99345	NM_007902	13615	Mm.284855	NM_007902	ENSMUSG00000028635	Edn2	ET-2|PPET2|VIC	endothelin 2	protein-coding
peak_008835	chr6	106819889	106820286	+	0	NA	Intergenic	Intergenic	-20000	NM_175357	58799	Mm.290085	NM_021449	ENSMUSG00000005362	Crbn	2610203G15Rik|2900045O07Rik|AF229032|AW108261|piL	cereblon	protein-coding
peak_000594	chr1	155075912	155076240	+	0	NA	intron (NR_151545, intron 3 of 6)	intron (NR_151545, intron 3 of 6)	7188	NR_151545	671336	Mm.393476	NR_151545	ENSMUSG00000096950	Gm9530	-	predicted gene 9530	ncRNA
peak_006804	chr3	60471774	60473160	+	0	NA	promoter-TSS (NM_001253713)	promoter-TSS (NM_001253713)	-363	NM_001253713	56758	Mm.255723	NM_020007	ENSMUSG00000027763	Mbnl1	Mbnl|mKIAA0428	muscleblind like splicing factor 1	protein-coding
peak_006403	chr2	145047636	145048015	+	0	NA	Intergenic	B1F1|SINE|Alu	-119950	NM_001356497	94249	Mm.217171	NM_053195	ENSMUSG00000063873	Slc24a3	NCKX3	solute carrier family 24 (sodium/potassium/calcium exchanger), member 3	protein-coding
peak_002476	chr12	100985330	100986040	+	0	NA	intron (NM_001362342, intron 3 of 6)	intron (NM_001362342, intron 3 of 6)	36083	NR_035421	100316805		NR_035421	ENSMUSG00000080575	Mir1190	Mirn1190|mmu-mir-1190	microRNA 1190	ncRNA
peak_007925	chr5	24577403	24577697	+	0	NA	promoter-TSS (NM_001190443)	promoter-TSS (NM_001190443)	-83	NM_001190443	27407	Mm.21629	NM_013853	ENSMUSG00000028953	Abcf2	0710005O05Rik|Drr3|E430001O06	ATP-binding cassette, sub-family F (GCN20), member 2	protein-coding
peak_007212	chr3	149338385	149339626	+	0	NA	Intergenic	Intergenic	64268	NR_040591	381482	Mm.393866	NR_040591		Gm1653	-	predicted gene 1653	ncRNA
peak_000851	chr10	8765884	8766375	+	0	NA	intron (NM_175155, intron 8 of 19)	intron (NM_175155, intron 8 of 19)	119941	NM_175155	70097	Mm.338275	NM_175155	ENSMUSG00000015305	Sash1	1100001C18Rik|2500002E12Rik|A330076K04Rik|mKIAA0790	SAM and SH3 domain containing 1	protein-coding
peak_003399	chr14	56554721	56555249	+	0	NA	intron (NM_001014996, intron 5 of 16)	intron (NM_001014996, intron 5 of 16)	16861	NM_001014996	219103	Mm.212525	NM_001014996	ENSMUSG00000064128	Cenpj	4932437H03Rik|CPAP|Gm81|LAP|LIP1|Sas4	centromere protein J	protein-coding
peak_010451	chr9	61348052	61348287	+	0	NA	Intergenic	Intergenic	-24197	NM_001083928	21887	Mm.24255	NM_009389	ENSMUSG00000032280	Tle3	2610103N05Rik|ESG|Grg3a|Grg3b|mKIAA1547	transducin-like enhancer of split 3	protein-coding
peak_007813	chr4	152224192	152224474	+	0	NA	intron (NM_001369275, intron 4 of 8)	intron (NM_001369275, intron 4 of 8)	24489	NM_001146058	70025	Mm.296191	NM_133348	ENSMUSG00000028937	Acot7	2410041A17Rik|Ach1|Act|Bach|CTE-IIa|Cte-II|Lach1	acyl-CoA thioesterase 7	protein-coding
peak_004727	chr17	35230900	35231416	+	0	NA	intron (NM_001364909, intron 2 of 3)	MT2B2|LTR|ERVL	-3852	NM_001347351	66237	Mm.396107	NM_023179	ENSMUSG00000024403	Atp6v1g2	1500002D01Rik|Atp6g2|NG38|VAG2	ATPase, H+ transporting, lysosomal V1 subunit G2	protein-coding
peak_005734	chr2	3623172	3623720	+	0	NA	Intergenic	Intergenic	-90012	NM_025626	66540	Mm.277864	NM_025626	ENSMUSG00000026655	Fam107b	3110001A13Rik|AA589595|AA959793|AI132312	family with sequence similarity 107, member B	protein-coding
peak_006006	chr2	60172562	60172983	+	0	NA	Intergenic	Intergenic	-37164	NM_020575	57438	Mm.260635	NM_020575	ENSMUSG00000026977	March7	Axo|Axot|Gtrgeo17	membrane-associated ring finger (C3HC4) 7	protein-coding
peak_001477	chr10	130318695	130319184	+	0	NA	Intergenic	Intergenic	-3913	NM_183264	67596	Mm.131264	NM_183264	ENSMUSG00000034833	Tespa1	5830405N20Rik|A430001F24Rik|AI450549|Itprid3	thymocyte expressed, positive selection associated 1	protein-coding
peak_009391	chr7	75656102	75656864	+	0	NA	intron (NM_029332, intron 8 of 36)	L1M4|LINE|L1	-191855	NM_001122780	207952	Mm.206223	NM_029652	ENSMUSG00000055652	Klhl25	2810402K13Rik|BC027373|Enc-1	kelch-like 25	protein-coding
peak_001120	chr10	62508967	62509610	+	0	NA	intron (NM_001358965, intron 1 of 3)	MTE2a|LTR|ERVL-MaLR	-1531	NM_011157	19073	Mm.338790	NM_011157	ENSMUSG00000020077	Srgn	Prg|Prg1|Sgc	serglycin	protein-coding
peak_001150	chr10	67439159	67439959	+	0	NA	Intergenic	Intergenic	-98310	NM_010118	13654	Mm.290421	NM_010118	ENSMUSG00000037868	Egr2	Egr-2|Krox-20|Krox20|NGF1-B|Zfp-25|Zfp-6	early growth response 2	protein-coding
peak_010740	chr9	121314921	121315296	+	0	NA	intron (NM_001357972, intron 1 of 13)	intron (NM_001357972, intron 1 of 13)	17606	NR_152160	67095	Mm.491112	NM_175114	ENSMUSG00000032536	Trak1	2310001H13Rik|AI413908|AI467545|hyrt|mKIAA1042	trafficking protein, kinesin binding 1	protein-coding
peak_009806	chr8	19129914	19130306	+	0	NA	Intergenic	Lx7|LINE|L1	6358	NM_183035	360211	Mm.271557	NM_183035	ENSMUSG00000052554	Defb34	BD-34	defensin beta 34	protein-coding
peak_009799	chr8	13649019	13649458	+	0	NA	intron (NM_009025, intron 1 of 23)	RMER17D2|LTR|ERVK	28349	NM_009025	19414	Mm.18517	NM_009025	ENSMUSG00000031453	Rasa3	AI326412|C86362|E130011G04|GAPIII|hlb381|scat	RAS p21 protein activator 3	protein-coding
peak_000735	chr1	179045873	179046930	+	0	NA	intron (NM_027188, intron 9 of 11)	intron (NM_027188, intron 9 of 11)	471640	NM_027188	69726	Mm.222338	NM_027188	ENSMUSG00000055067	Smyd3	2410008A19Rik|Zmynd1	SET and MYND domain containing 3	protein-coding
peak_001703	chr11	67586335	67586875	+	0	NA	5' UTR (NM_001109657, exon 1 of 14)	5' UTR (NM_001109657, exon 1 of 14)	105	NM_001109657	14457	Mm.40338	NM_008088	ENSMUSG00000033066	Gas7	AW124766|B230343A10Rik|Gas7-cb	growth arrest specific 7	protein-coding
peak_003058	chr13	97584256	97584548	+	0	NA	TTS (NR_046157)	TTS (NR_046157)	24402	NR_046157	328314	Mm.138047	NR_046157	ENSMUSG00000110235	Gm5086	B230311A21|EG328314	predicted gene 5086	ncRNA
peak_007321	chr4	34494737	34495545	+	0	NA	Intergenic	Intergenic	-55474	NM_001007589	433693	Mm.389532	NM_026019	ENSMUSG00000028291	Akirin2	2700059D21Rik|AA114675|AA522011|AU019887|Akirin-2	akirin 2	protein-coding
peak_002941	chr13	62859182	62859668	+	0	NA	Intergenic	RLTR45|LTR|ERVK	-1025	NM_007994	14120	Mm.391871	NM_007994	ENSMUSG00000021456	Fbp2	Fbp-1|Fbp1|Rae-30	fructose bisphosphatase 2	protein-coding
peak_005497	chr19	26752133	26753324	+	0	NA	intron (NM_026003, intron 4 of 8)	intron (NM_026003, intron 4 of 8)	4325	NM_026003	67155	Mm.491146	NM_011416	ENSMUSG00000024921	Smarca2	2610209L14Rik|SNF2alpha|Snf2l2|brahma|brm	SWI/SNF related, matrix associated, actin dependent regulator of chromatin, subfamily a, member 2	protein-coding
peak_004122	chr16	5445764	5446051	+	0	NA	Intergenic	Intergenic	-189951	NM_027446	70511	Mm.45780	NM_027446	ENSMUSG00000022544	Eef2kmt	5730409G15Rik|Fam86|Fam86a|eEF2-KMT	eukaryotic elongation factor 2 lysine methyltransferase	protein-coding
peak_000861	chr10	11319528	11320004	+	0	NA	Intergenic	Intergenic	-23679	NM_010146	13853	Mm.89946	NM_010146	ENSMUSG00000055493	Epm2a	TG-B|Tg(TcraK,TcrbK)TG-BFlv	epilepsy, progressive myoclonic epilepsy, type 2 gene alpha	protein-coding
peak_004439	chr16	76336895	76337237	+	0	NA	intron (NM_173440, intron 2 of 3)	intron (NM_173440, intron 2 of 3)	35983	NM_173440	268903	Mm.74711	NM_173440	ENSMUSG00000048490	Nrip1	6030458L20Rik|8430438I05Rik|9630050P12|AA959574|AW456757|RIP140	nuclear receptor interacting protein 1	protein-coding
peak_001234	chr10	86704624	86704850	+	0	NA	intron (NM_011631, intron 1 of 17)	intron (NM_011631, intron 1 of 17)	707	NM_011631	22027	Mm.87773	NM_011631	ENSMUSG00000020048	Hsp90b1	ERp99|GRP94|TA-3|Targ2|Tra-1|Tra1|endoplasmin|gp96	heat shock protein 90, beta (Grp94), member 1	protein-coding
peak_010138	chr8	120685685	120686751	+	0	NA	Intergenic	Intergenic	17898	NM_001293559	12857	Mm.386758	NM_009941	ENSMUSG00000031818	Cox4i1	AL024441|COX|COX IV-1|COXIV|Cox4|Cox4a|IV-1	cytochrome c oxidase subunit 4I1	protein-coding
peak_005043	chr18	34557528	34557925	+	0	NA	Intergenic	B2_Mm2|SINE|B2	15399	NM_009290	20890	Mm.558	NM_009290	ENSMUSG00000012282	Wnt8a	Stra11|Wnt-8A|Wnt-8D|Wnt8d	wingless-type MMTV integration site family, member 8A	protein-coding
peak_010722	chr9	119122865	119123223	+	0	NA	intron (NM_177117, intron 9 of 36)	intron (NM_177117, intron 9 of 36)	20535	NM_001368820	320256	Mm.110648	NM_177117	ENSMUSG00000038060	Dlec1	D630005C06Rik	deleted in lung and esophageal cancer 1	protein-coding
peak_004160	chr16	16573443	16573778	+	0	NA	intron (NM_001301817, intron 1 of 16)	L1_Mus3|LINE|L1	-13391	NM_139232	224014	Mm.256131	NM_139232	ENSMUSG00000022788	Fgd4	9030023J02Rik|9330209B17Rik|Frabp|ZFYVE6	FYVE, RhoGEF and PH domain containing 4	protein-coding
peak_003916	chr15	67146756	67147138	+	0	NA	intron (NM_009177, intron 2 of 8)	intron (NM_009177, intron 2 of 8)	29935	NM_009177	20442	Mm.248334	NM_009177	ENSMUSG00000013846	St3gal1	5330418N22Rik|AI467004|ST3GalI|Siat4|Siat4a|St3gal-1	ST3 beta-galactoside alpha-2,3-sialyltransferase 1	protein-coding
peak_006212	chr2	113573866	113574152	+	0	NA	intron (NM_001285459, intron 6 of 16)	intron (NM_001285459, intron 6 of 16)	-111081	NM_001287818	14260	Mm.4938	NM_010230	ENSMUSG00000044042	Fmn1	Fmn|formin-1|ld	formin 1	protein-coding
peak_004187	chr16	20424652	20425285	+	0	NA	intron (NM_176839, intron 1 of 6)	intron (NM_176839, intron 1 of 6)	1426	NM_013790	27416	Mm.20845	NM_013790	ENSMUSG00000022822	Abcc5	2900011L11Rik|AI132311|Abcc5a|Abcc5b|Mrp5	ATP-binding cassette, sub-family C (CFTR/MRP), member 5	protein-coding
peak_002375	chr12	82386791	82387480	+	0	NA	intron (NM_001167983, intron 9 of 23)	intron (NM_001167983, intron 9 of 23)	75786	NM_172579	217692	Mm.261333	NM_172579	ENSMUSG00000042700	Sipa1l1	4931426N11Rik|AW213287|Spar|mKIAA0440	signal-induced proliferation-associated 1 like 1	protein-coding
peak_000857	chr10	10555297	10555680	+	0	NA	intron (NM_026405, intron 1 of 2)	intron (NM_026405, intron 1 of 2)	2719	NM_026405	67844	Mm.31486	NM_026405	ENSMUSG00000019832	Rab32	2810011A17Rik|AU022057	RAB32, member RAS oncogene family	protein-coding
peak_003510	chr14	74774305	74774715	+	0	NA	intron (NM_001033439, intron 19 of 19)	intron (NM_001033439, intron 19 of 19)	42213	NM_016903	13885	Mm.38055	NM_016903	ENSMUSG00000021996	Esd	Es-10|Es10|FGH|sid478	esterase D/formylglutathione hydrolase	protein-coding
peak_009464	chr7	89248129	89248689	+	0	NA	intron (NM_001360745, intron 3 of 13)	intron (NM_001360745, intron 3 of 13)	90378	NM_028343	72759	Mm.208477	NM_028343	ENSMUSG00000039428	Tmem135	2810439K08Rik|AW319712|PMP52	transmembrane protein 135	protein-coding
peak_004115	chr16	3895544	3895926	+	0	NA	intron (NR_153801, intron 3 of 3)	ORR1E|LTR|ERVL-MaLR	11116	NM_001290689	74763	Mm.28403	NM_029090	ENSMUSG00000005982	Naa60	1200013P24Rik|AI315146|HAT4|Nat15|NatF	N(alpha)-acetyltransferase 60, NatF catalytic subunit	protein-coding
peak_007912	chr5	23410058	23410584	+	0	NA	Intergenic	Intergenic	24032	NR_040469	269630	Mm.425231	NR_040469	ENSMUSG00000073147	5031425E22Rik	-	RIKEN cDNA 5031425E22 gene	ncRNA
peak_001941	chr11	99065887	99066315	+	0	NA	3' UTR (NM_172564, exon 13 of 13)	3' UTR (NM_172564, exon 13 of 13)	23205	NM_172564	217169	Mm.262067	NM_172564	ENSMUSG00000017607	Tns4	9930017A07Rik|AA589547|AU016405|Cten	tensin 4	protein-coding
peak_010353	chr9	44461839	44462221	+	0	NA	Intergenic	Intergenic	-7263	NM_009476	22269	Mm.4453	NM_009476	ENSMUSG00000041523	Upk2	AW491716|UPII	uroplakin 2	protein-coding
peak_001223	chr10	84335542	84335752	+	0	NA	Intergenic	Intergenic	105021	NM_001004363	77976	Mm.25874	NM_001004363	ENSMUSG00000020032	Nuak1	AU014801|AW494241|B230104P22Rik|Omphk1	NUAK family, SNF1-like kinase, 1	protein-coding
peak_006049	chr2	70047670	70048176	+	0	NA	intron (NM_177376, intron 2 of 34)	intron (NM_177376, intron 2 of 34)	8797	NM_177376	329421	Mm.99648	NM_177376	ENSMUSG00000042064	Myo3b	A430065P19Rik	myosin IIIB	protein-coding
peak_005605	chr19	41382542	41383099	+	0	NA	intron (NM_031376, intron 1 of 16)	intron (NM_031376, intron 1 of 16)	2282	NM_031376	83490	Mm.222266	NM_031376	ENSMUSG00000025017	Pik3ap1	1810044J04Rik|BCAP	phosphoinositide-3-kinase adaptor protein 1	protein-coding
peak_002590	chr13	9107339	9107923	+	0	NA	intron (NM_001311117, intron 1 of 16)	(GGCTG)n|Simple_repeat|Simple_repeat	13750	NM_172585	217980	Mm.234944	NM_172585	ENSMUSG00000033499	Larp4b	A630096F19|AI256361|D13Wsu64e|Larp5	La ribonucleoprotein domain family, member 4B	protein-coding
peak_002595	chr13	9261848	9262087	+	0	NA	Intergenic	Intergenic	-14558	NM_001081426	208440	Mm.217326	NM_172459	ENSMUSG00000048264	Dip2c	2900024P20Rik|9630044M06|mKIAA0934	disco interacting protein 2 homolog C	protein-coding
peak_002316	chr12	75637124	75637296	+	0	NA	intron (NM_028203, intron 1 of 1)	intron (NM_028203, intron 1 of 1)	-5461	NR_038063	665931	Mm.341719	NR_038063		Rplp2-ps1	Gm7852	ribosomal protein, large P2, pseudogene 1	pseudo
peak_009884	chr8	40591141	40592181	+	0	NA	intron (NM_001040699, intron 4 of 13)	intron (NM_001040699, intron 4 of 13)	43131	NM_001040699	54384	Mm.294871	NM_019433	ENSMUSG00000039431	Mtmr7	-	myotubularin related protein 7	protein-coding
peak_008382	chr5	136213641	136214177	+	0	NA	Intergenic	L1MB5|LINE|L1	-14955	NM_025774	66801	Mm.425295	NM_025774	ENSMUSG00000039737	Prkrip1	8430424D23Rik|C114	Prkr interacting protein 1 (IL11 inducible)	protein-coding
peak_003204	chr13	119713003	119713677	+	0	NA	intron (NM_175538, intron 3 of 3)	intron (NM_175538, intron 3 of 3)	22989	NM_001291439	208715	Mm.61526	NM_145942	ENSMUSG00000093930	Hmgcs1	B130032C06Rik	3-hydroxy-3-methylglutaryl-Coenzyme A synthase 1	protein-coding
peak_010479	chr9	65568760	65568996	+	0	NA	intron (NM_153119, intron 2 of 5)	MTD|LTR|ERVL-MaLR	11209	NM_153119	102595	Mm.247303	NM_153119	ENSMUSG00000050721	Plekho2	AI840980|Plekhq1	pleckstrin homology domain containing, family O member 2	protein-coding
peak_006455	chr2	153214596	153215080	+	0	NA	Intergenic	Intergenic	10603	NM_198617	241732	Mm.277243	NM_198617	ENSMUSG00000074671	Tspyl3	AW212607|Gm36	TSPY-like 3	protein-coding
peak_002153	chr12	25393884	25394223	+	0	NA	Intergenic	Intergenic	264879	NR_045844	432641	Mm.112955	NR_045844		Gm17746	-	predicted gene, 17746	ncRNA
peak_001859	chr11	84987984	84988679	+	0	NA	intron (NM_001029934, intron 32 of 33)	intron (NM_001029934, intron 32 of 33)	30577	NM_007607	12351	Mm.1641	NM_007607	ENSMUSG00000000805	Car4	AW456718|Ca4	carbonic anhydrase 4	protein-coding
peak_000691	chr1	171059252	171059683	+	0	NA	promoter-TSS (NM_001356511)	promoter-TSS (NM_001356511)	-64	NM_010188	14131	Mm.22119	NM_010188	ENSMUSG00000059498	Fcgr3	CD16	Fc receptor, IgG, low affinity III	protein-coding
peak_007513	chr4	88702233	88702500	+	0	NA	Intergenic	Intergenic	-11098	NM_008336	15974	Mm.377093	NM_008336	ENSMUSG00000100079	Ifnab	-	interferon alpha B	protein-coding
peak_001080	chr10	51596762	51597732	+	0	NA	Intergenic	Intergenic	-6787	NM_029894	77296	Mm.30588	NM_029894	ENSMUSG00000019909	Fam162b	9430073N08Rik	family with sequence similarity 162, member B	protein-coding
peak_010601	chr9	90233383	90233811	+	0	NA	intron (NM_194334, intron 3 of 12)	intron (NM_194334, intron 3 of 12)	37172	NM_194334	67016	Mm.335347	NM_194334	ENSMUSG00000037410	Tbc1d2b	1810061M12Rik|AI480956|AV021536|AV023399|AW491493|mKIAA1055	TBC1 domain family, member 2B	protein-coding
peak_000524	chr1	144006342	144006958	+	0	NA	Intergenic	Intergenic	-2501	NM_009061	19735	Mm.28262	NM_009061	ENSMUSG00000026360	Rgs2	GOS8	regulator of G-protein signaling 2	protein-coding
peak_010189	chr8	126517161	126517555	+	0	NA	Intergenic	Intergenic	-42293	NM_001159907	212728	Mm.482479	NM_001159907	ENSMUSG00000090290	Tarbp1	Gm17296|Gm179	TAR RNA binding protein 1	protein-coding
peak_007805	chr4	150583410	150583903	+	0	NA	intron (NM_001085492, intron 12 of 22)	intron (NM_001085492, intron 12 of 22)	68518	NM_001355737	242773	Mm.29280	NM_173774	ENSMUSG00000039838	Slc45a1	C230078B22|Dnb5	solute carrier family 45, member 1	protein-coding
peak_001604	chr11	44529381	44529657	+	0	NA	intron (NM_001166553, intron 2 of 5)	intron (NM_001166553, intron 2 of 5)	9230	NM_001363166	74315	Mm.156771	NM_028862	ENSMUSG00000019189	Rnf145	3732413I11Rik|TMRF1	ring finger protein 145	protein-coding
peak_005922	chr2	35495404	35496368	+	0	NA	Intergenic	Intergenic	-34437	NM_001145821	14594	Mm.281124	NM_010283	ENSMUSG00000035778	Ggta1	AW108479|GALT|Gal|Ggta|Ggta-1|alpha Gal|alpha3GalT	glycoprotein galactosyltransferase alpha 1, 3	protein-coding
peak_010237	chr9	13245356	13245721	+	0	NA	exon (NM_001033181, exon 1 of 1)	exon (NM_001033181, exon 1 of 1)	203	NM_001033181	77532	Mm.459434	NM_001033181	ENSMUSG00000079083	Jrkl	C030035D04Rik|HHMJG	Jrk-like	protein-coding
peak_001701	chr11	67526592	67527017	+	0	NA	Intergenic	Intergenic	-6194	NM_008088	14457	Mm.40338	NM_008088	ENSMUSG00000033066	Gas7	AW124766|B230343A10Rik|Gas7-cb	growth arrest specific 7	protein-coding
peak_008783	chr6	90789560	90789773	+	0	NA	intron (NM_001356440, intron 1 of 13)	ORR1C2-int|LTR|ERVL-MaLR	20457	NM_001356440	232227	Mm.196943	NM_182784	ENSMUSG00000034312	Iqsec1	AW561907|BC026481|BRAG2|D6Ertd349e|cI-43	IQ motif and Sec7 domain 1	protein-coding
peak_009116	chr6	146685658	146686216	+	0	NA	Intergenic	L2b|LINE|L2	28719	NR_046277	74925	Mm.386304	NR_046277	ENSMUSG00000085238	4930479D17Rik	-	RIKEN cDNA 4930479D17 gene	ncRNA
peak_001128	chr10	62945232	62945461	+	0	NA	3' UTR (NM_175194, exon 9 of 9)	3' UTR (NM_175194, exon 9 of 9)	-1683	NM_177372	327762	Mm.21492	NM_177372	ENSMUSG00000036875	Dna2	Dna2l|E130315B21Rik	DNA replication helicase/nuclease 2	protein-coding
peak_005708	chr19	58259320	58259500	+	0	NA	intron (NR_104342, intron 9 of 11)	intron (NR_104342, intron 9 of 11)	-36794	NR_040449	791347	Mm.452208	NR_040449		Gm10007	-	predicted gene 10007	ncRNA
peak_004417	chr16	65204782	65205233	+	0	NA	Intergenic	Intergenic	-99223	NM_008310	15557	Mm.5040	NM_008310	ENSMUSG00000050783	Htr1f	Htr1eb	5-hydroxytryptamine (serotonin) receptor 1F	protein-coding
peak_010039	chr8	86872013	86872528	+	0	NA	intron (NM_030563, intron 1 of 6)	intron (NM_030563, intron 1 of 6)	12988	NM_030563	80750	Mm.25117	NM_030563	ENSMUSG00000031652	N4bp1	AI481586|C81621	NEDD4 binding protein 1	protein-coding
peak_009132	chr7	3505966	3506254	+	0	NA	Intergenic	Intergenic	-3486	NM_177363	245126	Mm.245747	NM_177363	ENSMUSG00000053338	Tarm1	9930022N03Rik|Gm9904|OLT-2	T cell-interacting, activating receptor on myeloid cells 1	protein-coding
peak_002826	chr13	43485630	43486070	+	0	NA	Intergenic	Intergenic	-4877	NM_019930	56705	Mm.148781	NM_019930	ENSMUSG00000038546	Ranbp9	IBAP-1|Ibap1|RanBPM	RAN binding protein 9	protein-coding
peak_000955	chr10	21960823	21961311	+	0	NA	intron (NM_001161845, intron 2 of 13)	intron (NM_001161845, intron 2 of 13)	-17605	NM_001161847	20393	Mm.28405	NM_011361	ENSMUSG00000019970	Sgk1	Sgk	serum/glucocorticoid regulated kinase 1	protein-coding
peak_005929	chr2	38483436	38483772	+	0	NA	Intergenic	Intergenic	-28093	NM_021606	59126	Mm.143818	NM_021606	ENSMUSG00000026749	Nek6	1300007C09Rik	NIMA (never in mitosis gene a)-related expressed kinase 6	protein-coding
peak_009876	chr8	39649979	39650399	+	0	NA	Intergenic	Intergenic	-7511	NM_031195	20288	Mm.239291	NM_031195	ENSMUSG00000025044	Msr1	MRS-A|MSR|MSR-A|SR-AI|SR-AII|Scara1|Scvr	macrophage scavenger receptor 1	protein-coding
peak_003828	chr15	59653688	59654347	+	0	NA	intron (NM_144549, intron 2 of 2)	intron (NM_144549, intron 2 of 2)	5363	NM_144549	211770	Mm.40298	NM_144549	ENSMUSG00000032501	Trib1	A530090O15Rik|TRB-1|Trb1	tribbles pseudokinase 1	protein-coding
peak_002183	chr12	32915198	32915466	+	0	NA	Intergenic	L1MEd|LINE|L1	38457	NR_044986	74076	Mm.50114	NR_044986	ENSMUSG00000097494	4933406C10Rik	-	RIKEN cDNA 4933406C10 gene	ncRNA
peak_009762	chr8	10006373	10006939	+	0	NA	promoter-TSS (NM_033622)	promoter-TSS (NM_033622)	23	NM_033622	24099	Mm.28835	NM_033622	ENSMUSG00000031497	Tnfsf13b	BAFF|BLyS|D8Ertd387e|TALL-1|TALL1|THANK|TNFSF20|Tnlg7a|zTNF4	tumor necrosis factor (ligand) superfamily, member 13b	protein-coding
peak_006363	chr2	134691725	134692840	+	0	NA	Intergenic	B3|SINE|B2	-48161	NM_029148	52837	Mm.264096	NM_029148	ENSMUSG00000034723	Tmx4	2810417D04Rik|4930500L08Rik|AI843224|AW046784|D2Bwg1356e|Txndc13|mKIAA1162	thioredoxin-related transmembrane protein 4	protein-coding
peak_000405	chr1	120524027	120524753	+	0	NA	Intergenic	Intergenic	-19366	NM_010766	17167	Mm.1856	NM_010766	ENSMUSG00000026390	Marco	AI323439|Ly112|Scara2	macrophage receptor with collagenous structure	protein-coding
peak_010124	chr8	117526169	117526542	+	0	NA	intron (NM_172285, intron 2 of 32)	intron (NM_172285, intron 2 of 32)	28080	NM_172285	234779	Mm.192699	NM_172285	ENSMUSG00000034330	Plcg2	PLC-gamma-2|PLCgamma2|Plcg-2	phospholipase C, gamma 2	protein-coding
peak_002366	chr12	81888836	81889529	+	0	NA	intron (NM_018814, intron 1 of 35)	L1MB2|LINE|L1	29152	NM_018814	54604	Mm.86584	NM_018814	ENSMUSG00000021140	Pcnx	2900024E21Rik|3526401J03Rik|AF096286|AI327143|AI413187|Pcnx1|Pcnxl1	pecanex homolog	protein-coding
peak_001727	chr11	70074632	70075044	+	0	NA	Intergenic	Intergenic	-17806	NM_007493	11890	Mm.1357	NM_007493	ENSMUSG00000040963	Asgr2	ASGPR2|Asgr|Asgr-2|HL-2	asialoglycoprotein receptor 2	protein-coding
peak_010006	chr8	79474986	79475366	+	0	NA	Intergenic	Intergenic	-75748	NM_008539	17125	Mm.223717	NM_008539	ENSMUSG00000031681	Smad1	AI528653|Mad1|Madh1|Madr1|Mlp1|MusMLP|dwf-A|mMad1	SMAD family member 1	protein-coding
peak_010535	chr9	71913084	71913338	+	0	NA	intron (NM_001253865, intron 3 of 14)	intron (NM_001253865, intron 3 of 14)	-17115	NM_001253863	21406	Mm.171615	NM_011544	ENSMUSG00000032228	Tcf12	A130037E08Rik|ALF1|HEB|HEBAlt|HTF-4|HTF4|ME1|REB|bHLHb20	transcription factor 12	protein-coding
peak_009999	chr8	75093410	75093735	+	0	NA	promoter-TSS (NM_010442)	promoter-TSS (NM_010442)	-46	NM_010442	15368	Mm.276389	NM_010442	ENSMUSG00000005413	Hmox1	D8Wsu38e|HO-1|HO1|Hemox|Hmox|Hsp32	heme oxygenase 1	protein-coding
peak_004457	chr16	81525470	81525660	+	0	NA	intron (NM_001113208, intron 11 of 17)	L1M2|LINE|L1	324868	NM_010954	17968	Mm.433941	NM_010954	ENSMUSG00000022762	Ncam2	Ncam-2|Ocam|RNCAM	neural cell adhesion molecule 2	protein-coding
peak_000235	chr1	71967699	71968147	+	0	NA	intron (NR_040454, intron 1 of 2)	intron (NR_040454, intron 1 of 2)	37272	NR_040454	71134	Mm.370574	NR_040454	ENSMUSG00000101848	4933417E11Rik	-	RIKEN cDNA 4933417E11 gene	ncRNA
peak_005630	chr19	43670344	43670949	+	0	NA	intron (NM_145156, intron 1 of 3)	intron (NM_145156, intron 1 of 3)	4235	NM_145156	246696	Mm.23827	NM_145156	ENSMUSG00000040414	Slc25a28	Mfrn2|Mrs3/4	solute carrier family 25, member 28	protein-coding
peak_001500	chr11	9531728	9532254	+	0	NA	intron (NM_178259, intron 45 of 61)	intron (NM_178259, intron 45 of 61)	340049	NM_178259	268379	Mm.39270	NM_178259	ENSMUSG00000004668	Abca13	9830132L24|A930002G16Rik|AI956815	ATP-binding cassette, sub-family A (ABC1), member 13	protein-coding
peak_001098	chr10	58351563	58352212	+	0	NA	promoter-TSS (NM_001359116)	promoter-TSS (NM_001359116)	-76	NM_001359116	110829	Mm.57734	NM_026148	ENSMUSG00000019920	Lims1	2310016J22Rik|4921524A02Rik|AI507642|AU021743|AW551584|C430041B13Rik|Lims1l|PINCH|PINCH1	LIM and senescent cell antigen-like domains 1	protein-coding
peak_005834	chr2	19300183	19300741	+	0	NA	intron (NM_001081083, intron 17 of 19)	intron (NM_001081083, intron 17 of 19)	-43855	NR_126563	108871	Mm.107666	NR_126563		4930447M23Rik	-	RIKEN cDNA 4930447M23 gene	ncRNA
peak_005237	chr18	69575431	69575636	+	0	NA	intron (NM_001361127, intron 8 of 19)	intron (NM_001361127, intron 8 of 19)	229373	NM_001361126	21413	Mm.4269	NM_013685	ENSMUSG00000053477	Tcf4	5730422P05Rik|ASP-I2|E2-2|E2.2|ITF-2|ITF-2b|ITF2|ME2|MITF-2A|MITF-2B|SEF-2|SEF2|SEF2-1|TFE|Tcf-4|bHLHb19	transcription factor 4	protein-coding
peak_009308	chr7	58677214	58677634	+	0	NA	intron (NM_009728, intron 1 of 20)	intron (NM_009728, intron 1 of 20)	19222	NM_009728	11982	Mm.135129	NM_009728	ENSMUSG00000025324	Atp10a	Atp10c|pfatp	ATPase, class V, type 10A	protein-coding
peak_004262	chr16	30938698	30939051	+	0	NA	Intergenic	Intergenic	142558	NM_198626	268880	Mm.286693	NM_198626	ENSMUSG00000047434	Xxylt1	AI480653	xyloside xylosyltransferase 1	protein-coding
peak_007459	chr4	63399061	63399562	+	0	NA	intron (NM_001045514, intron 1 of 21)	intron (NM_001045514, intron 1 of 21)	-1071	NM_001305432	100182	Mm.387725	NM_001045514	ENSMUSG00000039158	Akna	AI597013	AT-hook transcription factor	protein-coding
peak_006220	chr2	117135032	117135510	+	0	NA	intron (NM_001277256, intron 1 of 4)	L1MC4|LINE|L1	14200	NM_033524	114715	Mm.245890	NM_033524	ENSMUSG00000027351	Spred1	5730461F13Rik|AL024345|AW047647	sprouty protein with EVH-1 domain 1, related sequence	protein-coding
peak_003001	chr13	82950548	82950819	+	0	NA	Intergenic	Lx8b|LINE|L1	-252350	NR_039537	100628621		NR_039537	ENSMUSG00000106655	Mir3961	mmu-mir-3961	microRNA 3961	ncRNA
peak_005329	chr19	6268502	6269362	+	0	NA	Intergenic	L1MC4|LINE|L1	4088	NR_029720	387187		NR_029720	ENSMUSG00000065523	Mir192	Mirn192|mir-192|mmu-mir-192	microRNA 192	ncRNA
peak_006748	chr3	40744316	40744599	+	0	NA	Intergenic	Intergenic	-1156	NM_011020	18415	Mm.39330	NM_011020	ENSMUSG00000025757	Hspa4l	94kDa|AI461691|APG-1|Osp94	heat shock protein 4 like	protein-coding
peak_001287	chr10	94497044	94497542	+	0	NA	intron (NM_001359762, intron 2 of 4)	intron (NM_001359762, intron 2 of 4)	-17564	NM_172051	319880	Mm.23047	NM_172051	ENSMUSG00000020023	Tmcc3	A230066D03Rik|AW488095|C630016B22Rik|C88213|Gm1556|Tmcc1	transmembrane and coiled coil domains 3	protein-coding
peak_009246	chr7	43530206	43530887	+	0	NA	intron (NM_001111058, intron 3 of 6)	intron (NM_001111058, intron 3 of 6)	2625	NM_001111058	12489	Mm.140157	NM_021293	ENSMUSG00000004609	Cd33	Siglec-3|gp67	CD33 antigen	protein-coding
peak_007622	chr4	119536550	119537023	+	0	NA	intron (NM_001004178, intron 1 of 3)	MT2B2|LTR|ERVL	1983	NM_001004178	433752	Mm.425205	NM_001004178	ENSMUSG00000087385	Frg2f1	AA415398	FSHD region gene 2 family member 1	protein-coding
peak_007548	chr4	98056375	98056939	+	0	NA	intron (NM_001122952, intron 7 of 10)	URR1A|DNA|hAT-Charlie	279031	NM_010905	18027	Mm.31274	NM_010905	ENSMUSG00000028565	Nfia	1110047K16Rik|9430022M17Rik|CTF|NF1-A|NF1A	nuclear factor I/A	protein-coding
peak_004953	chr17	88132567	88133188	+	0	NA	Intergenic	Intergenic	7365	NM_001190356	225058	Mm.312053	NM_001190356		Gm4832	EG225058	predicted gene 4832	protein-coding
peak_007497	chr4	86657002	86657502	+	0	NA	exon (NM_007408, exon 8 of 8)	exon (NM_007408, exon 8 of 8)	12807	NM_007408	11520	Mm.381	NM_007408	ENSMUSG00000028494	Plin2	AA407157|ADPH|Adfp|Adrp	perilipin 2	protein-coding
peak_005222	chr18	67607350	67607858	+	0	NA	intron (NM_194355, intron 1 of 16)	intron (NM_194355, intron 1 of 16)	3302	NM_194355	68166	Mm.208723	NM_176832	ENSMUSG00000024533	Spire1	6030430B19Rik|AI415299|AU022898|AW550622|Spir-1	spire type actin nucleation factor 1	protein-coding
peak_008228	chr5	103783195	103783698	+	0	NA	intron (NM_133919, intron 2 of 19)	intron (NM_133919, intron 2 of 19)	28873	NM_001080798	17355	Mm.6949	NM_133919	ENSMUSG00000029313	Aff1	9630032B01Rik|AW319193|Af4|Mllt2h|Rob	AF4/FMR2 family, member 1	protein-coding
peak_003092	chr13	101523403	101524795	+	0	NA	Intergenic	Intergenic	-126519	NR_046187	78136	Mm.399065	NR_046187		4922502H24Rik	-	RIKEN cDNA 4922502H24 gene	ncRNA
peak_009293	chr7	49395979	49396625	+	0	NA	intron (NM_001111016, intron 4 of 38)	intron (NM_001111016, intron 4 of 38)	150113	NM_175272	78286	Mm.333881	NM_175272	ENSMUSG00000052512	Nav2	5330421F07Rik|AU067780|BQ960892|HELAD1|POMFIL2|RAINB1|RAINB2|Unc53H2|mKIAA3015	neuron navigator 2	protein-coding
peak_002239	chr12	51835055	51835471	+	0	NA	Intergenic	Intergenic	-5727	NM_144788	207304	Mm.249391	NM_144788	ENSMUSG00000035247	Hectd1	A630086P08Rik|AI844876|b2b327Clo|opm	HECT domain E3 ubiquitin protein ligase 1	protein-coding
peak_005965	chr2	49424937	49425206	+	0	NA	Intergenic	Intergenic	-26415	NM_172663	227867	Mm.29167	NM_172663	ENSMUSG00000069495	Epc2	5830499L14|D2Ertd694e	enhancer of polycomb homolog 2	protein-coding
peak_010122	chr8	117364826	117365150	+	0	NA	intron (NM_028941, intron 1 of 20)	intron (NM_028941, intron 1 of 20)	15818	NM_028941	74440	Mm.233181	NM_028941	ENSMUSG00000034390	Cmip	4933407C03Rik|5830471E12Rik|AI314065|AI464126	c-Maf inducing protein	protein-coding
peak_008990	chr6	127236354	127237103	+	0	NA	Intergenic	Intergenic	71239	NR_073373	232386	Mm.257367	NR_073373	ENSMUSG00000107153	Gm38404	D130058E03	predicted gene, 38404	ncRNA
peak_000502	chr1	138275059	138275435	+	0	NA	intron (NM_177397, intron 1 of 2)	intron (NM_177397, intron 1 of 2)	1509	NM_177397	338375	Mm.114424	NM_177397	ENSMUSG00000026394	Atp6v1g3	-	ATPase, H+ transporting, lysosomal V1 subunit G3	protein-coding
peak_007142	chr3	133548656	133549470	+	0	NA	Intergenic	B3A|SINE|B2	-4673	NM_001346736	214133	Mm.347816	NM_145989	ENSMUSG00000040943	Tet2	Ayu17-449|E130014J05Rik|mKIAA1546	tet methylcytosine dioxygenase 2	protein-coding
peak_005972	chr2	50552350	50552842	+	0	NA	Intergenic	Intergenic	197571	NR_154590	102634280		NR_154590		Gm48908	-	predicted gene 48908	ncRNA
peak_008036	chr5	62842848	62843665	+	0	NA	intron (NM_001170705, intron 7 of 9)	intron (NM_001170705, intron 7 of 9)	31600	NM_001170705	100322896		NM_001170705	ENSMUSG00000090326	Dthd1	Gm17384	death domain containing 1	protein-coding
peak_000576	chr1	152904665	152904894	+	0	NA	Intergenic	Intergenic	-2133	NM_001005507	226517	Mm.270775	NM_001005507	ENSMUSG00000042772	Smg7	9430023P16Rik|mKIAA0250	Smg-7 homolog, nonsense mediated mRNA decay factor (C. elegans)	protein-coding
peak_006097	chr2	75730912	75731631	+	0	NA	Intergenic	Intergenic	-26608	NM_010902	18024	Mm.1025	NM_010902	ENSMUSG00000015839	Nfe2l2	Nrf2	nuclear factor, erythroid derived 2, like 2	protein-coding
peak_000118	chr1	40688740	40688970	+	0	NA	intron (NM_001033289, intron 1 of 11)	intron (NM_001033289, intron 1 of 11)	7143	NM_001033289	226999	Mm.256414	NM_001033289	ENSMUSG00000026062	Slc9a2	2210416H12Rik|4932415O19Rik|AV333884|NHE2	solute carrier family 9 (sodium/hydrogen exchanger), member 2	protein-coding
peak_005879	chr2	28841810	28841972	+	0	NA	intron (NM_001033294, intron 1 of 19)	intron (NM_001033294, intron 1 of 19)	1485	NM_001033294	227674	Mm.44179	NM_001033294	ENSMUSG00000026806	Ddx31	5830444G11Rik|Gm997	DEAD/H (Asp-Glu-Ala-Asp/His) box polypeptide 31	protein-coding
peak_005379	chr19	11411542	11411816	+	0	NA	intron (NM_029499, intron 1 of 6)	intron (NM_029499, intron 1 of 6)	4018	NM_029499	64380	Mm.440715	NM_029499	ENSMUSG00000024675	Ms4a4c	5830413L19Rik|AI449185|Ms4a9	membrane-spanning 4-domains, subfamily A, member 4C	protein-coding
peak_002819	chr13	43217750	43218008	+	0	NA	intron (NM_001033399, intron 1 of 1)	intron (NM_001033399, intron 1 of 1)	-46378	NM_001252640	67046	Mm.269213	NM_025935	ENSMUSG00000021368	Tbc1d7	2610009C09Rik	TBC1 domain family, member 7	protein-coding
peak_006517	chr2	164009003	164009487	+	0	NA	intron (NM_018753, intron 1 of 5)	intron (NM_018753, intron 1 of 5)	14048	NM_018753	54401	Mm.34319	NM_018753	ENSMUSG00000018326	Ywhab	1300003C17Rik|14-3-3b	tyrosine 3-monooxygenase/tryptophan 5-monooxygenase activation protein, beta polypeptide	protein-coding
peak_001089	chr10	57492070	57492424	+	0	NA	intron (NM_008297, intron 1 of 11)	RLTR20D|LTR|ERVK	5862	NM_008297	15500	Mm.261395	NM_008297	ENSMUSG00000019878	Hsf2	AI661205	heat shock factor 2	protein-coding
peak_002027	chr11	114884763	114885146	+	0	NA	Intergenic	Intergenic	-5087	NM_001347654	217303	Mm.294439	NM_170758	ENSMUSG00000034652	Cd300a	B230315M08Rik|Clm8|LMIR1|MAIR-1|MAIR-I|MAIR-Ia|MMAC8|Pigr4|mcpir1	CD300A molecule	protein-coding
peak_004290	chr16	35764068	35764367	+	0	NA	intron (NM_153550, intron 1 of 8)	intron (NM_153550, intron 1 of 8)	5153	NM_153550	224132	Mm.24094	NM_153550	ENSMUSG00000022848	Slc49a4	Dirc2|RCC4	solute carrier family 49 member 4	protein-coding
peak_009843	chr8	33491928	33492318	+	0	NA	Intergenic	Intergenic	7812	NR_033589	628431	Mm.376526	NR_033589		Hmgb1-rs17	Hmg1-rs17	high mobility group box 1, related sequence 17	pseudo
peak_003140	chr13	110960187	110960553	+	0	NA	Intergenic	Intergenic	-56524	NR_131194	102636142	Mm.417611	NR_131194		4930526H09Rik	-	RIKEN cDNA 4930526H09 gene	ncRNA
peak_009880	chr8	40387973	40388848	+	0	NA	Intergenic	Intergenic	-35405	NM_178395	70546	Mm.34326	NM_178395	ENSMUSG00000039470	Zdhhc2	5730415P04Rik|6430583A19Rik|DHHC-2	zinc finger, DHHC domain containing 2	protein-coding
peak_005697	chr19	56720863	56721280	+	0	NA	Intergenic	Intergenic	-1046	NM_007419	11554	Mm.46797	NM_007419	ENSMUSG00000035283	Adrb1	Adrb-1|beta-AR	adrenergic receptor, beta 1	protein-coding
peak_005318	chr19	5444410	5444945	+	0	NA	Intergenic	L1MB5|LINE|L1	-3021	NM_010235	14283	Mm.6215	NM_010235	ENSMUSG00000024912	Fosl1	AW538199|Fra1|fra-1	fos-like antigen 1	protein-coding
peak_003374	chr14	51134195	51134528	+	0	NA	Intergenic	L1Md_F2|LINE|L1	5297	NR_153407	78416	Mm.103835	NM_030098	ENSMUSG00000021880	Rnase6	9530043P15Rik|BB119466	ribonuclease, RNase A family, 6	protein-coding
peak_004697	chr17	31024052	31024594	+	0	NA	Intergenic	Intergenic	-33371	NM_009593	11307	Mm.15691	NM_009593	ENSMUSG00000024030	Abcg1	AW413978|Abc8|White	ATP binding cassette subfamily G member 1	protein-coding
peak_009774	chr8	11098460	11098729	+	0	NA	Intergenic	Intergenic	-89665	NM_001081212	384783	Mm.407207	NM_001081212	ENSMUSG00000038894	Irs2	Irs-2	insulin receptor substrate 2	protein-coding
peak_004613	chr17	17447766	17448068	+	0	NA	intron (NM_025681, intron 4 of 5)	intron (NM_025681, intron 4 of 5)	45231	NM_025681	66643	Mm.268018	NM_025681	ENSMUSG00000047786	Lix1	5730466L18Rik	limb and CNS expressed 1	protein-coding
peak_006885	chr3	84666033	84666356	+	0	NA	promoter-TSS (NM_177260)	promoter-TSS (NM_177260)	2	NM_177260	320782	Mm.107370	NM_177260	ENSMUSG00000056498	Tmem154	9930117H01Rik	transmembrane protein 154	protein-coding
peak_006810	chr3	60528034	60528737	+	0	NA	intron (NM_001253709, intron 1 of 8)	intron (NM_001253709, intron 1 of 8)	27206	NM_001253708	56758	Mm.255723	NM_020007	ENSMUSG00000027763	Mbnl1	Mbnl|mKIAA0428	muscleblind like splicing factor 1	protein-coding
peak_004990	chr18	7309158	7309742	+	0	NA	Intergenic	Intergenic	-11514	NM_001357492	74934	Mm.107918	NM_001081393	ENSMUSG00000061802	Armc4	4930463I21Rik|b2b227.1Clo|b2b643Clo	armadillo repeat containing 4	protein-coding
peak_009908	chr8	46763579	46763946	+	0	NA	intron (NM_008391, intron 1 of 8)	intron (NM_008391, intron 1 of 8)	24017	NM_008391	16363	Mm.1149	NM_008391	ENSMUSG00000031627	Irf2	9830146E22Rik|AI646973|Irf-2	interferon regulatory factor 2	protein-coding
peak_002244	chr12	52314706	52315291	+	0	NA	Intergenic	Intergenic	165611	NR_136881	102638611	Mm.363799	NR_136881	ENSMUSG00000111982	Gm35135	-	predicted gene, 35135	ncRNA
peak_010523	chr9	70284509	70284949	+	0	NA	intron (NM_181072, intron 1 of 27)	intron (NM_181072, intron 1 of 27)	77379	NM_181072	71602	Mm.249311	NM_181072	ENSMUSG00000032220	Myo1e	2310020N23Rik|9130023P14Rik|AA407778|myosin-1e|myr 3	myosin IE	protein-coding
peak_007441	chr4	59457880	59458320	+	0	NA	Intergenic	Zaphod|DNA|hAT-Tip100	-19467	NM_001163288	634731	Mm.483589	NM_001163288	ENSMUSG00000038578	Susd1	A530080P10|Gm12528	sushi domain containing 1	protein-coding
peak_007156	chr3	136726517	136727131	+	0	NA	intron (NM_001293622, intron 1 of 12)	RLTR13D2|LTR|ERVK	56758	NM_001293622	19055	Mm.331389	NM_008913	ENSMUSG00000028161	Ppp3ca	2900074D19Rik|CN|Caln|Calna|CnA	protein phosphatase 3, catalytic subunit, alpha isoform	protein-coding
peak_005993	chr2	58171656	58172181	+	0	NA	intron (NR_045895, intron 3 of 3)	intron (NR_045895, intron 3 of 3)	7944	NR_045895	100042926	Mm.446515	NR_045895	ENSMUSG00000086862	Gm13546	-	predicted gene 13546	ncRNA
peak_006319	chr2	129595621	129595935	+	0	NA	intron (NM_001355160, intron 1 of 7)	intron (NM_001355160, intron 1 of 7)	316	NM_001355160	19261	Mm.1682	NM_007547	ENSMUSG00000037902	Sirpa	AI835480|Bit|CD172a|P84|Ptpns1|SHP-1|SHPS-1|SIRP	signal-regulatory protein alpha	protein-coding
peak_005815	chr2	14191841	14192695	+	0	NA	exon (NM_001081310, exon 2 of 4)	exon (NM_001081310, exon 2 of 4)	17744	NM_001081310	625286	Mm.158781	NM_001081310	ENSMUSG00000061531	Tmem236	2010003H20Rik|Fam23a|Gm613	transmembrane protein 236	protein-coding
peak_003832	chr15	59678750	59679643	+	0	NA	Intergenic	Intergenic	30542	NM_144549	211770	Mm.40298	NM_144549	ENSMUSG00000032501	Trib1	A530090O15Rik|TRB-1|Trb1	tribbles pseudokinase 1	protein-coding
peak_009362	chr7	68682461	68683257	+	0	NA	Intergenic	MLT1A|LTR|ERVL-MaLR	64403	NR_003648	384639	Mm.261760	NM_001013781		Gm5334	EG384639	tetraspanin 7 pseudogene	pseudo
peak_010910	chrX	140544603	140544970	+	0	NA	intron (NM_010286, intron 1 of 3)	intron (NM_010286, intron 1 of 3)	-2118	NR_122039	14605	Mm.22216	NM_010286	ENSMUSG00000031431	Tsc22d3	DIP|Dsip1|Gilz|TSC-22R|Tilz3	TSC22 domain family, member 3	protein-coding
peak_007721	chr4	136028953	136029459	+	0	NA	Intergenic	Intergenic	-7557	NM_013736	27224	Mm.27663	NM_013736	ENSMUSG00000028668	Eloa	110kDa|AA408125|Tceb3|Tceb3a	elongin A	protein-coding
peak_002143	chr12	21370162	21370717	+	0	NA	intron (NR_120376, intron 1 of 18)	intron (NR_120376, intron 1 of 18)	3193	NR_102380	11491	Mm.27681	NM_009615	ENSMUSG00000052593	Adam17	CD156b|Tace	a disintegrin and metallopeptidase domain 17	protein-coding
peak_002845	chr13	45108912	45109504	+	0	NA	Intergenic	Intergenic	-107112	NM_025772	94245	Mm.352311	NM_025772	ENSMUSG00000057531	Dtnbp1	5430437B18Rik|AW048963|Bloc1s8|dysbindin|sdy	dystrobrevin binding protein 1	protein-coding
peak_005668	chr19	53251382	53252038	+	0	NA	intron (NR_036590, intron 1 of 2)	intron (NR_036590, intron 1 of 2)	3495	NR_036590	69319	Mm.57452	NR_036590	ENSMUSG00000118314	1700001K23Rik	-	RIKEN cDNA 1700001K23 gene	ncRNA
peak_009758	chr8	3665305	3665836	+	0	NA	promoter-TSS (NM_026985)	promoter-TSS (NM_026985)	-192	NM_026985	69189	Mm.175176	NM_026985	ENSMUSG00000013974	Mcemp1	1810033B17Rik	mast cell expressed membrane protein 1	protein-coding
peak_008155	chr5	92266673	92266986	+	0	NA	intron (NM_025972, intron 4 of 10)	intron (NM_025972, intron 4 of 10)	-10551	NM_011148	19023	Mm.87155	NM_011148	ENSMUSG00000029410	Ppef2	-	protein phosphatase, EF hand calcium-binding domain 2	protein-coding
peak_004477	chr16	87699727	87699972	+	0	NA	intron (NM_007520, intron 1 of 4)	intron (NM_007520, intron 1 of 4)	895	NM_007520	12013	Mm.26147	NM_007520	ENSMUSG00000025612	Bach1	6230421P05Rik|AI323795	BTB and CNC homology 1, basic leucine zipper transcription factor 1	protein-coding
peak_001937	chr11	98809336	98809815	+	0	NA	promoter-TSS (NM_138660)	promoter-TSS (NM_138660)	-233	NM_138660	192160	Mm.40120	NM_138660	ENSMUSG00000078676	Casc3	Btz|Mln51	cancer susceptibility candidate 3	protein-coding
peak_006013	chr2	60797332	60797888	+	0	NA	intron (NM_020296, intron 3 of 13)	intron (NM_020296, intron 3 of 13)	-75007	NM_001159564	16420	Mm.98193	NM_021359	ENSMUSG00000026971	Itgb6	2210409C20Rik|4831415H04Rik	integrin beta 6	protein-coding
peak_009388	chr7	75618663	75619127	+	0	NA	intron (NM_029332, intron 8 of 36)	intron (NM_029332, intron 8 of 36)	163361	NM_029332	75547	Mm.216107	NM_029332	ENSMUSG00000066406	Akap13	1700026G02Rik|5730522G15Rik|5830460E08Rik|AKAP-13|AKAP-Lbc|BRX|Ht31|LBC|PROTO-LB|PROTO-LBC	A kinase (PRKA) anchor protein 13	protein-coding
peak_002434	chr12	91585284	91585636	+	0	NA	intron (NM_031391, intron 2 of 8)	intron (NM_031391, intron 2 of 8)	4189	NM_031391	83602	Mm.275728	NM_031391	ENSMUSG00000020962	Gtf2a1	6330549H03Rik|AA536742|AA959775|AW060250|TfIIAa/b|Tfiia1	general transcription factor II A, 1	protein-coding
peak_008826	chr6	99335106	99335598	+	0	NA	intron (NM_053202, intron 1 of 18)	intron (NM_053202, intron 1 of 18)	-68837	NM_001197321	108655	Mm.234965	NM_053202	ENSMUSG00000030067	Foxp1	3110052D19Rik|4932443N09Rik|AI461938|AW494214	forkhead box P1	protein-coding
peak_004026	chr15	88870881	88871187	+	0	NA	Intergenic	Intergenic	8840	NM_145478	223775	Mm.400129	NM_145478	ENSMUSG00000035828	Pim3	BC026639|Kid1	proviral integration site 3	protein-coding
peak_000803	chr1	191183208	191183631	+	0	NA	promoter-TSS (NM_007498)	promoter-TSS (NM_007498)	-86	NM_007498	11910	Mm.2706	NM_007498	ENSMUSG00000026628	Atf3	LRG-21	activating transcription factor 3	protein-coding
peak_003646	chr15	8455188	8455497	+	0	NA	Intergenic	Intergenic	-10879	NM_201232	71175	Mm.240329	NM_027707	ENSMUSG00000022141	Nipbl	Idn3	NIPBL cohesin loading factor	protein-coding
peak_006510	chr2	160648682	160649185	+	0	NA	intron (NM_009408, intron 2 of 20)	intron (NM_009408, intron 2 of 20)	3036	NM_009408	21969	Mm.217233	NM_009408	ENSMUSG00000070544	Top1	AI467334|D130064I21Rik|Top-1	topoisomerase (DNA) I	protein-coding
peak_004592	chr17	12158512	12158845	+	0	NA	intron (NM_026644, intron 2 of 8)	intron (NM_026644, intron 2 of 8)	39394	NM_026644	68262	Mm.258300	NM_026644	ENSMUSG00000023827	Agpat4	1500003P24Rik	1-acylglycerol-3-phosphate O-acyltransferase 4 (lysophosphatidic acid acyltransferase, delta)	protein-coding
peak_006783	chr3	57525210	57525983	+	0	NA	intron (NM_133784, intron 2 of 6)	MTC|LTR|ERVL-MaLR	50280	NM_133784	97064	Mm.405029	NM_133784	ENSMUSG00000027803	Wwtr1	2310058J06Rik|2610021I22Rik|C78399|Taz	WW domain containing transcription regulator 1	protein-coding
peak_001544	chr11	22857096	22857343	+	0	NA	intron (NM_001169114, intron 1 of 1)	intron (NM_001169114, intron 1 of 1)	2516	NM_016888	53625	Mm.395495	NM_016888	ENSMUSG00000051650	B3gnt2	AA408337|AA409404|AW260308|B3Galt6|B3gnt1|BGnT-1|BGnT-2|BGnT1|BGnT2|Beta3gnt	UDP-GlcNAc:betaGal beta-1,3-N-acetylglucosaminyltransferase 2	protein-coding
peak_003884	chr15	64075815	64076090	+	0	NA	Intergenic	Intergenic	-15504	NM_001360037	223601	Mm.246108	NM_144846	ENSMUSG00000022378	Fam49b	0910001A06Rik|AW122079	family with sequence similarity 49, member B	protein-coding
peak_004979	chr18	5414005	5414439	+	0	NA	Intergenic	Intergenic	-79415	NM_001360447	240186	Mm.118257	NM_178722	ENSMUSG00000050945	Zfp438	9430031G09|9430091M14Rik|B830013J05Rik	zinc finger protein 438	protein-coding
peak_006177	chr2	102201356	102201872	+	0	NA	Intergenic	A-rich|Low_complexity|Low_complexity	-15154	NM_001290784	241576	Mm.489740	NM_178886	ENSMUSG00000048058	Ldlrad3	6430500P08|AI194318|Lrad3	low density lipoprotein receptor class A domain containing 3	protein-coding
peak_007673	chr4	132403019	132403363	+	0	NA	intron (NM_175306, intron 2 of 13)	intron (NM_175306, intron 2 of 13)	19255	NM_001161797	100169	Mm.158361	NM_175306	ENSMUSG00000066043	Phactr4	3110001B12Rik|AI527228|AW495572|C330013F19Rik|N28169|mKIAA4120	phosphatase and actin regulator 4	protein-coding
peak_006525	chr2	164804883	164805226	+	0	NA	promoter-TSS (NM_001362757)	promoter-TSS (NM_001362757)	-60	NM_178375	67538	Mm.33184	NM_178375	ENSMUSG00000045822	Zswim3	4921517A06Rik|C86566	zinc finger SWIM-type containing 3	protein-coding
peak_000469	chr1	133685744	133686322	+	0	NA	intron (NM_001159649, intron 2 of 5)	intron (NM_001159649, intron 2 of 5)	3983	NM_172842	240754	Mm.36534	NM_172842	ENSMUSG00000051998	Lax1	A530029E09|E430019B13Rik	lymphocyte transmembrane adaptor 1	protein-coding
peak_010884	chrX	106148290	106148714	+	0	NA	intron (NM_205820, intron 2 of 2)	intron (NM_205820, intron 2 of 2)	5227	NM_205820	279572	Mm.336203	NM_205820	ENSMUSG00000033777	Tlr13	AI666735|Gm713	toll-like receptor 13	protein-coding
peak_001445	chr10	121796007	121796427	+	0	NA	intron (NM_001081037, intron 18 of 21)	intron (NM_001081037, intron 18 of 21)	56287	NM_001359720	270802	Mm.209172	NM_173022	ENSMUSG00000053684	BC048403	E030027L10	cDNA sequence BC048403	protein-coding
peak_003486	chr14	70370863	70371247	+	0	NA	Intergenic	ORR1B1|LTR|ERVL-MaLR	-19631	NM_001135151	213053	Mm.270647	NM_144808	ENSMUSG00000022094	Slc39a14	FAD-123|ZIP-14|Zip14|fad123	solute carrier family 39 (zinc transporter), member 14	protein-coding
peak_009503	chr7	97027573	97027907	+	0	NA	intron (NM_153591, intron 7 of 13)	RLTR17B_Mm|LTR|ERVK	-54011	NM_001162477	14389	Mm.42033	NM_010248	ENSMUSG00000004508	Gab2	AI463667|D130058I17Rik|p97	growth factor receptor bound protein 2-associated protein 2	protein-coding
peak_007629	chr4	120992965	120993442	+	0	NA	intron (NM_133716, intron 1 of 9)	intron (NM_133716, intron 1 of 9)	-19881	NR_105982	102465614		NR_105982	ENSMUSG00000106436	Mir7015	mmu-mir-7015	microRNA 7015	ncRNA
peak_007180	chr3	143912273	143912767	+	0	NA	Intergenic	Intergenic	-200377	NR_040405	621809	Mm.360134	NR_040405	ENSMUSG00000105279	Gm6260	EG621809	predicted gene 6260	ncRNA
peak_010699	chr9	113708908	113709235	+	0	NA	promoter-TSS (NM_001164678)	promoter-TSS (NM_001164678)	-812	NM_011052	18571	Mm.29816	NM_011052	ENSMUSG00000032504	Pdcd6ip	AI480591|AW544830|Aip1|Alix|C76364|Eig2|mKIAA1375	programmed cell death 6 interacting protein	protein-coding
peak_001543	chr11	22853856	22854211	+	0	NA	intron (NM_001169114, intron 1 of 1)	intron (NM_001169114, intron 1 of 1)	5702	NM_016888	53625	Mm.395495	NM_016888	ENSMUSG00000051650	B3gnt2	AA408337|AA409404|AW260308|B3Galt6|B3gnt1|BGnT-1|BGnT-2|BGnT1|BGnT2|Beta3gnt	UDP-GlcNAc:betaGal beta-1,3-N-acetylglucosaminyltransferase 2	protein-coding
peak_000596	chr1	155145663	155145881	+	0	NA	intron (NM_001355062, intron 1 of 5)	intron (NM_001355062, intron 1 of 5)	1042	NM_001355063	15064	Mm.7580	NM_008209	ENSMUSG00000026471	Mr1	H2ls	major histocompatibility complex, class I-related	protein-coding
peak_004093	chr15	101113232	101113572	+	0	NA	Intergenic	Intergenic	-2353	NM_144790	208258	Mm.152952	NM_144790	ENSMUSG00000047034	Ankrd33	A930021G21Rik|Panky|Panky-a	ankyrin repeat domain 33	protein-coding
peak_007696	chr4	133942698	133943499	+	0	NA	Intergenic	RMER19B|LTR|ERVK	24893	NM_016957	15331	Mm.319660	NM_016957	ENSMUSG00000003038	Hmgn2	HMG-17|Hmg17	high mobility group nucleosomal binding domain 2	protein-coding
peak_000132	chr1	51493766	51494335	+	0	NA	Intergenic	Intergenic	-15651	NM_001310549	109019	Mm.196290	NM_028696	ENSMUSG00000026107	Nabp1	4930434H03Rik|4930442A21Rik|4930488J04Rik|4933440J18Rik|5830411E10Rik|AI852561|Nbp1|Obfc2a|Ssb2	nucleic acid binding protein 1	protein-coding
peak_009626	chr7	118798074	118798497	+	0	NA	intron (NM_027815, intron 19 of 30)	RSINE1|SINE|B4	57328	NM_001168220	66356	Mm.482278	NM_023197	ENSMUSG00000030980	Knop1	2310008H09Rik|Tsg118	lysine rich nucleolar protein 1	protein-coding
peak_010287	chr9	30448482	30448871	+	0	NA	intron (NM_028874, intron 8 of 10)	intron (NM_028874, intron 8 of 10)	21347	NM_028874	102607	Mm.35084	NM_028874	ENSMUSG00000031993	Snx19	3526401K03Rik|AI195321|AI848208|mKIAA0254	sorting nexin 19	protein-coding
peak_003468	chr14	66990838	66991605	+	0	NA	intron (NM_009761, intron 3 of 5)	RSINE1|SINE|B4	17656	NM_009761	12177	Mm.29820	NM_009761	ENSMUSG00000022051	Bnip3l	C86132|D14Ertd719e|Nip3L|Nix	BCL2/adenovirus E1B interacting protein 3-like	protein-coding
peak_007179	chr3	143903515	143903819	+	0	NA	Intergenic	Intergenic	-191524	NR_040405	621809	Mm.360134	NR_040405	ENSMUSG00000105279	Gm6260	EG621809	predicted gene 6260	ncRNA
peak_007399	chr4	55534354	55535075	+	0	NA	Intergenic	Intergenic	-2239	NM_010637	16600	Mm.4325	NM_010637	ENSMUSG00000003032	Klf4	EZF|Gklf|Zie	Kruppel-like factor 4 (gut)	protein-coding
peak_006859	chr3	79935954	79936506	+	0	NA	intron (NM_133187, intron 2 of 3)	intron (NM_133187, intron 2 of 3)	50300	NM_133187	68659	Mm.427274	NM_133187	ENSMUSG00000027955	Gask1b	1110032E23Rik|2210419I08Rik|AV011458|Ened|Fam198b|GaskbB	golgi associated kinase 1B	protein-coding
peak_001471	chr10	128131350	128131587	+	0	NA	3' UTR (NM_019711, exon 13 of 13)	3' UTR (NM_019711, exon 13 of 13)	38685	NM_054078	116848	Mm.252213	NM_054078	ENSMUSG00000040054	Baz2a	AA415431|C030005G16Rik|C78388|Tip5|Walp3|mKIAA0314	bromodomain adjacent to zinc finger domain, 2A	protein-coding
peak_006019	chr2	60877880	60878345	+	0	NA	intron (NM_020296, intron 1 of 13)	intron (NM_020296, intron 1 of 13)	3326	NM_001141932	56878	Mm.259667	NM_020296	ENSMUSG00000026970	Rbms1	2600014B10Rik|AI255215|MSSP-1|MSSP-2|MSSP-3|YC1	RNA binding motif, single stranded interacting protein 1	protein-coding
peak_006966	chr3	98024316	98024875	+	0	NA	intron (NM_010928, intron 1 of 33)	intron (NM_010928, intron 1 of 33)	11057	NM_010928	18129	Mm.485843	NM_010928	ENSMUSG00000027878	Notch2	AI853703|N2	notch 2	protein-coding
peak_000516	chr1	143001150	143001469	+	0	NA	Intergenic	Lx8b|LINE|L1	-639388	NM_020025	26878	Mm.285580	NM_020025	ENSMUSG00000033849	B3galt2	-	UDP-Gal:betaGlcNAc beta 1,3-galactosyltransferase, polypeptide 2	protein-coding
peak_004867	chr17	71264771	71265218	+	0	NA	intron (NM_001357336, intron 4 of 7)	intron (NM_001357336, intron 4 of 7)	46017	NM_001357337	246707	Mm.23462	NM_145158	ENSMUSG00000024053	Emilin2	FOAP-10	elastin microfibril interfacer 2	protein-coding
peak_000123	chr1	43810933	43811358	+	0	NA	intron (NM_001368288, intron 1 of 14)	intron (NM_001368288, intron 1 of 14)	15439	NM_001368289	67883	Mm.387202	NM_026430	ENSMUSG00000057363	Uxs1	1600025I13Rik|AI451869|AI649125|AW550562	UDP-glucuronate decarboxylase 1	protein-coding
peak_010742	chr9	121423703	121424289	+	0	NA	intron (NM_001357968, intron 1 of 14)	intron (NM_001357968, intron 1 of 14)	20550	NM_001357968	67095	Mm.491112	NM_175114	ENSMUSG00000032536	Trak1	2310001H13Rik|AI413908|AI467545|hyrt|mKIAA1042	trafficking protein, kinesin binding 1	protein-coding
peak_009128	chr6	149343822	149344038	+	0	NA	Intergenic	Intergenic	34516	NM_001289662	67246	Mm.333515	NM_026054	ENSMUSG00000032712	Resf1	2810474O19Rik|6720435I21Rik|AA536804|AU020969|GET	retroelement silencing factor 1	protein-coding
peak_002916	chr13	58592945	58593647	+	0	NA	intron (NM_022317, intron 1 of 17)	intron (NM_022317, intron 1 of 17)	17581	NM_022317	114304	Mm.18188	NM_022317	ENSMUSG00000021553	Slc28a3	Cnt3	solute carrier family 28 (sodium-coupled nucleoside transporter), member 3	protein-coding
peak_007927	chr5	24687679	24688148	+	0	NA	intron (NM_001305264, intron 1 of 14)	intron (NM_001305264, intron 1 of 14)	2098	NM_001305264	53312	Mm.5856	NM_016736	ENSMUSG00000028954	Nub1	4931404D21Rik|6330412F12Rik|BS4|NY-REN-18	negative regulator of ubiquitin-like proteins 1	protein-coding
peak_000761	chr1	182283120	182283788	+	0	NA	promoter-TSS (NM_007853)	promoter-TSS (NM_007853)	-653	NM_007853	13244	Mm.29648	NM_007853	ENSMUSG00000038633	Degs1	AA536663|Degs|Des1|Mdes	delta(4)-desaturase, sphingolipid 1	protein-coding
peak_006285	chr2	128057895	128058157	+	0	NA	intron (NM_028765, intron 14 of 17)	intron (NM_028765, intron 14 of 17)	-68012	NM_207681	12125	Mm.141083	NM_009754	ENSMUSG00000027381	Bcl2l11	1500006F24Rik|Bim|Bod|bcl2-L-11	BCL2-like 11 (apoptosis facilitator)	protein-coding
peak_005524	chr19	30107107	30107857	+	0	NA	intron (NM_138595, intron 21 of 24)	intron (NM_138595, intron 21 of 24)	67959	NM_138595	104174	Mm.274852	NM_138595	ENSMUSG00000024827	Gldc	D030049L12Rik|D19Wsu57e|b2b2679Clo	glycine decarboxylase	protein-coding
peak_003119	chr13	107903546	107903723	+	0	NA	Intergenic	Intergenic	-13570	NM_145456	67263	Mm.490418	NM_145456		Zswim6	2900036G02Rik|mKIAA1577	zinc finger SWIM-type containing 6	protein-coding
peak_009945	chr8	64831772	64832185	+	0	NA	intron (NM_178633, intron 2 of 14)	intron (NM_178633, intron 2 of 14)	17946	NM_178633	77113	Mm.350347	NM_178633	ENSMUSG00000031605	Klhl2	6030411N21Rik|8530402H02Rik|ABP-KELCH|AU020744|Mav	kelch-like 2, Mayven	protein-coding
peak_007097	chr3	123381422	123381870	+	0	NA	intron (NM_201638, intron 3 of 10)	Lx8|LINE|L1	4344	NM_201638	210529	Mm.260039	NM_201638	ENSMUSG00000028114	Mettl14	G430022H21Rik|mKIAA1627	methyltransferase like 14	protein-coding
peak_002488	chr12	102445479	102445883	+	0	NA	Intergenic	Intergenic	-5868	NM_011175	19141	Mm.17185	NM_011175	ENSMUSG00000021190	Lgmn	AEP|AI746452|AU022324|Prsc1	legumain	protein-coding
peak_001828	chr11	83271627	83271949	+	0	NA	Intergenic	Intergenic	14938	NM_001166028	237890	Mm.297670	NM_001166028	ENSMUSG00000082101	Slfn14	Gm20|Slfn14-ps	schlafen 14	protein-coding
peak_001015	chr10	40095671	40096256	+	0	NA	intron (NM_001114332, intron 1 of 5)	MIRb|SINE|MIR	46291	NM_028247	72472	Mm.186778	NM_028247	ENSMUSG00000019838	Slc16a10	2610103N14Rik|9830169E08|Mct10|PRO0813|TAT1	solute carrier family 16 (monocarboxylic acid transporters), member 10	protein-coding
peak_010365	chr9	46061573	46061953	+	0	NA	intron (NM_027498, intron 1 of 24)	intron (NM_027498, intron 1 of 24)	48943	NM_027498	70661	Mm.219459	NM_027498	ENSMUSG00000034135	Sik3	5730525O22Rik|9030204A07Rik|AI447252|AI846254|AI849445|Qsk|SIK-3|mKIAA0999	SIK family kinase 3	protein-coding
peak_009896	chr8	41017382	41017999	+	0	NA	promoter-TSS (NR_015457)	promoter-TSS (NR_015457)	-48	NR_015457	78849	Mm.440930	NR_015457	ENSMUSG00000084960	B430010I23Rik	-	RIKEN cDNA B430010I23 gene	ncRNA
peak_004970	chr18	4803941	4804565	+	0	NA	Intergenic	Intergenic	-8233	NR_045881	100038439	Mm.387569	NR_045881	ENSMUSG00000097043	Gm10556	-	predicted gene 10556	ncRNA
peak_008531	chr6	17770665	17771120	+	0	NA	intron (NM_001083315, intron 1 of 14)	intron (NM_001083315, intron 1 of 14)	21722	NM_001083315	64213	Mm.12051	NM_022332	ENSMUSG00000029534	St7	9430001H04Rik|Fam4a2|HELG|RAY1|SEN4|TSG7	suppression of tumorigenicity 7	protein-coding
peak_003444	chr14	63128787	63129491	+	0	NA	intron (NM_007798, intron 1 of 9)	intron (NM_007798, intron 1 of 9)	6677	NM_007798	13030	Mm.236553	NM_007798	ENSMUSG00000021939	Ctsb	CB	cathepsin B	protein-coding
peak_005247	chr18	73864779	73865144	+	0	NA	intron (NM_001305882, intron 3 of 8)	Tigger13a|DNA|TcMar-Tigger	1366	NM_001360973	71263	Mm.126220	NM_027741	ENSMUSG00000064036	Mro	4930507C04Rik|4933435E20Rik	maestro	protein-coding
peak_007191	chr3	144701183	144702216	+	0	NA	intron (NM_001282037, intron 6 of 10)	intron (NM_001282037, intron 6 of 10)	18636	NM_001282042	54673	Mm.271775	NM_019464	ENSMUSG00000037062	Sh3glb1	AA409932|AI314629|AU015566|Bif-1|mKIAA0491	SH3-domain GRB2-like B1 (endophilin)	protein-coding
peak_004905	chr17	80172632	80173042	+	0	NA	intron (NM_176963, intron 4 of 6)	intron (NM_176963, intron 4 of 6)	22131	NR_162791	114483355		NR_162791		Mir12189	mmu-mir-12189	microRNA mir-12189	ncRNA
peak_002481	chr12	102292674	102292891	+	0	NA	intron (NM_001161365, intron 1 of 9)	intron (NM_001161365, intron 1 of 9)	9141	NM_001161365	217835	Mm.24145	NM_177620	ENSMUSG00000044456	Rin3	6430500K07|C86933	Ras and Rab interactor 3	protein-coding
peak_001108	chr10	60282757	60283021	+	0	NA	intron (NM_001146121, intron 1 of 13)	intron (NM_001146121, intron 1 of 13)	-1572	NM_001146124	19156	Mm.29978	NM_011179	ENSMUSG00000004207	Psap	AI037048|SGP-1	prosaposin	protein-coding
peak_001429	chr10	118103216	118103964	+	0	NA	Intergenic	Intergenic	-38197	NM_001162905	17245	Mm.101191	NM_010785	ENSMUSG00000020212	Mdm1	Arrd2|Mdm-1	transformed mouse 3T3 cell double minute 1	protein-coding
peak_007038	chr3	108113586	108114315	+	0	NA	intron (NM_010306, intron 5 of 8)	intron (NM_010306, intron 5 of 8)	20884	NM_008141	14686	Mm.439652	NM_008141	ENSMUSG00000009108	Gnat2	AW490837|Gnat-2|Gt-2|Tcalpha	guanine nucleotide binding protein, alpha transducing 2	protein-coding
peak_007725	chr4	136504716	136505171	+	0	NA	intron (NM_024452, intron 1 of 4)	(TTTG)n|Simple_repeat|Simple_repeat	35182	NM_024452	269593	Mm.485824	NM_024452	ENSMUSG00000001089	Luzp1	2700072H04Rik|AI266952|Luzp|mFLJ00226	leucine zipper protein 1	protein-coding
peak_002994	chr13	81107316	81107891	+	0	NA	intron (NM_054053, intron 87 of 89)	intron (NM_054053, intron 87 of 89)	143529	NR_015587	319983	Mm.343027	NR_015587	ENSMUSG00000097098	9330111N05Rik	-	RIKEN cDNA 9330111N05 gene	ncRNA
peak_000925	chr10	19691719	19692285	+	0	NA	Intergenic	Intergenic	-20585	NM_172786	237313	Mm.234667	NM_172786	ENSMUSG00000020007	Il20ra	E230031K19	interleukin 20 receptor, alpha	protein-coding
peak_006493	chr2	159557507	159557831	+	0	NA	Intergenic	Intergenic	-389672	NR_040498	71081	Mm.383491	NR_040498	ENSMUSG00000085198	4933416E03Rik	-	RIKEN cDNA 4933416E03 gene	ncRNA
peak_008507	chr6	15841765	15842217	+	0	NA	Intergenic	Intergenic	121330	NM_175088	16543	Mm.1314	NM_175088	ENSMUSG00000041390	Mdfic	Kdt1|Mdfid	MyoD family inhibitor domain containing	protein-coding
peak_006206	chr2	112267887	112268316	+	0	NA	intron (NM_001362700, intron 1 of 23)	intron (NM_001362700, intron 1 of 23)	1787	NM_001362700	107723	Mm.491155	NM_133648	ENSMUSG00000027130	Slc12a6	9530023I19Rik|KCC3|gaxp	solute carrier family 12, member 6	protein-coding
peak_001003	chr10	34267171	34267823	+	0	NA	Intergenic	Intergenic	-14693	NM_009433	22110	Mm.20445	NM_009433	ENSMUSG00000047514	Tspyl1	Tspyl	testis-specific protein, Y-encoded-like 1	protein-coding
peak_008764	chr6	88009372	88009587	+	0	NA	intron (NM_001293653, intron 3 of 5)	intron (NM_001293653, intron 3 of 5)	10316	NM_001293655	19349	Mm.333233	NM_009005	ENSMUSG00000079477	Rab7	Rab7a	RAB7, member RAS oncogene family	protein-coding
peak_000063	chr1	33883423	33883618	+	0	NA	exon (NM_177235, exon 2 of 7)	exon (NM_177235, exon 2 of 7)	24101	NM_177235	320705	Mm.336619	NM_177235	ENSMUSG00000042182	Bend6	B230209C24Rik	BEN domain containing 6	protein-coding
peak_010848	chrX	72022214	72022635	+	0	NA	Intergenic	Intergenic	30575	NM_007724	12789	Mm.5097	NM_007724	ENSMUSG00000005864	Cnga2	CNG2|Cnca|Cncg4|OCNC1	cyclic nucleotide gated channel alpha 2	protein-coding
peak_003334	chr14	44987901	44988437	+	0	NA	promoter-TSS (NM_008964)	promoter-TSS (NM_008964)	58	NM_008964	19217	Mm.4630	NM_008964	ENSMUSG00000037759	Ptger2	EP2|Ptgerep2	prostaglandin E receptor 2 (subtype EP2)	protein-coding
peak_010156	chr8	122021794	122022154	+	0	NA	intron (NM_001285981, intron 11 of 12)	intron (NM_001285981, intron 11 of 12)	43950	NR_106096	102466915		NR_106096	ENSMUSG00000099140	Mir7237	Gm27482|mmu-mir-7237	microRNA 7237	ncRNA
peak_008194	chr5	99337185	99338076	+	0	NA	intron (NR_030692, intron 3 of 3)	intron (NR_030692, intron 3 of 3)	-84703	NM_145839	320292	Mm.259074	NM_145839	ENSMUSG00000089809	Rasgef1b	4732452O09Rik|GPIgamma4|Gpig4	RasGEF domain family, member 1B	protein-coding
peak_003354	chr14	47187634	47187904	+	0	NA	intron (NM_008102, intron 1 of 5)	intron (NM_008102, intron 1 of 5)	1644	NM_008102	14528	Mm.10651	NM_008102	ENSMUSG00000037580	Gch1	GTP-CH|GTP-CH-I|GTPCH|Gch	GTP cyclohydrolase 1	protein-coding
peak_004141	chr16	11001763	11002191	+	0	NA	Intergenic	MIRb|SINE|MIR	-6921	NR_040518	100043147	Mm.489001	NR_040518	ENSMUSG00000097056	Gm4262	-	predicted gene 4262	ncRNA
peak_010664	chr9	107280352	107281203	+	0	NA	intron (NM_178907, intron 2 of 10)	intron (NM_178907, intron 2 of 10)	8619	NM_001316691	102626	Mm.222612	NM_178907	ENSMUSG00000032577	Mapkapk3	3PK|AI874665|MAPKAP-K3|MAPKAP3|MK-3|MK3|MapkKapk3	mitogen-activated protein kinase-activated protein kinase 3	protein-coding
peak_000262	chr1	74373252	74373642	+	0	NA	Intergenic	Intergenic	-1756	NM_013612	18173	Mm.2913	NM_013612	ENSMUSG00000026177	Slc11a1	Bcg|Ity|Ity1|Lsh|Nramp|Nramp1|ity	solute carrier family 11 (proton-coupled divalent metal ion transporters), member 1	protein-coding
peak_010115	chr8	116892722	116893111	+	0	NA	intron (NM_026844, intron 3 of 3)	intron (NM_026844, intron 3 of 3)	28520	NM_026844	66531	Mm.4011	NM_026844	ENSMUSG00000014633	Cmc2	1110046L09Rik|2310061C15Rik|DC13	COX assembly mitochondrial protein 2	protein-coding
peak_009953	chr8	66444095	66444780	+	0	NA	intron (NM_175188, intron 6 of 7)	intron (NM_175188, intron 6 of 7)	42093	NM_025465	66282	Mm.294985	NM_025465	ENSMUSG00000025591	Tma16	1810029B16Rik	translation machinery associated 16	protein-coding
peak_008484	chr6	5294904	5295079	+	0	NA	intron (NM_183308, intron 1 of 8)	L1M2|LINE|L1	3349	NM_183308	330260	Mm.126984	NM_183308	ENSMUSG00000032667	Pon2	6330405I24Rik|AI481612	paraoxonase 2	protein-coding
peak_006354	chr2	132695672	132695979	+	0	NA	intron (NM_001358261, intron 2 of 2)	intron (NM_001358261, intron 2 of 2)	5227	NM_028637	73747	Mm.284114	NM_028637	ENSMUSG00000044991	Shld1	1110034G24Rik	shieldin complex subunit 1	protein-coding
peak_001805	chr11	79878208	79878469	+	0	NA	Intergenic	Intergenic	84049	NM_144826	216987	Mm.274961	NM_144826	ENSMUSG00000035575	Utp6	4732497O03Rik|HCA66	UTP6 small subunit processome component	protein-coding
peak_008252	chr5	105695919	105696514	+	0	NA	Intergenic	Intergenic	-3753	NM_001122768	231549	Mm.23837	NM_178701	ENSMUSG00000046079	Lrrc8d	2810473G09Rik|4930525N13Rik|A930019F03|Lrrc5	leucine rich repeat containing 8D	protein-coding
peak_003622	chr15	5446313	5447247	+	0	NA	Intergenic	Intergenic	-49538	NR_045274	71432	Mm.291087	NR_045274	ENSMUSG00000110018	5430437J10Rik	-	RIKEN cDNA 5430437J10 gene	ncRNA
peak_008185	chr5	99203264	99203855	+	0	NA	Intergenic	Intergenic	49368	NM_181318	320292	Mm.259074	NM_145839	ENSMUSG00000089809	Rasgef1b	4732452O09Rik|GPIgamma4|Gpig4	RasGEF domain family, member 1B	protein-coding
peak_002019	chr11	111101559	111102070	+	0	NA	Intergenic	Intergenic	35650	NM_008425	16518	Mm.4951	NM_008425	ENSMUSG00000041695	Kcnj2	IRK1|Kcnf1|Kir2.1	potassium inwardly-rectifying channel, subfamily J, member 2	protein-coding
peak_008759	chr6	87541095	87541603	+	0	NA	Intergenic	Intergenic	-8090	NM_001286610	232201	Mm.119564	NM_175476	ENSMUSG00000030047	Arhgap25	A130039I20Rik	Rho GTPase activating protein 25	protein-coding
peak_009878	chr8	40307265	40307532	+	0	NA	promoter-TSS (NM_030110)	promoter-TSS (NM_030110)	531	NR_106126	102466237		NR_106126	ENSMUSG00000098431	Mir7666	Gm27915|mmu-mir-7666	microRNA 7666	ncRNA
peak_001033	chr10	41517356	41518068	+	0	NA	Intergenic	Intergenic	-1788	NM_016898	53599	Mm.269815	NM_016898	ENSMUSG00000019818	Cd164	A115|A24|AA589639|AW540279|MGC-24|MSSP	CD164 antigen	protein-coding
peak_007740	chr4	140975137	140975789	+	0	NA	intron (NM_001355515, intron 5 of 7)	intron (NM_001355515, intron 5 of 7)	-11410	NM_029097	74772	Mm.205625	NM_029097	ENSMUSG00000036622	Atp13a2	1110012E06Rik|AA589443	ATPase type 13A2	protein-coding
peak_001369	chr10	99422270	99422574	+	0	NA	Intergenic	Intergenic	159191	NM_026268	67603	Mm.1791	NM_026268	ENSMUSG00000019960	Dusp6	1300019I03Rik|MKP-3|MKP3|PYST1	dual specificity phosphatase 6	protein-coding
peak_003500	chr14	73122174	73122960	+	0	NA	Intergenic	Intergenic	-19943	NM_001170694	105670	Mm.280068	NM_134083	ENSMUSG00000022106	Rcbtb2	2610028E02Rik|2810420M18Rik|AI448345|AW240694|Chc1l|RC/BTB2	regulator of chromosome condensation (RCC1) and BTB (POZ) domain containing protein 2	protein-coding
peak_005204	chr18	65695453	65695742	+	0	NA	Intergenic	Intergenic	-2671	NM_177028	319888	Mm.183576	NM_177028	ENSMUSG00000046610	Oacyl	5330437I02Rik|Acyl3	O-acyltransferase like	protein-coding
peak_000827	chr10	3741008	3741448	+	0	NA	intron (NM_001159942, intron 1 of 16)	intron (NM_001159942, intron 1 of 16)	851	NM_001159942	213783	Mm.150831	NM_001033253	ENSMUSG00000040624	Plekhg1	D10Ertd733e|Gm521|mKIAA1209	pleckstrin homology domain containing, family G (with RhoGef domain) member 1	protein-coding
peak_008967	chr6	124817889	124818317	+	0	NA	intron (NM_001326594, intron 15 of 19)	intron (NM_001326594, intron 15 of 19)	-3807	NM_009415	21991	Mm.4222	NM_009415	ENSMUSG00000023456	Tpi1	AI255506|TIM|Tpi|Tpi-1	triosephosphate isomerase 1	protein-coding
peak_005894	chr2	31770696	31770875	+	0	NA	intron (NM_001283045, intron 1 of 10)	intron (NM_001283045, intron 1 of 10)	10612	NM_001283045	11350	Mm.1318	NM_009594	ENSMUSG00000026842	Abl1	AI325092|Abl|E430008G22Rik|c-Abl	c-abl oncogene 1, non-receptor tyrosine kinase	protein-coding
peak_006751	chr3	41408302	41408727	+	0	NA	Intergenic	Intergenic	84685	NR_040385	78706	Mm.366094	NR_040385	ENSMUSG00000097639	Platr4	C430002E04Rik	pluripotency associated transcript 4	ncRNA
peak_002308	chr12	73667606	73667891	+	0	NA	intron (NM_008856, intron 2 of 13)	intron (NM_008856, intron 2 of 13)	82952	NM_008856	18755	Mm.341677	NM_008856	ENSMUSG00000021108	Prkch	Pkch	protein kinase C, eta	protein-coding
peak_004704	chr17	32268680	32269078	+	0	NA	intron (NM_198094, intron 1 of 12)	intron (NM_198094, intron 1 of 12)	15244	NM_198094	57261	Mm.253518	NM_020508	ENSMUSG00000024002	Brd4	Brd5|HUNK1|MCAP|WI-11513	bromodomain containing 4	protein-coding
peak_009815	chr8	22808586	22808989	+	0	NA	Intergenic	Intergenic	-3133	NM_001122820	64933	Mm.390023	NM_029505	ENSMUSG00000031539	Ap3m2	5830445E16Rik|AP-3B	adaptor-related protein complex 3, mu 2 subunit	protein-coding
peak_007685	chr4	132752882	132753382	+	0	NA	intron (NM_133888, intron 1 of 7)	intron (NM_133888, intron 1 of 7)	4039	NM_133888	100340	Mm.287187	NM_133888	ENSMUSG00000028885	Smpdl3b	1110054A24Rik|AU045240|Asml3b	sphingomyelin phosphodiesterase, acid-like 3B	protein-coding
peak_008210	chr5	101966674	101967094	+	0	NA	intron (NM_172882, intron 5 of 66)	intron (NM_172882, intron 5 of 66)	103037	NM_172882	72145	Mm.332522	NM_172882	ENSMUSG00000043940	Wdfy3	2610509D04Rik|ALFY|AW319683|B930017C24|BWF1|Bchs|D5Ertd66e|Ggtb3|ZFYVE25|mKIAA0993	WD repeat and FYVE domain containing 3	protein-coding
peak_006739	chr3	36467592	36467850	+	0	NA	intron (NM_009673, intron 2 of 12)	intron (NM_009673, intron 2 of 12)	7803	NR_105976	102466786		NR_105976	ENSMUSG00000098808	Mir7009	Gm27472|mmu-mir-7009	microRNA 7009	ncRNA
peak_008217	chr5	102481084	102481788	+	0	NA	promoter-TSS (NM_146161)	promoter-TSS (NM_146161)	45	NM_029270	231532	Mm.440191	NM_029270	ENSMUSG00000057315	Arhgap24	0610025G21Rik	Rho GTPase activating protein 24	protein-coding
peak_006414	chr2	145859372	145859526	+	0	NA	intron (NM_028724, intron 8 of 12)	intron (NM_028724, intron 8 of 12)	-43792	NM_026425	67877	Mm.151168	NM_026425	ENSMUSG00000002728	Naa20	1500004D14Rik|2900026I01Rik|AU041458|D2Ertd186e|Nat5	N(alpha)-acetyltransferase 20, NatB catalytic subunit	protein-coding
peak_010312	chr9	37833249	37833708	+	0	NA	Intergenic	Intergenic	-21342	NM_146417	258412	Mm.115804	NM_146417	ENSMUSG00000066749	Olfr877	MOR161-5	olfactory receptor 877	protein-coding
peak_009277	chr7	46985601	46986273	+	0	NA	intron (NR_033461, intron 3 of 4)	(TG)n|Simple_repeat|Simple_repeat	9305	NR_033461	629141	Mm.229259	NR_033461	ENSMUSG00000056509	Gm9999	-	predicted gene 9999	ncRNA
peak_006486	chr2	157838772	157839075	+	0	NA	intron (NM_025680, intron 11 of 15)	intron (NM_025680, intron 11 of 15)	-75730	NM_198627	277432	Mm.441156	NM_198627	ENSMUSG00000037843	Vstm2l	Gm691	V-set and transmembrane domain containing 2-like	protein-coding
peak_000634	chr1	162564898	162565393	+	0	NA	Intergenic	Intergenic	-5370	NM_001356527	53330	Mm.10699	NM_016796	ENSMUSG00000026696	Vamp4	D1Ertd147e|Vamp-4	vesicle-associated membrane protein 4	protein-coding
peak_004470	chr16	85152231	85153006	+	0	NA	intron (NM_007471, intron 1 of 15)	URR1B|DNA|hAT-Charlie	21089	NM_001198825	11820	Mm.277585	NM_007471	ENSMUSG00000022892	App	Abeta|Abpp|Adap|Ag|Cvap|E030013M08Rik|betaApp	amyloid beta (A4) precursor protein	protein-coding
peak_008027	chr5	53524125	53524580	+	0	NA	Intergenic	Intergenic	-31427	NM_001080928	19664	Mm.209292	NM_009035	ENSMUSG00000039191	Rbpj	AI843960|CBF1|Igkjrb|Igkrsbp|RBP-J|RBP-J kappa|RBP-Jkappa|RBPjk|Rbpsuh	recombination signal binding protein for immunoglobulin kappa J region	protein-coding
peak_009972	chr8	70549825	70550074	+	0	NA	intron (NM_007924, intron 1 of 11)	intron (NM_007924, intron 1 of 11)	10274	NM_007924	13716	Mm.271973	NM_007924	ENSMUSG00000070002	Ell	Ell1|Men	elongation factor RNA polymerase II	protein-coding
peak_004879	chr17	74458932	74459437	+	0	NA	promoter-TSS (NM_001033367)	promoter-TSS (NM_001033367)	-76	NM_001033367	268973	Mm.311884	NM_001033367	ENSMUSG00000039193	Nlrc4	9530011P19Rik|CLAN|CLAN1|CLANA|CLANB|CLANC|CLAND|Card12|IPAF	NLR family, CARD domain containing 4	protein-coding
peak_004756	chr17	44702117	44702418	+	0	NA	intron (NM_001146038, intron 5 of 8)	intron (NM_001146038, intron 5 of 8)	33909	NM_001271631	12393	Mm.391013	NM_009820	ENSMUSG00000039153	Runx2	AML3|Cbf|Cbfa-1|Cbfa1|LS3|Osf2|PEBP2aA|Pebp2a1|Pebpa2a	runt related transcription factor 2	protein-coding
peak_000075	chr1	36051904	36052108	+	0	NA	Intergenic	Intergenic	-16394	NM_015818	50785	Mm.213566	NM_015818	ENSMUSG00000045216	Hs6st1	6Ost1	heparan sulfate 6-O-sulfotransferase 1	protein-coding
peak_007777	chr4	145240760	145241323	+	0	NA	intron (NM_011610, intron 1 of 9)	intron (NM_011610, intron 1 of 9)	5829	NM_011610	21938	Mm.235328	NM_011610	ENSMUSG00000028599	Tnfrsf1b	CD120b|TNF-R-II|TNF-R2|TNF-R75|TNF-alphaR2|TNFBR|TNFR80|TNFRII|TNFalpha-R2|Tnfr-1|Tnfr2|p75	tumor necrosis factor receptor superfamily, member 1b	protein-coding
peak_005412	chr19	15356570	15356964	+	0	NA	Intergenic	Intergenic	567855	NM_001205339	107272	Mm.289936	NM_177420	ENSMUSG00000024640	Psat1	D8Ertd814e|EPIP|PSA|Psat	phosphoserine aminotransferase 1	protein-coding
peak_002012	chr11	110692834	110693420	+	0	NA	Intergenic	Intergenic	213787	NM_001356346	26399	Mm.14487	NM_011943	ENSMUSG00000020623	Map2k6	MAPKK 6|MAPKK6|MEK6|MKK6|Prkmk6|SAPKK3	mitogen-activated protein kinase kinase 6	protein-coding
peak_001408	chr10	116564946	116565346	+	0	NA	intron (NM_001037846, intron 1 of 15)	intron (NM_001037846, intron 1 of 15)	15390	NM_001359250	72068	Mm.351553	NM_028082	ENSMUSG00000020166	Cnot2	2600016M12Rik|2810470K03Rik|AA537049|AA959607|AW557563|C79650	CCR4-NOT transcription complex, subunit 2	protein-coding
peak_007027	chr3	106996025	106996869	+	0	NA	Intergenic	Intergenic	-39715	NM_008418	16491	Mm.30640	NM_008418	ENSMUSG00000047959	Kcna3	Kca1-3|Kv1.3|Mk-3	potassium voltage-gated channel, shaker-related subfamily, member 3	protein-coding
peak_001146	chr10	67222842	67223301	+	0	NA	intron (NM_207221, intron 8 of 25)	intron (NM_207221, intron 8 of 25)	37321	NM_001242396	108829	Mm.23846	NM_207221	ENSMUSG00000037876	Jmjd1c	5430433L24Rik|D630035I23Rik|Jmjdic|TRIP8	jumonji domain containing 1C	protein-coding
peak_006071	chr2	72301524	72301848	+	0	NA	intron (NM_023057, intron 2 of 19)	L1MC4|LINE|L1	15985	NM_178084	65964	Mm.304143	NM_023057	ENSMUSG00000004085	Map3k20	AV006891|B230120H23Rik|HCCS-4|MLTK|MLTKalpha|MLTKbeta|Zak	mitogen-activated protein kinase kinase kinase 20	protein-coding
peak_002353	chr12	80383430	80383947	+	0	NA	intron (NM_001364324, intron 5 of 8)	Lx8|LINE|L1	7989	NR_037207	100526530		NR_037207	ENSMUSG00000105972	Mir1843a	Mir1843|mir-1843a|mmu-mir-1843|mmu-mir-1843a	microRNA 1843a	ncRNA
peak_004480	chr16	90239174	90239481	+	0	NA	intron (NM_001346799, intron 19 of 19)	intron (NM_001346799, intron 19 of 19)	18565	NM_011434	20655	Mm.276325	NM_011434	ENSMUSG00000022982	Sod1	B430204E11Rik|Cu/Zn-SOD|CuZnSOD|Ipo-1|Ipo1|SODC|Sod-1	superoxide dismutase 1, soluble	protein-coding
peak_003206	chr14	8093385	8094203	+	0	NA	Intergenic	Intergenic	-4417	NM_145458	218699	Mm.29515	NM_145458	ENSMUSG00000033885	Pxk	C230080L11Rik|D14Ertd813e|Monaka|Slob	PX domain containing serine/threonine kinase	protein-coding
peak_004825	chr17	56938851	56939043	+	0	NA	Intergenic	Intergenic	-3559	NM_022328	64144	Mm.148748	NM_022328	ENSMUSG00000024212	Mllt1	AA407901|BAM11|ENL|LTG19	myeloid/lymphoid or mixed-lineage leukemia; translocated to, 1	protein-coding
peak_006730	chr3	31094876	31095151	+	0	NA	promoter-TSS (NM_001271772)	promoter-TSS (NM_001271772)	-45	NM_001039090	20482	Mm.15406	NM_011386	ENSMUSG00000027660	Skil	Skir|SnoN|sno	SKI-like	protein-coding
peak_003582	chr14	103713053	103713383	+	0	NA	Intergenic	Intergenic	-13786	NR_045148	70898	Mm.27548	NR_045148	ENSMUSG00000089707	Slain1os	4921525B02Rik	SLAIN motif family, member 1, opposite strand	ncRNA
peak_000491	chr1	137751124	137752439	+	0	NA	Intergenic	Intergenic	-214674	NR_029795	735252		NR_029795	ENSMUSG00000065565	Mir181a-1	Mirn181a-1|Mirn213|miR-213|mir-181a-1|mmu-mir-213	microRNA 181a-1	ncRNA
peak_004182	chr16	20316840	20317223	+	0	NA	intron (NM_183158, intron 2 of 8)	intron (NM_183158, intron 2 of 8)	8373	NM_183158	224044	Mm.276400	NM_183158	ENSMUSG00000022818	Cyp2ab1	EG224044|F730023N20	cytochrome P450, family 2, subfamily ab, polypeptide 1	protein-coding
peak_005437	chr19	17278354	17278906	+	0	NA	Intergenic	Intergenic	60875	NM_001136484	14537	Mm.244825	NM_010265	ENSMUSG00000038843	Gcnt1	5630400D21Rik|B130048E03|C2 GlcNAcT|C2GNT|IGnT	glucosaminyl (N-acetyl) transferase 1, core 2	protein-coding
peak_010255	chr9	21348300	21348562	+	0	NA	intron (NM_001199186, intron 19 of 21)	intron (NM_001199186, intron 19 of 21)	10603	NM_152808	68682	Mm.148425	NM_152808	ENSMUSG00000057193	Slc44a2	1110028E10Rik|CTL2	solute carrier family 44, member 2	protein-coding
peak_005753	chr2	4507945	4508321	+	0	NA	intron (NM_001347086, intron 6 of 24)	intron (NM_001347086, intron 6 of 24)	-51621	NM_001177844	209630	Mm.37932	NM_172475	ENSMUSG00000026657	Frmd4a	2700017I06Rik|5330420J21|AI594879|C230040M21Rik|Frmd4|Gm13190|mKIAA1294	FERM domain containing 4A	protein-coding
peak_005054	chr18	37730727	37730977	+	0	NA	promoter-TSS (NM_033577)	promoter-TSS (NM_033577)	-119	NM_033577	93702	Mm.247203	NM_033577	ENSMUSG00000103749	Pcdhgb5	-	protocadherin gamma subfamily B, 5	protein-coding
peak_002361	chr12	81112337	81112723	+	0	NA	intron (NM_001146217, intron 3 of 12)	L1ME4c|LINE|L1	-53621	NR_037227	100526532		NR_037227	ENSMUSG00000092673	Mir3067	mir-3067|mmu-mir-3067	microRNA 3067	ncRNA
peak_004241	chr16	24946574	24946801	+	0	NA	intron (NM_178665, intron 10 of 12)	intron (NM_178665, intron 10 of 12)	-112952	NR_040374	319487	Mm.137341	NR_040374	ENSMUSG00000096960	A230028O05Rik	-	RIKEN cDNA A230028O05 gene	ncRNA
peak_005676	chr19	53888351	53888718	+	0	NA	Intergenic	Intergenic	-3697	NM_011050	18569	Mm.1605	NM_011050	ENSMUSG00000024975	Pdcd4	D19Ucla1|Ma3|Tis	programmed cell death 4	protein-coding
peak_006690	chr3	22142025	22142638	+	0	NA	intron (NM_030732, intron 1 of 15)	URR1A|DNA|hAT-Charlie	65679	NM_030732	81004	Mm.202966	NM_030732	ENSMUSG00000027630	Tbl1xr1	8030499H02Rik|A630076E03Rik|AW539987|C21|C230089I12Rik|DC42|Ira1|TBLR1	transducin (beta)-like 1X-linked receptor 1	protein-coding
peak_001350	chr10	98877618	98878434	+	0	NA	Intergenic	Intergenic	-36616	NM_001359506	67972	Mm.166944	NM_026482	ENSMUSG00000019943	Atp2b1	2810442I22Rik|E130111D10Rik|Pmca1	ATPase, Ca++ transporting, plasma membrane 1	protein-coding
peak_006025	chr2	61583020	61583344	+	0	NA	intron (NM_011529, intron 1 of 7)	L1M4|LINE|L1	4596	NM_011529	21353	Mm.244393	NM_011529	ENSMUSG00000064289	Tank	C86182|E430026L09Rik|I-TRAF	TRAF family member-associated Nf-kappa B activator	protein-coding
peak_005683	chr19	55462088	55462252	+	0	NA	intron (NM_001360431, intron 6 of 8)	intron (NM_001360431, intron 6 of 8)	146113	NM_001293686	53611	Mm.258637	NM_016862	ENSMUSG00000024983	Vti1a	1110014F16Rik|1110018K19Rik|4921537J05Rik|MVti1|MVti1a|Vti1|Vti1-rp2	vesicle transport through interaction with t-SNAREs 1A	protein-coding
peak_005428	chr19	16373601	16373758	+	0	NA	intron (NM_008139, intron 5 of 6)	intron (NM_008139, intron 5 of 6)	-58675	NR_105832	102465218		NR_105832	ENSMUSG00000098718	Mir496b	Gm28028|mmu-mir-496b	microRNA 496b	ncRNA
peak_001090	chr10	57721133	57721413	+	0	NA	intron (NM_008863, intron 4 of 5)	intron (NM_008863, intron 4 of 5)	-63650	NM_021272	12140	Mm.3644	NM_021272	ENSMUSG00000019874	Fabp7	B-FABP|BFABP|Blbp|MRG	fatty acid binding protein 7, brain	protein-coding
peak_002022	chr11	111445826	111446116	+	0	NA	Intergenic	Intergenic	379807	NM_008425	16518	Mm.4951	NM_008425	ENSMUSG00000041695	Kcnj2	IRK1|Kcnf1|Kir2.1	potassium inwardly-rectifying channel, subfamily J, member 2	protein-coding
peak_008334	chr5	123893442	123893822	+	0	NA	Intergenic	RMER17C-int|LTR|ERVK	-13612	NM_175520	243270	Mm.33362	NM_175520	ENSMUSG00000049241	Hcar1	Gpr81	hydrocarboxylic acid receptor 1	protein-coding
peak_004330	chr16	44139236	44139785	+	0	NA	promoter-TSS (NM_028108)	promoter-TSS (NM_028108)	-251	NM_001358204	11964	Mm.217787	NM_007508	ENSMUSG00000052459	Atp6v1a	AI647066|Atp6a1|Atp6a2|Atp6v1a1|VA68|VPP2	ATPase, H+ transporting, lysosomal V1 subunit A	protein-coding
peak_006556	chr2	167742342	167742923	+	0	NA	Intergenic	Intergenic	51455	NR_015500	329562	Mm.123101	NM_177851	ENSMUSG00000006462	A530013C23Rik	-	RIKEN cDNA A530013C23 gene	ncRNA
peak_007530	chr4	95212810	95213398	+	0	NA	Intergenic	Intergenic	-160882	NM_010591	16476	Mm.275071	NM_010591	ENSMUSG00000052684	Jun	AP-1|Junc|c-jun	jun proto-oncogene	protein-coding
peak_007541	chr4	97814252	97815145	+	0	NA	intron (NM_001122953, intron 2 of 9)	intron (NM_001122953, intron 2 of 9)	37072	NM_010905	18027	Mm.31274	NM_010905	ENSMUSG00000028565	Nfia	1110047K16Rik|9430022M17Rik|CTF|NF1-A|NF1A	nuclear factor I/A	protein-coding
peak_001522	chr11	20282700	20283017	+	0	NA	Intergenic	Intergenic	-33434	NM_172260	216543	Mm.260314	NM_172260	ENSMUSG00000044066	Cep68	6030463E10Rik|AI481761|BC027174|Kiaa0582	centrosomal protein 68	protein-coding
peak_006247	chr2	120959395	120959662	+	0	NA	intron (NM_009461, intron 3 of 46)	URR1B|DNA|hAT-Charlie	11187	NM_009461	22222	Mm.389330	NM_009461	ENSMUSG00000027272	Ubr1	AI504731	ubiquitin protein ligase E3 component n-recognin 1	protein-coding
peak_009513	chr7	98415538	98415749	+	0	NA	Intergenic	Intergenic	-24773	NM_001130693	14918	Mm.389928	NM_001034890	ENSMUSG00000074003	Gucy2d	-	guanylate cyclase 2d	protein-coding
peak_006716	chr3	28012141	28012654	+	0	NA	intron (NM_001368667, intron 1 of 26)	intron (NM_001368667, intron 1 of 26)	28226	NM_008875	18805	Mm.212039	NM_008875	ENSMUSG00000027695	Pld1	AA536939|C85393|Pld1a|Pld1b|mPLD1	phospholipase D1	protein-coding
peak_008237	chr5	104958141	104958893	+	0	NA	intron (NM_030239, intron 10 of 15)	intron (NM_030239, intron 10 of 15)	24200	NM_030239	27405	Mm.389663	NM_030239	ENSMUSG00000029299	Abcg3	Abcp2|Mxr2	ATP binding cassette subfamily G member 3	protein-coding
peak_009270	chr7	45660702	45661148	+	0	NA	intron (NM_001271993, intron 1 of 2)	intron (NM_001271993, intron 1 of 2)	5469	NM_018876	14344	Mm.290046	NM_018876	ENSMUSG00000055978	Fut2	-	fucosyltransferase 2	protein-coding
peak_009345	chr7	67371366	67371698	+	0	NA	intron (NM_001357324, intron 1 of 11)	intron (NM_001357324, intron 1 of 11)	1326	NM_001291192	17258	Mm.132788	NM_001033713	ENSMUSG00000030557	Mef2a	A430079H05Rik	myocyte enhancer factor 2A	protein-coding
peak_000777	chr1	183803386	183803704	+	0	NA	intron (NR_151520, intron 2 of 2)	intron (NR_151520, intron 2 of 2)	54568	NR_151520	102637191	Mm.417076	NR_151520	ENSMUSG00000103305	Gm34068	-	predicted gene, 34068	ncRNA
peak_008669	chr6	53623870	53624109	+	0	NA	intron (NM_001327821, intron 7 of 10)	intron (NM_001327821, intron 7 of 10)	50615	NM_172728	231991	Mm.227444	NM_172728	ENSMUSG00000053007	Creb5	9430076C15Rik|CRE-BPa|Crebpa|D430026C09Rik	cAMP responsive element binding protein 5	protein-coding
peak_003184	chr13	114078107	114078321	+	0	NA	intron (NM_172595, intron 4 of 4)	intron (NM_172595, intron 4 of 4)	73378	NR_045836	319803	Mm.386896	NM_177004	ENSMUSG00000114213	A430090L17Rik	-	RIKEN cDNA A430090L17 gene	ncRNA
peak_001363	chr10	99262896	99263314	+	0	NA	promoter-TSS (NM_026268)	promoter-TSS (NM_026268)	-126	NM_026268	67603	Mm.1791	NM_026268	ENSMUSG00000019960	Dusp6	1300019I03Rik|MKP-3|MKP3|PYST1	dual specificity phosphatase 6	protein-coding
peak_005393	chr19	12439418	12440663	+	0	NA	Intergenic	Intergenic	12135	NM_019540	56093	Mm.285849	NM_019540	ENSMUSG00000040065	Pfpl	Epcs5|Epcs50	pore forming protein-like	protein-coding
peak_009374	chr7	72303489	72304265	+	0	NA	intron (NM_001024703, intron 1 of 22)	Arthur1C|DNA|hAT-Tip100	2718	NM_001024703	244049	Mm.217412	NM_001024703	ENSMUSG00000032776	Mctp2	Gm489	multiple C2 domains, transmembrane 2	protein-coding
peak_005005	chr18	11718229	11718592	+	0	NA	intron (NR_045527, intron 7 of 17)	intron (NR_045527, intron 7 of 17)	61061	NM_001081223	225182	Mm.154275	NM_175458	ENSMUSG00000041238	Rbbp8	9930104E21Rik|CtIP|RBBP-8|RIM|SAE2	retinoblastoma binding protein 8, endonuclease	protein-coding
peak_007266	chr4	9605383	9605827	+	0	NA	intron (NM_001177854, intron 3 of 11)	Tigger7|DNA|TcMar-Tigger	38112	NM_001177853	65973	Mm.222206	NM_023066	ENSMUSG00000028207	Asph	2310005F16Rik|3110001L23Rik|AI848629|AW261690|AW561901|BAH|C79816|cI-37	aspartate-beta-hydroxylase	protein-coding
peak_009889	chr8	40861458	40861999	+	0	NA	promoter-TSS (NM_007514)	promoter-TSS (NM_007514)	-639	NM_007514	11988	Mm.4676	NM_007514	ENSMUSG00000031596	Slc7a2	20.5|AI158848|Atrc2|CAT-2|Cat2|Tea	solute carrier family 7 (cationic amino acid transporter, y+ system), member 2	protein-coding
peak_007901	chr5	21332144	21332455	+	0	NA	intron (NM_029195, intron 3 of 18)	intron (NM_029195, intron 3 of 18)	-40374	NM_008013	14190	Mm.292100	NM_008013	ENSMUSG00000039899	Fgl2	AI385601|musfiblp	fibrinogen-like protein 2	protein-coding
peak_004681	chr17	29113936	29114268	+	0	NA	promoter-TSS (NM_001364848)	promoter-TSS (NM_001364848)	-79	NM_001364848	442827	Mm.20023	NM_001002786	ENSMUSG00000064147	Rab44	9830134C10Rik	RAB44, member RAS oncogene family	protein-coding
peak_005370	chr19	11059908	11060190	+	0	NA	Intergenic	Intergenic	-9483	NR_102366	107350	Mm.6381	NM_001177351	ENSMUSG00000075010	AW112010	-	expressed sequence AW112010	ncRNA
peak_000810	chr1	191275578	191276191	+	0	NA	Intergenic	RMER30|DNA|hAT-Charlie	42247	NM_025424	66208	Mm.46444	NM_025424	ENSMUSG00000037499	Nenf	1110060M21Rik|SCIRP10|Spuf	neuron derived neurotrophic factor	protein-coding
peak_006044	chr2	68983335	68983889	+	0	NA	intron (NM_172856, intron 3 of 9)	intron (NM_172856, intron 3 of 9)	122171	NM_001347161	241447	Mm.222222	NM_172856	ENSMUSG00000027035	Cers6	4732462C07Rik|AW544719|Lass6|T1L	ceramide synthase 6	protein-coding
peak_003033	chr13	94049908	94050404	+	0	NA	Intergenic	Intergenic	-7640	NM_172589	218454	Mm.316553	NM_172589	ENSMUSG00000045312	Lhfpl2	6030465B15|AI447312|AW050335|mKIAA0206|vgim	lipoma HMGIC fusion partner-like 2	protein-coding
peak_002166	chr12	32071478	32071675	+	0	NA	Intergenic	Intergenic	-10299	NM_011158	19088	Mm.25594	NM_011158	ENSMUSG00000002997	Prkar2b	AI451071|AW061005|PKARIIbeta|Pkarb2|RII(beta)	protein kinase, cAMP dependent regulatory, type II beta	protein-coding
peak_010030	chr8	84707341	84707626	+	0	NA	3' UTR (NM_001371052, exon 11 of 11)	3' UTR (NM_001371052, exon 11 of 11)	6026	NM_008535	17095	Mm.4925	NM_008535	ENSMUSG00000034041	Lyl1	Lyl-1|bHLHa18	lymphoblastomic leukemia 1	protein-coding
peak_010024	chr8	83165216	83165396	+	0	NA	promoter-TSS (NM_001111304)	promoter-TSS (NM_001111304)	-46	NM_001111304	71310	Mm.24031	NM_027758	ENSMUSG00000031709	Tbc1d9	4933431N12Rik|AI847101|AW490653|C76116	TBC1 domain family, member 9	protein-coding
peak_009861	chr8	35077115	35077512	+	0	NA	Intergenic	Intergenic	-111623	NM_175091	21951	Mm.88364	NM_175091	ENSMUSG00000031529	Tnks	4930554K12Rik|AI662855|ARTD5|C86528|D130072O21Rik|TANK1|mTNKS1	tankyrase, TRF1-interacting ankyrin-related ADP-ribose polymerase	protein-coding
peak_007500	chr4	86712431	86712975	+	0	NA	Intergenic	Intergenic	-35852	NM_184088	329877	Mm.273718	NM_184088	ENSMUSG00000038024	Dennd4c	1700065A05Rik|AA420392	DENN/MADD domain containing 4C	protein-coding
peak_006339	chr2	132150635	132151430	+	0	NA	Intergenic	Intergenic	-5712	NM_001355430	54338	Mm.103581	NM_018824	ENSMUSG00000027340	Slc23a2	AI844736|NBTL1|SVCT2|Slc23a1|YSPL2|YSPL3|mKIAA0238	solute carrier family 23 (nucleobase transporters), member 2	protein-coding
peak_010073	chr8	105996829	105997104	+	0	NA	promoter-TSS (NM_176913)	promoter-TSS (NM_176913)	-543	NM_176913	319446	Mm.248357	NM_176913	ENSMUSG00000053687	Dpep2	F630103D06Rik|MBD-2	dipeptidase 2	protein-coding
peak_005128	chr18	54594306	54594626	+	0	NA	Intergenic	Intergenic	-17278	NR_045400	328957	Mm.402781	NR_045400	ENSMUSG00000118154	9330117O12Rik	9330117O12	RIKEN cDNA 9330117O12 gene	ncRNA
peak_005400	chr19	12537129	12537627	+	0	NA	Intergenic	Intergenic	-35382	NM_172442	207521	Mm.247695	NM_172442	ENSMUSG00000039982	Dtx4	AI449438|BC044798|D930042H13|RNF155	deltex 4, E3 ubiquitin ligase	protein-coding
peak_004469	chr16	85145862	85146062	+	0	NA	intron (NM_007471, intron 1 of 15)	intron (NM_007471, intron 1 of 15)	27745	NM_001198825	11820	Mm.277585	NM_007471	ENSMUSG00000022892	App	Abeta|Abpp|Adap|Ag|Cvap|E030013M08Rik|betaApp	amyloid beta (A4) precursor protein	protein-coding
peak_009654	chr7	125555400	125555991	+	0	NA	intron (NM_001008700, intron 1 of 10)	intron (NM_001008700, intron 1 of 10)	3424	NM_001363983	16190	Mm.233802	NM_001008700	ENSMUSG00000030748	Il4ra	CD124|Il4r	interleukin 4 receptor, alpha	protein-coding
peak_008702	chr6	67142317	67142639	+	0	NA	Intergenic	Intergenic	-105071	NM_007836	13197	Mm.72235	NM_007836	ENSMUSG00000036390	Gadd45a	AA545191|Ddit1|GADD45	growth arrest and DNA-damage-inducible 45 alpha	protein-coding
peak_001343	chr10	97312820	97312995	+	0	NA	Intergenic	Intergenic	-110571	NR_039547	100628616		NR_039547	ENSMUSG00000105557	Mir3966	mmu-mir-3966|mu-mir-3966	microRNA 3966	ncRNA
peak_004686	chr17	29431948	29432313	+	0	NA	Intergenic	MIRb|SINE|MIR	-58655	NM_008842	18712	Mm.328931	NM_008842	ENSMUSG00000024014	Pim1	Pim-1	proviral integration site 1	protein-coding
peak_002199	chr12	35025969	35026368	+	0	NA	Intergenic	Intergenic	-21021	NM_001014973	217463	Mm.213991	NM_001014973	ENSMUSG00000020590	Snx13	Rgs-px1|mKIAA0713	sorting nexin 13	protein-coding
peak_005542	chr19	32311073	32311447	+	0	NA	intron (NM_001362423, intron 2 of 9)	intron (NM_001362423, intron 2 of 9)	38056	NM_001168525	208449	Mm.329810	NM_144792	ENSMUSG00000040451	Sgms1	9530058O11Rik|AI841905|C80702|Mob|Sms1|Sor1|Tmem23	sphingomyelin synthase 1	protein-coding
peak_007713	chr4	135314533	135314701	+	0	NA	Intergenic	Intergenic	38529	NM_001369073	51796	Mm.1963	NM_016799	ENSMUSG00000028809	Srrm1	AA407769|POP101|Srm160	serine/arginine repetitive matrix 1	protein-coding
peak_002444	chr12	95454122	95454524	+	0	NA	Intergenic	Intergenic	-237903	NM_201518	399558	Mm.341948	NM_201518	ENSMUSG00000047414	Flrt2	-	fibronectin leucine rich transmembrane protein 2	protein-coding
peak_006828	chr3	65773825	65774259	+	0	NA	intron (NM_001166659, intron 7 of 12)	intron (NM_001166659, intron 7 of 12)	107814	NM_001166659	624866	Mm.296317	NM_001037923	ENSMUSG00000074579	Lekr1	EG546798|EG624866|Gm6534	leucine, glutamate and lysine rich 1	protein-coding
peak_001270	chr10	93268408	93268716	+	0	NA	intron (NM_013508, intron 2 of 4)	L1MB3|LINE|L1	42597	NM_013508	13713	Mm.4454	NM_013508	ENSMUSG00000008398	Elk3	D430049E23Rik|Erp|Etrp|Net|Sap-2	ELK3, member of ETS oncogene family	protein-coding
peak_006877	chr3	84356441	84356850	+	0	NA	intron (NR_040752, intron 3 of 3)	intron (NR_040752, intron 3 of 3)	23276	NR_040752	75309	Mm.159497	NR_040752	ENSMUSG00000104004	4930565D16Rik	-	RIKEN cDNA 4930565D16 gene	ncRNA
peak_007717	chr4	135898387	135898697	+	0	NA	intron (NM_009924, intron 1 of 1)	MIRb|SINE|MIR	3353	NM_009924	12802	Mm.297251	NM_009924	ENSMUSG00000062585	Cnr2	CB-2|CB2|CB2-R	cannabinoid receptor 2 (macrophage)	protein-coding
peak_001821	chr11	82954376	82954549	+	0	NA	intron (NM_183201, intron 1 of 5)	intron (NM_183201, intron 1 of 5)	2360	NM_183201	327978	Mm.42147	NM_183201	ENSMUSG00000054404	Slfn5	AI956840	schlafen 5	protein-coding
peak_009933	chr8	57601873	57602081	+	0	NA	intron (NM_001167981, intron 1 of 11)	intron (NM_001167981, intron 1 of 11)	-49776	NR_040698	100502619	Mm.393851	NR_040698		AW046200	-	expressed sequence AW046200	ncRNA
peak_001107	chr10	60260618	60261224	+	0	NA	Intergenic	Intergenic	-16707	NM_001146122	19156	Mm.29978	NM_011179	ENSMUSG00000004207	Psap	AI037048|SGP-1	prosaposin	protein-coding
peak_006948	chr3	96328635	96328780	+	0	NA	Intergenic	Intergenic	-16580	NR_152105	100504145	Mm.100443	NR_152105	ENSMUSG00000097851	Platr30	Gm17580	pluripotency associated transcript 30	ncRNA
peak_003815	chr15	59480552	59482141	+	0	NA	intron (NM_026746, intron 4 of 6)	intron (NM_026746, intron 4 of 6)	107148	NM_001164604	68501	Mm.27762	NM_026746	ENSMUSG00000059586	Nsmce2	1110014D18Rik|AI661537	NSE2/MMS21 homolog, SMC5-SMC6 complex SUMO ligase	protein-coding
peak_006718	chr3	28171193	28171643	+	0	NA	Intergenic	MER20|DNA|hAT-Charlie	-91796	NM_001163007	665113	Mm.126193	NM_026910	ENSMUSG00000027692	Tnik	1500031A17Rik|4831440I19Rik|AI451411|C530008O15Rik|C630040K21Rik	TRAF2 and NCK interacting kinase	protein-coding
peak_005064	chr18	38943064	38943607	+	0	NA	intron (NM_001033789, intron 4 of 4)	intron (NM_001033789, intron 4 of 4)	-24636	NM_010197	14164	Mm.241282	NM_010197	ENSMUSG00000036585	Fgf1	Dffrx|Fam|Fgf-1|Fgfa	fibroblast growth factor 1	protein-coding
peak_010550	chr9	74952074	74952235	+	0	NA	promoter-TSS (NM_001113283)	promoter-TSS (NM_001113283)	-726	NM_001359816	235493	Mm.208955	NM_153584	ENSMUSG00000034858	Fam214a	6330415I01Rik|AI553555|C130047D21Rik|Kiaa1370|mKIAA1370	family with sequence similarity 214, member A	protein-coding
peak_007862	chr5	9086942	9087214	+	0	NA	Intergenic	Intergenic	-13659	NM_001081029	652925	Mm.439954	NM_001081029	ENSMUSG00000079659	Tmem243	4930420K17Rik|E030031F02Rik	transmembrane protein 243, mitochondrial	protein-coding
peak_007573	chr4	102517135	102517460	+	0	NA	intron (NM_019840, intron 5 of 14)	intron (NM_019840, intron 5 of 14)	-52763	NM_001177980	18578	Mm.20181	NM_019840	ENSMUSG00000028525	Pde4b	Dpde4|R74983|dunce	phosphodiesterase 4B, cAMP specific	protein-coding
peak_005628	chr19	43648200	43648843	+	0	NA	Intergenic	L2b|LINE|L2	-6514	NR_152201	100043245	Mm.402688	NR_152201		Gm4311	-	predicted gene 4311	ncRNA
peak_007634	chr4	122853702	122854181	+	0	NA	intron (NM_008917, intron 6 of 8)	intron (NM_008917, intron 6 of 8)	17714	NM_008917	19063	Mm.277719	NM_008917	ENSMUSG00000028657	Ppt1	9530043G02Rik|AA960502|C77813|CLN1|D4Ertd184e|INCL|PPT	palmitoyl-protein thioesterase 1	protein-coding
peak_000948	chr10	21804379	21804868	+	0	NA	Intergenic	Intergenic	-77561	NM_001161845	20393	Mm.28405	NM_011361	ENSMUSG00000019970	Sgk1	Sgk	serum/glucocorticoid regulated kinase 1	protein-coding
peak_003652	chr15	9070824	9071279	+	0	NA	promoter-TSS (NM_001286255)	promoter-TSS (NM_001286255)	-209	NM_001286255	68646	Mm.244226	NM_001040395	ENSMUSG00000022253	Nadk2	MNADK|Nadkd1	NAD kinase 2, mitochondrial	protein-coding
peak_002937	chr13	60701674	60702349	+	0	NA	intron (NM_134062, intron 3 of 26)	intron (NM_134062, intron 3 of 26)	84353	NM_199148	218275	Mm.222427	NM_199148	ENSMUSG00000042243	BC051665	-	cDNA sequence BC051665	protein-coding
peak_001982	chr11	104440122	104441055	+	0	NA	intron (NM_001359634, intron 2 of 14)	intron (NM_001359634, intron 2 of 14)	1703	NM_001081045	76719	Mm.136418	NM_001081045	ENSMUSG00000018412	Kansl1	1700081L11Rik|9430041J06Rik|mKIAA1267	KAT8 regulatory NSL complex subunit 1	protein-coding
peak_003264	chr14	25312984	25313570	+	0	NA	Intergenic	Intergenic	-145908	NM_001310666	328365	Mm.227484	NM_183208	ENSMUSG00000007817	Zmiz1	BC065120|E330020C23|Gm10397|I920194n01|Rai17|Zimp10	zinc finger, MIZ-type containing 1	protein-coding
peak_002264	chr12	55488336	55489298	+	0	NA	TTS (NM_010907)	TTS (NM_010907)	3830	NM_010907	18035	Mm.170515	NM_010907	ENSMUSG00000021025	Nfkbia	AI462015|Nfkbi	nuclear factor of kappa light polypeptide gene enhancer in B cells inhibitor, alpha	protein-coding
peak_008462	chr5	148831006	148831308	+	0	NA	Intergenic	Intergenic	53194	NR_131106	78015	Mm.243839	NR_131106	ENSMUSG00000085740	4930505K14Rik	-	RIKEN cDNA 4930505K14 gene	ncRNA
peak_005569	chr19	36006138	36006589	+	0	NA	intron (NM_001360297, intron 1 of 3)	MER54A|LTR|ERVL	50997	NM_001360318	15566	Mm.254266	NM_008315	ENSMUSG00000024798	Htr7	5-HT-X|5-HT7	5-hydroxytryptamine (serotonin) receptor 7	protein-coding
peak_005661	chr19	48857401	48857702	+	0	NA	Intergenic	Intergenic	651526	NM_025696	66673	Mm.70980	NM_025696	ENSMUSG00000063434	Sorcs3	6330404A12Rik|AW045579	sortilin-related VPS10 domain containing receptor 3	protein-coding
peak_004022	chr15	86170577	86170999	+	0	NA	intron (NM_145475, intron 1 of 12)	intron (NM_145475, intron 1 of 12)	-14940	NR_155352	102638208	Mm.415090	NR_155352	ENSMUSG00000086424	Gm15569	-	predicted gene 15569	ncRNA
peak_003224	chr14	16567925	16568423	+	0	NA	intron (NM_001289761, intron 2 of 8)	intron (NM_001289761, intron 2 of 8)	7302	NM_011243	218772	Mm.259318	NM_011243	ENSMUSG00000017491	Rarb	A830025K23|Hap|Nr1b2	retinoic acid receptor, beta	protein-coding
peak_010246	chr9	14842502	14842736	+	0	NA	Intergenic	Intergenic	-17591	NM_001310734	14608	Mm.4672	NM_010287	ENSMUSG00000031932	Gpr83	AW045253|Gir|Gpr72|RP105|RP39|RP82	G protein-coupled receptor 83	protein-coding
peak_010917	chrX	146512480	146512916	+	0	NA	Intergenic	Intergenic	-449815	NM_008312	15560	Mm.439670	NM_008312	ENSMUSG00000041380	Htr2c	5-HT2C|5-HT2cR|5-HTR2C|5HT1c|Htr1c|SR1	5-hydroxytryptamine (serotonin) receptor 2C	protein-coding
peak_008322	chr5	122843812	122844268	+	0	NA	Intergenic	RLTR30B_MM|LTR|ERV1	-6148	NM_030564	80751	Mm.388529	NM_030564	ENSMUSG00000029474	Rnf34	AW061037|AW536122|BC004042|C88279|RIFF	ring finger protein 34	protein-coding
peak_004174	chr16	19671037	19671417	+	0	NA	intron (NM_177356, intron 5 of 5)	intron (NM_177356, intron 5 of 5)	35138	NM_177356	239739	Mm.258059	NM_177356	ENSMUSG00000041247	Lamp3	1200002D17Rik|Cd208|DC-LAMP|DCLAMP|LAMP|TSC403	lysosomal-associated membrane protein 3	protein-coding
peak_002230	chr12	40650113	40650566	+	0	NA	intron (NM_172803, intron 8 of 52)	intron (NM_172803, intron 8 of 52)	204286	NM_172803	238130	Mm.341423	NM_172803	ENSMUSG00000035954	Dock4	5330406C03|6330411N01Rik|AF263288|C030023J22|mKIAA0716	dedicator of cytokinesis 4	protein-coding
peak_002464	chr12	99789338	99789588	+	0	NA	intron (NM_030172, intron 5 of 5)	intron (NM_030172, intron 5 of 5)	93979	NM_030172	78767	Mm.235920	NM_030172	ENSMUSG00000021176	Efcab11	2610021K21Rik|2610110A13Rik	EF-hand calcium binding domain 11	protein-coding
peak_002422	chr12	85781300	85782293	+	0	NA	intron (NM_145447, intron 1 of 9)	intron (NM_145447, intron 1 of 9)	35257	NM_145447	217721	Mm.301076	NM_145447	ENSMUSG00000034258	Flvcr2	CCT|Mfsd7c	feline leukemia virus subgroup C cellular receptor 2	protein-coding
peak_003564	chr14	102911633	102911985	+	0	NA	Intergenic	Intergenic	70823	NR_039592	100628599		NR_039592	ENSMUSG00000092901	Mir5130	mir-5130|mmu-mir-5130|mu-mir-5130	microRNA 5130	ncRNA
peak_002739	chr13	37120089	37120701	+	0	NA	Intergenic	Intergenic	-70151	NM_001166391	74145	Mm.235105	NM_028784	ENSMUSG00000039109	F13a1	1200014I03Rik|AI462306|F13a	coagulation factor XIII, A1 subunit	protein-coding
peak_000662	chr1	167337736	167338092	+	0	NA	Intergenic	Intergenic	-12077	NM_019993	56752	Mm.292539	NM_019993	ENSMUSG00000026687	Aldh9a1	AA139417|Abaldh|ESTM40|TMABA-DH|Tmabadh	aldehyde dehydrogenase 9, subfamily A1	protein-coding
peak_008098	chr5	74957747	74958006	+	0	NA	intron (NR_045866, intron 2 of 4)	intron (NR_045866, intron 2 of 4)	8682	NR_045866	619945	Mm.359372	NM_001037908	ENSMUSG00000072874	Gm6116	EG619945	predicted gene 6116	ncRNA
peak_003627	chr15	5539197	5540253	+	0	NA	non-coding (NR_045274, exon 2 of 5)	non-coding (NR_045274, exon 2 of 5)	43407	NR_045274	71432	Mm.291087	NR_045274	ENSMUSG00000110018	5430437J10Rik	-	RIKEN cDNA 5430437J10 gene	ncRNA
peak_009594	chr7	114164359	114164547	+	0	NA	Intergenic	Intergenic	-46672	NM_025846	66922	Mm.276572	NM_025846	ENSMUSG00000055723	Rras2	2610016H24Rik|C86394|TC21	related RAS viral (r-ras) oncogene 2	protein-coding
peak_004749	chr17	43200820	43201344	+	0	NA	Intergenic	Intergenic	-42791	NR_045155	545207	Mm.329050	NR_045153	ENSMUSG00000117011	E130008D07Rik	-	RIKEN cDNA E130008D07 gene	ncRNA
peak_003684	chr15	27432954	27433379	+	0	NA	Intergenic	Intergenic	-33511	NM_020332	11732	Mm.265264	NM_020332	ENSMUSG00000022265	Ank	Ankh|D15Ertd221e|ank|mKIAA1581	progressive ankylosis	protein-coding
peak_004559	chr17	5311129	5311416	+	0	NA	intron (NM_001085355, intron 9 of 19)	intron (NM_001085355, intron 9 of 19)	107495	NM_175349	106557	Mm.432764	NM_175349	ENSMUSG00000101959	Ldhal6b	4933402O15Rik|AI326310|LDHL|Ldhal	lactate dehydrogenase A-like 6B	protein-coding
peak_010388	chr9	50592886	50593310	+	0	NA	Intergenic	Intergenic	10751	NM_025848	66925	Mm.10406	NM_025848	ENSMUSG00000000171	Sdhd	3110001M13Rik|AVLL5809|C78570|PRO19626	succinate dehydrogenase complex, subunit D, integral membrane protein	protein-coding
peak_004138	chr16	10926803	10927565	+	0	NA	Intergenic	Intergenic	-12387	NR_131135	545180	Mm.373756	NR_131135	ENSMUSG00000095369	Gm21859	-	predicted gene, 21859	ncRNA
peak_009980	chr8	72005764	72006572	+	0	NA	intron (NM_024444, intron 2 of 12)	intron (NM_024444, intron 2 of 12)	3458	NM_024444	72054	Mm.160020	NM_024444	ENSMUSG00000003484	Cyp4f18	1810054N16Rik|Cyp4f3|Cypf18	cytochrome P450, family 4, subfamily f, polypeptide 18	protein-coding
peak_001319	chr10	96185629	96186142	+	0	NA	Intergenic	Intergenic	-40322	NR_110448	74881	Mm.410819	NR_110448	ENSMUSG00000112762	4930459C07Rik	-	RIKEN cDNA 4930459C07 gene	ncRNA
peak_004030	chr15	90649266	90649942	+	0	NA	intron (NM_001357979, intron 1 of 18)	intron (NM_001357979, intron 1 of 18)	29784	NM_025815	66871	Mm.290991	NM_025815	ENSMUSG00000052560	Cpne8	1200003E11Rik|1500031E20Rik	copine VIII	protein-coding
peak_003343	chr14	45291455	45292100	+	0	NA	intron (NM_015774, intron 13 of 15)	intron (NM_015774, intron 13 of 15)	26795	NM_015774	50527	Mm.387108	NM_015774	ENSMUSG00000021831	Ero1l	ERO1-L|Ero1a	ERO1-like (S. cerevisiae)	protein-coding
peak_010167	chr8	122936360	122936714	+	0	NA	intron (NM_001081379, intron 2 of 12)	intron (NM_001081379, intron 2 of 12)	88163	NM_007662	12555	Mm.1976	NM_007662	ENSMUSG00000031962	Cdh15	AI323380|Cdh14|Mcad	cadherin 15	protein-coding
peak_004742	chr17	42381331	42381776	+	0	NA	intron (NM_001355270, intron 2 of 2)	L2|LINE|L2	64953	NM_001355270	627626	Mm.390999	NM_028474	ENSMUSG00000042256	Ptchd4	3110082D06Rik|Gm321	patched domain containing 4	protein-coding
peak_000058	chr1	33671344	33671588	+	0	NA	TTS (NR_033199)	TTS (NR_033199)	1642	NR_033199	67503	Mm.87069	NM_026204	ENSMUSG00000103746	1700001G17Rik	-	RIKEN cDNA 1700001G17 gene	ncRNA
peak_003845	chr15	59830997	59831787	+	0	NA	Intergenic	Intergenic	-36433	NR_045076	100503021	Mm.402924	NR_045076	ENSMUSG00000115426	Gm19510	-	predicted gene, 19510	ncRNA
peak_007278	chr4	10920284	10920451	+	0	NA	Intergenic	Intergenic	45869	NM_026005	67157	Mm.440552	NM_026005	ENSMUSG00000059482	2610301B20Rik	AI428449	RIKEN cDNA 2610301B20 gene	protein-coding
peak_006935	chr3	95651079	95651574	+	0	NA	Intergenic	Intergenic	-7395	NM_008562	17210	Mm.1639	NM_008562	ENSMUSG00000038612	Mcl1	AW556805|Mcl-1	myeloid cell leukemia sequence 1	protein-coding
peak_008941	chr6	122650488	122650889	+	0	NA	Intergenic	Intergenic	24264	NM_139218	73708	Mm.27982	NM_139218	ENSMUSG00000046323	Dppa3	2410075G02Rik|PCG7|PGC7|Stella	developmental pluripotency-associated 3	protein-coding
peak_002228	chr12	40584638	40585107	+	0	NA	intron (NM_172803, intron 1 of 52)	L1MEc|LINE|L1	138819	NM_172803	238130	Mm.341423	NM_172803	ENSMUSG00000035954	Dock4	5330406C03|6330411N01Rik|AF263288|C030023J22|mKIAA0716	dedicator of cytokinesis 4	protein-coding
peak_009587	chr7	113522799	113523392	+	0	NA	intron (NM_001360668, intron 1 of 12)	MER103C|DNA|hAT-Charlie	9261	NM_001360669	67420	Mm.206919	NM_026143	ENSMUSG00000030759	Far1	2600011M19Rik|2900034E22Rik|3732409C05Rik|AI850429|Mlstd2	fatty acyl CoA reductase 1	protein-coding
peak_007849	chr5	5243713	5243969	+	0	NA	intron (NM_011074, intron 3 of 14)	intron (NM_011074, intron 3 of 14)	22227	NM_001310448	18647	Mm.389061	NM_011074	ENSMUSG00000028926	Cdk14	Pftk1|mKIAA0834	cyclin-dependent kinase 14	protein-coding
peak_007141	chr3	133525588	133526191	+	0	NA	intron (NM_001040400, intron 1 of 10)	L1MCa|LINE|L1	18501	NM_001040400	214133	Mm.347816	NM_145989	ENSMUSG00000040943	Tet2	Ayu17-449|E130014J05Rik|mKIAA1546	tet methylcytosine dioxygenase 2	protein-coding
peak_009651	chr7	123410469	123411025	+	0	NA	exon (NM_025304, exon 6 of 11)	exon (NM_025304, exon 6 of 11)	2930	NM_001355050	30949	Mm.260527	NM_025304	ENSMUSG00000030763	Lcmt1	AL033290|LCMT-1|Lcmt	leucine carboxyl methyltransferase 1	protein-coding
peak_008752	chr6	87026970	87027518	+	0	NA	intron (NM_020045, intron 7 of 7)	intron (NM_020045, intron 7 of 7)	-15602	NM_013528	14583	Mm.19893	NM_013528	ENSMUSG00000029992	Gfpt1	2810423A18Rik|AI324119|AI449986|GFA|GFAT|GFAT1|GFAT1m|Gfpt	glutamine fructose-6-phosphate transaminase 1	protein-coding
peak_006834	chr3	66004723	66005231	+	0	NA	Intergenic	B1F2|SINE|Alu	-46728	NM_001355432	56706	Mm.175612	NM_019937	ENSMUSG00000027829	Ccnl1	2610030E23Rik|AU018493|Ccnl|ania-6a	cyclin L1	protein-coding
peak_005408	chr19	14545283	14545637	+	0	NA	intron (NM_001302947, intron 5 of 19)	intron (NM_001302947, intron 5 of 19)	51753	NM_001302951	21888	Mm.103638	NM_011600	ENSMUSG00000024642	Tle4	5730411M05Rik|AA792082|Bce-1|Bce1|ESTM13|ESTM14|Grg4|X83332|X83333|grg-4	transducin-like enhancer of split 4	protein-coding
peak_008683	chr6	54956356	54956700	+	0	NA	intron (NM_172729, intron 1 of 11)	intron (NM_172729, intron 1 of 11)	15133	NM_001171007	107607	Mm.28498	NM_172729	ENSMUSG00000038058	Nod1	C230079P11|Card4|F830007N14Rik|Nlrc1	nucleotide-binding oligomerization domain containing 1	protein-coding
peak_007392	chr4	53777476	53778196	+	0	NA	Intergenic	Intergenic	-1865	NM_009317	21350	Mm.56955	NM_009317	ENSMUSG00000028417	Tal2	bHLHa19	T cell acute lymphocytic leukemia 2	protein-coding
peak_003013	chr13	90526931	90527443	+	0	NA	Intergenic	L1ME1|LINE|L1	378168	NM_001145879	435376	Mm.292579	NM_001145879	ENSMUSG00000078958	Atp6ap1l	EG435376	ATPase, H+ transporting, lysosomal accessory protein 1-like	protein-coding
peak_001265	chr10	93111338	93111871	+	0	NA	Intergenic	Intergenic	-29982	NM_001347060	380654	Mm.34980	NM_001347060	ENSMUSG00000020014	Cfap54	4930485B16Rik|Gm872	cilia and flagella associated protein 54	protein-coding
peak_001260	chr10	89740786	89741580	+	0	NA	promoter-TSS (NR_155765)	promoter-TSS (NR_155765)	10	NR_155765	102633042	Mm.215416	NR_155765		Gm30963	-	predicted gene, 30963	ncRNA
peak_006227	chr2	118502856	118503221	+	0	NA	Intergenic	RSINE1|SINE|B4	-23342	NM_009273	20813	Mm.363404	NM_009273	ENSMUSG00000009549	Srp14	14kDa|AW536328	signal recognition particle 14	protein-coding
peak_010500	chr9	66697650	66697982	+	0	NA	Intergenic	L2a|LINE|L2	-15870	NM_178396	76459	Mm.277921	NM_178396	ENSMUSG00000032373	Car12	2310047E01Rik|AI314958|CA-XII|Ca12	carbonic anhydrase 12	protein-coding
peak_003160	chr13	112443021	112443583	+	0	NA	Intergenic	Intergenic	-20768	NM_010560	16195	Mm.4364	NM_010560	ENSMUSG00000021756	Il6st	5133400A03Rik|AA389424|BB405851|CD130|D13Ertd699e|gp130	interleukin 6 signal transducer	protein-coding
peak_006905	chr3	89911181	89911536	+	0	NA	intron (NM_001310676, intron 1 of 9)	intron (NM_001310676, intron 1 of 9)	1838	NM_001310676	16194	Mm.2856	NM_010559	ENSMUSG00000027947	Il6ra	CD126|IL-6R|IL-6R-alpha|IL-6RA|Il6r	interleukin 6 receptor, alpha	protein-coding
peak_005168	chr18	58599830	58600360	+	0	NA	intron (NM_001081072, intron 5 of 9)	intron (NM_001081072, intron 5 of 9)	43855	NM_001081072	225579	Mm.258517	NM_001081072	ENSMUSG00000024600	Slc27a6	4732438L20Rik|FACVL2|FATP6|VLCS-H1	solute carrier family 27 (fatty acid transporter), member 6	protein-coding
peak_004886	chr17	78703083	78703382	+	0	NA	intron (NM_011500, intron 1 of 17)	RMER6-int|LTR|ERVK	33329	NM_011500	268980	Mm.311915	NM_011500	ENSMUSG00000024077	Strn	AU022939|D130055P19	striatin, calmodulin binding protein	protein-coding
peak_003424	chr14	61866472	61866836	+	0	NA	Intergenic	Intergenic	-184281	NR_028264	668253	Mm.32886	NR_028264	ENSMUSG00000097589	Dleu2	1810047A16Rik|4932411A06Rik|7730401J12Rik|AI197277|AI788824|Alt1|Gm9069|Leu2	deleted in lymphocytic leukemia, 2	ncRNA
peak_007669	chr4	130914001	130914364	+	0	NA	intron (NM_010686, intron 1 of 7)	intron (NM_010686, intron 1 of 7)	866	NM_010686	16792	Mm.271868	NM_010686	ENSMUSG00000028581	Laptm5	E3|Stra13	lysosomal-associated protein transmembrane 5	protein-coding
peak_003297	chr14	31413301	31413476	+	0	NA	intron (NM_011894, intron 2 of 8)	intron (NM_011894, intron 2 of 8)	4289	NM_001347585	24056	Mm.383198	NM_011894	ENSMUSG00000021892	Sh3bp5	AI606498|SH3BP-5|Sab	SH3-domain binding protein 5 (BTK-associated)	protein-coding
peak_002051	chr11	116087224	116087469	+	0	NA	promoter-TSS (NM_016852)	promoter-TSS (NM_016852)	-351	NM_001347642	22378	Mm.284792	NM_016852	ENSMUSG00000034341	Wbp2	-	WW domain binding protein 2	protein-coding
peak_000965	chr10	24087394	24087603	+	0	NA	Intergenic	Intergenic	4796	NM_001010837	382348	Mm.377897	NM_001010837	ENSMUSG00000100186	Taar8b	Gm1149|taR-8b	trace amine-associated receptor 8B	protein-coding
peak_008891	chr6	116037318	116037647	+	0	NA	intron (NM_001364577, intron 2 of 3)	intron (NM_001364577, intron 2 of 3)	19529	NM_001364577	330401	Mm.425352	NM_177412	ENSMUSG00000030126	Tmcc1	3632431M01Rik|mKIAA0779	transmembrane and coiled coil domains 1	protein-coding
peak_008247	chr5	105418220	105418754	+	0	NA	intron (NM_001033550, intron 1 of 4)	intron (NM_001033550, intron 1 of 4)	2712	NM_001033550	433926	Mm.439781	NM_001033550	ENSMUSG00000070639	Lrrc8b	2210408K08Rik|R75581|Ta-lrrp|mKIAA0231	leucine rich repeat containing 8 family, member B	protein-coding
peak_007107	chr3	127768076	127768318	+	0	NA	intron (NM_027808, intron 1 of 13)	intron (NM_027808, intron 1 of 13)	12330	NM_027808	71481	Mm.158704	NM_027808	ENSMUSG00000028028	Alpk1	8430410J10Rik|LAK	alpha-kinase 1	protein-coding
peak_008519	chr6	16965164	16965849	+	0	NA	Intergenic	Intergenic	-67065	NM_031198	21426	Mm.36217	NM_031198	ENSMUSG00000029553	Tfec	BB107417|Tcfec|bHLHe34	transcription factor EC	protein-coding
peak_002939	chr13	61564729	61565055	+	0	NA	3' UTR (NM_054092, exon 8 of 8)	3' UTR (NM_054092, exon 8 of 8)	5235	NM_026906	117066	Mm.485905	NM_026906	ENSMUSG00000074870	Cts3	1600000I23Rik	cathepsin 3	protein-coding
peak_010447	chr9	61242129	61242637	+	0	NA	Intergenic	Intergenic	51426	NR_045334	622037	Mm.126243	NR_045334	ENSMUSG00000111658	B930092H01Rik	-	RIKEN cDNA B930092H01 gene	ncRNA
peak_005139	chr18	54915893	54916712	+	0	NA	intron (NM_001360787, intron 2 of 8)	intron (NM_001360787, intron 2 of 8)	73878	NM_175751	269023	Mm.192984	NM_175751	ENSMUSG00000052713	Zfp608	4932417D18Rik|D430007A19Rik|Znf608	zinc finger protein 608	protein-coding
peak_004120	chr16	4969432	4969900	+	0	NA	intron (NM_001271586, intron 5 of 9)	intron (NM_001271586, intron 5 of 9)	5378	NM_001271586	74684	Mm.374835	NM_001271586	ENSMUSG00000022543	4930451G09Rik	-	RIKEN cDNA 4930451G09 gene	protein-coding
peak_003158	chr13	112427494	112427819	+	0	NA	Intergenic	Intergenic	-36414	NM_010560	16195	Mm.4364	NM_010560	ENSMUSG00000021756	Il6st	5133400A03Rik|AA389424|BB405851|CD130|D13Ertd699e|gp130	interleukin 6 signal transducer	protein-coding
peak_002286	chr12	71055411	71056008	+	0	NA	intron (NM_001081195, intron 11 of 23)	intron (NM_001081195, intron 11 of 23)	39742	NM_001081195	238247	Mm.241601	NM_001081195	ENSMUSG00000048118	Arid4a	A630009N03|A630067N03Rik|Rbbp1	AT rich interactive domain 4A (RBP1-like)	protein-coding
peak_003411	chr14	61302421	61302953	+	0	NA	intron (NR_033788, intron 1 of 2)	intron (NR_033788, intron 1 of 2)	2647	NR_033788	67355	Mm.193728	NR_033788	ENSMUSG00000101505	1700109G14Rik	1700126G13Rik	RIKEN cDNA 1700109G14 gene	ncRNA
peak_006164	chr2	93913652	93913998	+	0	NA	intron (NM_001363092, intron 1 of 14)	intron (NM_001363092, intron 1 of 14)	16657	NM_001363092	381411	Mm.9889	NM_001033452	ENSMUSG00000075023	Accsl	Gm1967	1-aminocyclopropane-1-carboxylate synthase (non-functional)-like	protein-coding
peak_001586	chr11	34010768	34011074	+	0	NA	intron (NR_155520, intron 4 of 4)	intron (NR_155520, intron 4 of 4)	-17728	NM_001190886	70357	Mm.252514	NM_027398	ENSMUSG00000053519	Kcnip1	KCHIP1|Kchip1.2	Kv channel-interacting protein 1	protein-coding
peak_007895	chr5	21130948	21132706	+	0	NA	Intergenic	Intergenic	-44452	NR_153366	212167	Mm.121705	NM_175437	ENSMUSG00000039934	Gsap	A530088I07Rik|Pion	gamma-secretase activating protein	protein-coding
peak_005592	chr19	38096864	38097173	+	0	NA	promoter-TSS (NM_181748)	promoter-TSS (NM_181748)	-61	NM_181748	107221	Mm.35288	NM_181748	ENSMUSG00000054200	Ffar4	AI552415|Ffa4|GT01|Gpr120|Gpr129|KPG_013|O3far1|Pgr4	free fatty acid receptor 4	protein-coding
peak_007418	chr4	58330370	58331585	+	0	NA	intron (NM_001037127, intron 6 of 15)	intron (NM_001037127, intron 6 of 15)	45015	NM_010944	18198	Mm.16148	NM_010944	ENSMUSG00000057280	Musk	Mdk4|Mlk|Nsk1|Nsk2|Nsk3	muscle, skeletal, receptor tyrosine kinase	protein-coding
peak_006538	chr2	166650469	166650728	+	0	NA	intron (NM_177782, intron 1 of 39)	intron (NM_177782, intron 1 of 39)	63234	NM_177782	277360	Mm.34420	NM_177782	ENSMUSG00000039621	Prex1	G630042G04|P-REX1|Setd6	phosphatidylinositol-3,4,5-trisphosphate-dependent Rac exchange factor 1	protein-coding
peak_006890	chr3	85571249	85571846	+	0	NA	Intergenic	Intergenic	-2582	NM_144896	229487	Mm.52275	NM_144896	ENSMUSG00000028085	Gatb	9430026F02Rik|Pet112|Pet112l	glutamyl-tRNA(Gln) amidotransferase, subunit B	protein-coding
peak_000233	chr1	71912072	71913121	+	0	NA	Intergenic	Intergenic	24484	NR_027658	667931	Mm.214128	NR_027658	ENSMUSG00000099707	Gm8883	EG667931|Gm554	predicted gene 8883	ncRNA
peak_002565	chr13	5419730	5420370	+	0	NA	Intergenic	L1_Mus2|LINE|L1	438042	NR_045891	71867	Mm.179181	NR_045891	ENSMUSG00000100625	1700016G22Rik	-	RIKEN cDNA 1700016G22 gene	ncRNA
peak_004428	chr16	73908526	73909014	+	0	NA	intron (NM_175549, intron 24 of 27)	intron (NM_175549, intron 24 of 27)	433297	NR_030464	751561		NR_030464	ENSMUSG00000104758	Mir691	Mirn691|mir-691|mmu-mir-691	microRNA 691	ncRNA
peak_000436	chr1	130700291	130700566	+	0	NA	intron (NM_001162416, intron 10 of 12)	intron (NM_001162416, intron 10 of 12)	14148	NM_001162416	18640	Mm.249861	NM_008825	ENSMUSG00000026409	Pfkfb2	4930568D07Rik	6-phosphofructo-2-kinase/fructose-2,6-biphosphatase 2	protein-coding
peak_000211	chr1	64925763	64926150	+	0	NA	intron (NM_001039493, intron 2 of 7)	intron (NM_001039493, intron 2 of 7)	30868	NM_001039493	241075	Mm.239534	NM_175509	ENSMUSG00000051344	Plekhm3	9430067K14Rik|A230102O09Rik|AI449570|DAPR|Plekhm1l	pleckstrin homology domain containing, family M, member 3	protein-coding
peak_002385	chr12	84038068	84038417	+	0	NA	promoter-TSS (NM_134247)	promoter-TSS (NM_134247)	-137	NM_134247	171282	Mm.482217	NM_134247	ENSMUSG00000052392	Acot4	B430212I04Rik|PTE-Ib|Pte1b|Pte2b	acyl-CoA thioesterase 4	protein-coding
peak_008091	chr5	72907461	72907716	+	0	NA	Intergenic	Intergenic	-6774	NM_001113423	75991	Mm.121285	NM_153567	ENSMUSG00000036087	Slain2	5033405K12Rik|8030444K12Rik|AI596370	SLAIN motif family, member 2	protein-coding
peak_003803	chr15	58986439	58986718	+	0	NA	intron (NM_001146180, intron 3 of 13)	intron (NM_001146180, intron 3 of 13)	52777	NM_023172	66218	Mm.322294	NM_023172	ENSMUSG00000022354	Ndufb9	1190008J14Rik|CI-B22	NADH:ubiquinone oxidoreductase subunit B9	protein-coding
peak_001371	chr10	99430501	99431040	+	0	NA	Intergenic	L2a|LINE|L2	167539	NM_026268	67603	Mm.1791	NM_026268	ENSMUSG00000019960	Dusp6	1300019I03Rik|MKP-3|MKP3|PYST1	dual specificity phosphatase 6	protein-coding
peak_004054	chr15	96382750	96382930	+	0	NA	intron (NM_175251, intron 16 of 20)	Lx8b|LINE|L1	78003	NM_028148	72193	Mm.324474	NM_028148	ENSMUSG00000033228	Scaf11	1110061H03Rik|2610510E10Rik|AI462454|CASP11|SIP1|SRRP129|Sfrs2ip|Srsf2ip|mKIAA3013	SR-related CTD-associated factor 11	protein-coding
peak_001269	chr10	93196293	93196574	+	0	NA	intron (NM_146239, intron 1 of 16)	intron (NM_146239, intron 1 of 16)	33648	NR_035452	100316689		NR_035452	ENSMUSG00000089214	Mir1931	mir-1931|mmu-mir-1931	microRNA 1931	ncRNA
peak_010868	chrX	85797334	85798002	+	0	NA	Intergenic	Intergenic	-20849	NM_001294138	14933	Mm.246682	NM_008194	ENSMUSG00000025059	Gk	D930012N15Rik|Gyk	glycerol kinase	protein-coding
peak_000748	chr1	180403695	180403891	+	0	NA	intron (NM_001081175, intron 2 of 7)	intron (NM_001081175, intron 2 of 7)	-73244	NR_003623	277333	Mm.389223	NM_199472		Gm5069	EG277333	glyceraldehyde-3-phosphate dehydrogenase pseudogene	pseudo
peak_004813	chr17	50876123	50876943	+	0	NA	intron (NM_028162, intron 13 of 21)	intron (NM_028162, intron 13 of 21)	177852	NM_001297747	12228	Mm.392910	NM_009770	ENSMUSG00000022863	Btg3	ANA|tob5	B cell translocation gene 3	protein-coding
peak_001994	chr11	106758769	106759486	+	0	NA	intron (NR_073165, intron 4 of 9)	intron (NR_073165, intron 4 of 9)	7901	NM_001033435	380732	Mm.343952	NM_001033435	ENSMUSG00000040528	Milr1	Allergin-1|Gm885|Mca32	mast cell immunoglobulin like receptor 1	protein-coding
peak_010429	chr9	57384247	57385176	+	0	NA	Intergenic	Intergenic	-6359	NR_040729	73772	Mm.444684	NR_040729		4930430J02Rik	-	RIKEN cDNA 4930430J02 gene	ncRNA
peak_002169	chr12	32182642	32183104	+	0	NA	intron (NR_157094, intron 10 of 11)	intron (NR_157094, intron 10 of 11)	25597	NM_020272	30955	Mm.101369	NM_020272	ENSMUSG00000020573	Pik3cg	5830428L06Rik|PI3Kgamma|p110gamma|p120-PI3K	phosphatidylinositol-4,5-bisphosphate 3-kinase catalytic subunit gamma	protein-coding
peak_009283	chr7	47041631	47042061	+	0	NA	Intergenic	Intergenic	-8794	NM_026436	67893	Mm.27338	NM_026436	ENSMUSG00000010307	Tmem86a	1810054O13Rik|AI414959|AW742698	transmembrane protein 86A	protein-coding
peak_009275	chr7	46881144	46881503	+	0	NA	Intergenic	Intergenic	19836	NM_001368362	16833	Mm.16563	NM_013580	ENSMUSG00000030851	Ldhc	LDH-C4|Ldh-3|Ldh-x|Ldh3|Ldhc4	lactate dehydrogenase C	protein-coding
peak_009349	chr7	67461897	67462357	+	0	NA	Intergenic	Intergenic	-89269	NM_001357324	17258	Mm.132788	NM_001033713	ENSMUSG00000030557	Mef2a	A430079H05Rik	myocyte enhancer factor 2A	protein-coding
peak_003589	chr14	117778610	117779352	+	0	NA	intron (NM_001079844, intron 4 of 9)	intron (NM_001079844, intron 4 of 9)	174866	NR_105747	102465148		NR_105747	ENSMUSG00000098648	Mir6239	Gm28025|mmu-mir-6239	microRNA 6239	ncRNA
peak_010925	chrX	153656934	153657423	+	0	NA	Intergenic	Intergenic	39102	NM_175429	207474	Mm.271572	NM_175429	ENSMUSG00000041633	Kctd12b	9530071H11Rik|B430319H24Rik	potassium channel tetramerisation domain containing 12b	protein-coding
peak_005573	chr19	36956410	36956771	+	0	NA	intron (NM_001080706, intron 5 of 37)	intron (NM_001080706, intron 5 of 37)	30511	NM_001080706	107182	Mm.295062	NM_001080706	ENSMUSG00000040565	Btaf1	AI414500|AI447930|E430027O22Rik|TAF170	B-TFIID TATA-box binding protein associated factor 1	protein-coding
peak_006670	chr3	20121881	20122120	+	0	NA	TTS (NM_013755)	TTS (NM_013755)	33116	NM_001355261	27357	Mm.6375	NM_013755	ENSMUSG00000019528	Gyg	AU017667|GN1|Gyg1	glycogenin	protein-coding
peak_004962	chr18	4251854	4252766	+	0	NA	Intergenic	Tigger18a|DNA|TcMar-Tigger	86478	NM_026092	67328	Mm.158148	NM_026092	ENSMUSG00000024233	Lyzl1	1700038F02Rik|Lyc2|Lyzd1	lysozyme-like 1	protein-coding
peak_002621	chr13	15847886	15848470	+	0	NA	intron (NR_155430, intron 3 of 3)	intron (NR_155430, intron 3 of 3)	40935	NR_046131	328190	Mm.446957	NR_046131	ENSMUSG00000113338	A530046M15Rik	A530046M15	RIKEN cDNA A530046M15 gene	ncRNA
peak_003078	chr13	99764633	99765307	+	0	NA	Intergenic	Intergenic	135713	NM_013732	27220	Mm.75498	NM_013732	ENSMUSG00000021647	Cartpt	Cart	CART prepropeptide	protein-coding
peak_001251	chr10	88402821	88403719	+	0	NA	intron (NM_001004164, intron 2 of 20)	Charlie1a|DNA|hAT-Charlie	24002	NM_001004164	432486	Mm.335190	NM_001004164	ENSMUSG00000035311	Gnptab	EG432486	N-acetylglucosamine-1-phosphate transferase, alpha and beta subunits	protein-coding
peak_010951	chrX	167264164	167264606	+	0	NA	promoter-TSS (NM_001313761)	promoter-TSS (NM_001313761)	-56	NM_001313760	170744	Mm.196676	NM_133212	ENSMUSG00000040522	Tlr8	-	toll-like receptor 8	protein-coding
peak_001993	chr11	106700342	106700530	+	0	NA	intron (NM_001032378, intron 2 of 13)	intron (NM_001032378, intron 2 of 13)	14845	NM_001305158	18613	Mm.343951	NM_008816	ENSMUSG00000020717	Pecam1	C85791|Cd31|PECAM-1|Pecam	platelet/endothelial cell adhesion molecule 1	protein-coding
peak_001065	chr10	44701864	44702822	+	0	NA	Intergenic	Intergenic	-243595	NM_007548	12142	Mm.4800	NM_007548	ENSMUSG00000038151	Prdm1	Blimp-1|Blimp1|PRDI-BF1|ZNFPR1A1|b2b1765Clo	PR domain containing 1, with ZNF domain	protein-coding
peak_006189	chr2	102968278	102968705	+	0	NA	Intergenic	L2|LINE|L2	-66826	NM_001039150	12505	Mm.423621	NM_009851	ENSMUSG00000005087	Cd44	AU023126|AW121933|AW146109|HERMES|Ly-24|Pgp-1	CD44 antigen	protein-coding
peak_005720	chr19	60665611	60666160	+	0	NA	Intergenic	Intergenic	-84862	NM_001172096	78832	Mm.259026	NM_030197	ENSMUSG00000033417	Cacul1	2700078E11Rik|2810417M16Rik|9830127L17Rik|AI450346|D130033C15Rik	CDK2 associated, cullin domain 1	protein-coding
peak_007420	chr4	58913593	58914115	+	0	NA	Intergenic	ORR1F|LTR|ERVL-MaLR	-1105	NM_172381	230249	Mm.234801	NM_172381	ENSMUSG00000050812	Ecpas	AI314180|AW558785|BB181316|mKIAA0368	Ecm29 proteasome adaptor and scaffold	protein-coding
peak_009749	chr8	3249735	3250133	+	0	NA	intron (NM_001330056, intron 2 of 21)	intron (NM_001330056, intron 2 of 21)	29683	NM_010568	16337	Mm.268003	NM_010568	ENSMUSG00000005534	Insr	4932439J01Rik|CD220|D630014A15Rik|IR|IR-A|IR-B	insulin receptor	protein-coding
peak_004010	chr15	84315248	84315958	+	0	NA	TTS (NM_133167)	TTS (NM_133167)	-9117	NM_022321	64099	Mm.251356	NM_022321	ENSMUSG00000022439	Parvg	AI413459	parvin, gamma	protein-coding
peak_009947	chr8	64946793	64947160	+	0	NA	promoter-TSS (NM_028427)	promoter-TSS (NM_028427)	-209	NM_001163747	73067	Mm.294445	NM_028427	ENSMUSG00000025521	Tmem192	3110005G23Rik	transmembrane protein 192	protein-coding
peak_007988	chr5	43137847	43138185	+	0	NA	Intergenic	RMER30|DNA|hAT-Charlie	-95237	NM_175937	231207	Mm.7233	NM_175937	ENSMUSG00000039782	Cpeb2	A630055H10Rik|Cpe-bp2	cytoplasmic polyadenylation element binding protein 2	protein-coding
peak_003126	chr13	108776045	108776484	+	0	NA	intron (NM_011056, intron 1 of 16)	AT_rich|Low_complexity|Low_complexity	122087	NM_011056	238871	Mm.434429	NM_011056	ENSMUSG00000021699	Pde4d	9630011N22Rik|Dpde3	phosphodiesterase 4D, cAMP specific	protein-coding
peak_002714	chr13	33618262	33618419	+	0	NA	Intergenic	Intergenic	-43065	NM_001076790	238568	Mm.249698	NM_001076790	ENSMUSG00000047889	Serpinb6d	Gm11390|SPI3D	serine (or cysteine) peptidase inhibitor, clade B, member 6d	protein-coding
peak_003874	chr15	63704725	63705234	+	0	NA	Intergenic	Intergenic	103760	NM_031378	83492	Mm.335619	NM_031378	ENSMUSG00000079025	Gsdmc	Gsdmc1|Mlze	gasdermin C	protein-coding
peak_002410	chr12	85468555	85469192	+	0	NA	Intergenic	Intergenic	-5017	NM_010234	14281	Mm.246513	NM_010234	ENSMUSG00000021250	Fos	D12Rfj1|c-fos|cFos	FBJ osteosarcoma oncogene	protein-coding
peak_006270	chr2	126490550	126490878	+	0	NA	intron (NM_001359975, intron 1 of 27)	intron (NM_001359975, intron 1 of 27)	839	NM_001080944	241633	Mm.222235	NM_001080944	ENSMUSG00000060131	Atp8b4	Im	ATPase, class I, type 8B, member 4	protein-coding
peak_009910	chr8	46789336	46790016	+	0	NA	intron (NM_008391, intron 1 of 8)	intron (NM_008391, intron 1 of 8)	49931	NM_008391	16363	Mm.1149	NM_008391	ENSMUSG00000031627	Irf2	9830146E22Rik|AI646973|Irf-2	interferon regulatory factor 2	protein-coding
peak_005236	chr18	68692066	68692226	+	0	NA	Intergenic	LSU-rRNA_Hsa|rRNA|rRNA	-47254	NR_105774	102465183		NR_105774	ENSMUSG00000099300	Mir6356	Gm27461|mmu-mir-6356	microRNA 6356	ncRNA
peak_010555	chr9	75361634	75362752	+	0	NA	Intergenic	Intergenic	14435	NM_013479	12049	Mm.25988	NM_013479	ENSMUSG00000032191	Bcl2l10	AA420380|AU023065|Boo|C85687|Diva	Bcl2-like 10	protein-coding
peak_001069	chr10	45058222	45058617	+	0	NA	Intergenic	RLTR13D3|LTR|ERVK	-8797	NM_011156	19072	Mm.37294	NM_011156	ENSMUSG00000019849	Prep	AI047692|AI450383|D10Wsu136e|PE|PEP|Pop	prolyl endopeptidase	protein-coding
peak_003287	chr14	30553210	30553642	+	0	NA	intron (NM_009388, intron 1 of 13)	intron (NM_009388, intron 1 of 13)	4295	NM_009388	21881	Mm.290692	NM_009388	ENSMUSG00000021957	Tkt	p68	transketolase	protein-coding
peak_001725	chr11	69666053	69666515	+	0	NA	promoter-TSS (NM_001291058)	promoter-TSS (NM_001291058)	-114	NR_110993	12514	Mm.15819	NM_009853	ENSMUSG00000018774	Cd68	Lamp4|Scard1|gp110	CD68 antigen	protein-coding
peak_010260	chr9	22150449	22150828	+	0	NA	Intergenic	RLTR13D3|LTR|ERVK	-6208	NM_001082532	66268	Mm.28924	NM_025457	ENSMUSG00000010607	Pigyl	1810008A14Rik|PIG-Y|Pigy	phosphatidylinositol glycan anchor biosynthesis, class Y-like	protein-coding
peak_009576	chr7	112030586	112031189	+	0	NA	intron (NM_001357952, intron 1 of 28)	URR1A|DNA|hAT-Charlie	7381	NM_177249	74996	Mm.16974	NM_133758	ENSMUSG00000059263	Usp47	4930502N04Rik|A630020C16Rik	ubiquitin specific peptidase 47	protein-coding
peak_003248	chr14	21744969	21745668	+	0	NA	intron (NM_001007268, intron 3 of 7)	intron (NM_001007268, intron 3 of 7)	-2439	NM_013849	27389	Mm.390674	NM_013849	ENSMUSG00000021768	Dusp13	DUSP13A|DUSP13B|Gm1203|LMW-DSP6|MDSP|TMDP|TS-DSP6	dual specificity phosphatase 13	protein-coding
peak_000306	chr1	85988344	85988805	+	0	NA	Intergenic	Intergenic	-27519	NM_001033290	227326	Mm.244158	NM_001033290	ENSMUSG00000049608	Gpr55	CTFL|Gm218|Lpir1	G protein-coupled receptor 55	protein-coding
peak_002589	chr13	9102682	9103165	+	0	NA	intron (NM_001311117, intron 1 of 16)	intron (NM_001311117, intron 1 of 16)	9042	NM_172585	217980	Mm.234944	NM_172585	ENSMUSG00000033499	Larp4b	A630096F19|AI256361|D13Wsu64e|Larp5	La ribonucleoprotein domain family, member 4B	protein-coding
peak_010274	chr9	25167437	25167758	+	0	NA	Intergenic	Intergenic	-15816	NM_020586	80517	Mm.142843	NM_020586	ENSMUSG00000008429	Herpud2	5031400M07Rik|AB041580	HERPUD family member 2	protein-coding
peak_004806	chr17	50415346	50415980	+	0	NA	Intergenic	ORR1E|LTR|ERVL-MaLR	-93884	NM_013880	224860	Mm.217362	NM_013880	ENSMUSG00000038910	Plcl2	PLC-L2|PRIP-2|Plce2|mKIAA1092	phospholipase C-like 2	protein-coding
peak_008580	chr6	38320552	38321028	+	0	NA	intron (NM_028864, intron 7 of 8)	RLTR45|LTR|ERVK	-21531	NM_172467	209032	Mm.101389	NM_172467	ENSMUSG00000047749	Zc3hav1l	B130055L09Rik|E430016P22Rik	zinc finger CCCH-type, antiviral 1-like	protein-coding
peak_003739	chr15	39977024	39977360	+	0	NA	Intergenic	Intergenic	14543	NR_045719	105976	Mm.394885	NR_045719		AU022793	-	expressed sequence AU022793	ncRNA
peak_003475	chr14	68593437	68594065	+	0	NA	Intergenic	Intergenic	-11679	NM_021475	58860	Mm.36742	NM_021475	ENSMUSG00000022057	Adamdec1	2210414L24Rik|AI574231|Dcsn	ADAM-like, decysin 1	protein-coding
peak_001275	chr10	93695449	93695769	+	0	NA	intron (NM_021320, intron 3 of 9)	intron (NM_021320, intron 3 of 9)	-12287	NR_038017	100504069	Mm.391412	NR_038017	ENSMUSG00000085723	Gm15915	-	predicted gene 15915	ncRNA
peak_000313	chr1	86479011	86479611	+	0	NA	Intergenic	Intergenic	-47246	NR_153834	19231	Mm.19187	NM_008972	ENSMUSG00000026238	Ptma	Thym	prothymosin alpha	protein-coding
peak_008899	chr6	116265474	116266130	+	0	NA	promoter-TSS (NM_001290339)	promoter-TSS (NM_001290339)	-730	NM_001290339	67492	Mm.272772	NM_001081317	ENSMUSG00000042213	Zfand4	Anubl1	zinc finger, AN1-type domain 4	protein-coding
peak_002861	chr13	48437639	48437926	+	0	NA	Intergenic	MTD|LTR|ERVL-MaLR	75628	NM_001164575	67911	Mm.251375	NM_026450	ENSMUSG00000050954	Zfp169	1700025J14Rik|4930429A13Rik|BE688704	zinc finger protein 169	protein-coding
peak_005872	chr2	28091916	28092503	+	0	NA	Intergenic	Intergenic	-7331	NM_010190	14134	Mm.182935	NM_010190	ENSMUSG00000026835	Fcnb	Fcn2	ficolin B	protein-coding
peak_003896	chr15	66103017	66103893	+	0	NA	intron (NM_152923, intron 1 of 14)	intron (NM_152923, intron 1 of 14)	-126651	NM_001145096	654498	Mm.364550	NM_001145096	ENSMUSG00000072511	Hhla1	F930104E18Rik	HERV-H LTR-associating 1	protein-coding
peak_008428	chr5	143055592	143056024	+	0	NA	intron (NM_207110, intron 13 of 16)	intron (NM_207110, intron 13 of 16)	57212	NM_207110	108086	Mm.381440	NM_080561	ENSMUSG00000045078	Rnf216	2810055G22Rik|AI647468|AU019462|C86502|F830018F18Rik|TRIAD3|UIP83|Ubce7ip1	ring finger protein 216	protein-coding
peak_005037	chr18	32184135	32184349	+	0	NA	intron (NM_011946, intron 1 of 16)	Lx9|LINE|L1	21153	NM_011946	26405	Mm.211762	NM_011946	ENSMUSG00000024383	Map3k2	9630061B06Rik|AI585793|Mekk2|Mekk2b	mitogen-activated protein kinase kinase kinase 2	protein-coding
peak_004941	chr17	87170360	87170783	+	0	NA	Intergenic	Intergenic	24371	NR_046016	399626	Mm.396062	NR_046016	ENSMUSG00000117384	C330024C12Rik	-	RIKEN cDNA C330024C12 gene	ncRNA
peak_005326	chr19	5845429	5845864	+	0	NA	promoter-TSS (NR_003513)	promoter-TSS (NR_003513)	-166	NR_003513	66961	Mm.281895	NR_003513	ENSMUSG00000092274	Neat1	2310043N10Rik|VINC	nuclear paraspeckle assembly transcript 1 (non-protein coding)	ncRNA
peak_000103	chr1	39920635	39921119	+	0	NA	intron (NM_001252200, intron 2 of 31)	intron (NM_001252200, intron 2 of 31)	19964	NM_008696	26921	Mm.491139	NM_008696	ENSMUSG00000026074	Map4k4	9430080K19Rik|AU043147|AU045934|AW046177|HGK|Nik	mitogen-activated protein kinase kinase kinase kinase 4	protein-coding
peak_007164	chr3	138530059	138530400	+	0	NA	intron (NM_007917, intron 2 of 7)	intron (NM_007917, intron 2 of 7)	2961	NM_001313980	13684	Mm.3941	NM_007917	ENSMUSG00000028156	Eif4e	EG668879|Eif4e-ps|If4e|eIF-4E	eukaryotic translation initiation factor 4E	protein-coding
peak_002542	chr12	117837212	117837858	+	0	NA	Intergenic	Intergenic	-6326	NM_146040	217946	Mm.281149	NM_146040	ENSMUSG00000021175	Cdca7l	BC006933|JPO2	cell division cycle associated 7 like	protein-coding
peak_002084	chr11	121680714	121681330	+	0	NA	Intergenic	MTD|LTR|ERVL-MaLR	-7871	NM_178664	210004	Mm.386847	NM_178664	ENSMUSG00000046605	B3gntl1	6030413G23Rik	UDP-GlcNAc:betaGal beta-1,3-N-acetylglucosaminyltransferase-like 1	protein-coding
peak_007821	chr4	154997886	154998159	+	0	NA	intron (NM_175556, intron 10 of 22)	RLTR28|LTR|ERVL	13003	NM_175556	269615	Mm.379458	NM_175556	ENSMUSG00000029055	Plch2	A930027K05Rik|PLCeta2|Plc-eta2|Plcl4	phospholipase C, eta 2	protein-coding
peak_000171	chr1	55821163	55821594	+	0	NA	Intergenic	Intergenic	-109863	NR_045837	329159	Mm.98697	NR_045837	ENSMUSG00000099950	9130227L01Rik	-	RIKEN cDNA 9130227L01 gene	ncRNA
peak_001914	chr11	95713805	95714251	+	0	NA	Intergenic	(CA)n|Simple_repeat|Simple_repeat	-1274	NR_045780	432396	Mm.426849	NR_045780	ENSMUSG00000086191	Zfp652os	1110035M17Rik	zinc finger protein 652, opposite strand	ncRNA
peak_010507	chr9	66894002	66894509	+	0	NA	intron (NM_173413, intron 1 of 7)	intron (NM_173413, intron 1 of 7)	25450	NM_173413	235442	Mm.260376	NM_173413	ENSMUSG00000036943	Rab8b	5930437D16|D330025I23Rik	RAB8B, member RAS oncogene family	protein-coding
peak_009580	chr7	112285538	112286145	+	0	NA	intron (NM_001193305, intron 3 of 25)	intron (NM_001193305, intron 3 of 25)	60005	NM_001193305	320878	Mm.52312	NM_177282	ENSMUSG00000038244	Mical2	5330438E18Rik|9530064J02|MICAL-2|mKIAA0750	microtubule associated monooxygenase, calponin and LIM domain containing 2	protein-coding
peak_006053	chr2	70280098	70280251	+	0	NA	intron (NM_177376, intron 23 of 34)	intron (NM_177376, intron 23 of 34)	-194749	NM_022435	64406	Mm.423397	NM_022435	ENSMUSG00000075304	Sp5	-	trans-acting transcription factor 5	protein-coding
peak_004337	chr16	44757584	44758061	+	0	NA	Intergenic	URR1B|DNA|hAT-Charlie	-7914	NM_021325	57781	Mm.416152	NM_021325	ENSMUSG00000022667	Cd200r1	CD200R|Mox2r|OX2R	CD200 receptor 1	protein-coding
peak_002703	chr13	31506418	31507187	+	0	NA	Intergenic	Intergenic	-51368	NM_008239	15220	Mm.44235	NM_008239	ENSMUSG00000038415	Foxq1	HFH-1|Hfh1|Hfh1l|sa	forkhead box Q1	protein-coding
peak_003601	chr14	120480309	120480980	+	0	NA	intron (NM_029519, intron 1 of 1)	intron (NM_029519, intron 1 of 1)	2183	NM_029519	76108	Mm.261448	NM_029519	ENSMUSG00000051615	Rap2a	5830461H18Rik	RAS related protein 2a	protein-coding
peak_001320	chr10	96202829	96203254	+	0	NA	Intergenic	Intergenic	-23166	NR_110448	74881	Mm.410819	NR_110448	ENSMUSG00000112762	4930459C07Rik	-	RIKEN cDNA 4930459C07 gene	ncRNA
peak_000616	chr1	160079216	160079893	+	0	NA	TTS (NM_001162896)	TTS (NM_001162896)	-1569	NR_038031	75255	Mm.414845	NR_038030	ENSMUSG00000026729	4930562F07Rik	-	RIKEN cDNA 4930562F07 gene	ncRNA
peak_010961	chrX	169981071	169981288	+	0	NA	intron (NM_001290504, intron 4 of 9)	intron (NM_001290504, intron 4 of 9)	-2262	NR_029457	654820	Mm.34441	NM_001039559	ENSMUSG00000072844	G530011O06Rik	-	RIKEN cDNA G530011O06 gene	ncRNA
peak_010793	chrX	12461618	12462056	+	0	NA	Intergenic	Intergenic	-106841	NR_045321	100043946	Mm.211985	NR_045321	ENSMUSG00000087591	Gm14635	-	predicted gene 14635	ncRNA
peak_006580	chr2	170326847	170327214	+	0	NA	Intergenic	Intergenic	-29331	NR_040610	73303	Mm.443297	NR_040610	ENSMUSG00000086999	Bcas1os2	1700040N02Rik	breast carcinoma amplified sequence 1, opposite strand 2	ncRNA
peak_002651	chr13	21492925	21493191	+	0	NA	Intergenic	Intergenic	13466	NR_026798	100038371	Mm.133328	NR_026798		Zfp389	-	zinc finger protein 389	pseudo
peak_007654	chr4	126400964	126401206	+	0	NA	intron (NM_153402, intron 5 of 18)	intron (NM_153402, intron 5 of 18)	28457	NM_153402	214150	Mm.440915	NM_153402	ENSMUSG00000028842	Ago3	AW048688|C130014L07Rik|Eif2c3	argonaute RISC catalytic subunit 3	protein-coding
peak_007520	chr4	89485880	89486652	+	0	NA	intron (NR_132431, intron 7 of 9)	intron (NR_132431, intron 7 of 9)	-175234	NM_007670	12579	Mm.423094	NM_007670	ENSMUSG00000073802	Cdkn2b	AV083695|INK4b|MTS2|p15|p15(INK4b)|p15INK4b	cyclin dependent kinase inhibitor 2B	protein-coding
peak_006926	chr3	94549097	94549577	+	0	NA	intron (NM_029721, intron 2 of 11)	L1MA5|LINE|L1	33379	NM_001082484	76742	Mm.28160	NM_029721	ENSMUSG00000028136	Snx27	5730552M22Rik|ESTM45|ESTM47|R75405	sorting nexin family member 27	protein-coding
peak_010586	chr9	88307302	88307540	+	0	NA	Intergenic	Intergenic	18381	NR_162813	114482949		NR_162813		Mir12205	mmu-mir-12205	microRNA mir-12205	ncRNA
peak_008393	chr5	137072188	137073178	+	0	NA	promoter-TSS (NM_008871)	promoter-TSS (NM_008871)	-411	NM_008871	18787	Mm.250422	NM_008871	ENSMUSG00000037411	Serpine1	PAI-1|PAI1|Planh1	serine (or cysteine) peptidase inhibitor, clade E, member 1	protein-coding
peak_005331	chr19	7307058	7307477	+	0	NA	intron (NM_001080388, intron 1 of 16)	intron (NM_001080388, intron 1 of 16)	-11820	NM_001080390	13728	Mm.258986	NM_007928	ENSMUSG00000024969	Mark2	EMK-1|Emk|Par-1|Par-1b	MAP/microtubule affinity regulating kinase 2	protein-coding
peak_007884	chr5	18013754	18013946	+	0	NA	intron (NM_001081143, intron 5 of 7)	intron (NM_001081143, intron 5 of 7)	51280	NM_001081143	242851	Mm.332230	NM_001081143	ENSMUSG00000028777	Gnat3	Ggust|Gtn	guanine nucleotide binding protein, alpha transducing 3	protein-coding
peak_007872	chr5	17556043	17556233	+	0	NA	Intergenic	Intergenic	-18678	NM_013657	20348	Mm.5071	NM_013657	ENSMUSG00000028780	Sema3c	1110036B02Rik|SemE|Semae	sema domain, immunoglobulin domain (Ig), short basic domain, secreted, (semaphorin) 3C	protein-coding
peak_007763	chr4	144906333	144906869	+	0	NA	intron (NM_001172424, intron 2 of 6)	intron (NM_001172424, intron 2 of 6)	13464	NM_001357277	20148	Mm.14063	NM_011303	ENSMUSG00000066026	Dhrs3	Rsdr1|retSDR1	dehydrogenase/reductase (SDR family) member 3	protein-coding
peak_007526	chr4	93486513	93486827	+	0	NA	Intergenic	MER67A|LTR|ERV1	-151159	NM_026954	69136	Mm.171558	NM_026954	ENSMUSG00000054000	Tusc1	2200001D17Rik|TSG-9	tumor suppressor candidate 1	protein-coding
peak_003087	chr13	100452452	100452789	+	0	NA	intron (NM_008670, intron 1 of 15)	intron (NM_008670, intron 1 of 15)	244	NM_008670	17940	Mm.6898	NM_008670	ENSMUSG00000021640	Naip1	AV364616|Birc1a|D13Lsd1|Naip|Naip-rs1	NLR family, apoptosis inhibitory protein 1	protein-coding
peak_003990	chr15	81045440	81045774	+	0	NA	intron (NM_001082536, intron 2 of 13)	intron (NM_001082536, intron 2 of 13)	59440	NM_153049	223701	Mm.439814	NM_153049	ENSMUSG00000042292	Mrtfa	AMKL|Bsac|Mal|Mkl1|Mrtf-A	myocardin related transcription factor A	protein-coding
peak_010881	chrX	106035728	106036067	+	0	NA	intron (NM_001109757, intron 1 of 22)	intron (NM_001109757, intron 1 of 22)	8673	NM_009726	11977	Mm.254297	NM_009726	ENSMUSG00000033792	Atp7a	MNK	ATPase, Cu++ transporting, alpha polypeptide	protein-coding
peak_002777	chr13	41327376	41328299	+	0	NA	intron (NM_001111324, intron 3 of 7)	intron (NM_001111324, intron 3 of 7)	31164	NM_017464	18003	Mm.288980	NM_017464	ENSMUSG00000021365	Nedd9	Cas-L|CasL|HEF1|MEF1|Nedd-9|p105	neural precursor cell expressed, developmentally down-regulated gene 9	protein-coding
peak_000290	chr1	82814395	82814980	+	0	NA	Intergenic	Intergenic	-24773	NM_010472	15463	Mm.392569	NM_010472	ENSMUSG00000026159	Agfg1	AU045498|C130049H11Rik|C85612|D730048C23Rik|Hrb|RAB|Rip	ArfGAP with FG repeats 1	protein-coding
peak_009689	chr7	130902891	130903472	+	0	NA	intron (NM_001357696, intron 8 of 12)	intron (NM_001357696, intron 8 of 12)	-5087	NR_106028	102466219		NR_106028	ENSMUSG00000104914	Mir7061	mmu-mir-7061	microRNA 7061	ncRNA
peak_004019	chr15	85357465	85358462	+	0	NA	intron (NM_016843, intron 1 of 11)	intron (NM_016843, intron 1 of 11)	21708	NM_016843	54138	Mm.248906	NM_016843	ENSMUSG00000016541	Atxn10	AI325283|C77170|E46|Sca10|TEG-169|Tex169	ataxin 10	protein-coding
peak_001378	chr10	99586647	99586835	+	0	NA	Intergenic	Intergenic	-22430	NR_038019	100504202	Mm.403801	NR_038019	ENSMUSG00000111962	Gm20110	-	predicted gene, 20110	ncRNA
peak_009824	chr8	25774524	25775279	+	0	NA	intron (NM_026121, intron 2 of 4)	intron (NM_026121, intron 2 of 4)	10308	NM_026121	67384	Mm.118400	NM_026121	ENSMUSG00000037316	Bag4	2410112I15Rik|SODD	BCL2-associated athanogene 4	protein-coding
peak_009744	chr7	145029482	145030025	+	0	NA	Intergenic	Intergenic	-89828	NM_007631	12443	Mm.273049	NM_007631	ENSMUSG00000070348	Ccnd1	AI327039|CycD1|Cyl-1|PRAD1|bcl-1|cD1	cyclin D1	protein-coding
peak_000271	chr1	80025646	80026651	+	0	NA	Intergenic	Intergenic	-167483	NM_009255	20720	Mm.3093	NM_009255	ENSMUSG00000026249	Serpine2	B230326M24Rik|PAI-1|PI-7|PI7|PN-1|Spi4	serine (or cysteine) peptidase inhibitor, clade E, member 2	protein-coding
peak_007051	chr3	109478149	109478777	+	0	NA	intron (NM_020505, intron 2 of 26)	intron (NM_020505, intron 2 of 26)	-95544	NM_146139	57257	Mm.282257	NM_020505	ENSMUSG00000033721	Vav3	A530094I06Rik|AA986410|Idd18.1	vav 3 oncogene	protein-coding
peak_002294	chr12	72664803	72665090	+	0	NA	promoter-TSS (NM_025522)	promoter-TSS (NM_025522)	-118	NM_025522	66375	Mm.289653	NM_025522	ENSMUSG00000021094	Dhrs7	2310016E22Rik|5730564L20Rik|AW061210|Retdsr4|Retsdr4	dehydrogenase/reductase (SDR family) member 7	protein-coding
peak_004640	chr17	25982715	25983390	+	0	NA	intron (NM_001347334, intron 1 of 11)	intron (NM_001347334, intron 1 of 11)	2744	NR_151779	50817	Mm.216072	NM_015830	ENSMUSG00000037326	Capn15	Solh	calpain 15	protein-coding
peak_001674	chr11	61176411	61176705	+	0	NA	Intergenic	MER2B|DNA|TcMar-Tigger	-1499	NM_001004143	216825	Mm.30602	NM_001004143	ENSMUSG00000042506	Usp22	AI427806	ubiquitin specific peptidase 22	protein-coding
peak_007299	chr4	19567066	19567464	+	0	NA	intron (NM_001356481, intron 1 of 16)	intron (NM_001356481, intron 1 of 16)	2843	NM_027769	70568	Mm.38390	NM_027769	ENSMUSG00000028228	Cpne3	5430428M23Rik|5730450C07Rik|C85108|CPN3	copine III	protein-coding
peak_008242	chr5	105353909	105354363	+	0	NA	Intergenic	Intergenic	-7660	NR_132129	634650	Mm.458435	NM_001039647	ENSMUSG00000092021	Gbp11	EG634650|Gm7141	guanylate binding protein 11	protein-coding
peak_001095	chr10	57792242	57793281	+	0	NA	Intergenic	RLTR14_RN|LTR|ERV1	-1783	NM_020561	57319	Mm.2379	NM_020561	ENSMUSG00000019872	Smpdl3a	0610010C24Rik|AI529588|ASM3A|ASML3|ASML3A	sphingomyelin phosphodiesterase, acid-like 3A	protein-coding
peak_008124	chr5	90617863	90618118	+	0	NA	intron (NM_028478, intron 2 of 10)	intron (NM_028478, intron 2 of 10)	22537	NM_028478	73246	Mm.30172	NM_028478	ENSMUSG00000029370	Rassf6	1600016B17Rik	Ras association (RalGDS/AF-6) domain family member 6	protein-coding
peak_006407	chr2	145740745	145741237	+	0	NA	intron (NR_033220, intron 3 of 3)	intron (NR_033220, intron 3 of 3)	39796	NR_033220	408057	Mm.486711	NR_033220	ENSMUSG00000001768	BC039771	-	cDNA sequence BC039771	ncRNA
peak_008847	chr6	108554530	108555161	+	0	NA	Intergenic	Intergenic	65102	NR_106121	102465766		NR_106121	ENSMUSG00000105697	Mir7661	mmu-mir-7661	microRNA 7661	ncRNA
peak_006430	chr2	148521794	148522780	+	0	NA	Intergenic	Intergenic	-78752	NM_010740	17064	Mm.681	NM_010740	ENSMUSG00000027435	Cd93	6030404G09Rik|AA145088|AA4.1|AW555904|C1qr1|C1qrp|Ly68	CD93 antigen	protein-coding
peak_001505	chr11	11709052	11709323	+	0	NA	intron (NM_001301865, intron 3 of 6)	intron (NM_001301865, intron 3 of 6)	19010	NM_001301863	22778	Mm.103545	NM_009578	ENSMUSG00000018654	Ikzf1	5832432G11Rik|Ikaros|LyF-1|Zfpn1a1|Znfn1a1|hlk-1|mKIAA4227	IKAROS family zinc finger 1	protein-coding
peak_002319	chr12	75850310	75850597	+	0	NA	intron (NM_001005510, intron 1 of 115)	intron (NM_001005510, intron 1 of 115)	32135	NM_001005510	319565	Mm.26652	NM_001005510	ENSMUSG00000063450	Syne2	6820443O06Rik|AW546258|Cpfl8|D12Ertd777e|KASH2|NUA|Nesp2g|dice|mKIAA1011	spectrin repeat containing, nuclear envelope 2	protein-coding
peak_001753	chr11	74838664	74839347	+	0	NA	intron (NM_010813, intron 4 of 5)	intron (NM_010813, intron 4 of 5)	8081	NM_010813	17428	Mm.3759	NM_010813	ENSMUSG00000000282	Mnt	Rox|bHLHd3	max binding protein	protein-coding
peak_001646	chr11	54491952	54492841	+	0	NA	intron (NM_173753, intron 9 of 17)	intron (NM_173753, intron 9 of 17)	-30449	NM_001252494	192786	Mm.254404	NM_175258	ENSMUSG00000037533	Rapgef6	A530068K01|AI844632|BB085664|C030018K18Rik|PDZ-GEF2|Pdzgef2|RA-GEF-2|Ragef2|mKIAA4052	Rap guanine nucleotide exchange factor (GEF) 6	protein-coding
peak_007738	chr4	140566598	140567314	+	0	NA	intron (NM_172415, intron 17 of 27)	intron (NM_172415, intron 17 of 27)	81800	NM_001112723	72754	Mm.29329	NM_172415	ENSMUSG00000040964	Arhgef10l	2810441C07Rik	Rho guanine nucleotide exchange factor (GEF) 10-like	protein-coding
peak_002348	chr12	80065096	80065434	+	0	NA	Intergenic	Intergenic	47748	NM_007564	12192	Mm.235132	NM_007564	ENSMUSG00000021127	Zfp36l1	AW742437|AW743212|Berg36|Brf1|D530020L18Rik|ERF1|TIS11b|cMG1	zinc finger protein 36, C3H type-like 1	protein-coding
peak_009757	chr8	3664035	3665284	+	0	NA	Intergenic	Intergenic	-1103	NM_026985	69189	Mm.175176	NM_026985	ENSMUSG00000013974	Mcemp1	1810033B17Rik	mast cell expressed membrane protein 1	protein-coding
peak_010827	chrX	48423685	48423858	+	0	NA	intron (NM_019680, intron 2 of 8)	intron (NM_019680, intron 2 of 8)	39361	NM_019680	56501	Mm.36808	NM_019680	ENSMUSG00000031103	Elf4	AV314029|BC042423|Gm9907|Mef	E74-like factor 4 (ets domain transcription factor)	protein-coding
peak_007593	chr4	109061980	109062149	+	0	NA	TTS (NM_001346554)	TTS (NM_001346554)	44409	NR_030432	791075		NR_030432	ENSMUSG00000076444	Mir761	Mirn761|mir-761|mmu-mir-761	microRNA 761	ncRNA
peak_010173	chr8	123048584	123048869	+	0	NA	Intergenic	Intergenic	6151	NR_045268	100503178	Mm.294938	NR_045268	ENSMUSG00000099881	2810013P06Rik	-	RIKEN cDNA 2810013P06 gene	ncRNA
peak_001788	chr11	78791442	78791927	+	0	NA	Intergenic	Intergenic	-34911	NM_001076681	66274	Mm.258932	NM_001076681	ENSMUSG00000072640	Lyrm9	1810012P15Rik	LYR motif containing 9	protein-coding
peak_001242	chr10	87831823	87832525	+	0	NA	Intergenic	A-rich|Low_complexity|Low_complexity	-26091	NM_001314010	16000	Mm.268521	NM_010512	ENSMUSG00000020053	Igf1	C730016P09Rik|Igf-1|Igf-I	insulin-like growth factor 1	protein-coding
peak_006003	chr2	60030873	60031417	+	0	NA	intron (NM_001001182, intron 2 of 35)	intron (NM_001001182, intron 2 of 35)	67590	NM_001370942	667103	Mm.491257	NM_001370942		Gm13570	-	predicted gene 13570	protein-coding
peak_003449	chr14	64637391	64637779	+	0	NA	Intergenic	Intergenic	-14956	NM_001081177	16554	Mm.23611	NM_001081177	ENSMUSG00000060012	Kif13b	5330429L19Rik|6030414C01|AI429803|C130021D12Rik|GAKIN	kinesin family member 13B	protein-coding
peak_004767	chr17	46994762	46995385	+	0	NA	intron (NM_146078, intron 2 of 46)	intron (NM_146078, intron 2 of 46)	15459	NM_146078	224826	Mm.28234	NM_146078	ENSMUSG00000023977	Ubr2	9930021A08Rik|AI462103|AW540746|E130209G04Rik|mKIAA0349	ubiquitin protein ligase E3 component n-recognin 2	protein-coding
peak_006344	chr2	132229574	132229975	+	0	NA	Intergenic	Intergenic	18014	NM_027478	70612	Mm.30116	NM_027478	ENSMUSG00000027341	Tmem230	5730494N06Rik|AA407821	transmembrane protein 230	protein-coding
peak_002321	chr12	75915790	75916103	+	0	NA	intron (NM_001005510, intron 19 of 115)	intron (NM_001005510, intron 19 of 115)	6843	NR_039560	100628610		NR_039560	ENSMUSG00000092922	Mir5101	mmu-mir-5101|mu-mir-5101	microRNA 5101	ncRNA
peak_001382	chr10	108140866	108141030	+	0	NA	Intergenic	Intergenic	-21150	NM_001368736	17931	Mm.422959	NM_027892	ENSMUSG00000019907	Ppp1r12a	1200015F06Rik|5730577I22Rik|AA792106|AV099298|D10Ertd625e|Mypt1	protein phosphatase 1, regulatory subunit 12A	protein-coding
peak_010896	chrX	109141302	109141565	+	0	NA	intron (NM_019989, intron 1 of 3)	intron (NM_019989, intron 1 of 3)	46026	NM_019989	56726	Mm.260760	NM_019989	ENSMUSG00000031246	Sh3bgrl	1190008F14Rik	SH3-binding domain glutamic acid-rich protein like	protein-coding
peak_002482	chr12	102296492	102296837	+	0	NA	intron (NM_001161365, intron 1 of 9)	intron (NM_001161365, intron 1 of 9)	13023	NM_001161365	217835	Mm.24145	NM_177620	ENSMUSG00000044456	Rin3	6430500K07|C86933	Ras and Rab interactor 3	protein-coding
peak_001488	chr11	4442439	4442701	+	0	NA	Intergenic	MTD|LTR|ERVL-MaLR	-1488	NM_029458	75828	Mm.159592	NM_029458	ENSMUSG00000020419	Hormad2	4930529M09Rik	HORMA domain containing 2	protein-coding
peak_004760	chr17	45608296	45608910	+	0	NA	Intergenic	Lx8|LINE|L1	-6501	NM_001177469	653016	Mm.45676	NM_001177468	ENSMUSG00000079471	Mymx	EG653016|Esgp|Gm7325|minion|myomerger	myomixer, myoblast fusion factor	protein-coding
peak_010402	chr9	53007496	53007740	+	0	NA	Intergenic	RLTR44B|LTR|ERVK	240494	NM_029936	77591	Mm.133560	NM_029936	ENSMUSG00000053289	Ddx10	4632415A01Rik|AI646054	DEAD (Asp-Glu-Ala-Asp) box polypeptide 10	protein-coding
peak_010225	chr9	5298517	5298761	+	0	NA	5' UTR (NM_009807, exon 1 of 10)	5' UTR (NM_009807, exon 1 of 10)	122	NM_009807	12362	Mm.1051	NM_009807	ENSMUSG00000025888	Casp1	ICE|Il1bc	caspase 1	protein-coding
peak_001683	chr11	62223844	62224269	+	0	NA	Intergenic	MLT1A0|LTR|ERVL-MaLR	-24928	NM_007413	11541	Mm.40740	NM_007413	ENSMUSG00000018500	Adora2b	A2BAR|A2BR|A2b|AA2BR|AI480866|AI605384|ARA2B	adenosine A2b receptor	protein-coding
peak_005486	chr19	24707408	24707708	+	0	NA	intron (NM_175013, intron 10 of 10)	intron (NM_175013, intron 10 of 10)	33550	NM_183160	226040	Mm.391170	NM_183160	ENSMUSG00000048572	Tmem252	E030010A14Rik	transmembrane protein 252	protein-coding
peak_008143	chr5	91036318	91037177	+	0	NA	Intergenic	Intergenic	9230	NM_053087	71920	Mm.197319	NM_053087	ENSMUSG00000035020	Epgn	2310069M11Rik|epigen	epithelial mitogen	protein-coding
peak_005577	chr19	37307854	37308084	+	0	NA	intron (NM_031156, intron 10 of 23)	L1M5|LINE|L1	22644	NM_031156	15925	Mm.28366	NM_031156	ENSMUSG00000056999	Ide	1300012G03Rik|4833415K22Rik|AA675336|AI507533	insulin degrading enzyme	protein-coding
peak_000226	chr1	70086946	70087103	+	0	NA	intron (NM_025728, intron 2 of 7)	intron (NM_025728, intron 2 of 7)	135409	NM_025728	66722	Mm.440554	NM_025728	ENSMUSG00000053153	Spag16	4921511D23Rik|4930524F24Rik|4930585K05Rik|AV261009|Pf20|Wdr29	sperm associated antigen 16	protein-coding
peak_002748	chr13	37461886	37462325	+	0	NA	Intergenic	Intergenic	116760	NM_010745	17084	Mm.2639	NM_010745	ENSMUSG00000021423	Ly86	MD-1|MD1|ly86_tv2	lymphocyte antigen 86	protein-coding
peak_007363	chr4	46648576	46648778	+	0	NA	intron (NM_198664, intron 1 of 12)	intron (NM_198664, intron 1 of 12)	1522	NM_198664	381605	Mm.331595	NM_198664	ENSMUSG00000039813	Tbc1d2	A630005A06Rik|BC022630|Gm1037|PARIS-1|PARIS1	TBC1 domain family, member 2	protein-coding
peak_008204	chr5	100509301	100509632	+	0	NA	Intergenic	Intergenic	-8827	NM_001359914	231506	Mm.212568	NM_172714	ENSMUSG00000035310	Lin54	AI461788	lin-54 homolog (C. elegans)	protein-coding
peak_008287	chr5	112950805	112950979	+	0	NA	intron (NM_177078, intron 9 of 20)	MTC|LTR|ERVL-MaLR	-54530	NM_028901	74376	Mm.441903	NM_028901	ENSMUSG00000072720	Myo18b	4932408L24Rik|4933411E19Rik|Gm448	myosin XVIIIb	protein-coding
peak_002068	chr11	118230002	118230359	+	0	NA	intron (NM_001112699, intron 1 of 12)	intron (NM_001112699, intron 1 of 12)	-17438	NM_001112700	19157	Mm.86413	NM_011180	ENSMUSG00000017132	Cyth1	CLM1|CTH-1|CYTIP|Pscd1	cytohesin 1	protein-coding
peak_002698	chr13	31017323	31018146	+	0	NA	Intergenic	B4|SINE|B4	-43687	NM_025588	66482	Mm.293510	NM_025588	ENSMUSG00000021357	Exoc2	2410030I24Rik|AI648199|Sec5|Sec5l1	exocyst complex component 2	protein-coding
peak_008656	chr6	53154587	53154797	+	0	NA	Intergenic	Intergenic	-66472	NR_073371	231989	Mm.372520	NR_073371	ENSMUSG00000107935	Gm4872	D430007I03	predicted gene 4872	ncRNA
peak_004216	chr16	23988288	23988710	+	0	NA	intron (NM_009744, intron 1 of 9)	(CGG)n|Simple_repeat|Simple_repeat	353	NM_009744	12053	Mm.347398	NM_009744	ENSMUSG00000022508	Bcl6	Bcl5	B cell leukemia/lymphoma 6	protein-coding
peak_003145	chr13	111929367	111929589	+	0	NA	Intergenic	MIR|SINE|MIR	61542	NR_130345	102636620	Mm.402328	NR_130345	ENSMUSG00000086111	Gm15326	-	predicted gene 15326	ncRNA
peak_001900	chr11	93821599	93821824	+	0	NA	Intergenic	ORR1F|LTR|ERVL-MaLR	64055	NM_001013375	217109	Mm.379350	NM_001013375	ENSMUSG00000054079	Utp18	6230425C22Rik|6430513M13|Wdr50	UTP18 small subunit processome component	protein-coding
peak_007558	chr4	98577266	98577620	+	0	NA	intron (NM_001005787, intron 2 of 15)	intron (NM_001005787, intron 2 of 15)	30809	NM_001005787	12695	Mm.90218	NM_007704	ENSMUSG00000061859	Patj	Cipp|Inadl	PATJ, crumbs cell polarity complex component	protein-coding
peak_000301	chr1	84940307	84940698	+	0	NA	Intergenic	Intergenic	-5419	NM_027921	71781	Mm.158754	NM_027921	ENSMUSG00000026220	Slc16a14	1110004H10Rik	solute carrier family 16 (monocarboxylic acid transporters), member 14	protein-coding
peak_005151	chr18	55238202	55238661	+	0	NA	Intergenic	MTD|LTR|ERVL-MaLR	-245840	NM_001360787	269023	Mm.192984	NM_175751	ENSMUSG00000052713	Zfp608	4932417D18Rik|D430007A19Rik|Znf608	zinc finger protein 608	protein-coding
peak_003660	chr15	10029929	10030139	+	0	NA	Intergenic	Intergenic	-147204	NM_011169	19116	Mm.10516	NM_011169	ENSMUSG00000005268	Prlr	AI987712|Pr-1|Pr-3|Prlr-rs1	prolactin receptor	protein-coding
peak_001816	chr11	82022516	82023151	+	0	NA	Intergenic	Intergenic	-12744	NM_011333	20296	Mm.290320	NM_011333	ENSMUSG00000035385	Ccl2	AI323594|HC11|JE|MCAF|MCP-1|MCP1|SMC-CF|Scya2|Sigje	chemokine (C-C motif) ligand 2	protein-coding
peak_010341	chr9	43302986	43303412	+	0	NA	Intergenic	MIR|SINE|MIR	-7564	NM_023655	72169	Mm.273277	NM_023655	ENSMUSG00000032013	Trim29	1110047J21Rik|2810431N19Rik|4732461M22Rik|AI119726	tripartite motif-containing 29	protein-coding
peak_004787	chr17	48234578	48234955	+	0	NA	intron (NM_001347399, intron 1 of 2)	intron (NM_001347399, intron 1 of 2)	2027	NM_021406	58217	Mm.248352	NM_021406	ENSMUSG00000042265	Trem1	-	triggering receptor expressed on myeloid cells 1	protein-coding
peak_003169	chr13	113196846	113197119	+	0	NA	Intergenic	Intergenic	-12677	NM_023612	71690	Mm.38929	NM_023612	ENSMUSG00000042379	Esm1	0610042H23Rik|AV004503|ESM-1	endothelial cell-specific molecule 1	protein-coding
peak_002810	chr13	42149982	42150266	+	0	NA	intron (NM_007772, intron 3 of 8)	intron (NM_007772, intron 3 of 8)	98103	NM_007772	110521	Mm.4808	NM_007772	ENSMUSG00000021366	Hivep1	Cryabp1	human immunodeficiency virus type I enhancer binding protein 1	protein-coding
peak_002617	chr13	13848984	13849250	+	0	NA	Intergenic	Intergenic	64810	NM_010317	14706	Mm.215394	NM_010317	ENSMUSG00000021303	Gng4	-	guanine nucleotide binding protein (G protein), gamma 4	protein-coding
peak_002673	chr13	25856664	25858345	+	0	NA	Intergenic	Intergenic	108812	NR_045062	100503530	Mm.86763	NR_045062	ENSMUSG00000086531	Gm11351	-	predicted gene 11351	ncRNA
peak_009616	chr7	117484865	117485705	+	0	NA	intron (NM_175645, intron 2 of 11)	intron (NM_175645, intron 2 of 11)	104306	NM_175645	233781	Mm.461427	NM_175645	ENSMUSG00000030657	Xylt1	8030490L12	xylosyltransferase 1	protein-coding
peak_004373	chr16	49854513	49855302	+	0	NA	promoter-TSS (NM_010581)	promoter-TSS (NM_010581)	-747	NM_010581	16423	Mm.31752	NM_010581	ENSMUSG00000055447	Cd47	9130415E20Rik|AA407862|AI848868|AW108519|B430305P08Rik|IAP|Itgp	CD47 antigen (Rh-related antigen, integrin-associated signal transducer)	protein-coding
peak_010040	chr8	86878586	86878976	+	0	NA	intron (NM_030563, intron 1 of 6)	intron (NM_030563, intron 1 of 6)	6477	NM_030563	80750	Mm.25117	NM_030563	ENSMUSG00000031652	N4bp1	AI481586|C81621	NEDD4 binding protein 1	protein-coding
peak_008314	chr5	122207721	122208139	+	0	NA	Intergenic	Intergenic	-1799	NM_001042489	74096	Mm.28804	NM_028752	ENSMUSG00000064267	Hvcn1	0610039P13Rik|AI450555|BTS|HV1|Vsop.|mVSOP	hydrogen voltage-gated channel 1	protein-coding
peak_006202	chr2	105428011	105428638	+	0	NA	Intergenic	Intergenic	-29005	NM_009037	19672	Mm.4876	NM_009037	ENSMUSG00000005973	Rcn1	Rcn	reticulocalbin 1	protein-coding
peak_010958	chrX	169807703	169808309	+	0	NA	intron (NM_001290512, intron 2 of 9)	intron (NM_001290512, intron 2 of 9)	-20153	NM_001290504	17318	Mm.34441	NM_010797	ENSMUSG00000035299	Mid1	61B3-R|DXHXS1141|Fxy|Trim18	midline 1	protein-coding
peak_006708	chr3	27689142	27689831	+	0	NA	intron (NM_001356953, intron 1 of 26)	intron (NM_001356953, intron 1 of 26)	20966	NM_001356953	72007	Mm.38832	NM_173182	ENSMUSG00000039286	Fndc3b	1600019O04Rik|AW550168|Fad104|mKIAA4164	fibronectin type III domain containing 3B	protein-coding
peak_004076	chr15	99399577	99399828	+	0	NA	5' UTR (NM_001171034, exon 2 of 11)	5' UTR (NM_001171034, exon 2 of 11)	6483	NM_001171035	110213	Mm.16769	NM_026669	ENSMUSG00000023010	Tmbim6	5031406P05Rik|Bi1|Tegt	transmembrane BAX inhibitor motif containing 6	protein-coding
peak_006565	chr2	167924803	167925988	+	0	NA	Intergenic	Intergenic	-6932	NM_011201	19246	Mm.277916	NM_011201	ENSMUSG00000027540	Ptpn1	PTP-1B|PTP-HA2|PTP1B	protein tyrosine phosphatase, non-receptor type 1	protein-coding
peak_007662	chr4	129189744	129189955	+	0	NA	promoter-TSS (NM_001347203)	promoter-TSS (NM_001347203)	-54	NM_134151	107271	Mm.145488	NM_134151	ENSMUSG00000028811	Yars	AL024047|AU018965	tyrosyl-tRNA synthetase	protein-coding
peak_002741	chr13	37130637	37130973	+	0	NA	Intergenic	Intergenic	-80561	NM_001166391	74145	Mm.235105	NM_028784	ENSMUSG00000039109	F13a1	1200014I03Rik|AI462306|F13a	coagulation factor XIII, A1 subunit	protein-coding
peak_002668	chr13	24599105	24600460	+	0	NA	intron (NR_024599, intron 1 of 1)	intron (NR_024599, intron 1 of 1)	4985	NR_024599	76024	Mm.440710	NR_024599		Gm11346	5830431A10Rik|AI447617|Gm11347	X-linked lymphocyte-regulated 5 pseudogene	pseudo
peak_005502	chr19	29201686	29202053	+	0	NA	Intergenic	Intergenic	-49934	NM_001048177	16452	Mm.275839	NM_008413	ENSMUSG00000024789	Jak2	Fd17	Janus kinase 2	protein-coding
peak_001306	chr10	95361013	95361672	+	0	NA	intron (NR_045337, intron 2 of 2)	intron (NR_045337, intron 2 of 2)	25066	NR_045337	69629	Mm.250542	NR_045337	ENSMUSG00000100550	2310039L15Rik	A53T-syn|G2-3|PrPsynA53T|Tg(Prnp-SNCA*A53T)23Mkle	RIKEN cDNA 2310039L15 gene	ncRNA
peak_005539	chr19	32271269	32271726	+	0	NA	intron (NM_001168525, intron 2 of 9)	intron (NM_001168525, intron 2 of 9)	-60484	NM_001168526	208449	Mm.329810	NM_144792	ENSMUSG00000040451	Sgms1	9530058O11Rik|AI841905|C80702|Mob|Sms1|Sor1|Tmem23	sphingomyelin synthase 1	protein-coding
peak_000996	chr10	34189284	34189671	+	0	NA	intron (NM_172508, intron 1 of 5)	intron (NM_172508, intron 1 of 5)	17758	NM_172508	212898	Mm.34557	NM_172508	ENSMUSG00000039497	Dse	6030499O08|AI480506|B130024B19Rik|DS-epi1|Sart2	dermatan sulfate epimerase	protein-coding
peak_009130	chr7	3300073	3300523	+	0	NA	TTS (NM_001093765)	TTS (NM_001093765)	-3234	NM_001291434	18752	Mm.7980	NM_011102	ENSMUSG00000078816	Prkcg	PKCgamma|Pkcc|Prkcc	protein kinase C, gamma	protein-coding
peak_005637	chr19	44930645	44931083	+	0	NA	promoter-TSS (NM_172638)	promoter-TSS (NM_172638)	-255	NM_172638	226151	Mm.212609	NM_172638	ENSMUSG00000036097	Slf2	3632432H19|Fam178a	SMC5-SMC6 complex localization factor 2	protein-coding
peak_002801	chr13	41663531	41663850	+	0	NA	Intergenic	URR1B|DNA|hAT-Charlie	57808	NM_001368686	621976	Mm.259830	NM_001163572	ENSMUSG00000087370	Tmem170b	EG621976	transmembrane protein 170B	protein-coding
peak_006975	chr3	100618510	100618994	+	0	NA	intron (NM_010763, intron 7 of 12)	intron (NM_010763, intron 7 of 12)	66721	NM_010763	17156	Mm.271617	NM_010763	ENSMUSG00000008763	Man1a2	AI428775|AI528764|AI854422|Man1b|PCR2	mannosidase, alpha, class 1A, member 2	protein-coding
peak_000907	chr10	18846477	18847285	+	0	NA	intron (NM_022032, intron 1 of 2)	intron (NM_022032, intron 1 of 2)	1810	NM_022032	64058	Mm.28209	NM_022032	ENSMUSG00000019851	Perp	1110017A08Rik|KCP1|KRTCAP1|PIGPC1|THW	PERP, TP53 apoptosis effector	protein-coding
peak_004462	chr16	85071463	85072428	+	0	NA	intron (NM_007471, intron 5 of 15)	intron (NM_007471, intron 5 of 15)	99734	NR_045889	100038614	Mm.441351	NR_045889	ENSMUSG00000115518	Gm10791	-	predicted gene 10791	ncRNA
peak_010596	chr9	89282173	89283048	+	0	NA	Intergenic	Intergenic	71226	NM_001359993	107885	Mm.486274	NM_026829	ENSMUSG00000066442	Mthfs	1110034I12Rik|2310020H23Rik|AI119695	5, 10-methenyltetrahydrofolate synthetase	protein-coding
peak_006821	chr3	65484397	65484778	+	0	NA	Intergenic	Intergenic	-43860	NM_178892	99929	Mm.246398	NM_178892	ENSMUSG00000034640	Tiparp	ARTD14|AW558171|PARP7	TCDD-inducible poly(ADP-ribose) polymerase	protein-coding
peak_001455	chr10	125940754	125941067	+	0	NA	Intergenic	Intergenic	-25309	NM_177152	320398	Mm.275586	NM_177152	ENSMUSG00000020105	Lrig3	9030421L11Rik|9130004I02Rik|9430095K15Rik|mKIAA3016	leucine-rich repeats and immunoglobulin-like domains 3	protein-coding
peak_000371	chr1	95528510	95529194	+	0	NA	Intergenic	Intergenic	138742	NM_009183	20452	Mm.306228	NM_009183	ENSMUSG00000040710	St8sia4	PST|PST-1|SIAT8-D|ST8SiaIV|Siat8d	ST8 alpha-N-acetyl-neuraminide alpha-2,8-sialyltransferase 4	protein-coding
peak_010834	chrX	53729059	53729524	+	0	NA	intron (NM_029142, intron 2 of 4)	RMER15|LTR|ERVL	4460	NM_029142	75013	Mm.336332	NM_029142	ENSMUSG00000055555	4930502E18Rik	Ct55	RIKEN cDNA 4930502E18 gene	protein-coding
peak_004256	chr16	30385395	30385829	+	0	NA	intron (NM_001128096, intron 2 of 33)	intron (NM_001128096, intron 2 of 33)	2918	NM_001128094	224088	Mm.8924	NM_001128094	ENSMUSG00000022533	Atp13a3	AU022875|Gm1745|Gm541|Gm542	ATPase type 13A3	protein-coding
peak_010801	chrX	13655093	13655543	+	0	NA	intron (NM_009806, intron 5 of 24)	intron (NM_009806, intron 5 of 24)	-6045	NM_175669	319200	Mm.383294	NM_175669	ENSMUSG00000047678	Gpr82	-	G protein-coupled receptor 82	protein-coding
peak_010209	chr8	126909399	126909793	+	0	NA	Intergenic	Intergenic	36325	NM_024214	67952	Mm.6932	NM_024214	ENSMUSG00000093904	Tomm20	1810060K07Rik|BB284719|Gm19268|MAS20|MOM19|TOM20|mKIAA0016	translocase of outer mitochondrial membrane 20	protein-coding
peak_009074	chr6	137565352	137565812	+	0	NA	intron (NM_001271588, intron 1 of 20)	intron (NM_001271588, intron 1 of 20)	5427	NM_001271595	13860	Mm.235346	NM_007945	ENSMUSG00000015766	Eps8	AW261790	epidermal growth factor receptor pathway substrate 8	protein-coding
peak_003519	chr14	75151155	75151589	+	0	NA	intron (NM_008879, intron 1 of 16)	intron (NM_008879, intron 1 of 16)	14947	NM_008879	18826	Mm.153911	NM_008879	ENSMUSG00000021998	Lcp1	AW536232|D14Ertd310e|LCP-1|Pls2|pp65	lymphocyte cytosolic protein 1	protein-coding
peak_006743	chr3	37769245	37769749	+	0	NA	Intergenic	Intergenic	-45137	NM_198657	381438	Mm.490549	NM_198657	ENSMUSG00000058174	Gm5148	EG381438	predicted gene 5148	protein-coding
peak_000916	chr10	19098689	19099478	+	0	NA	Intergenic	Intergenic	-42666	NR_038021	100504265	Mm.383417	NR_038021		Gm20139	-	predicted gene, 20139	ncRNA
peak_000508	chr1	139302445	139302979	+	0	NA	intron (NM_133239, intron 5 of 11)	MusHAL1|LINE|L1	74364	NM_133239	170788	Mm.95700	NM_133239	ENSMUSG00000063681	Crb1	7530426H14Rik|A930008G09Rik	crumbs family member 1, photoreceptor morphogenesis associated	protein-coding
peak_010634	chr9	100440264	100440723	+	0	NA	Intergenic	Intergenic	45980	NM_001033543	213208	Mm.242896	NM_001033543	ENSMUSG00000044244	Il20rb	AV228068|Fndc6|Gm186|Il20R2	interleukin 20 receptor beta	protein-coding
peak_009674	chr7	128110107	128110614	+	0	NA	intron (NM_008401, intron 16 of 29)	B1_Mur3|SINE|Alu	-19190	NM_021334	16411	Mm.22378	NM_021334	ENSMUSG00000030789	Itgax	AI449405|Cd11c|Cr4|N418	integrin alpha X	protein-coding
peak_007220	chr3	153413339	153413953	+	0	NA	intron (NM_011372, intron 2 of 4)	intron (NM_011372, intron 2 of 4)	-114997	NR_126464	75489	Mm.443252	NR_126464	ENSMUSG00000105023	1700012D16Rik	-	RIKEN cDNA 1700012D16 gene	ncRNA
peak_006457	chr2	153350642	153351432	+	0	NA	intron (NM_001039939, intron 1 of 11)	intron (NM_001039939, intron 1 of 11)	5207	NM_001039939	228790	Mm.330677	NM_001039939	ENSMUSG00000042548	Asxl1	-	additional sex combs like 1	protein-coding
peak_007427	chr4	59239272	59239743	+	0	NA	Intergenic	Intergenic	-20544	NR_105031	101055769	Mm.421401	NR_105031		Gm12596	-	predicted gene 12596	ncRNA
peak_006089	chr2	73547258	73547639	+	0	NA	Intergenic	URR1B|DNA|hAT-Charlie	-17961	NM_153138	215280	Mm.223504	NM_153138	ENSMUSG00000075284	Wipf1	AI115543|D2Ertd120e|WIP|Waspip	WAS/WASL interacting protein family, member 1	protein-coding
peak_002046	chr11	115675555	115675803	+	0	NA	intron (NM_008163, intron 2 of 5)	intron (NM_008163, intron 2 of 5)	23855	NM_001313937	14784	Mm.439649	NM_008163	ENSMUSG00000059923	Grb2	AA408164|Ash	growth factor receptor bound protein 2	protein-coding
peak_002522	chr12	111471145	111471504	+	0	NA	Intergenic	MT2A|LTR|ERVL	14499	NM_001033248	212539	Mm.81916	NM_001033248	ENSMUSG00000010529	Gm266	-	predicted gene 266	protein-coding
peak_000786	chr1	184645546	184645970	+	0	NA	Intergenic	Intergenic	-66739	NR_040627	74971	Mm.410816	NR_040627	ENSMUSG00000092578	4930488B22Rik	-	RIKEN cDNA 4930488B22 gene	ncRNA
peak_002156	chr12	26460130	26460730	+	0	NA	Intergenic	Intergenic	-3978	NM_021384	58185	Mm.24045	NM_021384	ENSMUSG00000020641	Rsad2	2510004L01Rik|Vig1|cig5	radical S-adenosyl methionine domain containing 2	protein-coding
peak_003071	chr13	99287257	99287647	+	0	NA	Intergenic	Intergenic	57226	NM_026873	68927	Mm.276502	NM_026873	ENSMUSG00000021650	Ptcd2	1190005P08Rik	pentatricopeptide repeat domain 2	protein-coding
peak_009048	chr6	134243449	134244017	+	0	NA	intron (NM_007961, intron 4 of 7)	intron (NM_007961, intron 4 of 7)	-152596	NM_025778	66813	Mm.474472	NM_025778	ENSMUSG00000030200	Bcl2l14	4930452K23Rik|4933405K19Rik|9030625M01Rik|AI429211|Bclg	BCL2-like 14 (apoptosis facilitator)	protein-coding
peak_008138	chr5	90898526	90898887	+	0	NA	Intergenic	Intergenic	-5193	NM_009140	20310	Mm.4979	NM_009140	ENSMUSG00000058427	Cxcl2	CINC-2a|GROb|Gro2|MIP-2|MIP-2a|Mgsa-b|Mip2|Scyb|Scyb2	chemokine (C-X-C motif) ligand 2	protein-coding
peak_003842	chr15	59783932	59784819	+	0	NA	Intergenic	Intergenic	10584	NR_045076	100503021	Mm.402924	NR_045076	ENSMUSG00000115426	Gm19510	-	predicted gene, 19510	ncRNA
peak_007007	chr3	105688736	105688967	+	0	NA	Intergenic	Intergenic	-1280	NM_017397	53975	Mm.272826	NM_017397	ENSMUSG00000027905	Ddx20	GEMIN3|dp103	DEAD (Asp-Glu-Ala-Asp) box polypeptide 20	protein-coding
peak_009420	chr7	80779067	80779926	+	0	NA	intron (NM_016721, intron 2 of 37)	intron (NM_016721, intron 2 of 37)	23835	NM_016721	29875	Mm.207619	NM_016721	ENSMUSG00000030536	Iqgap1	AA682088|D7Ertd237e|D7Ertd257e|mKIAA0051	IQ motif containing GTPase activating protein 1	protein-coding
peak_008232	chr5	104380525	104380987	+	0	NA	Intergenic	Intergenic	-54355	NM_001204201	20750	Mm.288474	NM_009263	ENSMUSG00000029304	Spp1	2AR|Apl-1|BNSP|BSPI|Bsp|ETA-1|Eta|OP|Opn|Opnl|Ric|Spp-1	secreted phosphoprotein 1	protein-coding
peak_009320	chr7	63936214	63936784	+	0	NA	intron (NM_021366, intron 1 of 1)	intron (NM_021366, intron 1 of 1)	2416	NM_021366	50794	Mm.240473	NM_021366	ENSMUSG00000052040	Klf13	0610043C13Rik|9430029L20Rik|Bteb3|FKLF-2|FKLF2|NSLP1|RFLAT-1|RFLAT1	Kruppel-like factor 13	protein-coding
peak_002691	chr13	30649265	30649741	+	0	NA	Intergenic	Intergenic	-10556	NM_001037955	105352	Mm.289646	NM_134068	ENSMUSG00000069255	Dusp22	JKAP|JSP1|LMW-DSP2|MKPX	dual specificity phosphatase 22	protein-coding
peak_005297	chr18	84951600	84951803	+	0	NA	promoter-TSS (NM_001367965)	promoter-TSS (NM_001367965)	-177	NM_025969	67105	Mm.250617	NM_025969	ENSMUSG00000024645	Timm21	1700034H14Rik|2700002I20Rik	translocase of inner mitochondrial membrane 21	protein-coding
peak_009102	chr6	146120166	146120578	+	0	NA	intron (NM_019923, intron 55 of 56)	intron (NM_019923, intron 55 of 56)	186250	NM_010656	16651	Mm.49689	NM_010656	ENSMUSG00000030255	Sspn	Krag	sarcospan	protein-coding
peak_000299	chr1	84465794	84466146	+	0	NA	intron (NM_152915, intron 7 of 12)	intron (NM_152915, intron 7 of 12)	-181325	NM_001003948	98496	Mm.187470	NM_001003948	ENSMUSG00000045658	Pid1	5033414K04Rik|NYGGF4|P-CLI1	phosphotyrosine interaction domain containing 1	protein-coding
peak_008623	chr6	46141944	46143105	+	0	NA	intron (NM_001004357, intron 8 of 23)	intron (NM_001004357, intron 8 of 23)	1082463	NM_001004357	66797	Mm.440084	NM_025771	ENSMUSG00000039419	Cntnap2	5430425M22Rik|Caspr2|mKIAA0868	contactin associated protein-like 2	protein-coding
peak_001422	chr10	117764583	117764825	+	0	NA	intron (NM_134010, intron 19 of 27)	RSINE1|SINE|B4	-18346	NM_029875	215436	Mm.256753	NM_029875	ENSMUSG00000060181	Slc35e3	9330166G04Rik|AI481200	solute carrier family 35, member E3	protein-coding
peak_002892	chr13	52981414	52981768	+	0	NA	promoter-TSS (NM_017373)	promoter-TSS (NM_017373)	-552	NM_017373	18030	Mm.136604	NM_017373	ENSMUSG00000056749	Nfil3	AV225605|E4BP4	nuclear factor, interleukin 3, regulated	protein-coding
peak_004156	chr16	16526648	16527700	+	0	NA	intron (NM_001301817, intron 1 of 16)	intron (NM_001301817, intron 1 of 16)	237	NM_001301818	224014	Mm.256131	NM_139232	ENSMUSG00000022788	Fgd4	9030023J02Rik|9330209B17Rik|Frabp|ZFYVE6	FYVE, RhoGEF and PH domain containing 4	protein-coding
peak_001883	chr11	87025442	87025717	+	0	NA	Intergenic	Intergenic	-31817	NM_001005341	77864	Mm.191894	NM_001005341	ENSMUSG00000018427	Ypel2	6430570G24|E130113K08Rik	yippee like 2	protein-coding
peak_009917	chr8	46899139	46899362	+	0	NA	Intergenic	Intergenic	-87637	NM_177304	320981	Mm.211429	NM_177304	ENSMUSG00000038173	Enpp6	4833421B01Rik|B830047L21Rik|D8Ertd514e|E-NPP 6|GPC-Cpde|Npp6	ectonucleotide pyrophosphatase/phosphodiesterase 6	protein-coding
peak_002406	chr12	85393739	85394481	+	0	NA	Intergenic	PB1|SINE|Alu	-19393	NM_026775	68581	Mm.379159	NM_026775	ENSMUSG00000021248	Tmed10	1110014C03Rik|Tmp21|p23|p24delta1	transmembrane p24 trafficking protein 10	protein-coding
peak_001339	chr10	96685974	96686574	+	0	NA	Intergenic	Intergenic	69273	NM_007569	12226	Mm.23811	NM_007569	ENSMUSG00000036478	Btg1	AI426953|AW546738	B cell translocation gene 1, anti-proliferative	protein-coding
peak_004325	chr16	43176239	43176663	+	0	NA	intron (NM_001285805, intron 2 of 10)	intron (NM_001285805, intron 2 of 10)	-70833	NM_181058	56490	Mm.136238	NM_019778	ENSMUSG00000022708	Zbtb20	1300017A20Rik|7330412A13Rik|A930017C21Rik|D16Wsu73e|DPZF|HOF|J20|ODA-8S|Oda8|Tg(PDGFB-APPSwInd)20Lms|Zfp288	zinc finger and BTB domain containing 20	protein-coding
peak_008775	chr6	88754571	88755323	+	0	NA	intron (NM_001166249, intron 2 of 7)	intron (NM_001166249, intron 2 of 7)	30243	NM_001166251	23945	Mm.272197	NM_011844	ENSMUSG00000033174	Mgll	AA589436|Magl|Mgl	monoglyceride lipase	protein-coding
peak_002582	chr13	6040634	6041084	+	0	NA	Intergenic	Intergenic	179370	NM_011803	23849	Mm.275036	NM_011803	ENSMUSG00000000078	Klf6	AI448727|BCD1|C86813|CPBP|Copeb|FM2|FM6|Ierepo1|Ierepo3|R75280|Zf9	Kruppel-like factor 6	protein-coding
peak_001110	chr10	60348986	60349516	+	0	NA	intron (NM_028732, intron 1 of 6)	intron (NM_028732, intron 1 of 6)	2400	NM_028732	74048	Mm.273584	NM_028732	ENSMUSG00000020101	Vsir	4632428N05Rik|Dies1|PD-1H|VISTA	V-set immunoregulatory receptor	protein-coding
peak_000741	chr1	179826017	179826816	+	0	NA	Intergenic	Intergenic	-22401	NM_026375	226747	Mm.128165	NM_026375	ENSMUSG00000026491	Ahctf1	6230412P20Rik|AV011447|Elys	AT hook containing transcription factor 1	protein-coding
peak_009490	chr7	90427827	90428234	+	0	NA	3' UTR (NM_027298, exon 1 of 1)	3' UTR (NM_027298, exon 1 of 1)	1718	NM_027298	70054	Mm.307198	NM_027298	ENSMUSG00000044362	Ccdc89	1700019B01Rik|AU022100|BOIP	coiled-coil domain containing 89	protein-coding
peak_004566	chr17	7164004	7164259	+	0	NA	Intergenic	Intergenic	-5984	NM_011299	20112	Mm.268383	NM_011299	ENSMUSG00000023809	Rps6ka2	90kDa|D17Wsu134e|Rps6ka-rs1|Rsk3|p90rsk|pp90rsk	ribosomal protein S6 kinase, polypeptide 2	protein-coding
peak_000768	chr1	182906804	182907112	+	0	NA	Intergenic	MLT1A|LTR|ERVL-MaLR	-47830	NM_016928	53791	Mm.116894	NM_016928	ENSMUSG00000079164	Tlr5	-	toll-like receptor 5	protein-coding
peak_001938	chr11	98940075	98940350	+	0	NA	intron (NM_001177303, intron 1 of 8)	intron (NM_001177303, intron 1 of 8)	501	NM_001177303	19401	Mm.439744	NM_009024	ENSMUSG00000037992	Rara	Nr1b1|RAR|RARalpha1	retinoic acid receptor, alpha	protein-coding
peak_005366	chr19	10845519	10845757	+	0	NA	intron (NM_023044, intron 1 of 7)	intron (NM_023044, intron 1 of 7)	3094	NM_023044	65221	Mm.27387	NM_023044	ENSMUSG00000024737	Slc15a3	Ci1|cI-1	solute carrier family 15, member 3	protein-coding
peak_002782	chr13	41432928	41433753	+	0	NA	intron (NM_001111324, intron 1 of 7)	intron (NM_001111324, intron 1 of 7)	54020	NM_001111324	18003	Mm.288980	NM_017464	ENSMUSG00000021365	Nedd9	Cas-L|CasL|HEF1|MEF1|Nedd-9|p105	neural precursor cell expressed, developmentally down-regulated gene 9	protein-coding
peak_005749	chr2	4461090	4461298	+	0	NA	intron (NM_001347086, intron 3 of 24)	intron (NM_001347086, intron 3 of 24)	60218	NM_001177843	209630	Mm.37932	NM_172475	ENSMUSG00000026657	Frmd4a	2700017I06Rik|5330420J21|AI594879|C230040M21Rik|Frmd4|Gm13190|mKIAA1294	FERM domain containing 4A	protein-coding
peak_005938	chr2	43773158	43773343	+	0	NA	intron (NM_153820, intron 1 of 13)	intron (NM_153820, intron 1 of 13)	-14105	NM_001364029	76117	Mm.217350	NM_153820	ENSMUSG00000049744	Arhgap15	5830480G12Rik	Rho GTPase activating protein 15	protein-coding
peak_001747	chr11	71253309	71253653	+	0	NA	intron (NR_027858, intron 7 of 12)	intron (NR_027858, intron 7 of 12)	-22748	NM_001040696	637515	Mm.390402	NM_001039680	ENSMUSG00000070390	Nlrp1b	Nalp1b	NLR family, pyrin domain containing 1B	protein-coding
peak_010761	chr9	123514968	123515650	+	0	NA	intron (NM_013860, intron 4 of 7)	intron (NM_013860, intron 4 of 7)	-14444	NM_001357485	83493	Mm.273671	NM_030692	ENSMUSG00000025240	Sacm1l	SAC1|Sac1p|mKIAA0851	SAC1 suppressor of actin mutations 1-like (yeast)	protein-coding
peak_008006	chr5	49460291	49460904	+	0	NA	Intergenic	Intergenic	-174938	NM_001199244	80334	Mm.160172	NM_030265	ENSMUSG00000029088	Kcnip4	AV032399|Calp|Calp250|KChIP4|KChIP4a	Kv channel interacting protein 4	protein-coding
peak_006182	chr2	102877370	102878363	+	0	NA	intron (NM_001039150, intron 1 of 13)	intron (NM_001039150, intron 1 of 13)	23799	NM_001177785	12505	Mm.423621	NM_009851	ENSMUSG00000005087	Cd44	AU023126|AW121933|AW146109|HERMES|Ly-24|Pgp-1	CD44 antigen	protein-coding
peak_010808	chrX	20365241	20365868	+	0	NA	intron (NM_001290644, intron 2 of 5)	(TA)n|Simple_repeat|Simple_repeat	1073	NR_110967	19889	Mm.288141	NM_133669	ENSMUSG00000060090	Rp2	AI662636|Rp2h	retinitis pigmentosa 2 homolog	protein-coding
peak_005915	chr2	35195955	35196211	+	0	NA	intron (NM_026697, intron 1 of 7)	B1F1|SINE|Alu	5037	NM_026697	68365	Mm.198264	NM_026697	ENSMUSG00000026878	Rab14	0610030G24Rik|2810475J17Rik|A830021G03Rik|AI314285|AI649155|D030017L14Rik	RAB14, member RAS oncogene family	protein-coding
peak_005372	chr19	11093286	11093582	+	0	NA	Intergenic	Intergenic	-12331	NM_022430	64381	Mm.34460	NM_022430	ENSMUSG00000024730	Ms4a8a	2010004L09Rik|AI481240|CD20L5|Ms4a8	membrane-spanning 4-domains, subfamily A, member 8A	protein-coding
peak_008301	chr5	118407981	118408333	+	0	NA	Intergenic	L1MB7|LINE|L1	-152562	NM_001347445	76199	Mm.206238	NM_172424	ENSMUSG00000018076	Med13l	2210413I17Rik|6330591G05Rik|9030618F05Rik|Thrap2|Trap240L|mKIAA1025	mediator complex subunit 13-like	protein-coding
peak_002964	chr13	73476322	73476558	+	0	NA	intron (NM_001368682, intron 1 of 11)	intron (NM_001368682, intron 1 of 11)	9209	NM_145376	210992	Mm.284649	NM_145376	ENSMUSG00000021608	Lpcat1	2900035H07Rik|Aytl2|BB137372|BC005662|C87117|LPCAT|LPCAT-1|lysoPAFAT|mLPCAT1|rd11	lysophosphatidylcholine acyltransferase 1	protein-coding
peak_002578	chr13	5886765	5887457	+	0	NA	Intergenic	Intergenic	25622	NM_011803	23849	Mm.275036	NM_011803	ENSMUSG00000000078	Klf6	AI448727|BCD1|C86813|CPBP|Copeb|FM2|FM6|Ierepo1|Ierepo3|R75280|Zf9	Kruppel-like factor 6	protein-coding
peak_006138	chr2	90542483	90543338	+	0	NA	intron (NM_008982, intron 1 of 23)	L2c|LINE|L2	37737	NM_008982	19271	Mm.330393	NM_008982	ENSMUSG00000025314	Ptprj	AI450271|BET|Byp|CD148|DEP-1|PTPbeta2|Ptpb2|RPTPJ|Scc-1|Scc1	protein tyrosine phosphatase, receptor type, J	protein-coding
peak_007745	chr4	141538832	141539483	+	0	NA	promoter-TSS (NM_019763)	promoter-TSS (NM_019763)	-560	NM_019763	56381	Mm.299906	NM_019763	ENSMUSG00000040761	Spen	Mint|mKIAA0929	spen family transcription repressor	protein-coding
peak_004234	chr16	24656819	24657169	+	0	NA	intron (NM_178665, intron 5 of 12)	L2a|LINE|L2	-64861	NM_001145954	210126	Mm.209385	NM_178665	ENSMUSG00000033306	Lpp	9430020K16Rik|AA959454|AU024130|B130055L10Rik|C79715|D630048H16	LIM domain containing preferred translocation partner in lipoma	protein-coding
peak_003304	chr14	32164318	32164874	+	0	NA	promoter-TSS (NM_001284319)	promoter-TSS (NM_001284319)	-990	NM_001284319	27057	Mm.371598	NM_019744	ENSMUSG00000056234	Ncoa4	ARA70|Rfg	nuclear receptor coactivator 4	protein-coding
peak_002277	chr12	69680529	69681356	+	0	NA	intron (NM_001135559, intron 1 of 22)	intron (NM_001135559, intron 1 of 22)	910	NM_001135559	20663	Mm.3770	NM_001135559	ENSMUSG00000034801	Sos2	SOS-2|mSOS-2	SOS Ras/Rho guanine nucleotide exchange factor 2	protein-coding
peak_005077	chr18	39525907	39526401	+	0	NA	Intergenic	Intergenic	-6733	NM_001361212	14815	Mm.129481	NM_008173	ENSMUSG00000024431	Nr3c1	GR|Grl-1|Grl1	nuclear receptor subfamily 3, group C, member 1	protein-coding
peak_008604	chr6	40176840	40177146	+	0	NA	intron (NM_001004182, intron 1 of 2)	intron (NM_001004182, intron 1 of 2)	66740	NM_001004182	434008	Mm.53915	NM_001004182	ENSMUSG00000057716	Tmem178b	A930009E05Rik|EG434008|Gm5567	transmembrane protein 178B	protein-coding
peak_007292	chr4	15299154	15300302	+	0	NA	Intergenic	L1MC4|LINE|L1	33908	NM_181401	100201	Mm.394111	NM_181401	ENSMUSG00000043252	Tmem64	9630015D15Rik|AI790744|AV300874	transmembrane protein 64	protein-coding
peak_007551	chr4	98188978	98189467	+	0	NA	Intergenic	Intergenic	194043	NM_053157	94043	Mm.331719	NM_053157	ENSMUSG00000028563	Tm2d1	2310026L18Rik|AA990549|Bbp	TM2 domain containing 1	protein-coding
peak_009091	chr6	145002055	145002684	+	0	NA	intron (NM_001024468, intron 10 of 10)	intron (NM_001024468, intron 10 of 10)	46443	NM_001024468	12035	Mm.4606	NM_007532	ENSMUSG00000030268	Bcat1	BCATc|Eca39	branched chain aminotransferase 1, cytosolic	protein-coding
peak_004999	chr18	9734706	9735299	+	0	NA	intron (NM_130449, intron 2 of 9)	intron (NM_130449, intron 2 of 9)	27354	NM_130449	140792	Mm.218571	NM_130449	ENSMUSG00000036103	Colec12	CL-P1|SRCL|Scara4	collectin sub-family member 12	protein-coding
peak_000280	chr1	80716656	80716977	+	0	NA	intron (NM_175291, intron 1 of 55)	intron (NM_175291, intron 1 of 55)	41737	NM_175291	210293	Mm.133473	NM_175291	ENSMUSG00000038608	Dock10	9330153B10Rik|A630054M16Rik|Jr4|Jr5|R75174|ZIZ3|Zizimin3|mKIAA0694	dedicator of cytokinesis 10	protein-coding
peak_004896	chr17	79485072	79485734	+	0	NA	Intergenic	Intergenic	-7518	NR_033463	74622	Mm.311921	NR_033463		4930429F11Rik	-	RIKEN cDNA 4930429F11 gene	ncRNA
peak_001999	chr11	107428124	107428340	+	0	NA	intron (NR_153311, intron 1 of 9)	intron (NR_153311, intron 1 of 9)	42488	NR_153311	71795	Mm.397413	NM_145823	ENSMUSG00000040430	Pitpnc1	1110020B03Rik|5830436L09Rik|AI662802|AI851387|C330017I21Rik|Dnr411|RDGBB|RDGBB1|mrdgBbeta|rdgB-beta	phosphatidylinositol transfer protein, cytoplasmic 1	protein-coding
peak_007331	chr4	35099546	35100259	+	0	NA	intron (NM_178061, intron 1 of 3)	intron (NM_178061, intron 1 of 3)	-52153	NM_199157	387510	Mm.386929	NM_199157	ENSMUSG00000042993	Ifnk	-	interferon kappa	protein-coding
peak_010098	chr8	109750269	109750907	+	0	NA	Intergenic	L1MD1|LINE|L1	-12808	NM_001368351	52335	Mm.276770	NM_001080930	ENSMUSG00000069895	Atxn1l	AW558552|Boat|C330011L24Rik|D6Mgi37|D8Ertd587e	ataxin 1-like	protein-coding
peak_006895	chr3	87785184	87785465	+	0	NA	intron (NM_001033124, intron 7 of 16)	intron (NM_001033124, intron 7 of 16)	9838	NM_001033124	18211	Mm.80682	NM_001033124	ENSMUSG00000028072	Ntrk1	C80751|Tkr|TrkA|trk	neurotrophic tyrosine kinase, receptor, type 1	protein-coding
peak_008715	chr6	72161691	72162146	+	0	NA	Intergenic	MTE2b|LTR|ERVL-MaLR	-38721	NR_045165	71265	Mm.442035	NR_045163	ENSMUSG00000108709	4933431G14Rik	4930565C19Rik	RIKEN cDNA 4933431G14 gene	ncRNA
peak_008193	chr5	99336233	99336883	+	0	NA	intron (NR_030692, intron 3 of 3)	intron (NR_030692, intron 3 of 3)	-83631	NM_145839	320292	Mm.259074	NM_145839	ENSMUSG00000089809	Rasgef1b	4732452O09Rik|GPIgamma4|Gpig4	RasGEF domain family, member 1B	protein-coding
peak_006450	chr2	153145244	153145870	+	0	NA	intron (NM_001172117, intron 11 of 12)	L1MB7|LINE|L1	-15744	NM_133847	99237	Mm.330674	NM_133847	ENSMUSG00000068040	Tm9sf4	AA986553|AU045326|B930079E06|mKIAA0255	transmembrane 9 superfamily protein member 4	protein-coding
peak_002793	chr13	41521396	41521708	+	0	NA	Intergenic	MLT1A|LTR|ERVL-MaLR	-34192	NM_001111324	18003	Mm.288980	NM_017464	ENSMUSG00000021365	Nedd9	Cas-L|CasL|HEF1|MEF1|Nedd-9|p105	neural precursor cell expressed, developmentally down-regulated gene 9	protein-coding
peak_007204	chr3	149088452	149088885	+	0	NA	Intergenic	Intergenic	-134033	NM_001081298	99633	Mm.9776	NM_001081298	ENSMUSG00000028184	Adgrl2	AI450192|CIRL-2|Gm619|Lec1|Lphh1|Lphn2|mKIAA0786	adhesion G protein-coupled receptor L2	protein-coding
peak_001634	chr11	51753366	51753997	+	0	NA	intron (NM_001290785, intron 1 of 22)	intron (NM_001290785, intron 1 of 22)	3153	NM_001290785	77371	Mm.33878	NM_175255	ENSMUSG00000036391	Sec24a	-	Sec24 related gene family, member A (S. cerevisiae)	protein-coding
peak_009471	chr7	89395368	89396083	+	0	NA	intron (NM_001360746, intron 1 of 14)	L1MA9|LINE|L1	8497	NM_001360746	72759	Mm.208477	NM_028343	ENSMUSG00000039428	Tmem135	2810439K08Rik|AW319712|PMP52	transmembrane protein 135	protein-coding
peak_002328	chr12	77352517	77352721	+	0	NA	intron (NM_016893, intron 4 of 11)	intron (NM_016893, intron 4 of 11)	-36245	NM_001252615	53618	Mm.35628	NM_016893	ENSMUSG00000021065	Fut8	-	fucosyltransferase 8	protein-coding
peak_007840	chr5	3501878	3502141	+	0	NA	intron (NM_009873, intron 5 of 7)	intron (NM_009873, intron 5 of 7)	-41824	NM_001042501	68152	Mm.240265	NM_026583	ENSMUSG00000058503	Fam133b	2900022K02Rik|5830415L20Rik	family with sequence similarity 133, member B	protein-coding
peak_006125	chr2	84358275	84359183	+	0	NA	intron (NM_018782, intron 9 of 15)	intron (NM_018782, intron 9 of 15)	66537	NM_018782	54598	Mm.75467	NM_018782	ENSMUSG00000059588	Calcrl	AV071593|CRLR	calcitonin receptor-like	protein-coding
peak_007012	chr3	106167491	106168242	+	0	NA	promoter-TSS (NM_009892)	promoter-TSS (NM_009892)	-302	NM_009892	12655	Mm.387173	NM_009892	ENSMUSG00000040809	Chil3	AI505981|Chi3l3|ECF-L|Ym1	chitinase-like 3	protein-coding
peak_006467	chr2	155106922	155107829	+	0	NA	Intergenic	RLTR45|LTR|ERVK	-7296	NR_040634	100504268	Mm.410858	NR_040634	ENSMUSG00000087254	2310005A03Rik	-	RIKEN cDNA 2310005A03 gene	ncRNA
peak_010652	chr9	105484288	105484692	+	0	NA	intron (NM_001253831, intron 1 of 26)	L1MB7|LINE|L1	10643	NM_175025	235574	Mm.326247	NM_175025	ENSMUSG00000032570	Atp2c1	1700121J11Rik|ATP2C1A|AW061228|BCPM|D930003G21Rik|HHD|SPCA|pmr1	ATPase, Ca++-sequestering	protein-coding
peak_001182	chr10	76425666	76426203	+	0	NA	intron (NM_008787, intron 10 of 41)	intron (NM_008787, intron 10 of 41)	16978	NM_001282992	18541	Mm.251794	NM_008787	ENSMUSG00000001151	Pcnt	AW476095|C86676|KEN|Pcnt2|kendrin|m239Asp|m275Asp	pericentrin (kendrin)	protein-coding
peak_007283	chr4	11323242	11323727	+	0	NA	Intergenic	Intergenic	-1353	NM_001081201	381510	Mm.331486	NM_001081201	ENSMUSG00000045205	Dpy19l4	Gm1023|Narg3	dpy-19-like 4 (C. elegans)	protein-coding
peak_004918	chr17	83307774	83308164	+	0	NA	Intergenic	Intergenic	-42962	NM_001114361	78798	Mm.295565	NM_199466	ENSMUSG00000032624	Eml4	4930443C24Rik|AI644019	echinoderm microtubule associated protein like 4	protein-coding
peak_006350	chr2	132599923	132600555	+	0	NA	intron (NR_033469, intron 1 of 3)	intron (NR_033469, intron 1 of 3)	2043	NR_033469	767814	Mm.371752	NR_033468	ENSMUSG00000074783	AU019990	-	expressed sequence AU019990	ncRNA
peak_010774	chr9	123968549	123969005	+	0	NA	promoter-TSS (NM_009912)	promoter-TSS (NM_009912)	-85	NM_009912	12768	Mm.274927	NM_009912	ENSMUSG00000025804	Ccr1	Cmkbr1|Mip-1a-R	chemokine (C-C motif) receptor 1	protein-coding
peak_005185	chr18	62177217	62177669	+	0	NA	TTS (NM_007420)	TTS (NM_007420)	2538	NM_007420	11555	Mm.5598	NM_007420	ENSMUSG00000045730	Adrb2	Adrb-2|Badm|Gpcr7	adrenergic receptor, beta 2	protein-coding
peak_000109	chr1	40294906	40295050	+	0	NA	intron (NM_001123382, intron 5 of 10)	intron (NM_001123382, intron 5 of 10)	28392	NM_001123382	16177	Mm.896	NM_008362	ENSMUSG00000026072	Il1r1	CD121a|CD121b|IL-1R1|IL-iR|Il1r-1	interleukin 1 receptor, type I	protein-coding
peak_001791	chr11	78982661	78983103	+	0	NA	intron (NM_001159301, intron 1 of 9)	intron (NM_001159301, intron 1 of 9)	2042	NM_001159301	16859	Mm.341434	NM_010708	ENSMUSG00000001123	Lgals9	AA407335|AI194909|AI265545|LGALS35|Lgals5|gal-9|galectin-9	lectin, galactose binding, soluble 9	protein-coding
peak_001217	chr10	81524368	81524616	+	0	NA	promoter-TSS (NM_010304)	promoter-TSS (NM_010304)	-267	NM_010304	14676	Mm.1546	NM_010304	ENSMUSG00000034792	Gna15	G[a]15|Galpha15	guanine nucleotide binding protein, alpha 15	protein-coding
peak_000684	chr1	170967536	170967848	+	0	NA	intron (NM_001077189, intron 3 of 7)	intron (NM_001077189, intron 3 of 7)	8379	NM_010187	14130	Mm.425062	NM_010187	ENSMUSG00000026656	Fcgr2b	AI528646|CD32|F630109E10Rik|Fc[g]RII|FcgRII|Fcgr2|Fcgr2a|Fcr-2|Fcr-3|Ly-17|Ly-m20|LyM-1|Lym-1|fcRII	Fc receptor, IgG, low affinity IIb	protein-coding
peak_010857	chrX	75056243	75056442	+	0	NA	intron (NM_181584, intron 1 of 9)	intron (NM_181584, intron 1 of 9)	28563	NM_181584	210710	Mm.267056	NM_181584	ENSMUSG00000032750	Gab3	5930433H21Rik	growth factor receptor bound protein 2-associated protein 3	protein-coding
peak_001357	chr10	98958775	98959108	+	0	NA	intron (NM_001359507, intron 1 of 21)	intron (NM_001359507, intron 1 of 21)	43789	NM_026482	67972	Mm.166944	NM_026482	ENSMUSG00000019943	Atp2b1	2810442I22Rik|E130111D10Rik|Pmca1	ATPase, Ca++ transporting, plasma membrane 1	protein-coding
peak_000345	chr1	91187444	91187737	+	0	NA	intron (NM_178401, intron 1 of 2)	intron (NM_178401, intron 1 of 2)	7768	NM_001168392	51801	Mm.3272	NM_016894	ENSMUSG00000034353	Ramp1	9130218E19Rik	receptor (calcitonin) activity modifying protein 1	protein-coding
peak_000793	chr1	186261270	186261732	+	0	NA	Intergenic	Intergenic	-144191	NM_146106	226791	Mm.257116	NM_146106	ENSMUSG00000039246	Lyplal1	BC027340|Q96AVO	lysophospholipase-like 1	protein-coding
peak_010837	chrX	57372906	57373301	+	0	NA	Intergenic	L1MA6|LINE|L1	18406	NR_002903	353374		NR_002903	ENSMUSG00000065110	Snord61	MBII-342|Rnu61	small nucleolar RNA, C/D box 61	snoRNA
peak_002631	chr13	18800608	18800889	+	0	NA	intron (NM_172120, intron 7 of 28)	intron (NM_172120, intron 7 of 28)	83456	NM_172120	218035	Mm.27389	NM_172120	ENSMUSG00000041236	Vps41	AI317346|Vam2|mVam2	VPS41 HOPS complex subunit	protein-coding
peak_001572	chr11	31877801	31877988	+	0	NA	intron (NM_001290678, intron 1 of 7)	intron (NM_001290678, intron 1 of 7)	6954	NM_026252	67579	Mm.339792	NM_026252	ENSMUSG00000020300	Cpeb4	Cpe-bp4|Cpeb-4|mCPEB-4	cytoplasmic polyadenylation element binding protein 4	protein-coding
peak_000991	chr10	31607508	31607859	+	0	NA	intron (NM_001146349, intron 1 of 5)	intron (NM_001146349, intron 1 of 5)	2042	NM_001146349	268291	Mm.295212	NM_001146349	ENSMUSG00000063760	Rnf217	AU016819|Ibrdc1	ring finger protein 217	protein-coding
peak_001333	chr10	96534566	96534999	+	0	NA	Intergenic	RMER15|LTR|ERVL	-82219	NM_007569	12226	Mm.23811	NM_007569	ENSMUSG00000036478	Btg1	AI426953|AW546738	B cell translocation gene 1, anti-proliferative	protein-coding
peak_003903	chr15	66746114	66746906	+	0	NA	intron (NM_009375, intron 34 of 47)	intron (NM_009375, intron 34 of 47)	75740	NM_009375	21819	Mm.441333	NM_009375	ENSMUSG00000053469	Tg	Tgn|cog	thyroglobulin	protein-coding
peak_008671	chr6	53710444	53710996	+	0	NA	Intergenic	Intergenic	110105	NM_025817	66873	Mm.422727	NM_025817	ENSMUSG00000043496	Tril	1200009O22Rik|AI316813|mKIAA0644	TLR4 interactor with leucine-rich repeats	protein-coding
peak_003406	chr14	60738639	60739023	+	0	NA	intron (NM_001310594, intron 1 of 9)	L1MB2|LINE|L1	5927	NM_001310594	219140	Mm.149776	NM_001033272	ENSMUSG00000021990	Spata13	C79050|ESTM11|X83327|mFLJ00298	spermatogenesis associated 13	protein-coding
peak_008749	chr6	86726254	86726842	+	0	NA	intron (NM_011818, intron 1 of 13)	intron (NM_011818, intron 1 of 13)	6830	NM_011818	23885	Mm.321452	NM_011818	ENSMUSG00000001157	Gmcl1	2810049L19Rik|Btbd13|DIP|Gcl|Gcl-1|glc-1|mglc-1	germ cell-less, spermatogenesis associated 1	protein-coding
peak_007693	chr4	133814776	133815100	+	0	NA	Intergenic	Intergenic	-58169	NM_001363070	93760	Mm.22478	NM_001080819	ENSMUSG00000007880	Arid1a	1110030E03Rik|BAF250a|Osa1|Smarcf1	AT rich interactive domain 1A (SWI-like)	protein-coding
peak_003363	chr14	48189376	48189585	+	0	NA	intron (NM_033602, intron 2 of 5)	intron (NM_033602, intron 2 of 5)	-9236	NR_003630	624367	Mm.445185	NM_001037921	ENSMUSG00000021846	Gm6498	EG624367	glyceraldehyde-3-phosphate dehydrogenase pseudogene	pseudo
peak_010296	chr9	32539235	32539660	+	0	NA	intron (NM_008026, intron 1 of 8)	intron (NM_008026, intron 1 of 8)	2005	NM_008026	14247	Mm.258908	NM_008026	ENSMUSG00000016087	Fli1	EWSR2|Fli-1|SIC-1|Sic1	Friend leukemia integration 1	protein-coding
peak_003052	chr13	97196945	97197294	+	0	NA	intron (NM_010422, intron 1 of 13)	intron (NM_010422, intron 1 of 13)	1238	NM_010422	15212	Mm.27816	NM_010422	ENSMUSG00000021665	Hexb	-	hexosaminidase B	protein-coding
peak_006666	chr3	19555860	19556198	+	0	NA	intron (NM_001163537, intron 2 of 4)	intron (NM_001163537, intron 2 of 4)	24782	NM_001163537	66326	Mm.45615	NM_025489	ENSMUSG00000027606	Dnajc5b	1700008A05Rik	DnaJ heat shock protein family (Hsp40) member C5 beta	protein-coding
peak_001773	chr11	77184728	77185338	+	0	NA	intron (NM_176965, intron 1 of 17)	MER58B|DNA|hAT-Charlie	3935	NM_176965	319634	Mm.108786	NM_176965	ENSMUSG00000050944	Efcab5	4930563A03Rik	EF-hand calcium binding domain 5	protein-coding
peak_000567	chr1	152573068	152573515	+	0	NA	intron (NM_001346118, intron 4 of 18)	intron (NM_001346118, intron 4 of 18)	51926	NM_016846	19731	Mm.245270	NM_016846	ENSMUSG00000026482	Rgl1	Rgl|mKIAA0959	ral guanine nucleotide dissociation stimulator,-like 1	protein-coding
peak_009327	chr7	64091006	64091520	+	0	NA	Intergenic	Intergenic	-62572	NM_001039104	17364	Mm.38875	NM_018752	ENSMUSG00000030523	Trpm1	4732499L03Rik|AI606771|Ltrpc1|Mlsn1	transient receptor potential cation channel, subfamily M, member 1	protein-coding
peak_005053	chr18	37154072	37154377	+	0	NA	intron (NM_001003672, intron 1 of 3)	intron (NM_001003672, intron 1 of 3)	10546	NM_001003672	353237	Mm.308500	NM_001003672	ENSMUSG00000102697	Pcdhac2	CNRc2	protocadherin alpha subfamily C, 2	protein-coding
peak_004913	chr17	81518380	81519082	+	0	NA	intron (NM_001286684, intron 2 of 11)	intron (NM_001286684, intron 2 of 11)	219656	NM_011406	20541	Mm.265834	NM_011406	ENSMUSG00000054640	Slc8a1	AI852629|AV344025|D930008O12Rik|Ncx1	solute carrier family 8 (sodium/calcium exchanger), member 1	protein-coding
peak_002346	chr12	80054304	80054705	+	0	NA	Intergenic	Intergenic	58509	NM_007564	12192	Mm.235132	NM_007564	ENSMUSG00000021127	Zfp36l1	AW742437|AW743212|Berg36|Brf1|D530020L18Rik|ERF1|TIS11b|cMG1	zinc finger protein 36, C3H type-like 1	protein-coding
peak_004389	chr16	55690802	55691581	+	0	NA	Intergenic	Intergenic	130947	NM_001159394	80859	Mm.247272	NM_030612	ENSMUSG00000035356	Nfkbiz	AA408868|INAP|Mail	nuclear factor of kappa light polypeptide gene enhancer in B cells inhibitor, zeta	protein-coding
peak_007851	chr5	5320827	5321219	+	0	NA	intron (NM_011074, intron 2 of 14)	intron (NM_011074, intron 2 of 14)	-54955	NM_001310448	18647	Mm.389061	NM_011074	ENSMUSG00000028926	Cdk14	Pftk1|mKIAA0834	cyclin-dependent kinase 14	protein-coding
peak_004512	chr16	92783462	92784043	+	0	NA	intron (NM_001111021, intron 2 of 7)	intron (NM_001111021, intron 2 of 7)	42322	NM_001111021	12394	Mm.4081	NM_009821	ENSMUSG00000022952	Runx1	AML1|CBF-alpha-2|Cbfa2|Pebp2a2|Pebpa2b	runt related transcription factor 1	protein-coding
peak_005179	chr18	62045438	62045736	+	0	NA	Intergenic	MLT1A|LTR|ERVL-MaLR	92512	NM_172628	225608	Mm.262320	NM_172628	ENSMUSG00000045629	Sh3tc2	D430044G18Rik	SH3 domain and tetratricopeptide repeats 2	protein-coding
peak_002196	chr12	34985923	34986317	+	0	NA	3' UTR (NM_029294, exon 1 of 1)	3' UTR (NM_029294, exon 1 of 1)	1359	NM_029294	75456	Mm.79179	NM_029294	ENSMUSG00000092305	Prps1l1	1700011K15Rik	phosphoribosyl pyrophosphate synthetase 1-like 1	protein-coding
peak_009730	chr7	142398095	142398396	+	0	NA	Intergenic	Intergenic	-10418	NM_009983	13033	Mm.231395	NM_009983	ENSMUSG00000007891	Ctsd	CD|CatD	cathepsin D	protein-coding
peak_008509	chr6	16730525	16731320	+	0	NA	Intergenic	Intergenic	-46602	NR_157239	102640655		NR_157239	ENSMUSG00000107022	Gm36669	-	predicted gene, 36669	ncRNA
peak_008128	chr5	90700199	90700532	+	0	NA	Intergenic	Intergenic	-58933	NM_009141	20311	Mm.4660	NM_009141	ENSMUSG00000029371	Cxcl5	AMCF-II|Cxcl6|ENA-78|GCP-2|LIX|Scyb5|Scyb6	chemokine (C-X-C motif) ligand 5	protein-coding
peak_008544	chr6	24989123	24989733	+	0	NA	Intergenic	Intergenic	-33303	NM_177013	319832	Mm.127446	NM_177013	ENSMUSG00000048022	Tmem229a	6332401O19Rik	transmembrane protein 229A	protein-coding
peak_002735	chr13	37056595	37057149	+	0	NA	Intergenic	Intergenic	-6628	NM_001166391	74145	Mm.235105	NM_028784	ENSMUSG00000039109	F13a1	1200014I03Rik|AI462306|F13a	coagulation factor XIII, A1 subunit	protein-coding
peak_009693	chr7	132308195	132308710	+	0	NA	intron (NM_029935, intron 1 of 7)	URR1A|DNA|hAT-Charlie	-7212	NR_028578	100043682	Mm.482794	NR_028578	ENSMUSG00000109270	Gm10584	-	predicted gene 10584	ncRNA
peak_008480	chr6	4978234	4979254	+	0	NA	intron (NM_001363809, intron 2 of 15)	intron (NM_001363809, intron 2 of 15)	75433	NR_156747	243725	Mm.332901	NM_181595	ENSMUSG00000032827	Ppp1r9a	2810430P21Rik|4930518N04Rik|5330407E15|A230094E16Rik|BB181831|NRB|neurabin-I	protein phosphatase 1, regulatory subunit 9A	protein-coding
peak_004008	chr15	84126532	84127326	+	0	NA	Intergenic	Intergenic	-3754	NM_029427	75772	Mm.159565	NM_029427	ENSMUSG00000018868	Pnpla5	4833426H19Rik|GS2L	patatin-like phospholipase domain containing 5	protein-coding
peak_010081	chr8	106624700	106625271	+	0	NA	intron (NM_009864, intron 2 of 15)	intron (NM_009864, intron 2 of 15)	21635	NM_009864	12550	Mm.35605	NM_009864	ENSMUSG00000000303	Cdh1	AA960649|ARC-1|E-cad|Ecad|L-CAM|UVO|Um	cadherin 1	protein-coding
peak_008709	chr6	71193329	71193497	+	0	NA	Intergenic	Intergenic	-6466	NM_017399	14080	Mm.22126	NM_017399	ENSMUSG00000054422	Fabp1	Fabpl|L-FABP	fatty acid binding protein 1, liver	protein-coding
peak_007316	chr4	33261074	33261696	+	0	NA	Intergenic	Intergenic	-12598	NM_001033225	108767	Mm.27769	NM_001033225	ENSMUSG00000040128	Pnrc1	5730463C12Rik|B4-2|PRR2|Prol2	proline-rich nuclear receptor coactivator 1	protein-coding
peak_003346	chr14	45661345	45662101	+	0	NA	Intergenic	Intergenic	-3580	NM_001042719	114874	Mm.121918	NM_176845	ENSMUSG00000037697	Ddhd1	Mir5131|PA-PLA1	DDHD domain containing 1	protein-coding
peak_008921	chr6	119487361	119488343	+	0	NA	intron (NM_009525, intron 1 of 4)	intron (NM_009525, intron 1 of 4)	8184	NM_133940	101358	Mm.125477	NM_133940	ENSMUSG00000030019	Fbxl14	AW322056|Fbx14l	F-box and leucine-rich repeat protein 14	protein-coding
peak_003560	chr14	102828596	102828839	+	0	NA	Intergenic	Intergenic	153915	NR_039592	100628599		NR_039592	ENSMUSG00000092901	Mir5130	mir-5130|mmu-mir-5130|mu-mir-5130	microRNA 5130	ncRNA
peak_002266	chr12	55824032	55824469	+	0	NA	Intergenic	MTC|LTR|ERVL-MaLR	-2734	NM_001286263	56784	Mm.292180	NM_019994	ENSMUSG00000021027	Ralgapa1	2310003F20Rik|4930400K19Rik|AI563624|GRIPE|Garnl1|Tulip1|mKIAA0884	Ral GTPase activating protein, alpha subunit 1	protein-coding
peak_008058	chr5	65356751	65357522	+	0	NA	intron (NM_031180, intron 1 of 4)	Charlie21a|DNA|hAT-Charlie	8725	NM_031180	83379	Mm.45274	NM_031180	ENSMUSG00000029195	Klb	AV071179|betaKlotho	klotho beta	protein-coding
peak_004015	chr15	85113406	85114000	+	0	NA	intron (NM_080470, intron 9 of 24)	intron (NM_080470, intron 9 of 24)	18254	NM_080470	140557	Mm.182737	NM_080470	ENSMUSG00000022432	Smc1b	SMC-1B|SMC1beta|Smc1l2	structural maintenance of chromosomes 1B	protein-coding
peak_007181	chr3	143919578	143920534	+	0	NA	Intergenic	(TATG)n|Simple_repeat|Simple_repeat	-207913	NR_040405	621809	Mm.360134	NR_040405	ENSMUSG00000105279	Gm6260	EG621809	predicted gene 6260	ncRNA
peak_000998	chr10	34207847	34208676	+	0	NA	Intergenic	Intergenic	-1026	NM_172508	212898	Mm.34557	NM_172508	ENSMUSG00000039497	Dse	6030499O08|AI480506|B130024B19Rik|DS-epi1|Sart2	dermatan sulfate epimerase	protein-coding
peak_006815	chr3	61309302	61309695	+	0	NA	Intergenic	AT_rich|Low_complexity|Low_complexity	-55009	NM_028712	74012	Mm.422674	NM_028712	ENSMUSG00000036894	Rap2b	4021402C18Rik|AA408554	RAP2B, member of RAS oncogene family	protein-coding
peak_003384	chr14	52104037	52104368	+	0	NA	promoter-TSS (NM_001360172)	promoter-TSS (NM_001360172)	-181	NM_001360180	15381	Mm.427321	NM_016884	ENSMUSG00000060373	Hnrnpc	AL022939|D14Wsu171e|Hnrpc|Hnrpc1|Hnrpc2|hnRNPC1|hnRNPC2|hnrnp-C	heterogeneous nuclear ribonucleoprotein C	protein-coding
peak_006606	chr3	6988942	6989762	+	0	NA	Intergenic	Intergenic	-368909	NM_027048	69347	Mm.45822	NM_027048	ENSMUSG00000069118	1700008P02Rik	-	RIKEN cDNA 1700008P02 gene	protein-coding
peak_006373	chr2	135075302	135075692	+	0	NA	intron (NM_001145830, intron 3 of 31)	intron (NM_001145830, intron 3 of 31)	140119	NR_040517	78805	Mm.78702	NR_040517	ENSMUSG00000085247	4930545L23Rik	-	RIKEN cDNA 4930545L23 gene	ncRNA
peak_006633	chr3	10025483	10026055	+	0	NA	Intergenic	Intergenic	13184	NM_001272098	16592	Mm.741	NM_010634	ENSMUSG00000027533	Fabp5	E-FABP|Fabpe|Klbp|PA-FABP|mal1	fatty acid binding protein 5, epidermal	protein-coding
peak_004083	chr15	100085013	100085408	+	0	NA	intron (NR_037311, intron 2 of 3)	intron (NR_037311, intron 2 of 3)	46546	NM_001159361	239667	Mm.243658	NM_172819	ENSMUSG00000023026	Dip2b	4932422C22|AI317237|AI854602|mKIAA1463	disco interacting protein 2 homolog B	protein-coding
peak_004928	chr17	84201050	84201542	+	0	NA	intron (NM_183021, intron 36 of 37)	L1MB5|LINE|L1	-13349	NM_001001806	12193	Mm.259321	NM_001001806	ENSMUSG00000045817	Zfp36l2	Brf2|ERF2|Tis11d	zinc finger protein 36, C3H type-like 2	protein-coding
peak_003705	chr15	34428868	34429073	+	0	NA	intron (NM_001358780, intron 14 of 18)	intron (NM_001358780, intron 14 of 18)	14255	NM_009083	19946	Mm.358632	NM_009083	ENSMUSG00000058600	Rpl30	-	ribosomal protein L30	protein-coding
peak_010422	chr9	57013431	57014037	+	0	NA	intron (NM_019651, intron 1 of 12)	intron (NM_019651, intron 1 of 12)	18766	NM_019651	56294	Mm.325643	NM_019651	ENSMUSG00000032290	Ptpn9	MEG2	protein tyrosine phosphatase, non-receptor type 9	protein-coding
peak_003585	chr14	105177300	105177548	+	0	NA	promoter-TSS (NM_134077)	promoter-TSS (NM_134077)	-110	NM_134077	74213	Mm.124957	NM_134077	ENSMUSG00000022119	Rbm26	1700009P03Rik|AI447318|C230097K14Rik|C86225|MLZ-393|Pro1777|Se70-2	RNA binding motif protein 26	protein-coding
peak_010636	chr9	100507551	100507937	+	0	NA	promoter-TSS (NM_001324530)	promoter-TSS (NM_001324530)	-888	NM_001324530	17973	Mm.181485	NM_010878	ENSMUSG00000032475	Nck1	6330586M15Rik|D230010O13Rik|Nck|Nck-1	non-catalytic region of tyrosine kinase adaptor protein 1	protein-coding
peak_010777	chr9	124056063	124056773	+	0	NA	Intergenic	Intergenic	34447	NM_009914	12771	Mm.57050	NM_009914	ENSMUSG00000035448	Ccr3	CC-CKR3|CKR3|Cmkbr1l2|Cmkbr3	chemokine (C-C motif) receptor 3	protein-coding
peak_003380	chr14	51853376	51853858	+	0	NA	promoter-TSS (NM_017385)	promoter-TSS (NM_017385)	-151	NM_053111	93719	Mm.221324	NM_053111	ENSMUSG00000062148	Ear6	-	eosinophil-associated, ribonuclease A family, member 6	protein-coding
peak_006505	chr2	160230530	160230925	+	0	NA	Intergenic	Intergenic	96767	NM_001033411	329554	Mm.291144	NM_001033411	ENSMUSG00000074623	Gm826	-	predicted gene 826	protein-coding
peak_001630	chr11	50378395	50379011	+	0	NA	intron (NM_001362532, intron 2 of 12)	intron (NM_001362532, intron 2 of 12)	412	NM_001362530	59013	Mm.21740	NM_021510	ENSMUSG00000007850	Hnrnph1	AI642080|E430005G16Rik|Hnrnph|Hnrph1	heterogeneous nuclear ribonucleoprotein H1	protein-coding
peak_010065	chr8	103577117	103577567	+	0	NA	Intergenic	Intergenic	-26457	NR_045730	71058	Mm.67707	NR_045730	ENSMUSG00000110336	4933400L20Rik	-	RIKEN cDNA 4933400L20 gene	ncRNA
peak_004396	chr16	57391333	57391724	+	0	NA	intron (NM_001040397, intron 1 of 4)	LSU-rRNA_Hsa|rRNA|rRNA	38251	NM_001040397	78749	Mm.328360	NM_001040397	ENSMUSG00000043336	Filip1l	4631422O05Rik|Doc1	filamin A interacting protein 1-like	protein-coding
peak_008471	chr5	150176255	150176607	+	0	NA	Intergenic	Intergenic	-83499	NM_172887	320365	Mm.216590	NM_172887	ENSMUSG00000056602	Fry	13CDNA73|9330186A19Rik|AF346502|AI462658|C87180|D930046M03|cg003|mKIAA4143	FRY microtubule binding protein	protein-coding
peak_003677	chr15	25909931	25910387	+	0	NA	intron (NM_001034851, intron 3 of 8)	intron (NM_001034851, intron 3 of 8)	-23393	NM_001277318	66270	Mm.25311	NM_025459	ENSMUSG00000022270	Retreg1	1810015C04Rik|AU015349|Fam134b|Retreg1d	reticulophagy regulator 1	protein-coding
peak_008536	chr6	21958882	21959593	+	0	NA	intron (NM_001311061, intron 4 of 11)	Lx9|LINE|L1	9622	NM_023626	71777	Mm.39999	NM_023626	ENSMUSG00000029670	Ing3	1300013A07Rik|P47ING3	inhibitor of growth family, member 3	protein-coding
peak_000402	chr1	119534371	119534945	+	0	NA	intron (NR_126486, intron 3 of 3)	MTD|LTR|ERVL-MaLR	1507	NR_126486	320069	Mm.406320	NR_126486	ENSMUSG00000101731	3830432H09Rik	-	RIKEN cDNA 3830432H09 gene	ncRNA
peak_005963	chr2	49275974	49276824	+	0	NA	intron (NM_029924, intron 13 of 16)	intron (NM_029924, intron 13 of 16)	30499	NM_001290656	109241	Mm.440436	NM_029924	ENSMUSG00000036792	Mbd5	9430004D19Rik|AA536666|AI426407|C030040A15Rik|Gm1630	methyl-CpG binding domain protein 5	protein-coding
peak_005283	chr18	82469258	82469879	+	0	NA	Intergenic	Intergenic	-5555	NM_001025245	17196	Mm.252063	NM_010777	ENSMUSG00000041607	Mbp	C76307|Hmbpr|R75289|golli-mbp|jve|mld|shi	myelin basic protein	protein-coding
peak_006779	chr3	52343217	52343707	+	0	NA	intron (NM_019739, intron 1 of 2)	intron (NM_019739, intron 1 of 2)	75125	NM_019739	56458	Mm.29891	NM_019739	ENSMUSG00000044167	Foxo1	AI876417|Afxh|FKHR|Fkhr1|Foxo1a	forkhead box O1	protein-coding
peak_003154	chr13	112130064	112131462	+	0	NA	Intergenic	Intergenic	-157688	NM_001168403	77318	Mm.159895	NM_029898	ENSMUSG00000049985	Ankrd55	C030011J08Rik	ankyrin repeat domain 55	protein-coding
peak_000872	chr10	13303942	13304191	+	0	NA	intron (NM_001195065, intron 1 of 12)	intron (NM_001195065, intron 1 of 12)	20223	NM_001195096	215789	Mm.283359	NM_001033257	ENSMUSG00000062866	Phactr2	AV158170|BC012871	phosphatase and actin regulator 2	protein-coding
peak_002467	chr12	100067415	100067793	+	0	NA	Intergenic	L1MC4a|LINE|L1	-44727	NM_008947	19179	Mm.157105	NM_008947	ENSMUSG00000021178	Psmc1	AI325227|P26s4|Rpt2/S4|S4|rpt2	protease (prosome, macropain) 26S subunit, ATPase 1	protein-coding
peak_002771	chr13	40971073	40971884	+	0	NA	intron (NR_155347, intron 1 of 4)	intron (NR_155347, intron 1 of 4)	-29532	NM_026550	68083	Mm.24789	NM_026550	ENSMUSG00000038683	Pak1ip1	5830431I15Rik|5930415H02Rik|AA419825|AI314040|AW556169|Gdpd1|PIP1	PAK1 interacting protein 1	protein-coding
peak_003944	chr15	76251051	76251415	+	0	NA	Intergenic	Intergenic	3042	NR_105918	102465575		NR_105918	ENSMUSG00000098625	Mir6953	Gm27738|mmu-mir-6953	microRNA 6953	ncRNA
peak_007643	chr4	124810175	124810503	+	0	NA	intron (NM_008636, intron 2 of 10)	intron (NM_008636, intron 2 of 10)	7790	NM_008636	17764	Mm.272397	NM_008636	ENSMUSG00000028890	Mtf1	MTF-1|Thyls	metal response element binding transcription factor 1	protein-coding
peak_003819	chr15	59519857	59520252	+	0	NA	intron (NM_026746, intron 4 of 6)	intron (NM_026746, intron 4 of 6)	-128600	NM_144549	211770	Mm.40298	NM_144549	ENSMUSG00000032501	Trib1	A530090O15Rik|TRB-1|Trb1	tribbles pseudokinase 1	protein-coding
peak_007969	chr5	34534055	34534238	+	0	NA	intron (NM_011893, intron 1 of 12)	intron (NM_011893, intron 1 of 12)	8362	NM_011893	24055	Mm.5012	NM_011893	ENSMUSG00000054520	Sh3bp2	3BP2	SH3-domain binding protein 2	protein-coding
peak_002200	chr12	35269485	35269820	+	0	NA	Intergenic	Intergenic	-74755	NR_030449	751520		NR_030449	ENSMUSG00000076253	Mir680-3	Mirn680-3	microRNA 680-3	ncRNA
peak_001948	chr11	100701395	100701708	+	0	NA	exon (NM_030150, exon 6 of 13)	exon (NM_030150, exon 6 of 13)	2720	NM_030150	80861	Mm.271830	NM_030150	ENSMUSG00000017830	Dhx58	B430001I08Rik|D11Lgp2e|LPG2|Lgp2|RLR-3	DEXH (Asp-Glu-X-His) box polypeptide 58	protein-coding
peak_000476	chr1	134784885	134785395	+	0	NA	intron (NM_001081307, intron 18 of 24)	intron (NM_001081307, intron 18 of 24)	18702	NR_015606	329251	Mm.188709	NM_001081307	ENSMUSG00000073557	Ppp1r12b	1810037O03Rik|9530009M10Rik|AI132431|Mypt2	protein phosphatase 1, regulatory subunit 12B	protein-coding
peak_005017	chr18	12913185	12913733	+	0	NA	intron (NM_207530, intron 5 of 27)	intron (NM_207530, intron 5 of 27)	28382	NM_207530	64291	Mm.259470	NM_020573	ENSMUSG00000044252	Osbpl1a	G430090F17Rik|Gm753|ORP-1|Osbpl1b	oxysterol binding protein-like 1A	protein-coding
peak_009859	chr8	34904256	34904391	+	0	NA	intron (NM_175091, intron 3 of 26)	MER90a|LTR|ERV1	61367	NM_175091	21951	Mm.88364	NM_175091	ENSMUSG00000031529	Tnks	4930554K12Rik|AI662855|ARTD5|C86528|D130072O21Rik|TANK1|mTNKS1	tankyrase, TRF1-interacting ankyrin-related ADP-ribose polymerase	protein-coding
peak_010879	chrX	105710992	105711210	+	0	NA	Intergenic	Intergenic	-53376	NM_030614	80903	Mm.154768	NM_030614	ENSMUSG00000031230	Fgf16	-	fibroblast growth factor 16	protein-coding
peak_009976	chr8	71296009	71296293	+	0	NA	intron (NM_015742, intron 2 of 39)	ID_B1|SINE|B4	23437	NM_015742	17925	Mm.33779	NM_015742	ENSMUSG00000004677	Myo9b	-	myosin IXb	protein-coding
peak_009393	chr7	75686480	75686829	+	0	NA	intron (NM_029332, intron 13 of 36)	intron (NM_029332, intron 13 of 36)	-161684	NM_001122780	207952	Mm.206223	NM_029652	ENSMUSG00000055652	Klhl25	2810402K13Rik|BC027373|Enc-1	kelch-like 25	protein-coding
peak_005583	chr19	37561511	37561906	+	0	NA	intron (NM_175353, intron 1 of 21)	intron (NM_175353, intron 1 of 21)	11290	NM_175353	107371	Mm.24865	NM_175353	ENSMUSG00000053799	Exoc6	4833405E05Rik|AW413330|C430002C19|Sec15|Sec15l1|hbd|msec15	exocyst complex component 6	protein-coding
peak_002077	chr11	120034838	120035122	+	0	NA	intron (NM_001198785, intron 1 of 13)	intron (NM_001198785, intron 1 of 13)	6801	NM_001198787	11302	Mm.6826	NM_007377	ENSMUSG00000025375	Aatk	AATYK|aatyk1|mKIAA0641	apoptosis-associated tyrosine kinase	protein-coding
peak_005001	chr18	10599207	10599484	+	0	NA	intron (NM_001081222, intron 1 of 10)	RMER19B|LTR|ERVK	11007	NM_001081222	77805	Mm.210996	NM_144542	ENSMUSG00000024293	Esco1	A930014I12Rik	establishment of sister chromatid cohesion N-acetyltransferase 1	protein-coding
peak_000659	chr1	167242080	167242435	+	0	NA	intron (NM_030724, intron 1 of 6)	MTC|LTR|ERVL-MaLR	42870	NM_030724	80914	Mm.280895	NM_030724	ENSMUSG00000026558	Uck2	AA407809|AI481316|AU018180|AU020720|TSA903|UK|UMK|Umpk	uridine-cytidine kinase 2	protein-coding
peak_002967	chr13	73693454	73693656	+	0	NA	promoter-TSS (NM_001359603)	promoter-TSS (NM_001359603)	-919	NM_001359603	74338	Mm.271635	NM_028878	ENSMUSG00000021565	Slc6a19	4632401C08Rik|B<0>AT1	solute carrier family 6 (neurotransmitter transporter), member 19	protein-coding
peak_009355	chr7	68589268	68589588	+	0	NA	Intergenic	Intergenic	-29028	NR_003648	384639	Mm.261760	NM_001013781		Gm5334	EG384639	tetraspanin 7 pseudogene	pseudo
peak_007341	chr4	40364192	40364791	+	0	NA	Intergenic	Intergenic	51259	NR_040663	75819	Mm.399244	NR_040663	ENSMUSG00000087137	4930509K18Rik	-	RIKEN cDNA 4930509K18 gene	ncRNA
peak_002102	chr12	4532659	4533161	+	0	NA	Intergenic	Intergenic	8797	NR_136891	102634330	Mm.402324	NR_136891	ENSMUSG00000112422	Gm31938	-	predicted gene, 31938	ncRNA
peak_003530	chr14	76330065	76330454	+	0	NA	Intergenic	Intergenic	78797	NR_152108	72893	Mm.233565	NR_152108		2900040C04Rik	-	RIKEN cDNA 2900040C04 gene	ncRNA
peak_003416	chr14	61597065	61597397	+	0	NA	promoter-TSS (NM_001164220)	promoter-TSS (NM_001164220)	-995	NM_001164220	66597	Mm.491258	NM_023233	ENSMUSG00000035235	Trim13	3110001L12Rik|CAR|LEU5|RNF77|Rfp2	tripartite motif-containing 13	protein-coding
peak_005439	chr19	17334983	17335460	+	0	NA	intron (NM_010265, intron 1 of 2)	L1MC1|LINE|L1	4284	NM_001136484	14537	Mm.244825	NM_010265	ENSMUSG00000038843	Gcnt1	5630400D21Rik|B130048E03|C2 GlcNAcT|C2GNT|IGnT	glucosaminyl (N-acetyl) transferase 1, core 2	protein-coding
peak_008191	chr5	99326970	99327660	+	0	NA	intron (NR_030692, intron 3 of 3)	intron (NR_030692, intron 3 of 3)	-74388	NM_145839	320292	Mm.259074	NM_145839	ENSMUSG00000089809	Rasgef1b	4732452O09Rik|GPIgamma4|Gpig4	RasGEF domain family, member 1B	protein-coding
peak_008171	chr5	95924562	95925036	+	0	NA	Intergenic	Intergenic	-32140	NM_018866	55985	Mm.10116	NM_018866	ENSMUSG00000023078	Cxcl13	4631412M08Rik|ANGIE2|Angie|BCA-1|BLC|BLR1L|Scyb13	chemokine (C-X-C motif) ligand 13	protein-coding
peak_003192	chr13	116986499	116987067	+	0	NA	intron (NM_001081009, intron 3 of 26)	intron (NM_001081009, intron 3 of 26)	38748	NM_001081009	52552	Mm.274466	NM_027272	ENSMUSG00000021725	Parp8	2810430O08Rik|ARTD16|D13Ertd275e	poly (ADP-ribose) polymerase family, member 8	protein-coding
peak_006068	chr2	72201639	72201867	+	0	NA	intron (NM_019688, intron 14 of 29)	intron (NM_019688, intron 14 of 29)	-83884	NM_023057	65964	Mm.304143	NM_023057	ENSMUSG00000004085	Map3k20	AV006891|B230120H23Rik|HCCS-4|MLTK|MLTKalpha|MLTKbeta|Zak	mitogen-activated protein kinase kinase kinase 20	protein-coding
peak_001140	chr10	67025458	67026140	+	0	NA	intron (NR_110511, intron 2 of 6)	intron (NR_110511, intron 2 of 6)	20724	NR_110511	102634101	Mm.445258	NR_110511	ENSMUSG00000112925	Gm31763	-	predicted gene, 31763	ncRNA
peak_001955	chr11	101001799	101002255	+	0	NA	Intergenic	MLTR12|LTR|ERV1	-7414	NM_016920	11975	Mm.340818	NM_016920	ENSMUSG00000019302	Atp6v0a1	AA959968|ATP6a1|Atp6n1|Atp6n1a|Atpv0a1|Vpp-1|Vpp1	ATPase, H+ transporting, lysosomal V0 subunit A1	protein-coding
peak_009252	chr7	43613958	43614684	+	0	NA	intron (NM_028913, intron 4 of 4)	intron (NM_028913, intron 4 of 4)	7152	NM_028913	74400	Mm.159188	NM_028913	ENSMUSG00000055102	Zfp819	4930427I11Rik|4933405K07Rik	zinc finger protein 819	protein-coding
peak_003559	chr14	102827798	102828559	+	0	NA	Intergenic	Intergenic	154454	NR_039592	100628599		NR_039592	ENSMUSG00000092901	Mir5130	mir-5130|mmu-mir-5130|mu-mir-5130	microRNA 5130	ncRNA
peak_000982	chr10	26806206	26806508	+	0	NA	intron (NM_176837, intron 1 of 14)	intron (NM_176837, intron 1 of 14)	33845	NM_176837	73910	Mm.356496	NM_176837	ENSMUSG00000039031	Arhgap18	4833419J07Rik|AI314906|AI843501	Rho GTPase activating protein 18	protein-coding
peak_001584	chr11	33274144	33274849	+	0	NA	intron (NM_023146, intron 22 of 27)	L2|LINE|L2	-70908	NM_019916	27140	Mm.25362	NM_019916	ENSMUSG00000040610	Tlx3	Hox11l2|Rnx|Tlx1l2	T cell leukemia, homeobox 3	protein-coding
peak_000896	chr10	17521835	17522468	+	0	NA	Intergenic	Intergenic	-201077	NM_010828	17684	Mm.272321	NM_010828	ENSMUSG00000039910	Cited2	AI835299|ER154-like|Mrg1|Msg2|p35srj	Cbp/p300-interacting transactivator, with Glu/Asp-rich carboxy-terminal domain, 2	protein-coding
peak_002416	chr12	85595950	85596291	+	0	NA	Intergenic	Intergenic	-2985	NM_001205052	81703	Mm.103560	NM_030887	ENSMUSG00000034271	Jdp2	Jundm2|Jundp2|TIF	Jun dimerization protein 2	protein-coding
peak_007976	chr5	35609581	35610020	+	0	NA	exon (NM_030721, exon 18 of 19)	exon (NM_030721, exon 18 of 19)	-21037	NR_045807	74364	Mm.473123	NM_175208	ENSMUSG00000055061	4931431C16Rik	-	RIKEN cDNA 4931431C16 gene	ncRNA
peak_000449	chr1	131446603	131447244	+	0	NA	intron (NM_001081011, intron 2 of 22)	intron (NM_001081011, intron 2 of 22)	80438	NM_001081011	14270	Mm.276259	NM_019520	ENSMUSG00000026425	Srgap2	9930124L22Rik|AI448945|FBP2|Fnbp2|srGAP3	SLIT-ROBO Rho GTPase activating protein 2	protein-coding
peak_008693	chr6	60348677	60349173	+	0	NA	Intergenic	MMERVK9C_I-int|LTR|ERVK	54782	NR_160795	208079	Mm.131226	NM_177329	ENSMUSG00000046764	A530053G22Rik	-	RIKEN cDNA A530053G22 gene	ncRNA
peak_002921	chr13	59771341	59771718	+	0	NA	TTS (NM_153538)	TTS (NM_153538)	1563	NR_015349	13996	Mm.490435	NR_015349		Etohd2	AW491659	ethanol decreased 2	ncRNA
peak_009718	chr7	141022230	141022496	+	0	NA	Intergenic	MTC|LTR|ERVL-MaLR	-5471	NM_001033632	213002	Mm.276440	NM_001033632	ENSMUSG00000059108	Ifitm6	A330075D07|Dspa2f|Fgls5|fragilis5	interferon induced transmembrane protein 6	protein-coding
peak_000721	chr1	174038468	174038750	+	0	NA	Intergenic	Intergenic	-3324	NM_146717	258712	Mm.223146	NM_146717	ENSMUSG00000045381	Olfr433	MOR123-1	olfactory receptor 433	protein-coding
peak_001112	chr10	61143303	61143898	+	0	NA	intron (NM_009163, intron 2 of 14)	intron (NM_009163, intron 2 of 14)	4084	NM_001316673	20397	Mm.412319	NM_009163	ENSMUSG00000020097	Sgpl1	AI428538|D10Xrf456|S1PL|Spl	sphingosine phosphate lyase 1	protein-coding
peak_005205	chr18	65697697	65698011	+	0	NA	promoter-TSS (NM_177028)	promoter-TSS (NM_177028)	-414	NM_177028	319888	Mm.183576	NM_177028	ENSMUSG00000046610	Oacyl	5330437I02Rik|Acyl3	O-acyltransferase like	protein-coding
peak_008638	chr6	50114372	50114611	+	0	NA	intron (NM_001361247, intron 1 of 12)	intron (NM_001361247, intron 1 of 12)	3631	NM_001361248	56524	Mm.41288	NM_008016	ENSMUSG00000038388	Mpp6	P55t|Pals2	membrane protein, palmitoylated 6 (MAGUK p55 subfamily member 6)	protein-coding
peak_000071	chr1	35860831	35861274	+	0	NA	Intergenic	L1M5|LINE|L1	-207348	NM_015818	50785	Mm.213566	NM_015818	ENSMUSG00000045216	Hs6st1	6Ost1	heparan sulfate 6-O-sulfotransferase 1	protein-coding
peak_007130	chr3	131643145	131643357	+	0	NA	3' UTR (NM_001289477, exon 13 of 13)	3' UTR (NM_001289477, exon 13 of 13)	77219	NM_001289477	23971	Mm.244912	NM_011863	ENSMUSG00000028032	Papss1	AI325286|Asapk|SK1	3'-phosphoadenosine 5'-phosphosulfate synthase 1	protein-coding
peak_008330	chr5	123862836	123863501	+	0	NA	TTS (NM_030701)	TTS (NM_030701)	2348	NM_030701	80885	Mm.440567	NM_030701	ENSMUSG00000045502	Hcar2	Gpr109a|Gpr109b|HM74|Niacr1|PUMA-G|Pumag|mHM74b	hydroxycarboxylic acid receptor 2	protein-coding
peak_000653	chr1	166710685	166711431	+	0	NA	Intergenic	Intergenic	-29213	NM_001347135	240894	Mm.246610	NM_172844	ENSMUSG00000026560	Fmo9	4831428F09Rik	flavin containing monooxygenase 9	protein-coding
peak_010844	chrX	60021461	60021993	+	0	NA	intron (NM_007979, intron 6 of 7)	intron (NM_007979, intron 6 of 7)	22263	NM_001305797	14071	Mm.391283	NM_007979	ENSMUSG00000031138	F9	AW111646|Cf-9|Cf9	coagulation factor IX	protein-coding
peak_006911	chr3	90475958	90476188	+	0	NA	promoter-TSS (NM_026374)	promoter-TSS (NM_026374)	-128	NM_026374	67781	Mm.227258	NM_026374	ENSMUSG00000001016	Ilf2	6230405A16Rik|TEG-267|Tex261|Tex267	interleukin enhancer binding factor 2	protein-coding
peak_008528	chr6	17634973	17635790	+	0	NA	Intergenic	Intergenic	-1629	NM_007604	12343	Mm.392504	NM_007604	ENSMUSG00000015733	Capza2	1110053K06Rik|AW208808|Cappa2	capping protein (actin filament) muscle Z-line, alpha 2	protein-coding
peak_007779	chr4	145261516	145261760	+	0	NA	Intergenic	Intergenic	-14768	NM_011610	21938	Mm.235328	NM_011610	ENSMUSG00000028599	Tnfrsf1b	CD120b|TNF-R-II|TNF-R2|TNF-R75|TNF-alphaR2|TNFBR|TNFR80|TNFRII|TNFalpha-R2|Tnfr-1|Tnfr2|p75	tumor necrosis factor receptor superfamily, member 1b	protein-coding
peak_007379	chr4	53118661	53119180	+	0	NA	intron (NM_013454, intron 5 of 49)	intron (NM_013454, intron 5 of 49)	40975	NM_013454	11303	Mm.277376	NM_013454	ENSMUSG00000015243	Abca1	ABC-1|Abc1	ATP-binding cassette, sub-family A (ABC1), member 1	protein-coding
peak_006361	chr2	134652757	134653280	+	0	NA	Intergenic	Intergenic	-8897	NM_029148	52837	Mm.264096	NM_029148	ENSMUSG00000034723	Tmx4	2810417D04Rik|4930500L08Rik|AI843224|AW046784|D2Bwg1356e|Txndc13|mKIAA1162	thioredoxin-related transmembrane protein 4	protein-coding
peak_000557	chr1	151598774	151599271	+	0	NA	intron (NM_022018, intron 1 of 13)	intron (NM_022018, intron 1 of 13)	27649	NM_022018	63913	Mm.157700	NM_022018	ENSMUSG00000026483	Fam129a	AI256368|AU019833|Niban	family with sequence similarity 129, member A	protein-coding
peak_007324	chr4	34643401	34643631	+	0	NA	intron (NR_151507, intron 8 of 19)	intron (NR_151507, intron 8 of 19)	28559	NM_181406	109093	Mm.22363	NM_181406	ENSMUSG00000028292	Rars2	1500002I10Rik|PRO1992|Rarsl	arginyl-tRNA synthetase 2, mitochondrial	protein-coding
peak_009065	chr6	136468102	136468778	+	0	NA	Intergenic	Intergenic	-50411	NM_019426	54343	Mm.173271	NM_019426	ENSMUSG00000030213	Atf7ip	2610204M12Rik|AM|Mcaf1	activating transcription factor 7 interacting protein	protein-coding
peak_006127	chr2	84383617	84384264	+	0	NA	intron (NM_018782, intron 2 of 15)	Lx8b|LINE|L1	41326	NM_018782	54598	Mm.75467	NM_018782	ENSMUSG00000059588	Calcrl	AV071593|CRLR	calcitonin receptor-like	protein-coding
peak_008339	chr5	124447890	124448114	+	0	NA	intron (NM_030241, intron 3 of 7)	intron (NM_030241, intron 3 of 7)	1298	NM_001310727	67956	Mm.137966	NM_030241	ENSMUSG00000049327	Kmt5a	2410195B05Rik|AA617402|AW536475|PR-SET7|PR/SET07|Setd8	lysine methyltransferase 5A	protein-coding
peak_006032	chr2	62746064	62746810	+	0	NA	intron (NM_133207, intron 9 of 15)	intron (NM_133207, intron 9 of 15)	82110	NM_145523	227960	Mm.219877	NM_145523	ENSMUSG00000026893	Gca	5133401E04Rik|AI573844	grancalcin	protein-coding
peak_007774	chr4	145199947	145200642	+	0	NA	Intergenic	Intergenic	-5289	NM_001276465	230895	Mm.240310	NM_001033190	ENSMUSG00000020220	Vps13d	-	vacuolar protein sorting 13D	protein-coding
peak_007978	chr5	35911507	35911990	+	0	NA	intron (NM_027373, intron 1 of 16)	intron (NM_027373, intron 1 of 16)	18429	NM_027373	70292	Mm.125167	NM_027373	ENSMUSG00000029094	Afap1	2600003E23Rik|9630044L16Rik|AI848729|Afap|mKIAA3018	actin filament associated protein 1	protein-coding
peak_006656	chr3	16180452	16181057	+	0	NA	Intergenic	L1MD3|LINE|L1	-2411	NM_001358043	229096	Mm.23834	NM_172677	ENSMUSG00000047213	Ythdf3	9130022A11Rik	YTH N6-methyladenosine RNA binding protein 3	protein-coding
peak_003937	chr15	75062312	75062541	+	0	NA	Intergenic	Intergenic	-13589	NM_001252056	17067	Mm.1583	NM_010741	ENSMUSG00000079018	Ly6c1	AA682074|AA959465|Ly-6C|Ly-6C1|Ly6c	lymphocyte antigen 6 complex, locus C1	protein-coding
peak_009178	chr7	25006490	25007211	+	0	NA	promoter-TSS (NM_001290469)	promoter-TSS (NM_001290469)	-913	NM_001290469	232975	Mm.44101	NM_144921	ENSMUSG00000040907	Atp1a3	Atpa-2	ATPase, Na+/K+ transporting, alpha 3 polypeptide	protein-coding
peak_006547	chr2	167382480	167382705	+	0	NA	Intergenic	Intergenic	-33414	NM_019835	56336	Mm.200886	NM_019835	ENSMUSG00000017929	B4galt5	9430078I07Rik|AW049941|AW539721	UDP-Gal:betaGlcNAc beta 1,4-galactosyltransferase, polypeptide 5	protein-coding
peak_005293	chr18	84681838	84682222	+	0	NA	promoter-TSS (NM_001289531)	promoter-TSS (NM_001289531)	29	NM_001289531	66054	Mm.29646	NM_023149	ENSMUSG00000024644	Cndp2	0610010E05Rik|C76600|Cn2|Dip-2|Pep-1|Pep1	CNDP dipeptidase 2 (metallopeptidase M20 family)	protein-coding
peak_008208	chr5	100854885	100855286	+	0	NA	intron (NM_172715, intron 2 of 12)	B4A|SINE|B4	8856	NM_172715	231510	Mm.271911	NM_172715	ENSMUSG00000029314	Gpat3	1-AGPAT|1-AGPAT 9|4933407I02Rik|4933408F15|A230097K15Rik|Agpat9|GPAT-3|mGPAT3	glycerol-3-phosphate acyltransferase 3	protein-coding
peak_010559	chr9	75548945	75549263	+	0	NA	intron (NM_001357828, intron 1 of 10)	intron (NM_001357828, intron 1 of 10)	10553	NM_016963	50875	Mm.38445	NM_016963	ENSMUSG00000058587	Tmod3	U-Tmod|UTMOD	tropomodulin 3	protein-coding
peak_004487	chr16	91354287	91355359	+	0	NA	Intergenic	Intergenic	-17960	NM_010509	15976	Mm.6834	NM_010509	ENSMUSG00000022971	Ifnar2	AI747302|Ifnar-2	interferon (alpha and beta) receptor 2	protein-coding
peak_008557	chr6	31113581	31113873	+	0	NA	intron (NR_110471, intron 3 of 3)	intron (NR_110471, intron 3 of 3)	-50634	NR_029532	387223		NR_029532	ENSMUSG00000065604	Mir29b-1	Mirn29b|Mirn29b-1|mir-29b-1	microRNA 29b-1	ncRNA
peak_004731	chr17	35969836	35970165	+	0	NA	promoter-TSS (NM_013854)	promoter-TSS (NM_013854)	-250	NM_013854	224742	Mm.329022	NM_013854	ENSMUSG00000038762	Abcf1	AU041969|Abc50|D17Wsu166e|GCN20	ATP-binding cassette, sub-family F (GCN20), member 1	protein-coding
peak_010011	chr8	80919040	80919674	+	0	NA	Intergenic	Intergenic	-38838	NM_001301298	14388	Mm.277409	NM_021356	ENSMUSG00000031714	Gab1	AA408973|AW107238	growth factor receptor bound protein 2-associated protein 1	protein-coding
peak_008213	chr5	102010327	102010727	+	0	NA	intron (NM_172882, intron 2 of 66)	MER3|DNA|hAT-Charlie	59394	NM_172882	72145	Mm.332522	NM_172882	ENSMUSG00000043940	Wdfy3	2610509D04Rik|ALFY|AW319683|B930017C24|BWF1|Bchs|D5Ertd66e|Ggtb3|ZFYVE25|mKIAA0993	WD repeat and FYVE domain containing 3	protein-coding
peak_010136	chr8	120437376	120437599	+	0	NA	Intergenic	Intergenic	-51379	NM_198671	382034	Mm.334856	NM_198671	ENSMUSG00000031822	Gse1	2210013I18Rik|mKIAA0182	genetic suppressor element 1, coiled-coil protein	protein-coding
peak_006584	chr2	172999711	173000378	+	0	NA	promoter-TSS (NM_175112)	promoter-TSS (NM_175112)	-73	NM_175112	66679	Mm.4113	NM_175112	ENSMUSG00000027509	Rae1	3230401I12Rik|D2Ertd342e|MNRP|MNRP41	ribonucleic acid export 1	protein-coding
peak_010283	chr9	25570242	25570919	+	0	NA	intron (NM_026189, intron 3 of 7)	intron (NM_026189, intron 3 of 7)	88983	NM_026189	67484	Mm.112977	NM_026189	ENSMUSG00000036611	Eepd1	2310005P05Rik|AI481005	endonuclease/exonuclease/phosphatase family domain containing 1	protein-coding
peak_001606	chr11	46314140	46315003	+	0	NA	Intergenic	MIR3|SINE|MIR	-1712	NM_001252459	76884	Mm.154358	NM_133769	ENSMUSG00000020340	Cyfip2	1500004I01Rik|6430511D02Rik|AA930218|AU022376|Pir121|mKIAA1168	cytoplasmic FMR1 interacting protein 2	protein-coding
peak_006075	chr2	72970301	72970864	+	0	NA	exon (NM_001098425, exon 2 of 5)	exon (NM_001098425, exon 2 of 5)	8699	NM_001098425	20687	Mm.124328	NM_011450	ENSMUSG00000027109	Sp3	D130027J01Rik	trans-acting transcription factor 3	protein-coding
peak_009064	chr6	136464973	136465366	+	0	NA	Intergenic	B1F|SINE|Alu	-49600	NM_001201390	100502936	Mm.21182	NM_001201390	ENSMUSG00000045291	E330021D16Rik	C85549	RIKEN cDNA E330021D16 gene	protein-coding
peak_002339	chr12	79613470	79614420	+	0	NA	intron (NM_009014, intron 7 of 10)	intron (NM_009014, intron 7 of 10)	310788	NR_131075	77290	Mm.395042	NR_131073	ENSMUSG00000112765	9430078K24Rik	-	RIKEN cDNA 9430078K24 gene	ncRNA
peak_008449	chr5	146248534	146249152	+	0	NA	intron (NM_153599, intron 1 of 12)	MMAR1|DNA|TcMar-Mariner	17593	NM_153599	264064	Mm.260576	NM_153599	ENSMUSG00000029635	Cdk8	-	cyclin-dependent kinase 8	protein-coding
peak_001897	chr11	90244802	90245299	+	0	NA	Intergenic	Intergenic	-4426	NM_026178	67468	Mm.277518	NM_026178	ENSMUSG00000003948	Mmd	1200017E07Rik|1810073C06Rik|AA690185	monocyte to macrophage differentiation-associated	protein-coding
peak_000424	chr1	128386421	128386734	+	0	NA	intron (NM_177445, intron 7 of 15)	intron (NM_177445, intron 7 of 15)	-26872	NM_008567	17219	Mm.4933	NM_008567	ENSMUSG00000026355	Mcm6	ASP-l1|D1Wsu22e|Mcmd6	minichromosome maintenance complex component 6	protein-coding
peak_008928	chr6	120473289	120473993	+	0	NA	intron (NM_008359, intron 3 of 12)	intron (NM_008359, intron 3 of 12)	10444	NM_008359	16172	Mm.4481	NM_008359	ENSMUSG00000002897	Il17ra	AW538159|Cdw217|Il17r|VDw217	interleukin 17 receptor A	protein-coding
peak_000385	chr1	105964926	105965875	+	0	NA	Intergenic	Intergenic	24882	NR_151625	635504	Mm.359717	NR_151625		Gm7160	EG635504	predicted gene 7160	ncRNA
peak_006086	chr2	73395469	73396058	+	0	NA	Intergenic	MLT1D|LTR|ERVL-MaLR	-9283	NM_001276444	68526	Mm.451014	NM_001080707	ENSMUSG00000041762	Gpr155	1110017O10Rik|DEPDC3|F730029F15Rik|PGR22	G protein-coupled receptor 155	protein-coding
peak_001890	chr11	89020912	89021457	+	0	NA	TTS (NM_009546)	TTS (NM_009546)	21781	NM_009546	217069	Mm.248445	NM_009546	ENSMUSG00000000275	Trim25	AA960166|AL022677|EFP|Zfp147	tripartite motif-containing 25	protein-coding
peak_008551	chr6	29925523	29926006	+	0	NA	intron (NR_104576, intron 4 of 20)	intron (NR_104576, intron 4 of 20)	8751	NM_001037740	320609	Mm.56097	NM_177204	ENSMUSG00000039629	Strip2	D330017J20Rik|Fam40b	striatin interacting protein 2	protein-coding
peak_005743	chr2	3752281	3752667	+	0	NA	intron (NM_025626, intron 1 of 3)	intron (NM_025626, intron 1 of 3)	39016	NM_025626	66540	Mm.277864	NM_025626	ENSMUSG00000026655	Fam107b	3110001A13Rik|AA589595|AA959793|AI132312	family with sequence similarity 107, member B	protein-coding
peak_005607	chr19	41417568	41418663	+	0	NA	Intergenic	MLT1J|LTR|ERVL-MaLR	-33013	NM_031376	83490	Mm.222266	NM_031376	ENSMUSG00000025017	Pik3ap1	1810044J04Rik|BCAP	phosphoinositide-3-kinase adaptor protein 1	protein-coding
peak_005903	chr2	32879685	32879880	+	0	NA	intron (NM_146119, intron 1 of 13)	intron (NM_146119, intron 1 of 13)	3648	NM_146119	227737	Mm.301646	NM_146119	ENSMUSG00000026796	Fam129b	9130404D14Rik	family with sequence similarity 129, member B	protein-coding
peak_005440	chr19	17337357	17337655	+	0	NA	intron (NM_010265, intron 1 of 2)	intron (NM_010265, intron 1 of 2)	1999	NM_001136484	14537	Mm.244825	NM_010265	ENSMUSG00000038843	Gcnt1	5630400D21Rik|B130048E03|C2 GlcNAcT|C2GNT|IGnT	glucosaminyl (N-acetyl) transferase 1, core 2	protein-coding
peak_002133	chr12	17544553	17545105	+	0	NA	promoter-TSS (NM_013614)	promoter-TSS (NM_013614)	-44	NM_013614	18263	Mm.34102	NM_013614	ENSMUSG00000011179	Odc1	ODC	ornithine decarboxylase, structural 1	protein-coding
peak_005500	chr19	29090600	29090823	+	0	NA	Intergenic	L1MB5|LINE|L1	-10664	NM_021525	59028	Mm.28630	NM_021525	ENSMUSG00000024785	Rcl1	2310040A02Rik|AI789745|C76567|RPCL1|Rnac	RNA terminal phosphate cyclase-like 1	protein-coding
peak_005063	chr18	38938661	38939795	+	0	NA	intron (NM_001033789, intron 4 of 4)	URR1A|DNA|hAT-Charlie	-20529	NM_010197	14164	Mm.241282	NM_010197	ENSMUSG00000036585	Fgf1	Dffrx|Fam|Fgf-1|Fgfa	fibroblast growth factor 1	protein-coding
peak_005141	chr18	54937750	54938154	+	0	NA	intron (NM_001360787, intron 2 of 8)	intron (NM_001360787, intron 2 of 8)	52228	NM_175751	269023	Mm.192984	NM_175751	ENSMUSG00000052713	Zfp608	4932417D18Rik|D430007A19Rik|Znf608	zinc finger protein 608	protein-coding
peak_001010	chr10	39914981	39915511	+	0	NA	Intergenic	Intergenic	11690	NR_160807	72045	Mm.235981	NM_001163503	ENSMUSG00000039339	Mfsd4b2-ps	2010001E11Rik|Mfsd4b2|Naglt1b	major facilitator superfamily domain containing 4B2, pseudogene	pseudo
peak_005762	chr2	5772437	5772933	+	0	NA	Intergenic	Intergenic	-57923	NM_177343	227541	Mm.191949	NM_177343	ENSMUSG00000039145	Camk1d	A630059D12Rik|CKLiK|CaMKIdelta|E030025C11Rik|mCKLiK	calcium/calmodulin-dependent protein kinase ID	protein-coding
peak_004605	chr17	14545716	14546475	+	0	NA	Intergenic	Intergenic	-147153	NR_027986	74917	Mm.32228	NM_183107	ENSMUSG00000117328	4930474M22Rik	-	RIKEN cDNA 4930474M22 gene	ncRNA
peak_008575	chr6	36137224	36137933	+	0	NA	Intergenic	Intergenic	-250506	NM_203491	243764	Mm.448632	NM_203491	ENSMUSG00000045613	Chrm2	AChR-M2|Chrm-2|M2	cholinergic receptor, muscarinic 2, cardiac	protein-coding
peak_002501	chr12	106001573	106001793	+	0	NA	Intergenic	Intergenic	-8580	NM_011705	22367	Mm.2981	NM_011705	ENSMUSG00000021115	Vrk1	51PK	vaccinia related kinase 1	protein-coding
peak_009550	chr7	102313018	102313676	+	0	NA	intron (NM_009287, intron 1 of 11)	intron (NM_009287, intron 1 of 11)	45528	NM_009287	20866	Mm.645	NM_009287	ENSMUSG00000030987	Stim1	SIM	stromal interaction molecule 1	protein-coding
peak_007084	chr3	121673693	121673888	+	0	NA	intron (NM_001033814, intron 2 of 5)	(TTATA)n|Simple_repeat|Simple_repeat	3027	NM_001033814	619318	Mm.371258	NM_001033814	ENSMUSG00000074248	4930432M17Rik	-	RIKEN cDNA 4930432M17 gene	protein-coding
peak_005769	chr2	6209858	6210302	+	0	NA	intron (NM_024208, intron 1 of 4)	intron (NM_024208, intron 1 of 4)	2914	NM_024208	67856	Mm.38342	NM_024208	ENSMUSG00000039063	Echdc3	2310005D12Rik|AI662097	enoyl Coenzyme A hydratase domain containing 3	protein-coding
peak_003718	chr15	36716163	36716444	+	0	NA	Intergenic	Intergenic	74629	NM_001253807	22631	Mm.3360	NM_011740	ENSMUSG00000022285	Ywhaz	1110013I11Rik|14-3-3zeta|AI596267|AL022924|AU020854	tyrosine 3-monooxygenase/tryptophan 5-monooxygenase activation protein, zeta polypeptide	protein-coding
peak_008467	chr5	149672522	149673240	+	0	NA	Intergenic	Intergenic	-5349	NM_001081204	381694	Mm.45060	NM_001081204	ENSMUSG00000051950	B3glct	B3galtl|Gm1057|beta3Glc-T	beta-3-glucosyltransferase	protein-coding
peak_010484	chr9	65787983	65788478	+	0	NA	intron (NM_172536, intron 2 of 9)	AT_rich|Low_complexity|Low_complexity	39334	NM_172536	214812	Mm.139231	NM_172536	ENSMUSG00000040524	Zfp609	9830165N24|BC016271|Znf609|mKIAA0295	zinc finger protein 609	protein-coding
peak_005694	chr19	56535009	56535614	+	0	NA	intron (NM_001360437, intron 8 of 9)	L1MB7|LINE|L1	12811	NM_001360437	55947	Mm.2805	NM_018831	ENSMUSG00000025077	Dclre1a	2810043H12Rik|AU022226|Pso2|Smn1a|Snm1|mKIAA0086	DNA cross-link repair 1A	protein-coding
peak_010315	chr9	39909993	39910447	+	0	NA	exon (NM_146613, exon 1 of 1)	exon (NM_146613, exon 1 of 1)	415	NM_146613	258606	Mm.377588	NM_146613	ENSMUSG00000095390	Olfr229	MOR171-14|Olfr229-ps1|Olfr973|Olfr973-ps1	olfactory receptor 229	protein-coding
peak_005820	chr2	14272177	14272499	+	0	NA	intron (NM_008625, intron 9 of 29)	intron (NM_008625, intron 9 of 29)	11335	NR_030609	100124488		NR_030609	ENSMUSG00000077897	Mir511	Mirn511|mir-511|mmu-mir-511	microRNA 511	ncRNA
peak_010681	chr9	110682302	110682794	+	0	NA	intron (NM_028312, intron 1 of 6)	MIR|SINE|MIR	26045	NM_028312	72654	Mm.249115	NM_028312	ENSMUSG00000019659	Ccdc12	2700094L05Rik|C76605	coiled-coil domain containing 12	protein-coding
peak_009122	chr6	147664403	147664616	+	0	NA	Intergenic	Intergenic	-25732	NR_033636	100039727	Mm.396220	NR_033636	ENSMUSG00000085077	1700049E15Rik	Gm15761	RIKEN cDNA 1700049E15 gene	ncRNA
peak_010463	chr9	64021945	64022270	+	0	NA	promoter-TSS (NM_008542)	promoter-TSS (NM_008542)	-48	NM_008542	17130	Mm.325757	NM_008542	ENSMUSG00000036867	Smad6	Madh6|b2b390Clo	SMAD family member 6	protein-coding
peak_006453	chr2	153170317	153170886	+	0	NA	intron (NM_133847, intron 1 of 17)	L1ME1|LINE|L1	9300	NM_133847	99237	Mm.330674	NM_133847	ENSMUSG00000068040	Tm9sf4	AA986553|AU045326|B930079E06|mKIAA0255	transmembrane 9 superfamily protein member 4	protein-coding
peak_006574	chr2	170185471	170185875	+	0	NA	Intergenic	Intergenic	8380	NR_157067	100502923	Mm.44078	NR_157067	ENSMUSG00000097514	Gm17619	-	predicted gene, 17619	ncRNA
peak_000454	chr1	131691531	131691766	+	0	NA	intron (NM_145509, intron 1 of 5)	intron (NM_145509, intron 1 of 5)	2953	NM_145509	226421	Mm.44508	NM_145509	ENSMUSG00000052688	Rab7b	5430435G22Rik	RAB7B, member RAS oncogene family	protein-coding
peak_004408	chr16	58509653	58509972	+	0	NA	intron (NM_001357433, intron 1 of 10)	intron (NM_001357433, intron 1 of 10)	13614	NM_018784	54613	Mm.212742	NM_018784	ENSMUSG00000022747	St3gal6	1700023B24Rik|AI930218|AW552396|Siat10|St3galVI	ST3 beta-galactoside alpha-2,3-sialyltransferase 6	protein-coding
peak_003786	chr15	57037025	57038335	+	0	NA	Intergenic	Intergenic	227481	NM_001357930	210463	Mm.26555	NM_172378	ENSMUSG00000022366	Slc22a22	oat-pg	solute carrier family 22 (organic cation transporter), member 22	protein-coding
peak_003984	chr15	80599458	80599758	+	0	NA	intron (NM_001289442, intron 1 of 7)	intron (NM_001289442, intron 1 of 7)	-23875	NM_010815	17444	Mm.12947	NM_010815	ENSMUSG00000042351	Grap2	GRAP-2|GRB2L|GRBLG|GRID|Gads|GrbX|Grf40|GrpL|Mona|P38	GRB2-related adaptor protein 2	protein-coding
peak_009028	chr6	129747214	129747769	+	0	NA	Intergenic	Intergenic	-7007	NM_177155	320407	Mm.123265	NM_177155	ENSMUSG00000043932	Klri2	A530090P03Rik	killer cell lectin-like receptor family I member 2	protein-coding
peak_006033	chr2	65101215	65102125	+	0	NA	intron (NM_001363076, intron 12 of 14)	intron (NM_001363076, intron 12 of 14)	-78904	NM_016719	50915	Mm.214554	NM_016719	ENSMUSG00000026888	Grb14	AI505286	growth factor receptor bound protein 14	protein-coding
peak_002716	chr13	34951297	34951766	+	0	NA	intron (NM_025750, intron 4 of 4)	intron (NM_025750, intron 4 of 4)	12278	NM_026947	69123	Mm.482475	NM_026947	ENSMUSG00000021416	Eci3	1810022C23Rik|Kseg2	enoyl-Coenzyme A delta isomerase 3	protein-coding
peak_007406	chr4	55722280	55722857	+	0	NA	Intergenic	MER20|DNA|hAT-Charlie	-190093	NM_010637	16600	Mm.4325	NM_010637	ENSMUSG00000003032	Klf4	EZF|Gklf|Zie	Kruppel-like factor 4 (gut)	protein-coding
peak_005920	chr2	35437648	35438357	+	0	NA	intron (NM_001145821, intron 1 of 7)	MIRb|SINE|MIR	23447	NM_001308299	14594	Mm.281124	NM_010283	ENSMUSG00000035778	Ggta1	AW108479|GALT|Gal|Ggta|Ggta-1|alpha Gal|alpha3GalT	glycoprotein galactosyltransferase alpha 1, 3	protein-coding
peak_010716	chr9	116178084	116178700	+	0	NA	Intergenic	Intergenic	-3029	NM_029575	21813	Mm.172346	NM_009371	ENSMUSG00000032440	Tgfbr2	1110020H15Rik|AU042018|DNIIR|RIIDN|TBR-II|TbetaR-II|TbetaRII	transforming growth factor, beta receptor II	protein-coding
peak_005341	chr19	9055256	9055583	+	0	NA	intron (NM_001286518, intron 6 of 6)	MER20|DNA|hAT-Charlie	32537	NM_011681	22287	Mm.2258	NM_011681	ENSMUSG00000024653	Scgb1a1	CC10|CC16|CCSP|PCB-BP|UG|UGB|Utg	secretoglobin, family 1A, member 1 (uteroglobin)	protein-coding
peak_005455	chr19	21439489	21439889	+	0	NA	intron (NM_010266, intron 1 of 13)	intron (NM_010266, intron 1 of 13)	32972	NM_010266	14544	Mm.45054	NM_010266	ENSMUSG00000058624	Gda	AU015411|AW047581|GAH	guanine deaminase	protein-coding
peak_006199	chr2	103946764	103947355	+	0	NA	Intergenic	MIRb|SINE|MIR	-10936	NM_001142337	16909	Mm.29266	NM_008505	ENSMUSG00000032698	Lmo2	Rbtn-2|Rbtn2|Rhom-2|Ttg2	LIM domain only 2	protein-coding
peak_001795	chr11	79120005	79120497	+	0	NA	intron (NM_013571, intron 1 of 17)	intron (NM_013571, intron 1 of 17)	26222	NM_013571	16706	Mm.4745	NM_013571	ENSMUSG00000018334	Ksr1	AW492498|B-KSR1|D11Bhm183e|D11Bhm184e|Ksr|RSU2|hb|mKSR1	kinase suppressor of ras 1	protein-coding
peak_010450	chr9	61337575	61338101	+	0	NA	Intergenic	Intergenic	-34528	NM_001083928	21887	Mm.24255	NM_009389	ENSMUSG00000032280	Tle3	2610103N05Rik|ESG|Grg3a|Grg3b|mKIAA1547	transducin-like enhancer of split 3	protein-coding
peak_009433	chr7	81862361	81862666	+	0	NA	promoter-TSS (NM_001291282)	promoter-TSS (NM_001291282)	-174	NM_001291282	107769	Mm.221412	NM_145375	ENSMUSG00000038623	Tm6sf1	AI428514|BC023123|C630016D09Rik	transmembrane 6 superfamily member 1	protein-coding
peak_006652	chr3	15910795	15911324	+	0	NA	Intergenic	Intergenic	-62572	NM_001173459	100038947	Mm.330924	NM_001173459	ENSMUSG00000074677	Sirpb1c	-	signal-regulatory protein beta 1C	protein-coding
peak_005498	chr19	28960564	28960974	+	0	NA	intron (NM_198651, intron 2 of 12)	intron (NM_198651, intron 2 of 12)	-3151	NM_028922	74411	Mm.441887	NM_028922	ENSMUSG00000040105	Plpp6	4932443D16Rik|Ppapdc2	phospholipid phosphatase 6	protein-coding
peak_003537	chr14	77546784	77547212	+	0	NA	intron (NM_172813, intron 7 of 18)	intron (NM_172813, intron 7 of 18)	-40130	NR_033141	629678	Mm.390721	NM_001037935	ENSMUSG00000067973	Gm6994	EG629678	predicted gene 6994	ncRNA
peak_000652	chr1	166631881	166632245	+	0	NA	intron (NM_001164312, intron 8 of 8)	intron (NM_001164312, intron 8 of 8)	15630	NM_001164312	226604	Mm.330032	NM_001164312	ENSMUSG00000051081	Gm4847	EG226604|Fmo12	predicted gene 4847	protein-coding
peak_003813	chr15	59430496	59430789	+	0	NA	intron (NM_001164604, intron 3 of 4)	intron (NM_001164604, intron 3 of 4)	56444	NM_001164604	68501	Mm.27762	NM_026746	ENSMUSG00000059586	Nsmce2	1110014D18Rik|AI661537	NSE2/MMS21 homolog, SMC5-SMC6 complex SUMO ligase	protein-coding
peak_004830	chr17	57357778	57357946	+	0	NA	promoter-TSS (NM_001355722)	promoter-TSS (NM_001355722)	-824	NM_001355723	13733	Mm.2254	NM_010130	ENSMUSG00000004730	Adgre1	DD7A5-7|EGF-TM7|Emr1|F4/80|Gpf480|Ly71|TM7LN3	adhesion G protein-coupled receptor E1	protein-coding
peak_007615	chr4	117117672	117118186	+	0	NA	Intergenic	RMER5|LTR|ERV1	7796	NR_024078	78611	Mm.446227	NM_001033187		Btbd19	9530048O09Rik|BB115071	BTB (POZ) domain containing 19	ncRNA
peak_001027	chr10	40457510	40457847	+	0	NA	intron (NM_198164, intron 5 of 11)	intron (NM_198164, intron 5 of 11)	108370	NM_001168304	78334	Mm.200924	NM_198164	ENSMUSG00000038481	Cdk19	2700084L06Rik|AI845279|AW228747|CDK11|Cdc2l6|mKIAA1028	cyclin-dependent kinase 19	protein-coding
peak_002976	chr13	75778297	75778546	+	0	NA	Intergenic	Intergenic	-61464	NM_001360151	93692	Mm.25844	NM_053108	ENSMUSG00000021591	Glrx	C86710|D13Wsu156e|Glrx1|Grx1|TTase	glutaredoxin	protein-coding
peak_000039	chr1	24686245	24686517	+	0	NA	intron (NM_001310483, intron 2 of 15)	intron (NM_001310483, intron 2 of 15)	7463	NM_001310483	68421	Mm.336563	NM_026719	ENSMUSG00000073725	Lmbrd1	0910001K20Rik|AV347960	LMBR1 domain containing 1	protein-coding
peak_000663	chr1	167419614	167419839	+	0	NA	Intergenic	Intergenic	-25885	NM_025569	66447	Mm.218286	NM_025569	ENSMUSG00000026688	Mgst3	2010012L10Rik|2010306B17Rik|2700004G04Rik|AA516734|GST-III	microsomal glutathione S-transferase 3	protein-coding
peak_003266	chr14	25315510	25315737	+	0	NA	Intergenic	Intergenic	-143562	NM_001310666	328365	Mm.227484	NM_183208	ENSMUSG00000007817	Zmiz1	BC065120|E330020C23|Gm10397|I920194n01|Rai17|Zimp10	zinc finger, MIZ-type containing 1	protein-coding
peak_010668	chr9	108306954	108307405	+	0	NA	intron (NM_001313961, intron 1 of 5)	intron (NM_001313961, intron 1 of 5)	382	NM_001313962	11848	Mm.757	NM_016802	ENSMUSG00000007815	Rhoa	Arha|Arha1|Arha2	ras homolog family member A	protein-coding
peak_010117	chr8	117280370	117280727	+	0	NA	intron (NM_001163262, intron 1 of 20)	intron (NM_001163262, intron 1 of 20)	23529	NM_001163262	74440	Mm.233181	NM_028941	ENSMUSG00000034390	Cmip	4933407C03Rik|5830471E12Rik|AI314065|AI464126	c-Maf inducing protein	protein-coding
peak_004369	chr16	49803369	49803776	+	0	NA	Intergenic	Intergenic	-52082	NM_010581	16423	Mm.31752	NM_010581	ENSMUSG00000055447	Cd47	9130415E20Rik|AA407862|AI848868|AW108519|B430305P08Rik|IAP|Itgp	CD47 antigen (Rh-related antigen, integrin-associated signal transducer)	protein-coding
peak_008912	chr6	119374353	119374777	+	0	NA	intron (NM_197985, intron 1 of 7)	MTD|LTR|ERVL-MaLR	14169	NM_001355692	68465	Mm.291826	NM_197985	ENSMUSG00000030168	Adipor2	1110001I14Rik|ADCR2|AI115388|AW554121|D6Ucla1e|Paqr2	adiponectin receptor 2	protein-coding
peak_007815	chr4	152351752	152352052	+	0	NA	intron (NM_001369243, intron 2 of 40)	intron (NM_001369243, intron 2 of 40)	13248	NM_001369243	269610	Mm.40192	NM_029216	ENSMUSG00000005045	Chd5	4930532L22Rik|AW060752|B230399N07Rik|CHD-5	chromodomain helicase DNA binding protein 5	protein-coding
peak_010620	chr9	96652986	96653143	+	0	NA	Intergenic	L1_Mus4|LINE|L1	-21561	NM_053268	114713	Mm.124502	NM_053268	ENSMUSG00000032413	Rasa2	5430433H21Rik|AA517451|AU023900|GAP1m	RAS p21 protein activator 2	protein-coding
peak_004653	chr17	26627328	26627812	+	0	NA	intron (NM_026170, intron 4 of 9)	intron (NM_026170, intron 4 of 9)	-48826	NM_025272	11974	Mm.22602	NM_025272	ENSMUSG00000015575	Atp6v0e	Atp6k|Atp6v0e1|M9.2	ATPase, H+ transporting, lysosomal V0 subunit E	protein-coding
peak_000618	chr1	160354083	160354510	+	0	NA	intron (NM_013862, intron 18 of 20)	Lx9|LINE|L1	-2725	NM_001038621	29809	Mm.25833	NM_013862	ENSMUSG00000026721	Rabgap1l	5830411O09Rik|8430421H08Rik|9630005B12Rik|AW049894|HHL|Hh1|mKIAA0471	RAB GTPase activating protein 1-like	protein-coding
peak_004835	chr17	62627315	62627980	+	0	NA	intron (NM_207654, intron 2 of 4)	intron (NM_207654, intron 2 of 4)	253670	NM_207654	13640	Mm.7978	NM_010109	ENSMUSG00000048915	Efna5	AL-1|AV158822|EFL-5|Ephrin-A5|Epl7|LERK-7|RAGS	ephrin A5	protein-coding
peak_003762	chr15	50840365	50841002	+	0	NA	intron (NM_001310481, intron 2 of 5)	MIR|SINE|MIR	48366	NM_001310481	83925	Mm.30466	NM_032000	ENSMUSG00000038679	Trps1	AI115454|AI447310|D15Ertd586e	transcriptional repressor GATA binding 1	protein-coding
peak_006847	chr3	75556839	75557092	+	0	NA	promoter-TSS (NM_019745)	promoter-TSS (NM_019745)	-113	NM_019745	56426	Mm.316473	NM_019745	ENSMUSG00000027835	Pdcd10	2410003B13Rik|Ccm3|Tfa15|Tfar15	programmed cell death 10	protein-coding
peak_001873	chr11	86621713	86622142	+	0	NA	intron (NM_029478, intron 7 of 11)	intron (NM_029478, intron 7 of 11)	-37769	NR_029738	387140		NR_029738	ENSMUSG00000065455	Mir21a	Mir21|Mirn21|mmu-mir-21|mmu-mir-21a	microRNA 21a	ncRNA
peak_006281	chr2	127506037	127506405	+	0	NA	intron (NM_019789, intron 2 of 8)	intron (NM_019789, intron 2 of 8)	15171	NM_001291005	56461	Mm.315292	NM_019789	ENSMUSG00000079056	Kcnip3	4933407H12Rik|AI413860|Csen|DREAM|KChIP3|R74849	Kv channel interacting protein 3, calsenilin	protein-coding
peak_003065	chr13	98946411	98946865	+	0	NA	Intergenic	URR1A|DNA|hAT-Charlie	-20254	NM_178716	238799	Mm.173286	NM_178716	ENSMUSG00000009470	Tnpo1	AU021749|D13Ertd688e|IPO2|Kpnb2|MIP|MIP1|TRN	transportin 1	protein-coding
peak_007953	chr5	31698206	31699038	+	0	NA	intron (NM_181280, intron 1 of 12)	intron (NM_181280, intron 1 of 12)	572	NM_144541	107976	Mm.482126	NM_144541	ENSMUSG00000052139	Babam2	6030405P19Rik|AI429776|B830038C02Rik|Bre	BRISC and BRCA1 A complex member 2	protein-coding
peak_005448	chr19	20390398	20390935	+	0	NA	promoter-TSS (NM_010730)	promoter-TSS (NM_010730)	5	NM_010730	16952	Mm.248360	NM_010730	ENSMUSG00000024659	Anxa1	Anx-1|Anx-A1|C430014K04Rik|Lpc-1|Lpc1	annexin A1	protein-coding
peak_000366	chr1	93748632	93749007	+	0	NA	intron (NM_025920, intron 2 of 5)	intron (NM_025920, intron 2 of 5)	6019	NM_025920	67026	Mm.272356	NM_025920	ENSMUSG00000026279	Thap4	2010320B01Rik	THAP domain containing 4	protein-coding
peak_000927	chr10	19941047	19941576	+	0	NA	intron (NM_008580, intron 1 of 29)	intron (NM_008580, intron 1 of 29)	6785	NM_008580	26408	Mm.6595	NM_008580	ENSMUSG00000071369	Map3k5	7420452D20Rik|ASK|ASK1|MAPKKK5|Mekk5	mitogen-activated protein kinase kinase kinase 5	protein-coding
peak_004550	chr17	3205142	3205388	+	0	NA	Intergenic	Intergenic	90293	NM_134123	106583	Mm.124373	NM_134123	ENSMUSG00000046201	Scaf8	A630086M08Rik|A930036P18Rik|AA408306|AI447644|AI448652|AU015035|Rbm16|mKIAA1116	SR-related CTD-associated factor 8	protein-coding
peak_002209	chr12	36187242	36187420	+	0	NA	intron (NM_146033, intron 6 of 9)	intron (NM_146033, intron 6 of 9)	30207	NM_146033	217473	Mm.130422	NM_146033	ENSMUSG00000036188	Ankmy2	AI035571|ZMYND20	ankyrin repeat and MYND domain containing 2	protein-coding
peak_008350	chr5	125475486	125475778	+	0	NA	promoter-TSS (NM_030210)	promoter-TSS (NM_030210)	-241	NM_030210	78894	Mm.431573	NM_030210	ENSMUSG00000029482	Aacs	2210408B16Rik|SUR5	acetoacetyl-CoA synthetase	protein-coding
peak_002450	chr12	98370640	98371275	+	0	NA	Intergenic	Intergenic	102322	NM_008152	14744	Mm.378924	NM_008152	ENSMUSG00000021886	Gpr65	Dig1|Gpcr25|TDAG8	G-protein coupled receptor 65	protein-coding
peak_010788	chrX	9462658	9463343	+	0	NA	intron (NM_007807, intron 3 of 12)	intron (NM_007807, intron 3 of 12)	6324	NM_007807	13058	Mm.200362	NM_007807	ENSMUSG00000015340	Cybb	C88302|CGD91-phox|Cgd|Cyd|Nox2|gp91-1|gp91phox	cytochrome b-245, beta polypeptide	protein-coding
peak_009563	chr7	109967812	109968256	+	0	NA	Intergenic	Intergenic	-7564	NM_001311139	19347	Mm.21904	NM_021494	ENSMUSG00000035901	Dennd5a	1500012B19Rik|AJ245569|AW496491|ORF37|Rab6ip1|mKIAA1091	DENN/MADD domain containing 5A	protein-coding
peak_006980	chr3	101030372	101031225	+	0	NA	Intergenic	Intergenic	-1245	NM_001167906	630146	Mm.190915	NM_001099332	ENSMUSG00000086564	Cd101	EWI-101|Gm1016|Gm734|Igsf2	CD101 antigen	protein-coding
peak_003611	chr14	122065889	122066165	+	0	NA	Intergenic	B3A|SINE|B2	31353	NM_001037744	223262	Mm.297637	NM_001037744	ENSMUSG00000071229	Timm8a2	-	translocase of inner mitochondrial membrane 8A2	protein-coding
peak_000943	chr10	21609338	21610329	+	0	NA	intron (NR_027968, intron 2 of 2)	intron (NR_027968, intron 2 of 2)	16688	NR_027968	67692	Mm.54306	NM_183266	ENSMUSG00000050844	1700020N01Rik	-	RIKEN cDNA 1700020N01 gene	ncRNA
peak_001613	chr11	49076227	49076671	+	0	NA	promoter-TSS (NM_001271677)	promoter-TSS (NM_001271677)	-138	NM_001271677	15953	Mm.24769	NM_008330	ENSMUSG00000078920	Ifi47	47kDa|IRG-47|Ifggc1|Igrd|Iigp4|Iipg4|Irgd	interferon gamma inducible protein 47	protein-coding
peak_002885	chr13	52636008	52636608	+	0	NA	intron (NM_001198977, intron 9 of 13)	MamRep605|LTR?|LTR?	39426	NM_011518	20963	Mm.375031	NM_011518	ENSMUSG00000021457	Syk	Sykb	spleen tyrosine kinase	protein-coding
peak_005195	chr18	63786398	63786988	+	0	NA	intron (NM_001360837, intron 16 of 26)	(CA)n|Simple_repeat|Simple_repeat	77998	NM_001014981	104082	Mm.30850	NM_001014981	ENSMUSG00000040560	Wdr7	AI462727|TRAG|mKIAA0541	WD repeat domain 7	protein-coding
peak_009458	chr7	88271607	88271848	+	0	NA	Intergenic	Intergenic	-6358	NM_009982	13032	Mm.89295	NM_009982	ENSMUSG00000030560	Ctsc	AI047818|CatC|DPP1|DPPI	cathepsin C	protein-coding
peak_008741	chr6	86395967	86396321	+	0	NA	intron (NM_025823, intron 1 of 5)	intron (NM_025823, intron 1 of 5)	1006	NM_001355687	66881	Mm.30849	NM_025823	ENSMUSG00000029998	Pcyox1	1200015P13Rik|AI115532|AI448340|PCL1|Pcly	prenylcysteine oxidase 1	protein-coding
peak_007374	chr4	47427452	47427722	+	0	NA	Intergenic	Intergenic	41371	NM_001312869	21812	Mm.197552	NM_009370	ENSMUSG00000007613	Tgfbr1	ALK5|AU017191|Alk-5|ESK2|TGFR-1|TbetaR-I|TbetaRI	transforming growth factor, beta receptor I	protein-coding
peak_007222	chr3	154741306	154742148	+	0	NA	intron (NM_175176, intron 6 of 6)	intron (NM_175176, intron 6 of 6)	30594	NM_175176	209601	Mm.331454	NM_175176	ENSMUSG00000078161	Erich3	1700013E18Rik|4922501L14Rik|5031409G23Rik|AI596448|Gm133	glutamate rich 3	protein-coding
peak_008405	chr5	137882818	137883326	+	0	NA	Intergenic	ID_B1|SINE|B4	-11314	NM_001024932	545812	Mm.332769	NM_001024932	ENSMUSG00000066682	Pilrb2	EG545812	paired immunoglobin-like type 2 receptor beta 2	protein-coding
peak_008646	chr6	50545281	50545922	+	0	NA	Intergenic	Intergenic	20968	NM_007808	13063	Mm.35389	NM_007808	ENSMUSG00000063694	Cycs	-	cytochrome c, somatic	protein-coding
peak_010531	chr9	70869650	70869903	+	0	NA	intron (NM_001324473, intron 1 of 8)	(TG)n|Simple_repeat|Simple_repeat	65032	NM_008280	15450	Mm.390187	NM_008280	ENSMUSG00000032207	Lipc	AI256194|HL|Hpl	lipase, hepatic	protein-coding
peak_008168	chr5	93153052	93153314	+	0	NA	intron (NM_001009818, intron 3 of 9)	intron (NM_001009818, intron 3 of 9)	53312	NM_017367	12453	Mm.250419	NM_017367	ENSMUSG00000063015	Ccni	-	cyclin I	protein-coding
peak_007161	chr3	137946465	137947194	+	0	NA	intron (NM_011932, intron 4 of 8)	intron (NM_011932, intron 4 of 8)	28274	NM_019920	56692	Mm.331392	NM_019920	ENSMUSG00000091512	Lamtor3	AW556229|Map2k1ip1|Mapbp|Mapksp1|Mp1	late endosomal/lysosomal adaptor, MAPK and MTOR activator 3	protein-coding
peak_008829	chr6	99467928	99468170	+	0	NA	intron (NM_001347345, intron 1 of 19)	intron (NM_001347345, intron 1 of 19)	-32704	NM_053202	108655	Mm.234965	NM_053202	ENSMUSG00000030067	Foxp1	3110052D19Rik|4932443N09Rik|AI461938|AW494214	forkhead box P1	protein-coding
peak_002126	chr12	16864657	16864859	+	0	NA	Intergenic	L4_C_Mam|LINE|RTE-X	-30220	NM_009072	19878	Mm.276024	NM_009072	ENSMUSG00000020580	Rock2	B230113H15Rik|ROKalpha|Rho-kinase|Rock-II|Rock2m|mKIAA0619	Rho-associated coiled-coil containing protein kinase 2	protein-coding
peak_003509	chr14	74736979	74737211	+	0	NA	intron (NM_016903, intron 2 of 8)	ORR1C2|LTR|ERVL-MaLR	4798	NM_016903	13885	Mm.38055	NM_016903	ENSMUSG00000021996	Esd	Es-10|Es10|FGH|sid478	esterase D/formylglutathione hydrolase	protein-coding
peak_000728	chr1	176833166	176834428	+	0	NA	TTS (NR_037996)	TTS (NR_037996)	2336	NR_037996	15365	Mm.441435	NR_037996		Hmga2-ps1	EG666235|Gm7996|Hmgic-ps1|[y]i-c	high mobility group AT-hook 2, pseudogene 1	pseudo
peak_008226	chr5	103746789	103747010	+	0	NA	Intergenic	Intergenic	-7263	NM_133919	17355	Mm.6949	NM_133919	ENSMUSG00000029313	Aff1	9630032B01Rik|AW319193|Af4|Mllt2h|Rob	AF4/FMR2 family, member 1	protein-coding
peak_005339	chr19	8842977	8843546	+	0	NA	intron (NM_001290823, intron 3 of 10)	PB1D7|SINE|Alu	2758	NM_001290823	14705	Mm.345134	NM_008144	ENSMUSG00000071657	Bscl2	2900097C17Rik|AI046355|Gng3lg	Berardinelli-Seip congenital lipodystrophy 2 (seipin)	protein-coding
peak_009855	chr8	34065241	34065580	+	0	NA	Intergenic	MLT1J|LTR|ERVL-MaLR	42404	NM_001293758	22428	Mm.150373	NM_011722	ENSMUSG00000031516	Dctn6	AU044699|WS-3|p27	dynactin 6	protein-coding
peak_003188	chr13	115097209	115097477	+	0	NA	intron (NM_001033228, intron 1 of 28)	intron (NM_001033228, intron 1 of 28)	4621	NM_001033228	109700	Mm.317280	NM_001033228	ENSMUSG00000042284	Itga1	CD49A|E130012M19Rik|Vla1	integrin alpha 1	protein-coding
peak_004934	chr17	84419612	84420050	+	0	NA	intron (NM_183021, intron 21 of 37)	intron (NM_183021, intron 21 of 37)	46377	NM_183021	240174	Mm.246767	NM_177826	ENSMUSG00000024251	Thada	6530405K19|A930021O22|AU019899|BC052885|GITA	thyroid adenoma associated	protein-coding
peak_010457	chr9	62137111	62137610	+	0	NA	Intergenic	Intergenic	-14751	NM_033320	93683	Mm.24411	NM_033320	ENSMUSG00000032252	Glce	1110017N23Rik|AI747411|C130034A12Rik|Hsepi	glucuronyl C5-epimerase	protein-coding
peak_010008	chr8	79498735	79499071	+	0	NA	Intergenic	Intergenic	-99475	NM_008539	17125	Mm.223717	NM_008539	ENSMUSG00000031681	Smad1	AI528653|Mad1|Madh1|Madr1|Mlp1|MusMLP|dwf-A|mMad1	SMAD family member 1	protein-coding
peak_010409	chr9	54479392	54479679	+	0	NA	intron (NM_172771, intron 2 of 43)	intron (NM_172771, intron 2 of 43)	22091	NM_172771	235380	Mm.93636	NM_172771	ENSMUSG00000041268	Dmxl2	6330586A12|6430411K14Rik|E130119P06Rik|mKIAA0856	Dmx-like 2	protein-coding
peak_000492	chr1	137864985	137865424	+	0	NA	Intergenic	Lx8|LINE|L1	-101251	NR_029795	735252		NR_029795	ENSMUSG00000065565	Mir181a-1	Mirn181a-1|Mirn213|miR-213|mir-181a-1|mmu-mir-213	microRNA 181a-1	ncRNA
peak_003492	chr14	72603940	72604384	+	0	NA	intron (NM_207636, intron 3 of 25)	intron (NM_207636, intron 3 of 25)	105841	NM_207636	319448	Mm.205421	NM_207636	ENSMUSG00000033487	Fndc3a	1700094E19Rik|D14Ertd453e|F730017H24Rik|Fndc3|sys	fibronectin type III domain containing 3A	protein-coding
peak_007126	chr3	131466165	131466771	+	0	NA	Intergenic	Intergenic	-98300	NM_001289479	23971	Mm.244912	NM_011863	ENSMUSG00000028032	Papss1	AI325286|Asapk|SK1	3'-phosphoadenosine 5'-phosphosulfate synthase 1	protein-coding
peak_002123	chr12	16122772	16123303	+	0	NA	Intergenic	Intergenic	-306252	NM_144551	217410	Mm.491136	NM_144551	ENSMUSG00000020601	Trib2	AW319517|TRB-2|TRB2	tribbles pseudokinase 2	protein-coding
peak_001916	chr11	95850880	95851480	+	0	NA	Intergenic	B1F2|SINE|Alu	-7637	NR_045187	73906	Mm.399894	NR_045187	ENSMUSG00000086015	4833417C18Rik	-	RIKEN cDNA 4833417C18 gene	ncRNA
peak_005954	chr2	46360279	46360649	+	0	NA	Intergenic	Intergenic	663859	NR_040497	69405	Mm.396184	NR_040497	ENSMUSG00000086202	1700019E08Rik	-	RIKEN cDNA 1700019E08 gene	ncRNA
peak_009441	chr7	83809812	83810022	+	0	NA	Intergenic	Intergenic	-15078	NM_029335	75556	Mm.17649	NM_029335	ENSMUSG00000011154	Cfap161	1700026D08Rik|AW047638|AW551802	cilia and flagella associated protein 161	protein-coding
peak_002814	chr13	42372311	42372633	+	0	NA	Intergenic	L2|LINE|L2	70996	NM_010104	13614	Mm.14543	NM_010104	ENSMUSG00000021367	Edn1	ET-1|PPET1|preproET	endothelin 1	protein-coding
peak_008617	chr6	42712741	42713254	+	0	NA	Intergenic	Intergenic	-2882	NM_001355770	77574	Mm.24652	NM_029930	ENSMUSG00000036667	Tcaf1	2810407D09Rik|3321401G04Rik|A230020K05Rik|AI848529|Fam115a	TRPM8 channel-associated factor 1	protein-coding
peak_004958	chr18	4068751	4069071	+	0	NA	Intergenic	Intergenic	-96921	NM_026092	67328	Mm.158148	NM_026092	ENSMUSG00000024233	Lyzl1	1700038F02Rik|Lyc2|Lyzd1	lysozyme-like 1	protein-coding
peak_008900	chr6	116439916	116440457	+	0	NA	intron (NM_009662, intron 3 of 13)	intron (NM_009662, intron 3 of 13)	20992	NM_009662	11689	Mm.41072	NM_009662	ENSMUSG00000025701	Alox5	5-LO|5-LOX|5LO|5LX|AI850497|F730011J02	arachidonate 5-lipoxygenase	protein-coding
peak_005164	chr18	56989765	56989982	+	0	NA	Intergenic	Charlie7|DNA|hAT-Charlie	-14494	NM_029909	77422	Mm.256874	NM_029909	ENSMUSG00000024592	C330018D20Rik	AU018666	RIKEN cDNA C330018D20 gene	protein-coding
peak_000094	chr1	37515419	37515868	+	0	NA	intron (NM_173870, intron 2 of 15)	intron (NM_173870, intron 2 of 15)	20761	NM_001290801	269181	Mm.25861	NM_173870	ENSMUSG00000026110	Mgat4a	9530018I07Rik|GnT-IVa|glcNAc-T-IVa	mannoside acetylglucosaminyltransferase 4, isoenzyme A	protein-coding
peak_009376	chr7	74908315	74908852	+	0	NA	Intergenic	Intergenic	-121628	NR_131122	75205	Mm.399304	NR_131122	ENSMUSG00000108803	4930533N22Rik	Gm44904	RIKEN cDNA 4930533N22 gene	ncRNA
peak_002253	chr12	54820725	54821119	+	0	NA	Intergenic	Intergenic	-25260	NM_026998	72183	Mm.28240	NM_026998	ENSMUSG00000005656	Snx6	2010006G21Rik|2610032J07Rik|2810425K19Rik|AU018928|C85963	sorting nexin 6	protein-coding
peak_001418	chr10	117397248	117397563	+	0	NA	Intergenic	MLTR11B|LTR|ERVK	-20432	NM_001310609	432508	Mm.478881	NM_001013391	ENSMUSG00000055531	Cpsf6	4733401N12Rik|AI256641|CFIM|CFIM68|HPBRII-4|HPBRII-7	cleavage and polyadenylation specific factor 6	protein-coding
peak_003463	chr14	66845558	66846044	+	0	NA	intron (NM_009955, intron 3 of 13)	intron (NM_009955, intron 3 of 13)	22799	NM_009955	12934	Mm.352648	NM_009955	ENSMUSG00000022048	Dpysl2	AI851130|Crmp2|DRP2|Musunc33|TOAD-64|Ulip2	dihydropyrimidinase-like 2	protein-coding
peak_000061	chr1	33877893	33878166	+	0	NA	intron (NM_177235, intron 3 of 6)	intron (NM_177235, intron 3 of 6)	29592	NM_177235	320705	Mm.336619	NM_177235	ENSMUSG00000042182	Bend6	B230209C24Rik	BEN domain containing 6	protein-coding
peak_006249	chr2	120978373	120978812	+	0	NA	intron (NM_175285, intron 2 of 13)	(TC)n|Simple_repeat|Simple_repeat	1530	NM_175285	96957	Mm.315212	NM_175285	ENSMUSG00000054484	Tmem62	B830009D23Rik|C77355	transmembrane protein 62	protein-coding
peak_001695	chr11	64648134	64648344	+	0	NA	Intergenic	Intergenic	-211565	NR_028445	654805	Mm.436132	NR_028445		F930015N05Rik	-	RIKEN cDNA F930015N05 gene	ncRNA
peak_010874	chrX	101769451	101769875	+	0	NA	Intergenic	Intergenic	-24993	NM_001359671	382231	Mm.328112	NM_001359671	ENSMUSG00000046774	8030474K03Rik	Gm1142	RIKEN cDNA 8030474K03 gene	protein-coding
peak_005469	chr19	23451166	23451744	+	0	NA	Intergenic	MLT1D|LTR|ERVL-MaLR	-3133	NM_174857	71738	Mm.50841	NM_174857	ENSMUSG00000033207	Mamdc2	1200015L10Rik|AI591564|mamcan	MAM domain containing 2	protein-coding
peak_003948	chr15	76379425	76379676	+	0	NA	promoter-TSS (NM_175457)	promoter-TSS (NM_175457)	-963	NM_175457	223658	Mm.123240	NM_175457	ENSMUSG00000022558	Mroh1	D330001F17Rik|Heatr7a	maestro heat-like repeat family member 1	protein-coding
peak_001310	chr10	95779868	95780281	+	0	NA	Intergenic	Intergenic	-160589	NM_001001932	216238	Mm.210035	NM_001001932	ENSMUSG00000036499	Eea1	A430109M19Rik|B230358H09Rik|ZFYVE2	early endosome antigen 1	protein-coding
peak_004864	chr17	71178536	71179194	+	0	NA	Intergenic	Intergenic	-4667	NM_001357791	64898	Mm.227924	NM_022882	ENSMUSG00000024052	Lpin2	2610511G02Rik|AI481352|AW742896	lipin 2	protein-coding
peak_004845	chr17	65635781	65636117	+	0	NA	Intergenic	Intergenic	3807	NM_153519	213272	Mm.255732	NM_153519	ENSMUSG00000050612	Txndc2	AU021712|Sptrx-1|Sptrx1|Trx4	thioredoxin domain containing 2 (spermatozoa)	protein-coding
peak_000292	chr1	84302645	84303550	+	0	NA	Intergenic	Intergenic	-18452	NM_001003948	98496	Mm.187470	NM_001003948	ENSMUSG00000045658	Pid1	5033414K04Rik|NYGGF4|P-CLI1	phosphotyrosine interaction domain containing 1	protein-coding
peak_009534	chr7	100157700	100157856	+	0	NA	Intergenic	Intergenic	-1499	NM_026010	67164	Mm.46777	NM_026010	ENSMUSG00000030725	Lipt2	2610209A20Rik	lipoyl(octanoyl) transferase 2 (putative)	protein-coding
peak_007170	chr3	139947184	139947602	+	0	NA	Intergenic	Lx9|LINE|L1	-80856	NR_105798	102465198		NR_105798	ENSMUSG00000099169	Mir7j	Gm27716|Mirlet7j|mmu-let-7j	microRNA 7j	ncRNA
peak_008560	chr6	31208349	31208687	+	0	NA	intron (NR_110469, intron 1 of 3)	intron (NR_110469, intron 1 of 3)	9956	NR_110471	232685	Mm.443019	NM_144555	ENSMUSG00000044471	Lncpint	Lincpint|MNCb-1768|Pint|linc-Pint	long non-protein coding RNA, Trp53 induced transcript	ncRNA
peak_003826	chr15	59650387	59650861	+	0	NA	intron (NM_144549, intron 1 of 2)	intron (NM_144549, intron 1 of 2)	1970	NM_144549	211770	Mm.40298	NM_144549	ENSMUSG00000032501	Trib1	A530090O15Rik|TRB-1|Trb1	tribbles pseudokinase 1	protein-coding
peak_009154	chr7	16239773	16240238	+	0	NA	intron (NM_176912, intron 1 of 1)	intron (NM_176912, intron 1 of 1)	2326	NM_001146005	319430	Mm.239570	NM_176912	ENSMUSG00000074361	C5ar2	C5L2|E030029A11Rik|Gpr77	complement component 5a receptor 2	protein-coding
peak_007243	chr4	5205685	5206427	+	0	NA	Intergenic	Intergenic	-412750	NM_177730	242291	Mm.218889	NM_177730	ENSMUSG00000066324	Impad1	1110001C20Rik|AA408880|AI451589|AL022796|B230207P20|IMP 3|IMPase 3|Jaws|gPAPP	inositol monophosphatase domain containing 1	protein-coding
peak_001470	chr10	127737042	127737362	+	0	NA	Intergenic	Intergenic	-2328	NM_198035	320080	Mm.27258	NM_198035	ENSMUSG00000044617	Zbtb39	7030401O21Rik|mKIAA0352	zinc finger and BTB domain containing 39	protein-coding
peak_008996	chr6	128835599	128835978	+	0	NA	Intergenic	Intergenic	-9473	NM_030599	80782	Mm.6180	NM_030599	ENSMUSG00000079298	Klrb1b	Klrb1d|Ly55b|Ly55d|NKR-P1B|NKR-P1D|Nkrp1-b|Nkrp1b|Nkrp1d|ly-55b|ly-55d	killer cell lectin-like receptor subfamily B member 1B	protein-coding
peak_007153	chr3	136684570	136685042	+	0	NA	intron (NM_001293622, intron 1 of 12)	intron (NM_001293622, intron 1 of 12)	14740	NM_001293622	19055	Mm.331389	NM_008913	ENSMUSG00000028161	Ppp3ca	2900074D19Rik|CN|Caln|Calna|CnA	protein phosphatase 3, catalytic subunit, alpha isoform	protein-coding
peak_005809	chr2	13496095	13496436	+	0	NA	Intergenic	Intergenic	-4389	NM_001081084	65969	Mm.313915	NM_001081084	ENSMUSG00000026726	Cubn	AA408369|AL022750|D2Wsu88e	cubilin (intrinsic factor-cobalamin receptor)	protein-coding
peak_004531	chr16	93436626	93437017	+	0	NA	intron (NR_040494, intron 1 of 2)	intron (NR_040494, intron 1 of 2)	22051	NR_040494	72264	Mm.396204	NR_040494	ENSMUSG00000099968	1700029J03Rik	-	RIKEN cDNA 1700029J03 gene	ncRNA
peak_002867	chr13	51115411	51116258	+	0	NA	intron (NM_001283029, intron 1 of 5)	intron (NM_001283029, intron 1 of 5)	14287	NM_001283029	20729	Mm.188432	NM_011462	ENSMUSG00000021395	Spin1	Spin	spindlin 1	protein-coding
peak_002995	chr13	81108398	81108720	+	0	NA	intron (NM_054053, intron 87 of 89)	intron (NM_054053, intron 87 of 89)	144485	NR_015587	319983	Mm.343027	NR_015587	ENSMUSG00000097098	9330111N05Rik	-	RIKEN cDNA 9330111N05 gene	ncRNA
peak_010695	chr9	111428875	111429965	+	0	NA	Intergenic	Intergenic	-9661	NM_172928	245038	Mm.26361	NM_172928	ENSMUSG00000032500	Dclk3	BC056929|C730036H08|Dcamkl3	doublecortin-like kinase 3	protein-coding
peak_009713	chr7	140111958	140112304	+	0	NA	intron (NM_053119, intron 3 of 7)	intron (NM_053119, intron 3 of 7)	4290	NM_053119	93747	Mm.24452	NM_053119	ENSMUSG00000025465	Echs1	C80529|SCEH	enoyl Coenzyme A hydratase, short chain, 1, mitochondrial	protein-coding
peak_004633	chr17	24455257	24455584	+	0	NA	promoter-TSS (NM_001301784)	promoter-TSS (NM_001301784)	-28	NR_125990	13560	Mm.163132	NM_007893	ENSMUSG00000024137	E4f1	p120E4F|phi-AP3	E4F transcription factor 1	protein-coding
peak_004001	chr15	83031013	83031297	+	0	NA	intron (NM_001271411, intron 1 of 5)	intron (NM_001271411, intron 1 of 5)	-1205	NM_001271413	74039	Mm.32584	NM_028728	ENSMUSG00000058099	Nfam1	4921501M20Rik|Cnaip	Nfat activating molecule with ITAM motif 1	protein-coding
peak_003235	chr14	20782821	20783215	+	0	NA	intron (NM_001039138, intron 2 of 19)	intron (NM_001039138, intron 2 of 19)	11070	NM_001039138	12325	Mm.235182	NM_178597	ENSMUSG00000021820	Camk2g	Camkg	calcium/calmodulin-dependent protein kinase II gamma	protein-coding
peak_000113	chr1	40585269	40585688	+	0	NA	intron (NM_177084, intron 2 of 11)	intron (NM_177084, intron 2 of 11)	5251	NM_177084	110895	Mm.108602	NM_177084	ENSMUSG00000026065	Slc9a4	AW990558|D730009J23Rik|NHE4	solute carrier family 9 (sodium/hydrogen exchanger), member 4	protein-coding
peak_008500	chr6	13676172	13676745	+	0	NA	intron (NM_175312, intron 1 of 4)	intron (NM_175312, intron 1 of 4)	1508	NM_175312	101148	Mm.354863	NM_175312	ENSMUSG00000042742	Bmt2	AI666701|B630005N14Rik	base methyltransferase of 25S rRNA 2	protein-coding
peak_007582	chr4	105263577	105264022	+	0	NA	Intergenic	Intergenic	106452	NM_080555	67916	Mm.348326	NM_080555	ENSMUSG00000028517	Plpp3	1110003O22Rik|2610002D05Rik|AV025606|D4Bwg0538e|D4Bwg1535e|Lpp3|PRG-2|Ppab2b|Ppap2b	phospholipid phosphatase 3	protein-coding
peak_008863	chr6	113679875	113680472	+	0	NA	intron (NM_001113553, intron 8 of 11)	intron (NM_001113553, intron 8 of 11)	-16877	NM_001347356	381801	Mm.333322	NM_001033463	ENSMUSG00000056952	Tatdn2	AI646012|mKIAA0218	TatD DNase domain containing 2	protein-coding
peak_007116	chr3	129612159	129612893	+	0	NA	intron (NM_130450, intron 3 of 4)	intron (NM_130450, intron 3 of 4)	-80138	NR_153368	102639747	Mm.393257	NR_153368		Gm35986	-	predicted gene, 35986	ncRNA
peak_006629	chr3	9890512	9891272	+	0	NA	Intergenic	Lx2|LINE|L1	-57213	NM_001195031	94212	Mm.23897	NM_053182	ENSMUSG00000027508	Pag1	Cbp|F730007C19Rik|Pag	phosphoprotein associated with glycosphingolipid microdomains 1	protein-coding
peak_000641	chr1	165460816	165461247	+	0	NA	promoter-TSS (NM_027430)	promoter-TSS (NM_027430)	-229	NM_027430	70456	Mm.195625	NM_027430	ENSMUSG00000026568	Mpc2	0610006C01Rik|2010002I07Rik|2610205H19Rik|AA108335|Brp44|ESTM43	mitochondrial pyruvate carrier 2	protein-coding
peak_010738	chr9	120866830	120867459	+	0	NA	Intergenic	Intergenic	48106	NR_040742	76402	Mm.436588	NR_040742	ENSMUSG00000100146	1700020M21Rik	-	RIKEN cDNA 1700020M21 gene	ncRNA
peak_005104	chr18	50055934	50056559	+	0	NA	intron (NM_134131, intron 1 of 1)	intron (NM_134131, intron 1 of 1)	-2584	NR_155293	102635912	Mm.440627	NR_155293		C030005K06Rik	-	RIKEN cDNA C030005K06 gene	ncRNA
peak_002490	chr12	102744705	102745405	+	0	NA	3' UTR (NM_001324515, exon 2 of 2)	3' UTR (NM_001324515, exon 2 of 2)	1295	NM_177140	320351	Mm.86546	NM_177140	ENSMUSG00000046675	Tmem251	D230037D09Rik	transmembrane protein 251	protein-coding
peak_006307	chr2	129320005	129320431	+	0	NA	Intergenic	Intergenic	-10246	NM_010554	16175	Mm.15534	NM_010554	ENSMUSG00000027399	Il1a	Il-1a	interleukin 1 alpha	protein-coding
peak_009845	chr8	33652312	33652674	+	0	NA	promoter-TSS (NM_010344)	promoter-TSS (NM_010344)	-745	NM_010344	14782	Mm.283573	NM_010344	ENSMUSG00000031584	Gsr	AI325518|D8Ertd238e|Gr-1|Gr1	glutathione reductase	protein-coding
peak_008750	chr6	86772808	86773302	+	0	NA	intron (NM_013471, intron 1 of 12)	intron (NM_013471, intron 1 of 12)	2059	NM_001331120	11746	Mm.259702	NM_013471	ENSMUSG00000029994	Anxa4	AI265406|AIV|AW106930|Anx4|Xanx-4	annexin A4	protein-coding
peak_006001	chr2	59184245	59185064	+	0	NA	intron (NM_001362996, intron 1 of 22)	intron (NM_001362996, intron 1 of 22)	22785	NM_001362996	227937	Mm.260938	NM_026361	ENSMUSG00000026991	Pkp4	5031422I09Rik|9430019K17Rik|Armrp|p0071	plakophilin 4	protein-coding
peak_010487	chr9	65928305	65928982	+	0	NA	intron (NM_173185, intron 1 of 13)	intron (NM_173185, intron 1 of 13)	19633	NM_173185	214897	Mm.325816	NM_173185	ENSMUSG00000032384	Csnk1g1	9130020E21Rik	casein kinase 1, gamma 1	protein-coding
peak_008051	chr5	64960823	64961750	+	0	NA	Intergenic	Intergenic	-1238	NM_011604	21899	Mm.42146	NM_011604	ENSMUSG00000051498	Tlr6	-	toll-like receptor 6	protein-coding
peak_004131	chr16	8784527	8785224	+	0	NA	Intergenic	Intergenic	-45225	NM_001081400	69053	Mm.390868	NM_001081400	ENSMUSG00000022507	1810013L24Rik	1110017P05Rik|3010002C02Rik|AA792997|AW124177|Gm19906|R74903	RIKEN cDNA 1810013L24 gene	protein-coding
peak_002657	chr13	23518699	23518954	+	0	NA	Intergenic	Intergenic	-12218	NM_153173	69386	Mm.158272	NM_153173	ENSMUSG00000060981	Hist1h4h	1700024H08Rik	histone cluster 1, H4h	protein-coding
peak_003352	chr14	46994869	46995141	+	0	NA	intron (NM_001037221, intron 2 of 12)	intron (NM_001037221, intron 2 of 12)	-6335	NM_001163433	74480	Mm.214454	NM_028966	ENSMUSG00000021838	Samd4	1700024G08Rik|1700111L17Rik|4933436G17Rik|Samd4a|Smaug|Smaug1|sunk	sterile alpha motif domain containing 4	protein-coding
peak_009707	chr7	138919354	138920116	+	0	NA	Intergenic	Intergenic	-10229	NM_009760	12176	Mm.378890	NM_009760	ENSMUSG00000078566	Bnip3	Nip3	BCL2/adenovirus E1B interacting protein 3	protein-coding
peak_000629	chr1	161875591	161876015	+	0	NA	intron (NR_151684, intron 1 of 24)	intron (NR_151684, intron 1 of 24)	879	NM_172645	226551	Mm.170002	NM_172645	ENSMUSG00000040297	Suco	4732491B11|AI848100|AU016931|Opt	SUN domain containing ossification factor	protein-coding
peak_010677	chr9	109914342	109914618	+	0	NA	Intergenic	MLT1F1|LTR|ERVL-MaLR	-17294	NM_001205331	17758	Mm.217318	NM_008633	ENSMUSG00000032479	Map4	AA407148|MAP-4|Mtap-4|Mtap4	microtubule-associated protein 4	protein-coding
peak_008413	chr5	139495178	139495725	+	0	NA	Intergenic	Intergenic	-10960	NM_001159908	100494	Mm.24521	NM_133349	ENSMUSG00000053581	Zfand2a	AA407930|AU016206|Airap	zinc finger, AN1-type domain 2A	protein-coding
peak_007257	chr4	8793220	8793677	+	0	NA	intron (NM_001277149, intron 3 of 37)	L1MA4|LINE|L1	42124	NM_001355382	320790	Mm.138792	NM_001033395	ENSMUSG00000041235	Chd7	A730019I05Rik|Cycn|Cyn|Dz|Edy|Flo|GENA 47|GENA 60|Gena 52|Lda|Mt|Obt|Todo|WBE1|Whi|metis	chromodomain helicase DNA binding protein 7	protein-coding
peak_006437	chr2	148685586	148686245	+	0	NA	intron (NM_001355689, intron 2 of 5)	intron (NM_001355689, intron 2 of 5)	4795	NM_028986	74533	Mm.136913	NM_028986	ENSMUSG00000027439	Gzf1	8430437G08Rik|Zfp336|mGZF1	GDNF-inducible zinc finger protein 1	protein-coding
peak_007273	chr4	9674440	9674959	+	0	NA	Intergenic	Intergenic	-5355	NM_001290367	65973	Mm.222206	NM_023066	ENSMUSG00000028207	Asph	2310005F16Rik|3110001L23Rik|AI848629|AW261690|AW561901|BAH|C79816|cI-37	aspartate-beta-hydroxylase	protein-coding
peak_006464	chr2	154684868	154685229	+	0	NA	intron (NM_029362, intron 1 of 4)	intron (NM_029362, intron 1 of 4)	28022	NM_029362	75608	Mm.262480	NM_029362	ENSMUSG00000038467	Chmp4b	2010012F05Rik|C76846|Snf7-2	charged multivesicular body protein 4B	protein-coding
[truncated: 9,274 more rows]
