# Supplementary material for: A signal-responsive cooperative transcription factor network determines alveolar macrophage identity
Source: J Exp Med. 2026 Jun 2;223(7):e20242085. doi: 10.1084/jem.20242085 (PMC13228567; doi:10.1084/jem.20242085)
Supplement: Table S7 — shows RBPJ-binding peaks in WT mAMs ([FDR] ≤0.05). [file jem_20242085_tables7.xlsx]

## Sheet: RBPJ.homer.annotatePeaks
List of RBPJ peaks in WT mAMs ([FDR] ≤ 0.05).
PeakID (cmd=annotatePeaks.pl RBPJ_consPeaks_n2_t2.bed mm10 -go RBPJ.homer.GO -annStats RBPJ.homer.annotateStats.txt)	Chr	Start	End	Strand	Peak Score	Focus Ratio/Region Size	Annotation	Detailed Annotation	Distance to TSS	Nearest PromoterID	Entrez ID	Nearest Unigene	Nearest Refseq	Nearest Ensembl	Gene Name	Gene Alias	Gene Description	Gene Type
peak_006913	chr13	107887919	107888113	+	0	NA	intron (NM_145456, intron 5 of 17)	intron (NM_145456, intron 5 of 17)	2048	NM_145456	67263	Mm.490418	NM_145456		Zswim6	2900036G02Rik|mKIAA1577	zinc finger SWIM-type containing 6	protein-coding
peak_001029	chr1	153411726	153412192	+	0	NA	intron (NR_033736, intron 1 of 3)	B2_Mm1t|SINE|B2	2274	NR_033736	626058	Mm.31556	NM_001177359		E330020D12Rik	EG626058|F430003O07Rik|Gm6648	Riken cDNA E330020D12 gene	ncRNA
peak_007086	chr14	20827707	20828000	+	0	NA	Intergenic	Intergenic	-8809	NM_008873	18792	Mm.4183	NM_008873	ENSMUSG00000021822	Plau	u-PA|uPA	plasminogen activator, urokinase	protein-coding
peak_015164	chr3	21815291	21815462	+	0	NA	Intergenic	Intergenic	-261276	NM_030732	81004	Mm.202966	NM_030732	ENSMUSG00000027630	Tbl1xr1	8030499H02Rik|A630076E03Rik|AW539987|C21|C230089I12Rik|DC42|Ira1|TBLR1	transducin (beta)-like 1X-linked receptor 1	protein-coding
peak_023724	chr8	121907641	121908031	+	0	NA	promoter-TSS (NM_011404)	promoter-TSS (NM_011404)	3	NM_001033485	407789	Mm.436576	NM_001033485		BC048644	-	cDNA sequence BC048644	protein-coding
peak_014551	chr2	145821560	145823608	+	0	NA	intron (NM_028724, intron 3 of 12)	intron (NM_028724, intron 3 of 12)	36468	NM_028724	74030	Mm.228799	NM_028724	ENSMUSG00000001768	Rin2	2010003K16Rik|4632403N06Rik|AW821980|RASSF4	Ras and Rab interactor 2	protein-coding
peak_019753	chr6	48967433	48968424	+	0	NA	Intergenic	MYSERV6-int|LTR|ERVK	-7018	NR_160891	243376	Mm.244112	NM_001029987	ENSMUSG00000068536	Doxl2	-	diamine oxidase-like protein 2	protein-coding
peak_009461	chr16	33056041	33056594	+	0	NA	promoter-TSS (NM_021338)	promoter-TSS (NM_021338)	-131	NM_178378	69707	Mm.227918	NM_178378	ENSMUSG00000035578	Iqcg	2400003L07Rik|G1-374-12|esgd12d|repro1|stubby12d	IQ motif containing G	protein-coding
peak_007939	chr15	6570245	6570489	+	0	NA	Intergenic	MIR|SINE|MIR	-9480	NM_001278269	23880	Mm.170905	NM_011815	ENSMUSG00000022148	Fyb	ADAP|B630013F22Rik|FYB-120/130|Fyb1|Slap130|p120/130|p120/p130	FYN binding protein	protein-coding
peak_005061	chr12	33172207	33173136	+	0	NA	intron (NM_028139, intron 2 of 3)	L1MB7|LINE|L1	24985	NM_028139	380753	Mm.41540	NM_028139	ENSMUSG00000020564	Atxn7l1	2810423G08Rik|Atxn7l4	ataxin 7-like 1	protein-coding
peak_005844	chr13	3609715	3610363	+	0	NA	intron (NM_001360838, intron 1 of 19)	intron (NM_001360838, intron 1 of 19)	1069	NM_134063	105203	Mm.221609	NM_134063	ENSMUSG00000033799	Tasor2	AI645998|Fam208b|Pap20|mKIAA2006	transcription activation suppressor family member 2	protein-coding
peak_022948	chr8	35567285	35567829	+	0	NA	Intergenic	Intergenic	-20232	NR_157105	52065	Mm.103246	NM_001081279	ENSMUSG00000070056	Mfhas1	2310066G09Rik|D8Ertd91e	malignant fibrous histiocytoma amplified sequence 1	protein-coding
peak_016633	chr4	46650139	46650385	+	0	NA	promoter-TSS (NM_198664)	promoter-TSS (NM_198664)	-63	NM_198664	381605	Mm.331595	NM_198664	ENSMUSG00000039813	Tbc1d2	A630005A06Rik|BC022630|Gm1037|PARIS-1|PARIS1	TBC1 domain family, member 2	protein-coding
peak_023561	chr8	107150465	107150777	+	0	NA	promoter-TSS (NM_025558)	promoter-TSS (NM_025558)	-40	NM_025558	66427	Mm.20242	NM_025558	ENSMUSG00000031924	Cyb5b	1810044O22Rik|AU015618|Cyb5m	cytochrome b5 type B	protein-coding
peak_007567	chr14	62864770	62865953	+	0	NA	promoter-TSS (NR_105860)	promoter-TSS (NR_105860)	-181	NR_105860	102465311		NR_105860	ENSMUSG00000098858	Mir6541	Gm27311|mmu-mir-6541	microRNA 6541	ncRNA
peak_021222	chr7	25710116	25710948	+	0	NA	TTS (NM_001368382)	TTS (NM_001368382)	8503	NR_160796	52132	Mm.278798	NM_028771	ENSMUSG00000002608	Ccdc97	1200014H14Rik|2810446P04Rik|AA545218|D7Ertd462e	coiled-coil domain containing 97	protein-coding
peak_013985	chr2	91397159	91397311	+	0	NA	intron (NM_175123, intron 2 of 8)	intron (NM_175123, intron 2 of 8)	47479	NM_001311144	228356	Mm.386861	NM_175123	ENSMUSG00000040591	1110051M20Rik	AI586322	RIKEN cDNA 1110051M20 gene	protein-coding
peak_021932	chr7	84186730	84189112	+	0	NA	Intergenic	MTD|LTR|ERVL-MaLR	-36028	NM_133722	70178	Mm.23914	NM_133722	ENSMUSG00000038459	Abhd17c	2210412D01Rik|AL023007|Fam108c|Fam108c1	abhydrolase domain containing 17C	protein-coding
peak_019739	chr6	47650729	47651166	+	0	NA	Intergenic	Intergenic	4147	NR_002841	19799		NR_002841		Rn4.5s	-	4.5S RNA	rRNA
peak_011911	chr19	4136072	4136402	+	0	NA	exon (NM_144532, exon 5 of 6)	exon (NM_144532, exon 5 of 6)	3372	NM_144532	73660	Mm.379226	NM_144532	ENSMUSG00000024842	Cabp4	2410038D05Rik	calcium binding protein 4	protein-coding
peak_011518	chr18	49755139	49755354	+	0	NA	intron (NM_026854, intron 1 of 5)	intron (NM_026854, intron 1 of 5)	355	NM_001170960	68857	Mm.96010	NM_026854	ENSMUSG00000024505	Dtwd2	1190002H09Rik|8030470C17Rik|AI414673|BB115449	DTW domain containing 2	protein-coding
peak_014417	chr2	131086319	131087264	+	0	NA	promoter-TSS (NM_011426)	promoter-TSS (NM_011426)	-26	NM_011426	20612	Mm.1374	NM_011426	ENSMUSG00000027322	Siglec1	Cd169|Siglec-1|Sn	sialic acid binding Ig-like lectin 1, sialoadhesin	protein-coding
peak_001881	chr10	40525477	40526123	+	0	NA	Intergenic	Intergenic	-44562	NM_027572	70840	Mm.332570	NM_027572	ENSMUSG00000019834	Slc22a16	4921504E14Rik|CT2|FLIPT2|OCT6|OKB1	solute carrier family 22 (organic cation transporter), member 16	protein-coding
peak_015157	chr3	20129509	20131081	+	0	NA	intron (NM_001355261, intron 5 of 7)	intron (NM_001355261, intron 5 of 7)	24821	NM_001355261	27357	Mm.6375	NM_013755	ENSMUSG00000019528	Gyg	AU017667|GN1|Gyg1	glycogenin	protein-coding
peak_011217	chr18	5141851	5142117	+	0	NA	Intergenic	RSINE1|SINE|B4	23747	NR_153824	102637682	Mm.451914	NR_153824		Gm26682	Gm38715	predicted gene, 26682	ncRNA
peak_012734	chr19	43512624	43512975	+	0	NA	intron (NM_010324, intron 2 of 8)	L2b|LINE|L2	11806	NM_010324	14718	Mm.19039	NM_010324	ENSMUSG00000025190	Got1	AI789014|Got-1|cAspAT|cCAT	glutamic-oxaloacetic transaminase 1, soluble	protein-coding
peak_012654	chr19	41338998	41340022	+	0	NA	intron (NM_031376, intron 2 of 16)	intron (NM_031376, intron 2 of 16)	45592	NM_031376	83490	Mm.222266	NM_031376	ENSMUSG00000025017	Pik3ap1	1810044J04Rik|BCAP	phosphoinositide-3-kinase adaptor protein 1	protein-coding
peak_019590	chr6	31214850	31215549	+	0	NA	intron (NR_110469, intron 1 of 3)	intron (NR_110469, intron 1 of 3)	3275	NR_110471	232685	Mm.443019	NM_144555	ENSMUSG00000044471	Lncpint	Lincpint|MNCb-1768|Pint|linc-Pint	long non-protein coding RNA, Trp53 induced transcript	ncRNA
peak_010718	chr17	46646097	46646350	+	0	NA	promoter-TSS (NM_025302)	promoter-TSS (NM_025302)	2	NM_001316742	27398	Mm.391007	NM_025302	ENSMUSG00000002767	Mrpl2	CGI-22|L2mt|MRP-L14|MRP-L2|Rpml14	mitochondrial ribosomal protein L2	protein-coding
peak_013809	chr2	72200989	72202466	+	0	NA	intron (NM_019688, intron 14 of 29)	intron (NM_019688, intron 14 of 29)	-83910	NM_023057	65964	Mm.304143	NM_023057	ENSMUSG00000004085	Map3k20	AV006891|B230120H23Rik|HCCS-4|MLTK|MLTKalpha|MLTKbeta|Zak	mitogen-activated protein kinase kinase kinase 20	protein-coding
peak_016064	chr3	122474238	122474518	+	0	NA	intron (NM_013867, intron 3 of 11)	intron (NM_013867, intron 3 of 11)	-9191	NM_001355264	29815	Mm.45815	NM_013867	ENSMUSG00000028121	Bcar3	AI131758|AND-34	breast cancer anti-estrogen resistance 3	protein-coding
peak_000600	chr1	87827927	87828857	+	0	NA	intron (NM_009118, intron 9 of 15)	intron (NM_009118, intron 9 of 15)	24712	NM_009118	20215	Mm.1276	NM_009118	ENSMUSG00000056055	Sag	A930001K18Rik|Arr1|Irbp|arrestin	S-antigen, retina and pineal gland (arrestin)	protein-coding
peak_004375	chr11	101626993	101628066	+	0	NA	promoter-TSS (NM_025654)	promoter-TSS (NM_025654)	-420	NM_025654	66599	Mm.41449	NM_025654	ENSMUSG00000010362	Rdm1	2410008M22Rik|AW212028|Rad52b	RAD52 motif 1	protein-coding
peak_015928	chr3	106484075	106486539	+	0	NA	promoter-TSS (NM_028110)	promoter-TSS (NM_028110)	606	NR_033207	69206	Mm.14816	NM_001033146	ENSMUSG00000091575	2010016I18Rik	-	RIKEN cDNA 2010016I18 gene	ncRNA
peak_015662	chr3	90514227	90514986	+	0	NA	promoter-TSS (NM_011309)	promoter-TSS (NM_011309)	171	NM_009113	20196	Mm.6523	NM_009113	ENSMUSG00000042312	S100a13	-	S100 calcium binding protein A13	protein-coding
peak_009255	chr16	20361176	20362181	+	0	NA	intron (NM_013790, intron 24 of 29)	RLTR9E|LTR|ERVK	-36274	NM_183158	224044	Mm.276400	NM_183158	ENSMUSG00000022818	Cyp2ab1	EG224044|F730023N20	cytochrome P450, family 2, subfamily ab, polypeptide 1	protein-coding
peak_003716	chr11	70020682	70021702	+	0	NA	intron (NM_001109752, intron 1 of 19)	intron (NM_001109752, intron 1 of 19)	2587	NM_007864	13385	Mm.27256	NM_007864	ENSMUSG00000020886	Dlg4	Dlgh4|PSD-95|PSD95|SAP90|SAP90A	discs large MAGUK scaffold protein 4	protein-coding
peak_002251	chr10	78244655	78244809	+	0	NA	promoter-TSS (NM_001081055)	promoter-TSS (NM_001081055)	-87	NM_001081055	216131	Mm.27539	NM_001081055	ENSMUSG00000000374	Trappc10	B230307C21Rik|Gm870|Tmem1|b2b2416Clo|b2b2613Clo	trafficking protein particle complex 10	protein-coding
peak_022387	chr7	123377626	123378168	+	0	NA	promoter-TSS (NM_025304)	promoter-TSS (NM_025304)	-85	NM_025304	30949	Mm.260527	NM_025304	ENSMUSG00000030763	Lcmt1	AL033290|LCMT-1|Lcmt	leucine carboxyl methyltransferase 1	protein-coding
peak_009124	chr16	10545763	10546427	+	0	NA	intron (NM_177562, intron 1 of 22)	MIR|SINE|MIR	756	NM_001204229	74374	Mm.159176	NM_177562	ENSMUSG00000068663	Clec16a	4932416N17Rik|curt|mKIAA0350	C-type lectin domain family 16, member A	protein-coding
peak_022704	chr8	3662275	3662626	+	0	NA	Intergenic	Lx7|LINE|L1	-3312	NM_026985	69189	Mm.175176	NM_026985	ENSMUSG00000013974	Mcemp1	1810033B17Rik	mast cell expressed membrane protein 1	protein-coding
peak_012891	chr19	53780975	53781221	+	0	NA	intron (NM_001170847, intron 1 of 13)	intron (NM_001170847, intron 1 of 13)	103792	NM_001170847	73713	Mm.313695	NM_001170847	ENSMUSG00000043639	Rbm20	1110018J23Rik|2010003H22Rik|AI646761	RNA binding motif protein 20	protein-coding
peak_001662	chr10	14189128	14189393	+	0	NA	Intergenic	Intergenic	222881	NM_010437	15273	Mm.42157	NM_010437	ENSMUSG00000015501	Hivep2	Gm20114|MIBP-1|MIBP1|Schnurri-2|Shn-2	human immunodeficiency virus type I enhancer binding protein 2	protein-coding
peak_006845	chr13	100491227	100491426	+	0	NA	intron (NM_022011, intron 1 of 15)	L1_Mus3|LINE|L1	1068	NR_153794	23894	Mm.272533	NM_022011	ENSMUSG00000021639	Gtf2h2	44kDa|BTF2 p44|BTF2-p44|Btf2p44|p44	general transcription factor II H, polypeptide 2	protein-coding
peak_003979	chr11	82866196	82867090	+	0	NA	intron (NM_001164569, intron 1 of 7)	MIRb|SINE|MIR	4101	NM_001164570	67338	Mm.341608	NM_026097	ENSMUSG00000020696	Rffl	1700051E09Rik|4930516L10Rik|BG080975|Carp2	ring finger and FYVE like domain containing protein	protein-coding
peak_000672	chr1	92049897	92052807	+	0	NA	intron (NM_207225, intron 3 of 26)	intron (NM_207225, intron 3 of 26)	128989	NM_207225	208727	Mm.318567	NM_207225	ENSMUSG00000026313	Hdac4	4932408F19Rik|HD4	histone deacetylase 4	protein-coding
peak_024109	chr9	40764946	40766149	+	0	NA	intron (NM_133733, intron 2 of 6)	intron (NM_133733, intron 2 of 6)	-35729	NM_001364480	15481	Mm.290774	NM_031165	ENSMUSG00000015656	Hspa8	2410008N15Rik|Hsc70|Hsc71|Hsc73|Hsp73|Hspa10	heat shock protein 8	protein-coding
peak_020684	chr6	128833683	128833904	+	0	NA	Intergenic	L1MB3|LINE|L1	-7478	NM_030599	80782	Mm.6180	NM_030599	ENSMUSG00000079298	Klrb1b	Klrb1d|Ly55b|Ly55d|NKR-P1B|NKR-P1D|Nkrp1-b|Nkrp1b|Nkrp1d|ly-55b|ly-55d	killer cell lectin-like receptor subfamily B member 1B	protein-coding
peak_025012	chr9	116135775	116136258	+	0	NA	intron (NM_029575, intron 1 of 6)	intron (NM_029575, intron 1 of 6)	39347	NM_009371	21813	Mm.172346	NM_009371	ENSMUSG00000032440	Tgfbr2	1110020H15Rik|AU042018|DNIIR|RIIDN|TBR-II|TbetaR-II|TbetaRII	transforming growth factor, beta receptor II	protein-coding
peak_003898	chr11	78177200	78177790	+	0	NA	promoter-TSS (NM_080849)	promoter-TSS (NM_080849)	-635	NM_001291235	68385	Mm.390375	NM_026708	ENSMUSG00000019437	Tlcd1	-	TLC domain containing 1	protein-coding
peak_016829	chr4	72200636	72201793	+	0	NA	promoter-TSS (NM_011599)	promoter-TSS (NM_011599)	-30	NR_027923	68285	Mm.37541	NR_027923		C630043F03Rik	AI851307	RIKEN cDNA C630043F03 gene	ncRNA
peak_005472	chr12	85371436	85372067	+	0	NA	intron (NM_026775, intron 1 of 4)	PB1|SINE|Alu	2966	NM_026775	68581	Mm.379159	NM_026775	ENSMUSG00000021248	Tmed10	1110014C03Rik|Tmp21|p23|p24delta1	transmembrane p24 trafficking protein 10	protein-coding
peak_000202	chr1	43934792	43935315	+	0	NA	intron (NM_001310540, intron 1 of 28)	intron (NM_001310540, intron 1 of 28)	1059	NM_009418	22019	Mm.401675	NM_009418	ENSMUSG00000041763	Tpp2	TPP-2|TppII	tripeptidyl peptidase II	protein-coding
peak_024188	chr9	44478475	44478816	+	0	NA	Intergenic	Intergenic	-4180	NM_001357490	80288	Mm.370270	NM_030256	ENSMUSG00000063382	Bcl9l	B9L|BC003321|BCL9-2|DLNB11	B cell CLL/lymphoma 9-like	protein-coding
peak_023521	chr8	105992858	105993075	+	0	NA	intron (NM_176913, intron 1 of 11)	RMER17A|LTR|ERVK	-1193	NM_001301204	319446	Mm.248357	NM_176913	ENSMUSG00000053687	Dpep2	F630103D06Rik|MBD-2	dipeptidase 2	protein-coding
peak_020802	chr6	134921303	134923928	+	0	NA	intron (NM_009875, intron 2 of 2)	intron (NM_009875, intron 2 of 2)	2214	NM_009875	12576	Mm.2958	NM_009875	ENSMUSG00000003031	Cdkn1b	AA408329|AI843786|Kip1|p27|p27Kip1	cyclin-dependent kinase inhibitor 1B	protein-coding
peak_000189	chr1	40600316	40602427	+	0	NA	intron (NM_177084, intron 3 of 11)	B1_Mur2|SINE|Alu	21144	NM_177084	110895	Mm.108602	NM_177084	ENSMUSG00000026065	Slc9a4	AW990558|D730009J23Rik|NHE4	solute carrier family 9 (sodium/hydrogen exchanger), member 4	protein-coding
peak_002198	chr10	75517222	75518122	+	0	NA	promoter-TSS (NM_026095)	promoter-TSS (NM_026095)	-291	NM_175133	68778	Mm.29382	NM_175133	ENSMUSG00000033416	Gucd1	1110038D17Rik	guanylyl cyclase domain containing 1	protein-coding
peak_005103	chr12	40558131	40560438	+	0	NA	intron (NM_172803, intron 1 of 52)	intron (NM_172803, intron 1 of 52)	113231	NM_172803	238130	Mm.341423	NM_172803	ENSMUSG00000035954	Dock4	5330406C03|6330411N01Rik|AF263288|C030023J22|mKIAA0716	dedicator of cytokinesis 4	protein-coding
peak_018286	chr5	64484952	64485342	+	0	NA	Intergenic	MLT1F|LTR|ERVL-MaLR	8139	NR_045413	77382	Mm.366742	NR_045411	ENSMUSG00000105352	C030018K13Rik	-	RIKEN cDNA C030018K13 gene	ncRNA
peak_003820	chr11	75459684	75462619	+	0	NA	promoter-TSS (NR_030711)	promoter-TSS (NR_030711)	-388	NR_030711	100042498	Mm.482242	NR_030711	ENSMUSG00000085148	Mir22hg	2210403K04Rik|mir-22	Mir22 host gene (non-protein coding)	ncRNA
peak_003535	chr11	60833808	60835609	+	0	NA	intron (NM_001172112, intron 1 of 6)	(TTG)n|Simple_repeat|Simple_repeat	4077	NM_145428	216820	Mm.21475	NM_145428	ENSMUSG00000042569	Dhrs7b	BC003479|C79874|C80074|PexRAP	dehydrogenase/reductase (SDR family) member 7B	protein-coding
peak_020178	chr6	97857775	97858126	+	0	NA	intron (NM_001113198, intron 1 of 9)	intron (NM_001113198, intron 1 of 9)	50892	NM_001113198	17342	Mm.333284	NM_008601	ENSMUSG00000035158	Mitf	BCC2|Bhlhe32|Gsfbcc2|Vitiligo|Wh|bw|mi|vit	melanogenesis associated transcription factor	protein-coding
peak_003085	chr11	17180614	17181446	+	0	NA	intron (NM_024459, intron 1 of 5)	intron (NM_024459, intron 1 of 5)	21732	NM_024459	19058	Mm.41840	NM_024459	ENSMUSG00000033953	Ppp3r1	CaNB1|Cnb1|MCIP1	protein phosphatase 3, regulatory subunit B, alpha isoform (calcineurin B, type I)	protein-coding
peak_018669	chr5	105393627	105394086	+	0	NA	Intergenic	RLTR13D3|LTR|ERVK	-21919	NM_001033550	433926	Mm.439781	NM_001033550	ENSMUSG00000070639	Lrrc8b	2210408K08Rik|R75581|Ta-lrrp|mKIAA0231	leucine rich repeat containing 8 family, member B	protein-coding
peak_011145	chr17	87441135	87441326	+	0	NA	intron (NM_001355703, intron 1 of 4)	intron (NM_001355703, intron 1 of 4)	5705	NM_007589	12314	Mm.329243	NM_007589	ENSMUSG00000036438	Calm2	1500001E21Rik|AL024017|Cam2|CamC	calmodulin 2	protein-coding
peak_010141	chr17	17898884	17899765	+	0	NA	Intergenic	Intergenic	11500	NM_008039	14289	Mm.378918	NM_008039	ENSMUSG00000052270	Fpr2	E330010I07Rik|Fpr-rs2	formyl peptide receptor 2	protein-coding
peak_023293	chr8	80949711	80950175	+	0	NA	Intergenic	B2_Mm2|SINE|B2	64963	NM_027554	74841	Mm.246018	NM_027554	ENSMUSG00000038250	Usp38	4631402N15Rik|4833420O05Rik|AA536967|AU044701|AW544820|mKIAA1891	ubiquitin specific peptidase 38	protein-coding
peak_022218	chr7	106711443	106711857	+	0	NA	Intergenic	ERVB7_1-LTR_MM|LTR|ERVK	4695	NM_146598	258591	Mm.223117	NM_146598	ENSMUSG00000108948	Olfr695	MOR283-6	olfactory receptor 695	protein-coding
peak_016261	chr3	152354666	152355161	+	0	NA	intron (NM_001076676, intron 1 of 23)	B1F2|SINE|Alu	8435	NM_001076676	170822	Mm.258320	NM_133247	ENSMUSG00000025437	Usp33	9830169D19Rik|AA409780|Vdu1	ubiquitin specific peptidase 33	protein-coding
peak_002135	chr10	67541915	67542569	+	0	NA	TTS (NM_010118)	TTS (NM_010118)	4312	NM_001347458	13654	Mm.290421	NM_010118	ENSMUSG00000037868	Egr2	Egr-2|Krox-20|Krox20|NGF1-B|Zfp-25|Zfp-6	early growth response 2	protein-coding
peak_024707	chr9	87022514	87022879	+	0	NA	intron (NM_001359962, intron 1 of 14)	intron (NM_001359962, intron 1 of 14)	667	NM_001359962	266690	Mm.30166	NM_024195	ENSMUSG00000032872	Cyb5r4	2810034J18Rik|B5+B5R|C79736|Cb5cb5r|Ncb5or|b5/b5r|b5b5r	cytochrome b5 reductase 4	protein-coding
peak_013540	chr2	35200861	35201821	+	0	NA	promoter-TSS (NM_026697)	promoter-TSS (NM_026697)	-221	NM_026697	68365	Mm.198264	NM_026697	ENSMUSG00000026878	Rab14	0610030G24Rik|2810475J17Rik|A830021G03Rik|AI314285|AI649155|D030017L14Rik	RAB14, member RAS oncogene family	protein-coding
peak_022499	chr7	128392385	128392823	+	0	NA	intron (NM_026418, intron 3 of 4)	intron (NM_026418, intron 3 of 4)	25568	NM_026418	67865	Mm.18635	NM_026418	ENSMUSG00000030844	Rgs10	2310010N19Rik	regulator of G-protein signalling 10	protein-coding
peak_006283	chr13	42073288	42073906	+	0	NA	intron (NM_007772, intron 2 of 8)	intron (NM_007772, intron 2 of 8)	21576	NM_007772	110521	Mm.4808	NM_007772	ENSMUSG00000021366	Hivep1	Cryabp1	human immunodeficiency virus type I enhancer binding protein 1	protein-coding
peak_003051	chr11	11777542	11778019	+	0	NA	Intergenic	Intergenic	31182	NM_021891	60530	Mm.236114	NM_021891	ENSMUSG00000035455	Fignl1	-	fidgetin-like 1	protein-coding
peak_022941	chr8	35376559	35376853	+	0	NA	promoter-TSS (NM_001364452)	promoter-TSS (NM_001364452)	44	NM_001364452	244416	Mm.247126	NM_177741	ENSMUSG00000046794	Ppp1r3b	6430576E21|AW821953|GL|PTG	protein phosphatase 1, regulatory subunit 3B	protein-coding
peak_013026	chr19	60943986	60944399	+	0	NA	intron (NM_018869, intron 1 of 15)	Lx9|LINE|L1	54443	NM_018869	14773	Mm.279400	NM_018869	ENSMUSG00000003228	Grk5	Gprk5	G protein-coupled receptor kinase 5	protein-coding
peak_001565	chr10	3967321	3967546	+	0	NA	TTS (NM_001159942)	TTS (NM_001159942)	-5642	NM_172308	270685	Mm.184752	NM_172308	ENSMUSG00000040675	Mthfd1l	2410004L15Rik|AI647056|Fthfsdc1	methylenetetrahydrofolate dehydrogenase (NADP+ dependent) 1-like	protein-coding
peak_010486	chr17	33930726	33931402	+	0	NA	intron (NM_009059, intron 2 of 17)	intron (NM_009059, intron 2 of 17)	1170	NM_009059	19732	Mm.43777	NM_009059	ENSMUSG00000041354	Rgl2	KE1.5|Rab2l|Rgt2|Rlf	ral guanine nucleotide dissociation stimulator-like 2	protein-coding
peak_022245	chr7	110844344	110844640	+	0	NA	promoter-TSS (NM_025999)	promoter-TSS (NM_025999)	-111	NM_025999	67150	Mm.96867	NM_025999	ENSMUSG00000030788	Rnf141	2610110L04Rik|AA792898|AU022812|ZFP36|ZNF230	ring finger protein 141	protein-coding
peak_017819	chr4	155567994	155568542	+	0	NA	intron (NM_001355599, intron 1 of 10)	B1_Mur1|SINE|Alu	4453	NM_001355599	192185	Mm.28347	NM_138671	ENSMUSG00000029063	Nadk	4432404C02Rik|BC004012	NAD kinase	protein-coding
peak_013078	chr2	4401539	4401884	+	0	NA	intron (NM_001177843, intron 1 of 23)	intron (NM_001177843, intron 1 of 23)	735	NM_001177843	209630	Mm.37932	NM_172475	ENSMUSG00000026657	Frmd4a	2700017I06Rik|5330420J21|AI594879|C230040M21Rik|Frmd4|Gm13190|mKIAA1294	FERM domain containing 4A	protein-coding
peak_002515	chr10	94035777	94036057	+	0	NA	promoter-TSS (NM_001304572)	promoter-TSS (NM_001304572)	-84	NM_053072	13998	Mm.269596	NM_053072	ENSMUSG00000020021	Fgd6	AA123052|Etohd4|ZFYVE24	FYVE, RhoGEF and PH domain containing 6	protein-coding
peak_008861	chr15	98506072	98507001	+	0	NA	Intergenic	Intergenic	9062	NM_001001807	258502	Mm.377539	NM_001001807	ENSMUSG00000054036	Olfr279	MOR122-1|Olfr234|Olfr234-ps1|Olfr279-ps1	olfactory receptor 279	protein-coding
peak_001381	chr1	180297386	180297673	+	0	NA	Intergenic	Lx4B|LINE|L1	-32947	NM_001081175	320404	Mm.132535	NM_001081175	ENSMUSG00000038855	Itpkb	1110033J02Rik|E130307H12Rik	inositol 1,4,5-trisphosphate 3-kinase B	protein-coding
peak_018946	chr5	124046990	124047904	+	0	NA	Intergenic	Intergenic	-15187	NM_177876	330192	Mm.4079	NM_177876	ENSMUSG00000066278	Vps37b	2300007F24Rik|AI415429|BC026744	vacuolar protein sorting 37B	protein-coding
peak_011003	chr17	75147187	75147533	+	0	NA	intron (NM_019919, intron 3 of 33)	intron (NM_019919, intron 3 of 33)	-31421	NM_206958	268977	Mm.269747	NM_019919	ENSMUSG00000001870	Ltbp1	9430031G15Rik|9830146M04|Ltbp-1|Ltbp1L|TGF-beta1-BP-1|Tgfb|b2b1000Clo	latent transforming growth factor beta binding protein 1	protein-coding
peak_001623	chr10	11281824	11282926	+	0	NA	intron (NM_001168297, intron 1 of 2)	intron (NM_001168297, intron 1 of 2)	788	NM_001168297	71865	Mm.276229	NM_027968	ENSMUSG00000047648	Fbxo30	1700026A16Rik|MUSA1	F-box protein 30	protein-coding
peak_023645	chr8	119425673	119425997	+	0	NA	Intergenic	Intergenic	-11312	NM_027950	71839	Mm.272357	NM_027950	ENSMUSG00000074063	Osgin1	1700012B18Rik|Okl38	oxidative stress induced growth inhibitor 1	protein-coding
peak_017494	chr4	136171943	136172452	+	0	NA	promoter-TSS (NM_177733)	promoter-TSS (NM_177733)	-77	NM_177733	242705	Mm.307932	NM_177733	ENSMUSG00000018983	E2f2	E2F-2	E2F transcription factor 2	protein-coding
peak_020258	chr6	113307563	113308760	+	0	NA	intron (NM_001282126, intron 1 of 12)	intron (NM_001282126, intron 1 of 12)	1024	NM_001282126	78783	Mm.356059	NM_030178	ENSMUSG00000001632	Brpf1	4833438B11Rik|4930540D11Rik|Brpf2	bromodomain and PHD finger containing, 1	protein-coding
peak_011482	chr18	44380012	44380506	+	0	NA	promoter-TSS (NM_027490)	promoter-TSS (NM_027490)	-241	NM_027490	70640	Mm.87629	NM_027490	ENSMUSG00000024472	Dcp2	2410015D23Rik|5730537H01Rik|AL118268	decapping mRNA 2	protein-coding
peak_022446	chr7	127118468	127119042	+	0	NA	intron (NM_133686, intron 1 of 3)	RSINE1|SINE|B4	3274	NM_133686	67375	Mm.26928	NM_133686	ENSMUSG00000030674	Qprt	2410027J01Rik|AI647766|QPRTase	quinolinate phosphoribosyltransferase	protein-coding
peak_016927	chr4	98103290	98104935	+	0	NA	intron (NM_001122953, intron 9 of 9)	intron (NM_001122953, intron 9 of 9)	279153	NM_053157	94043	Mm.331719	NM_053157	ENSMUSG00000028563	Tm2d1	2310026L18Rik|AA990549|Bbp	TM2 domain containing 1	protein-coding
peak_001553	chr10	3272788	3275279	+	0	NA	Intergenic	Intergenic	-6262	NM_001204916	670558	Mm.398582	NM_001204916	ENSMUSG00000091618	H60c	4632413I24Rik|Gm9491	histocompatibility 60c	protein-coding
peak_012193	chr19	10840489	10847402	+	0	NA	intron (NM_023044, intron 1 of 7)	intron (NM_023044, intron 1 of 7)	1401	NM_023044	65221	Mm.27387	NM_023044	ENSMUSG00000024737	Slc15a3	Ci1|cI-1	solute carrier family 15, member 3	protein-coding
peak_007962	chr15	9140187	9140567	+	0	NA	promoter-TSS (NM_013787)	promoter-TSS (NM_013787)	77	NM_013787	27401	Mm.35584	NM_013787	ENSMUSG00000054115	Skp2	4930500A04Rik|FBXL1|FWD1|p45	S-phase kinase-associated protein 2 (p45)	protein-coding
peak_020488	chr6	122812632	122812841	+	0	NA	Intergenic	Intergenic	-7448	NM_021899	60611	Mm.87142	NM_021899	ENSMUSG00000003154	Foxj2	Fhx	forkhead box J2	protein-coding
peak_014610	chr2	150841189	150842530	+	0	NA	intron (NM_001356550, intron 2 of 8)	intron (NM_001356550, intron 2 of 8)	711	NM_001356550	76192	Mm.112632	NM_024465	ENSMUSG00000032046	Abhd12	1500011G07Rik|6330583M11Rik|AI431047|AW547313	abhydrolase domain containing 12	protein-coding
peak_013127	chr2	6478234	6478884	+	0	NA	Intergenic	Intergenic	125823	NM_181399	98910	Mm.40673	NM_181399	ENSMUSG00000039046	Usp6nl	AI316785|RNTRE|TRE2NL|mKIAA0019	USP6 N-terminal like	protein-coding
peak_020770	chr6	134064946	134066455	+	0	NA	intron (NM_007961, intron 1 of 7)	intron (NM_007961, intron 1 of 7)	30000	NM_007961	14011	Mm.269995	NM_007961	ENSMUSG00000030199	Etv6	AW123102|AW557856|Tel	ets variant 6	protein-coding
peak_003890	chr11	77784208	77784652	+	0	NA	intron (NM_011586, intron 1 of 39)	intron (NM_011586, intron 1 of 39)	7195	NM_001291212	360013	Mm.341248	NM_011586	ENSMUSG00000000631	Myo18a	MAJN|MyoPDZ|MysPDZ|SP-R210	myosin XVIIIA	protein-coding
peak_008644	chr15	81360761	81361426	+	0	NA	promoter-TSS (NM_011399)	promoter-TSS (NM_011399)	-328	NM_011399	20524	Mm.222536	NM_011399	ENSMUSG00000022404	Slc25a17	34kDa|47kDa|PMP34|Pmp47	solute carrier family 25 (mitochondrial carrier, peroxisomal membrane protein), member 17	protein-coding
peak_021767	chr7	75764257	75764865	+	0	NA	Intergenic	Intergenic	-83777	NM_001122780	207952	Mm.206223	NM_029652	ENSMUSG00000055652	Klhl25	2810402K13Rik|BC027373|Enc-1	kelch-like 25	protein-coding
peak_007560	chr14	62836735	62837855	+	0	NA	promoter-TSS (NR_106174)	promoter-TSS (NR_106174)	-395	NM_175546	268752	Mm.1960	NM_175546	ENSMUSG00000014547	Wdfy2	5830485M08|B130024L21Rik|ProF|ZFYVE22	WD repeat and FYVE domain containing 2	protein-coding
peak_022914	chr8	33895923	33896397	+	0	NA	intron (NM_001042675, intron 1 of 6)	intron (NM_001042675, intron 1 of 6)	33703	NM_019733	19663	Mm.323997	NM_019733	ENSMUSG00000031586	Rbpms	2010300K22Rik|2700019M19Rik|AU017537|RBP-MS|hermes	RNA binding protein gene with multiple splicing	protein-coding
peak_022511	chr7	129501125	129501817	+	0	NA	Intergenic	ID_B1|SINE|B4	-90392	NM_172255	207425	Mm.229323	NM_172255	ENSMUSG00000042055	Wdr11	2900055P10Rik|AW489876|Brwd2|mKIAA1351	WD repeat domain 11	protein-coding
peak_021688	chr7	68610449	68611705	+	0	NA	Intergenic	Intergenic	-7379	NR_003648	384639	Mm.261760	NM_001013781		Gm5334	EG384639	tetraspanin 7 pseudogene	pseudo
peak_017405	chr4	133964534	133964779	+	0	NA	TTS (NM_016957)	TTS (NM_016957)	3335	NM_016957	15331	Mm.319660	NM_016957	ENSMUSG00000003038	Hmgn2	HMG-17|Hmg17	high mobility group nucleosomal binding domain 2	protein-coding
peak_011733	chr18	67641383	67641755	+	0	NA	promoter-TSS (NM_001368147)	promoter-TSS (NM_001368147)	-18	NM_134138	107047	Mm.150701	NM_134138	ENSMUSG00000024537	Psmg2	1700017I17Rik|AW545363|Clast3|Tnfsf5ip1	proteasome (prosome, macropain) assembly chaperone 2	protein-coding
peak_022431	chr7	126792225	126793310	+	0	NA	promoter-TSS (NM_019674)	promoter-TSS (NM_019674)	-220	NM_019674	56420	Mm.41998	NM_019674	ENSMUSG00000030697	Ppp4c	1110002D08Rik|AU016079|PP-X|PP4C|Ppx|pp4	protein phosphatase 4, catalytic subunit	protein-coding
peak_005854	chr13	3806503	3808264	+	0	NA	Intergenic	Intergenic	-3065	NM_027416	70405	Mm.20079	NM_027416	ENSMUSG00000063130	Calml3	2310068O22Rik|AI326174	calmodulin-like 3	protein-coding
peak_001766	chr10	22007574	22008171	+	0	NA	Intergenic	Intergenic	13206	NM_011361	20393	Mm.28405	NM_011361	ENSMUSG00000019970	Sgk1	Sgk	serum/glucocorticoid regulated kinase 1	protein-coding
peak_021872	chr7	80774794	80777395	+	0	NA	intron (NM_016721, intron 2 of 37)	intron (NM_016721, intron 2 of 37)	27237	NM_016721	29875	Mm.207619	NM_016721	ENSMUSG00000030536	Iqgap1	AA682088|D7Ertd237e|D7Ertd257e|mKIAA0051	IQ motif containing GTPase activating protein 1	protein-coding
peak_019226	chr5	141003663	141005093	+	0	NA	Intergenic	B4A|SINE|B4	-3782	NM_175362	108723	Mm.46187	NM_175362	ENSMUSG00000036526	Card11	0610008L17Rik|2410011D02Rik|BIMP3|CARMA1	caspase recruitment domain family, member 11	protein-coding
peak_016585	chr4	43972929	43974465	+	0	NA	intron (NM_027450, intron 4 of 4)	intron (NM_027450, intron 4 of 4)	-9807	NM_001002787	442829	Mm.348215	NM_001002787	ENSMUSG00000070999	Ccin	4933417A14Rik	calicin	protein-coding
peak_010533	chr17	34590179	34590649	+	0	NA	intron (NM_134116, intron 1 of 3)	intron (NM_134116, intron 1 of 3)	608	NM_134116	106512	Mm.26584	NM_134116	ENSMUSG00000034786	Gpsm3	AA960287|AGS4	G-protein signalling modulator 3 (AGS3-like, C. elegans)	protein-coding
peak_023991	chr9	21730125	21730307	+	0	NA	intron (NM_001252659, intron 1 of 17)	Lx7|LINE|L1	6640	NM_010700	16835	Mm.3213	NM_010700	ENSMUSG00000032193	Ldlr	Hlb301	low density lipoprotein receptor	protein-coding
peak_009585	chr16	44773458	44774888	+	0	NA	intron (NM_021325, intron 1 of 6)	intron (NM_021325, intron 1 of 6)	8437	NM_021325	57781	Mm.416152	NM_021325	ENSMUSG00000022667	Cd200r1	CD200R|Mox2r|OX2R	CD200 receptor 1	protein-coding
peak_006396	chr13	48878449	48878878	+	0	NA	TTS (NM_001033268)	TTS (NM_001033268)	-7778	NM_011078	18676	Mm.486213	NM_011078	ENSMUSG00000038025	Phf2	GRC5	PHD finger protein 2	protein-coding
peak_017130	chr4	120054540	120054761	+	0	NA	intron (NM_010657, intron 2 of 8)	intron (NM_010657, intron 2 of 8)	-106556	NM_007902	13615	Mm.284855	NM_007902	ENSMUSG00000028635	Edn2	ET-2|PPET2|VIC	endothelin 2	protein-coding
peak_011185	chr18	4235993	4236793	+	0	NA	Intergenic	Intergenic	70561	NM_026092	67328	Mm.158148	NM_026092	ENSMUSG00000024233	Lyzl1	1700038F02Rik|Lyc2|Lyzd1	lysozyme-like 1	protein-coding
peak_014305	chr2	128425949	128426541	+	0	NA	intron (NR_028591, intron 1 of 1)	intron (NR_028591, intron 1 of 1)	3106	NR_028591	100043424	Mm.297222	NR_028589		Morrbid	Gm14005|Mir4435-2hg	myeloid RNA regulator of BCL2L11 induced cell death	ncRNA
peak_005075	chr12	35049660	35050008	+	0	NA	intron (NM_001014973, intron 1 of 25)	intron (NM_001014973, intron 1 of 25)	2645	NM_001014973	217463	Mm.213991	NM_001014973	ENSMUSG00000020590	Snx13	Rgs-px1|mKIAA0713	sorting nexin 13	protein-coding
peak_023649	chr8	119784094	119784751	+	0	NA	Intergenic	Intergenic	-6006	NM_028883	74347	Mm.358759	NM_028883	ENSMUSG00000034105	Meak7	4632415K11Rik|Kiaa1609|Tldc1	MTOR associated protein , eak-7 homolog	protein-coding
peak_016038	chr3	116865237	116865759	+	0	NA	intron (NM_009146, intron 1 of 16)	MTB_Mm|LTR|ERVL-MaLR	3818	NM_009146	20321	Mm.66293	NM_009146	ENSMUSG00000033386	Frrs1	AI131732|Sdfr2	ferric-chelate reductase 1	protein-coding
peak_010610	chr17	35433732	35433939	+	0	NA	Intergenic	MYSERV6-int|LTR|ERVK	-5320	NM_001198560	15018	Mm.431282	NM_010394	ENSMUSG00000060550	H2-Q7	H-2Q7|Ped|Q9|Qa-2|Qa-7|Qa7	histocompatibility 2, Q region locus 7	protein-coding
peak_004067	chr11	86603707	86604236	+	0	NA	intron (NM_029478, intron 9 of 11)	intron (NM_029478, intron 9 of 11)	-19813	NR_029738	387140		NR_029738	ENSMUSG00000065455	Mir21a	Mir21|Mirn21|mmu-mir-21|mmu-mir-21a	microRNA 21a	ncRNA
peak_003429	chr11	53430183	53431258	+	0	NA	5' UTR (NM_025352, exon 1 of 2)	5' UTR (NM_025352, exon 1 of 2)	111	NM_025352	22272	Mm.251621	NM_025352	ENSMUSG00000044894	Uqcrq	1100001F06Rik|1500040F11Rik|5830407L17Rik|9.5kDa|AA959903|QP-C|Qpc|Uqcrb|c1502	ubiquinol-cytochrome c reductase, complex III subunit VII	protein-coding
peak_007376	chr14	50870140	50871001	+	0	NA	promoter-TSS (NM_009351)	promoter-TSS (NM_009351)	-16	NM_009351	21745	Mm.318736	NM_009351	ENSMUSG00000006281	Tep1	Tp1	telomerase associated protein 1	protein-coding
peak_000187	chr1	40590616	40591514	+	0	NA	intron (NM_177084, intron 2 of 11)	intron (NM_177084, intron 2 of 11)	10838	NM_177084	110895	Mm.108602	NM_177084	ENSMUSG00000026065	Slc9a4	AW990558|D730009J23Rik|NHE4	solute carrier family 9 (sodium/hydrogen exchanger), member 4	protein-coding
peak_021570	chr7	49000543	49001298	+	0	NA	intron (NM_001111016, intron 2 of 38)	intron (NM_001111016, intron 2 of 38)	41847	NM_001111016	78286	Mm.333881	NM_175272	ENSMUSG00000052512	Nav2	5330421F07Rik|AU067780|BQ960892|HELAD1|POMFIL2|RAINB1|RAINB2|Unc53H2|mKIAA3015	neuron navigator 2	protein-coding
peak_009237	chr16	18811493	18812446	+	0	NA	promoter-TSS (NM_011672)	promoter-TSS (NM_011672)	3	NM_001161623	12544	Mm.1248	NM_009862	ENSMUSG00000000028	Cdc45	Cdc45l	cell division cycle 45	protein-coding
peak_000338	chr1	60579876	60580289	+	0	NA	Intergenic	MamGypLTR1b|LTR|Gypsy	-13317	NM_001045513	77300	Mm.440325	NM_001045513	ENSMUSG00000026014	Raph1	9430025M21Rik|C730009O10Rik|Lpd	Ras association (RalGDS/AF-6) and pleckstrin homology domains 1	protein-coding
peak_017055	chr4	116221038	116221753	+	0	NA	promoter-TSS (NM_001355585)	promoter-TSS (NM_001355585)	-21	NM_001355585	18710	Mm.253819	NM_181585	ENSMUSG00000028698	Pik3r3	AA414954|p55|p55pik	phosphoinositide-3-kinase regulatory subunit 3	protein-coding
peak_014098	chr2	102975755	102976523	+	0	NA	Intergenic	MTD|LTR|ERVL-MaLR	-74474	NM_001039150	12505	Mm.423621	NM_009851	ENSMUSG00000005087	Cd44	AU023126|AW121933|AW146109|HERMES|Ly-24|Pgp-1	CD44 antigen	protein-coding
peak_008619	chr15	80582269	80582979	+	0	NA	intron (NM_001289442, intron 1 of 7)	L3|LINE|CR1	10027	NM_001289442	17444	Mm.12947	NM_010815	ENSMUSG00000042351	Grap2	GRAP-2|GRB2L|GRBLG|GRID|Gads|GrbX|Grf40|GrpL|Mona|P38	GRB2-related adaptor protein 2	protein-coding
peak_022527	chr7	130893092	130893864	+	0	NA	intron (NM_001357696, intron 5 of 12)	intron (NM_001357696, intron 5 of 12)	-14790	NR_106028	102466219		NR_106028	ENSMUSG00000104914	Mir7061	mmu-mir-7061	microRNA 7061	ncRNA
peak_003231	chr11	32556389	32556718	+	0	NA	intron (NM_001359177, intron 2 of 18)	intron (NM_001359177, intron 2 of 18)	23287	NM_001359177	20868	Mm.8235	NM_009288	ENSMUSG00000020272	Stk10	Gek1|Lok|mKIAA4026	serine/threonine kinase 10	protein-coding
peak_007245	chr14	31668513	31670828	+	0	NA	Intergenic	Intergenic	28613	NM_025295	26363	Mm.282679	NM_025295	ENSMUSG00000021900	Btd	-	biotinidase	protein-coding
peak_012416	chr19	24994940	24995536	+	0	NA	Intergenic	L2b|LINE|L2	-4291	NM_028785	76088	Mm.102485	NM_028785	ENSMUSG00000052085	Dock8	1200017A24Rik|5830472H07Rik|A130095G14Rik|AI461977	dedicator of cytokinesis 8	protein-coding
peak_015075	chr3	9573607	9573957	+	0	NA	intron (NM_133218, intron 1 of 8)	intron (NM_133218, intron 1 of 8)	36303	NM_133218	170753	Mm.212908	NM_133218	ENSMUSG00000040209	Zfp704	C030026M03|C030034L19Rik|Gig1|Znf704	zinc finger protein 704	protein-coding
peak_008615	chr15	80501494	80502263	+	0	NA	intron (NM_001163189, intron 4 of 5)	intron (NM_001163189, intron 4 of 5)	58592	NM_001163189	383075	Mm.297626	NM_001163189	ENSMUSG00000050439	Enthd1	Gm1242|Gm86	ENTH domain containing 1	protein-coding
peak_011399	chr18	36743682	36744096	+	0	NA	promoter-TSS (NM_011879)	promoter-TSS (NM_011879)	698	NM_010885	17991	Mm.29867	NM_010885	ENSMUSG00000014294	Ndufa2	AV000592|B8|C1-B8|CI-B8	NADH:ubiquinone oxidoreductase subunit A2	protein-coding
peak_009015	chr15	102325809	102326357	+	0	NA	promoter-TSS (NM_027044)	promoter-TSS (NM_027044)	-33	NM_027044	56612	Mm.158264	NM_020031	ENSMUSG00000001289	Pfdn5	1190001O17Rik|1700010A06Rik|D15Ertd697e|Eig1|MM-1	prefoldin 5	protein-coding
peak_016161	chr3	136330946	136331564	+	0	NA	Intergenic	Intergenic	-5189	NM_001033350	242248	Mm.30832	NM_001033350	ENSMUSG00000037922	Bank1	A530094C12Rik|AI451642|AVIEF|BANK	B cell scaffold protein with ankyrin repeats 1	protein-coding
peak_011585	chr18	54969458	54973421	+	0	NA	intron (NM_175751, intron 2 of 9)	intron (NM_175751, intron 2 of 9)	18741	NM_175751	269023	Mm.192984	NM_175751	ENSMUSG00000052713	Zfp608	4932417D18Rik|D430007A19Rik|Znf608	zinc finger protein 608	protein-coding
peak_008914	chr15	99819339	99819582	+	0	NA	intron (NM_001113545, intron 4 of 10)	intron (NM_001113545, intron 4 of 10)	689	NM_023063	65970	Mm.33207	NM_023063	ENSMUSG00000023022	Lima1	Eplin	LIM domain and actin binding 1	protein-coding
peak_006305	chr13	43471713	43472111	+	0	NA	intron (NM_019930, intron 1 of 13)	L1MC3|LINE|L1	9061	NM_019930	56705	Mm.148781	NM_019930	ENSMUSG00000038546	Ranbp9	IBAP-1|Ibap1|RanBPM	RAN binding protein 9	protein-coding
peak_019682	chr6	39378895	39380225	+	0	NA	Intergenic	B3|SINE|B2	-1793	NM_011226	19331	Mm.123866	NM_011226	ENSMUSG00000029923	Rab19	-	RAB19, member RAS oncogene family	protein-coding
peak_012207	chr19	11055535	11056543	+	0	NA	Intergenic	Lx|LINE|L1	-5473	NR_102366	107350	Mm.6381	NM_001177351	ENSMUSG00000075010	AW112010	-	expressed sequence AW112010	ncRNA
peak_023257	chr8	75034312	75034570	+	0	NA	intron (NM_011622, intron 1 of 14)	MIR|SINE|MIR	755	NM_001136259	21968	Mm.1967	NM_011622	ENSMUSG00000042870	Tom1	-	target of myb1 trafficking protein	protein-coding
peak_008562	chr15	78591658	78592234	+	0	NA	Intergenic	L4_B_Mam|LINE|RTE-X	-5101	NM_028195	72318	Mm.32911	NM_028195	ENSMUSG00000018008	Cyth4	2510004M07Rik|5830469K17Rik|AI467541|Pscd4|mFLJ00017	cytohesin 4	protein-coding
peak_024820	chr9	102615103	102615569	+	0	NA	exon (NM_001081122, exon 6 of 17)	exon (NM_001081122, exon 6 of 17)	10788	NM_001301689	28135	Mm.38910	NM_001081122	ENSMUSG00000032534	Cep63	4921501M07|AL450317.13gm1|AW107703|CD20R|D9Mgc41|D9Mgc48e|ET2	centrosomal protein 63	protein-coding
peak_007474	chr14	56778148	56779365	+	0	NA	promoter-TSS (NM_025682)	promoter-TSS (NM_025682)	-438	NM_025682	66645	Mm.20129	NM_025682	ENSMUSG00000021938	Pspc1	5730470C09Rik|AI327109|AI449052|PSP1	paraspeckle protein 1	protein-coding
peak_007617	chr14	66230564	66232122	+	0	NA	intron (NM_172498, intron 1 of 29)	(CCCCCT)n|Simple_repeat|Simple_repeat	-17519	NM_001360233	19229	Mm.21613	NM_172498	ENSMUSG00000059456	Ptk2b	CADTK|CAKB|CAKbeta|E430023O05Rik|FADK2|FAK2|PYK2|Raftk	PTK2 protein tyrosine kinase 2 beta	protein-coding
peak_014354	chr2	129337932	129339108	+	0	NA	Intergenic	Intergenic	-28548	NM_010554	16175	Mm.15534	NM_010554	ENSMUSG00000027399	Il1a	Il-1a	interleukin 1 alpha	protein-coding
peak_018836	chr5	117358173	117358957	+	0	NA	intron (NM_021539, intron 1 of 8)	intron (NM_021539, intron 1 of 8)	1260	NM_021539	59043	Mm.28489	NM_021539	ENSMUSG00000029364	Wsb2	AA673511|Swip2|WSB-2	WD repeat and SOCS box-containing 2	protein-coding
peak_015542	chr3	87007816	87009023	+	0	NA	Intergenic	RLTR13D3|LTR|ERVK	-9079	NM_007639	12479	Mm.1894	NM_007639	ENSMUSG00000028076	Cd1d1	AI747460|CD1.1|Cd1a|Cd1d|Ly-38	CD1d1 antigen	protein-coding
peak_014925	chr2	167702791	167703100	+	0	NA	Intergenic	RSINE1|SINE|B4	11768	NR_015500	329562	Mm.123101	NM_177851	ENSMUSG00000006462	A530013C23Rik	-	RIKEN cDNA A530013C23 gene	ncRNA
peak_005988	chr13	21279529	21279964	+	0	NA	Intergenic	tRNA-Arg-CGA|tRNA|tRNA	12940	NM_010343	14780	Mm.1332	NM_010343	ENSMUSG00000004344	Gpx5	AV379049|Arep	glutathione peroxidase 5	protein-coding
peak_003951	chr11	80145915	80146379	+	0	NA	Intergenic	Intergenic	-3994	NM_183275	68550	Mm.18466	NM_183275	ENSMUSG00000046909	Tefm	1110002N22Rik	transcription elongation factor, mitochondrial	protein-coding
peak_002816	chr10	121397682	121398063	+	0	NA	TTS (NM_029364)	TTS (NM_029364)	32782	NM_029364	75612	Mm.207683	NM_029364	ENSMUSG00000034707	Gns	2610016K11Rik|AU042285|C87209|G6S|N28088	glucosamine (N-acetyl)-6-sulfatase	protein-coding
peak_016813	chr4	66847002	66847335	+	0	NA	TTS (NM_021297)	TTS (NM_021297)	19617	NM_021297	21898	Mm.38049	NM_021297	ENSMUSG00000039005	Tlr4	Lps|Ly87|Ran/M1|Rasl2-8	toll-like receptor 4	protein-coding
peak_017049	chr4	115847074	115847855	+	0	NA	intron (NM_001285488, intron 2 of 13)	intron (NM_001285488, intron 2 of 13)	8243	NM_001369238	17346	Mm.209327	NM_021461	ENSMUSG00000028708	Mknk1	2410048M24Rik|Mnk1	MAP kinase-interacting serine/threonine kinase 1	protein-coding
peak_023883	chr8	126970920	126971350	+	0	NA	promoter-TSS (NM_172762)	promoter-TSS (NM_172762)	-86	NM_172762	52202	Mm.28199	NM_172762	ENSMUSG00000033931	Rbm34	4930547K05Rik|6330444B11|D8Ertd233e	RNA binding motif protein 34	protein-coding
peak_003461	chr11	54965362	54965743	+	0	NA	Intergenic	PB1D10|SINE|Alu	-2612	NM_001271455	57783	Mm.259671	NM_021327	ENSMUSG00000020400	Tnip1	ABIN|ABIN-1|ABIN1|AU018810|Naf1|Nef|VAN	TNFAIP3 interacting protein 1	protein-coding
peak_001848	chr10	39170941	39171953	+	0	NA	Intergenic	Intergenic	-7653	NM_001127376	327743	Mm.208111	NM_001127376	ENSMUSG00000062074	Ccn6	Gm735|WISP-3|Wisp3	cellular communication network factor 6	protein-coding
peak_005466	chr12	85345419	85347306	+	0	NA	intron (NM_026775, intron 3 of 4)	ID4|SINE|ID	-7000	NM_145138	217718	Mm.29071	NM_145138	ENSMUSG00000034290	Nek9	C130021H08Rik	NIMA (never in mitosis gene a)-related expressed kinase 9	protein-coding
peak_024953	chr9	110685158	110685509	+	0	NA	intron (NM_028312, intron 1 of 6)	MIR|SINE|MIR	28830	NM_028312	72654	Mm.249115	NM_028312	ENSMUSG00000019659	Ccdc12	2700094L05Rik|C76605	coiled-coil domain containing 12	protein-coding
peak_022454	chr7	127290324	127290594	+	0	NA	Intergenic	MLT-int|LTR|ERVL-MaLR	-5801	NM_001253873	16408	Mm.1618	NM_008400	ENSMUSG00000030830	Itgal	(p180)|Cd11a|LFA-1|LFA-1A|Ly-15|Ly-21	integrin alpha L	protein-coding
peak_017620	chr4	142074691	142075062	+	0	NA	intron (NM_145402, intron 1 of 2)	intron (NM_145402, intron 1 of 2)	-9422	NR_027137	100038693	Mm.402714	NR_027137	ENSMUSG00000073728	Tmem51os1	Gm10565|Tmem51as1	Tmem51 opposite strand 1	ncRNA
peak_022134	chr7	100511616	100512288	+	0	NA	intron (NM_153527, intron 1 of 7)	intron (NM_153527, intron 1 of 7)	2863	NM_153527	69387	Mm.278554	NM_153527	ENSMUSG00000030708	Dnajb13	1700014P03Rik|Tsarg	DnaJ heat shock protein family (Hsp40) member B13	protein-coding
peak_002791	chr10	118085068	118086011	+	0	NA	Intergenic	Intergenic	-56248	NM_001162905	17245	Mm.101191	NM_010785	ENSMUSG00000020212	Mdm1	Arrd2|Mdm-1	transformed mouse 3T3 cell double minute 1	protein-coding
peak_016978	chr4	102606717	102607278	+	0	NA	3' UTR (NM_019840, exon 15 of 15)	3' UTR (NM_019840, exon 15 of 15)	17154	NM_001177981	18578	Mm.20181	NM_019840	ENSMUSG00000028525	Pde4b	Dpde4|R74983|dunce	phosphodiesterase 4B, cAMP specific	protein-coding
peak_015762	chr3	96300437	96301140	+	0	NA	Intergenic	Intergenic	-6819	NM_010186	14129	Mm.150	NM_010186	ENSMUSG00000015947	Fcgr1	AI323638|AV092959|CD64|FcgammaRI|IGGHAFC	Fc receptor, IgG, high affinity I	protein-coding
peak_020810	chr6	135160970	135162021	+	0	NA	intron (NM_013546, intron 1 of 3)	MIR3|SINE|MIR	6720	NM_013546	15199	Mm.378937	NM_013546	ENSMUSG00000042770	Hebp1	Hebp|p22HBP	heme binding protein 1	protein-coding
peak_009940	chr16	93603725	93603943	+	0	NA	promoter-TSS (NM_145482)	promoter-TSS (NM_145482)	-19	NM_145482	224440	Mm.10628	NM_145482	ENSMUSG00000022948	Setd4	AY037804|C21orf18|ORF21	SET domain containing 4	protein-coding
peak_000095	chr1	34821272	34821961	+	0	NA	intron (NM_174997, intron 3 of 6)	L1ME2|LINE|L1	19875	NM_183019	226970	Mm.41604	NM_183019	ENSMUSG00000037509	Arhgef4	9330140K16Rik|Asef|C230030N03Rik	Rho guanine nucleotide exchange factor (GEF) 4	protein-coding
peak_016239	chr3	148981829	148983376	+	0	NA	Intergenic	Intergenic	-27967	NM_001081298	99633	Mm.9776	NM_001081298	ENSMUSG00000028184	Adgrl2	AI450192|CIRL-2|Gm619|Lec1|Lphh1|Lphn2|mKIAA0786	adhesion G protein-coupled receptor L2	protein-coding
peak_008810	chr15	96284131	96284424	+	0	NA	Intergenic	Intergenic	-3245	NM_175251	77044	Mm.17166	NM_175251	ENSMUSG00000033237	Arid2	1700124K17Rik|4432409D24Rik|BAF200|zipzap/p200	AT rich interactive domain 2 (ARID, RFX-like)	protein-coding
peak_013582	chr2	38211429	38211891	+	0	NA	intron (NM_001362973, intron 2 of 22)	ORR1F|LTR|ERVL-MaLR	75724	NM_001362973	227801	Mm.314245	NM_146122	ENSMUSG00000035392	Dennd1a	6030446I19Rik|connecdenn	DENN/MADD domain containing 1A	protein-coding
peak_022408	chr7	126475125	126475696	+	0	NA	promoter-TSS (NM_001289542)	promoter-TSS (NM_001289542)	-280	NM_011363	20399	Mm.8538	NM_011363	ENSMUSG00000030733	Sh2b1	AI425885|C530001K22Rik|Irip|Psm|SH2-B|SH2-Bb|Sh2bpsm1|mKIAA1299	SH2B adaptor protein 1	protein-coding
peak_002202	chr10	75667218	75667470	+	0	NA	intron (NM_172549, intron 29 of 36)	CpG	-23336	NM_027890	71733	Mm.247956	NM_027890	ENSMUSG00000006342	Susd2	1200011D11Rik	sushi domain containing 2	protein-coding
peak_000256	chr1	54798424	54798826	+	0	NA	intron (NM_001081433, intron 2 of 27)	intron (NM_001081433, intron 2 of 27)	127762	NM_001081433	329154	Mm.397910	NM_001081433	ENSMUSG00000052331	Ankrd44	4930444A19Rik|A130096K20|E130014H08Rik|PP6-ARS-B	ankyrin repeat domain 44	protein-coding
peak_015204	chr3	27236385	27237874	+	0	NA	intron (NM_178772, intron 3 of 4)	MTC|LTR|ERVL-MaLR	54125	NM_178772	320024	Mm.24576	NM_178772	ENSMUSG00000027698	Nceh1	Aadacl1|B230106I24Rik|CPO-BP|Nceh	neutral cholesterol ester hydrolase 1	protein-coding
peak_014242	chr2	124751900	124752120	+	0	NA	Intergenic	Intergenic	98429	NM_199239	214968	Mm.330536	NM_172537	ENSMUSG00000027200	Sema6d	1110067B02Rik|AA409156|D330011G23|mKIAA1479	sema domain, transmembrane domain (TM), and cytoplasmic domain, (semaphorin) 6D	protein-coding
peak_007761	chr14	75844913	75845987	+	0	NA	promoter-TSS (NR_045294)	promoter-TSS (NR_045294)	194	NM_009429	22070	Mm.297482	NM_009429	ENSMUSG00000060126	Tpt1	TCTP|Trt|p21|p23	tumor protein, translationally-controlled 1	protein-coding
peak_004525	chr11	107027070	107027715	+	0	NA	promoter-TSS (NM_001163473)	promoter-TSS (NM_001163473)	-831	NM_001163473	69066	Mm.40679	NM_001163473	ENSMUSG00000078607	1810010H24Rik	-	RIKEN cDNA 1810010H24 gene	protein-coding
peak_009539	chr16	38406254	38407009	+	0	NA	intron (NM_134102, intron 7 of 10)	intron (NM_134102, intron 7 of 10)	26514	NM_134102	85031	Mm.279805	NM_134102	ENSMUSG00000002847	Pla1a	AA986889|Ps-pla1|Pspla1	phospholipase A1 member A	protein-coding
peak_019275	chr5	143504958	143505230	+	0	NA	TTS (NM_001347530)	TTS (NM_001347530)	22899	NM_009007	19353	Mm.292510	NM_009007	ENSMUSG00000001847	Rac1	AL023026|D5Ertd559e	Rac family small GTPase 1	protein-coding
peak_013254	chr2	19657401	19657754	+	0	NA	promoter-TSS (NM_027715)	promoter-TSS (NM_027715)	-154	NM_027715	71198	Mm.83981	NM_027715	ENSMUSG00000043415	Otud1	4933428L19Rik	OTU domain containing 1	protein-coding
peak_012223	chr19	11376120	11376872	+	0	NA	intron (NM_001310331, intron 1 of 6)	intron (NM_001310331, intron 1 of 6)	1008	NM_001310331	666907		NM_001310331	ENSMUSG00000101389	Ms4a4a	EG666907	membrane-spanning 4-domains, subfamily A, member 4A	protein-coding
peak_001179	chr1	167004335	167005370	+	0	NA	intron (NM_001160261, intron 1 of 2)	intron (NM_001160261, intron 1 of 2)	3435	NM_001160261	226610	Mm.389217	NM_175461	ENSMUSG00000060568	Fam78b	C030014K22Rik|C030020L09Rik	family with sequence similarity 78, member B	protein-coding
peak_000679	chr1	92180217	92180770	+	0	NA	promoter-TSS (NM_207225)	promoter-TSS (NM_207225)	-152	NM_207225	208727	Mm.318567	NM_207225	ENSMUSG00000026313	Hdac4	4932408F19Rik|HD4	histone deacetylase 4	protein-coding
peak_023974	chr9	21287472	21288676	+	0	NA	promoter-TSS (NM_145416)	promoter-TSS (NM_145416)	-105	NM_145416	215194	Mm.290690	NM_145416	ENSMUSG00000035047	Kri1	-	KRI1 homolog	protein-coding
peak_022937	chr8	34908496	34908934	+	0	NA	intron (NM_175091, intron 3 of 26)	intron (NM_175091, intron 3 of 26)	56975	NM_175091	21951	Mm.88364	NM_175091	ENSMUSG00000031529	Tnks	4930554K12Rik|AI662855|ARTD5|C86528|D130072O21Rik|TANK1|mTNKS1	tankyrase, TRF1-interacting ankyrin-related ADP-ribose polymerase	protein-coding
peak_009978	chr17	3113780	3114439	+	0	NA	promoter-TSS (NM_134123)	promoter-TSS (NM_134123)	-863	NM_134123	106583	Mm.124373	NM_134123	ENSMUSG00000046201	Scaf8	A630086M08Rik|A930036P18Rik|AA408306|AI447644|AI448652|AU015035|Rbm16|mKIAA1116	SR-related CTD-associated factor 8	protein-coding
peak_007436	chr14	54651074	54651396	+	0	NA	non-coding (NR_038053, exon 2 of 6)	non-coding (NR_038053, exon 2 of 6)	724	NR_038053	75913	Mm.474799	NR_038053		4930579G18Rik	-	RIKEN cDNA 4930579G18 gene	ncRNA
peak_021268	chr7	27552955	27553342	+	0	NA	promoter-TSS (NM_175107)	promoter-TSS (NM_175107)	70	NM_011116	18807	Mm.6483	NM_011116	ENSMUSG00000003363	Pld3	Sam-9	phospholipase D family, member 3	protein-coding
peak_009229	chr16	17928396	17928875	+	0	NA	promoter-TSS (NM_153150)	promoter-TSS (NM_153150)	-416	NM_153150	13358	Mm.229291	NM_153150	ENSMUSG00000003528	Slc25a1	1300019P08Rik|2610100G11Rik|AI194714|Ctp|Dgsj|Slc20a3	solute carrier family 25 (mitochondrial carrier, citrate transporter), member 1	protein-coding
peak_020522	chr6	124495401	124496584	+	0	NA	intron (NM_181344, intron 2 of 5)	HAL1|LINE|L1	2879	NM_181344	232371	Mm.132974	NM_181344	ENSMUSG00000038527	C1rl	C1r-LP|C1rl1|C1rlp	complement component 1, r subcomponent-like	protein-coding
peak_021067	chr7	16250295	16251410	+	0	NA	intron (NM_007577, intron 2 of 2)	intron (NM_007577, intron 2 of 2)	-6698	NM_176912	319430	Mm.239570	NM_176912	ENSMUSG00000074361	C5ar2	C5L2|E030029A11Rik|Gpr77	complement component 5a receptor 2	protein-coding
peak_016050	chr3	122293945	122294195	+	0	NA	promoter-TSS (NR_030439)	promoter-TSS (NR_030439)	-367	NR_030439	791077		NR_030439	ENSMUSG00000076456	Mir760	Mirn760|mir-760|mmu-mir-760	microRNA 760	ncRNA
peak_007348	chr14	47358647	47360021	+	0	NA	Intergenic	Intergenic	-14526	NM_010705	16854	Mm.248615	NM_010705	ENSMUSG00000050335	Lgals3	GBP|L-34|Mac-2|gal3	lectin, galactose binding, soluble 3	protein-coding
peak_001798	chr10	25321259	25321590	+	0	NA	Intergenic	Intergenic	-22261	NM_018747	432442	Mm.485937	NM_018747	ENSMUSG00000039166	Akap7	6430401D08|AI662165|AKAP15|Akap18|BB170514	A kinase (PRKA) anchor protein 7	protein-coding
peak_020974	chr7	4500843	4501201	+	0	NA	intron (NM_029834, intron 1 of 21)	intron (NM_029834, intron 1 of 21)	658	NM_029834	232807	Mm.360391	NM_029834	ENSMUSG00000019254	Ppp1r12c	2410197A17Rik|AI839747|B430101M08|Mbs85	protein phosphatase 1, regulatory subunit 12C	protein-coding
peak_016576	chr4	43560775	43562046	+	0	NA	intron (NM_011602, intron 1 of 56)	intron (NM_011602, intron 1 of 56)	1173	NM_011602	21894	Mm.208601	NM_011602	ENSMUSG00000028465	Tln1	Tln	talin 1	protein-coding
peak_013928	chr2	84669827	84670138	+	0	NA	intron (NM_001037279, intron 3 of 3)	intron (NM_001037279, intron 3 of 3)	726	NM_001033166	72657	Mm.259293	NM_001033166	ENSMUSG00000076437	Selenoh	2700094K13Rik|Selh	selenoprotein H	protein-coding
peak_009635	chr16	49799178	49799674	+	0	NA	Intergenic	Intergenic	-56228	NM_010581	16423	Mm.31752	NM_010581	ENSMUSG00000055447	Cd47	9130415E20Rik|AA407862|AI848868|AW108519|B430305P08Rik|IAP|Itgp	CD47 antigen (Rh-related antigen, integrin-associated signal transducer)	protein-coding
peak_014741	chr2	156863514	156864532	+	0	NA	intron (NM_026124, intron 1 of 3)	intron (NM_026124, intron 1 of 3)	901	NM_026124	67388	Mm.29264	NM_026124	ENSMUSG00000027637	Rab5if	1110008F13Rik|AI316789|RIP5	RAB5 interacting factor	protein-coding
peak_024250	chr9	48984452	48985411	+	0	NA	promoter-TSS (NM_001359739)	promoter-TSS (NM_001359739)	-454	NM_001359739	235323	Mm.21630	NM_175482	ENSMUSG00000032267	Usp28	9830148O20Rik|AU022237|mKIAA1515	ubiquitin specific peptidase 28	protein-coding
peak_013852	chr2	75638290	75638712	+	0	NA	Intergenic	RLTR6_Mm|LTR|ERV1	-20758	NM_146130	229279	Mm.316306	NM_053263	ENSMUSG00000059005	Hnrnpa3	2410013L13Rik|2610209F03Rik|2610510D13Rik|Hnrpa3	heterogeneous nuclear ribonucleoprotein A3	protein-coding
peak_016566	chr4	43044277	43045434	+	0	NA	intron (NR_045567, intron 1 of 7)	intron (NR_045567, intron 1 of 7)	1365	NR_045567	230088	Mm.260162	NM_172691	ENSMUSG00000036002	Fam214b	B230312A22Rik	family with sequence similarity 214, member B	protein-coding
peak_015129	chr3	15275923	15276350	+	0	NA	Intergenic	Intergenic	56166	NM_001076679	751864	Mm.431296	NM_001076679	ENSMUSG00000078783	Gm9733	-	predicted gene 9733	protein-coding
peak_005267	chr12	73572488	73572669	+	0	NA	Intergenic	AT_rich|Low_complexity|Low_complexity	-12218	NM_001313977	18755	Mm.341677	NM_008856	ENSMUSG00000021108	Prkch	Pkch	protein kinase C, eta	protein-coding
peak_000945	chr1	143702752	143702886	+	0	NA	promoter-TSS (NM_145991)	promoter-TSS (NM_145991)	74	NM_145991	214498	Mm.156727	NM_145991	ENSMUSG00000026361	Cdc73	8430414L16Rik|C130030P16Rik|C81219|Hrpt2	cell division cycle 73, Paf1/RNA polymerase II complex component	protein-coding
peak_002737	chr10	115170515	115170789	+	0	NA	intron (NM_173391, intron 5 of 10)	intron (NM_173391, intron 5 of 10)	14370	NM_173391	216343	Mm.31597	NM_173391	ENSMUSG00000006764	Tph2	AU043594|Ntph	tryptophan hydroxylase 2	protein-coding
peak_009499	chr16	35981630	35981835	+	0	NA	Intergenic	LSU-rRNA_Hsa|rRNA|rRNA	-1631	NM_008465	16646	Mm.3991	NM_008465	ENSMUSG00000022905	Kpna1	AW494490|IPOA5|NPI1|Rch2|mSRP1	karyopherin (importin) alpha 1	protein-coding
peak_008473	chr15	76313144	76313797	+	0	NA	Intergenic	RMER10A|LTR|ERVL	-6181	NM_153122	75475	Mm.322738	NM_153122	ENSMUSG00000022562	Oplah	1700010G02Rik|5-OPase	5-oxoprolinase (ATP-hydrolysing)	protein-coding
peak_007859	chr14	120262837	120263847	+	0	NA	Intergenic	ORR1E|LTR|ERVL-MaLR	-12327	NM_207515	105559	Mm.238266	NM_175341	ENSMUSG00000022139	Mbnl2	1110002M11Rik|AI047808|AI837313|AI849185|AL118326|MBLL|R75232|mKIAA4072	muscleblind like splicing factor 2	protein-coding
peak_017257	chr4	129189566	129190056	+	0	NA	promoter-TSS (NM_001347203)	promoter-TSS (NM_001347203)	-84	NM_001361317	74648	Mm.172064	NM_029036	ENSMUSG00000040928	S100pbp	4930429A08Rik|AI851343|S100pbpr	S100P binding protein	protein-coding
peak_000017	chr1	9805648	9806760	+	0	NA	intron (NM_177547, intron 1 of 16)	Tigger16a|DNA|TcMar-Tigger	8074	NM_177547	170755	Mm.336410	NM_133220	ENSMUSG00000025915	Sgk3	2510015P22Rik|A330005P07Rik|Cisk|fy|fz	serum/glucocorticoid regulated kinase 3	protein-coding
peak_017236	chr4	127020763	127021508	+	0	NA	promoter-TSS (NR_045010)	promoter-TSS (NR_045010)	-166	NR_045010	71514	Mm.257276	NM_023603	ENSMUSG00000028820	Sfpq	1110004P21Rik|2810416M14Rik|5730453G22Rik|9030402K04Rik|AU021830|D4Ertd314e|Gm12940|PSF|REP1	splicing factor proline/glutamine rich (polypyrimidine tract binding protein associated)	protein-coding
peak_000447	chr1	74375939	74376597	+	0	NA	intron (NM_013612, intron 2 of 14)	RSINE1|SINE|B4	1065	NM_013612	18173	Mm.2913	NM_013612	ENSMUSG00000026177	Slc11a1	Bcg|Ity|Ity1|Lsh|Nramp|Nramp1|ity	solute carrier family 11 (proton-coupled divalent metal ion transporters), member 1	protein-coding
peak_014330	chr2	128768830	128769609	+	0	NA	intron (NM_008587, intron 8 of 18)	RLTR11B|LTR|ERVK	-49084	NM_001355628	72477	Mm.259688	NM_028248	ENSMUSG00000014353	Tmem87b	2610301K12Rik|2810431I02Rik|AU014804	transmembrane protein 87B	protein-coding
peak_010430	chr17	31289074	31289342	+	0	NA	Intergenic	Intergenic	-6275	NM_153062	224674	Mm.311395	NM_153062	ENSMUSG00000024036	Slc37a1	G3PP	solute carrier family 37 (glycerol-3-phosphate transporter), member 1	protein-coding
peak_022316	chr7	117428590	117429411	+	0	NA	intron (NM_175645, intron 1 of 11)	intron (NM_175645, intron 1 of 11)	48021	NM_175645	233781	Mm.461427	NM_175645	ENSMUSG00000030657	Xylt1	8030490L12	xylosyltransferase 1	protein-coding
peak_019540	chr6	29523486	29523682	+	0	NA	Intergenic	Intergenic	-3041	NM_001311083	27056	Mm.6479	NM_012057	ENSMUSG00000029771	Irf5	AW491843|mirf5	interferon regulatory factor 5	protein-coding
peak_022996	chr8	41052956	41054188	+	0	NA	intron (NM_001005863, intron 3 of 13)	intron (NM_001005863, intron 3 of 13)	1224	NM_001005864	102103	Mm.149438	NM_001005863	ENSMUSG00000045636	Mtus1	AI481402|ATBP135|Atip1|B430010I23Rik|B430305I03Rik|C85752|Cctsg1-440|MD44|MTSG1|mKIAA1288	mitochondrial tumor suppressor 1	protein-coding
peak_017205	chr4	125146715	125146925	+	0	NA	Intergenic	Intergenic	-18939	NM_153159	230738	Mm.402	NM_153159	ENSMUSG00000042677	Zc3h12a	BC036563|MCPIP|MCPIP-1|Mcpip1|Reg1	zinc finger CCCH type containing 12A	protein-coding
peak_004265	chr11	98783262	98783857	+	0	NA	Intergenic	Intergenic	-8182	NM_145434	217166	Mm.390397	NM_145434	ENSMUSG00000020889	Nr1d1	A530070C09Rik|R75201	nuclear receptor subfamily 1, group D, member 1	protein-coding
peak_017122	chr4	119540337	119540454	+	0	NA	intron (NM_172699, intron 1 of 12)	intron (NM_172699, intron 1 of 12)	734	NM_172699	230700	Mm.259227	NM_172699	ENSMUSG00000032998	Foxj3	C330039G02Rik|Fhd6	forkhead box J3	protein-coding
peak_008636	chr15	81044362	81044746	+	0	NA	intron (NM_153049, intron 2 of 12)	intron (NM_153049, intron 2 of 12)	60493	NM_153049	223701	Mm.439814	NM_153049	ENSMUSG00000042292	Mrtfa	AMKL|Bsac|Mal|Mkl1|Mrtf-A	myocardin related transcription factor A	protein-coding
peak_005281	chr12	73658273	73658852	+	0	NA	intron (NM_008856, intron 2 of 13)	Charlie1a|DNA|hAT-Charlie	73766	NM_008856	18755	Mm.341677	NM_008856	ENSMUSG00000021108	Prkch	Pkch	protein kinase C, eta	protein-coding
peak_005800	chr12	111669071	111669661	+	0	NA	TTS (NM_021273)	TTS (NM_021273)	2972	NM_021273	12709	Mm.16831	NM_021273	ENSMUSG00000001270	Ckb	B-CK|Bck|CPK-B|Ck-3|Ck3|Ckbb	creatine kinase, brain	protein-coding
peak_003574	chr11	62575345	62577292	+	0	NA	intron (NM_011706, intron 2 of 15)	intron (NM_011706, intron 2 of 15)	1832	NM_011706	22368	Mm.288064	NM_011706	ENSMUSG00000018507	Trpv2	GRC|OTRPC2|VRL-1|Vrl1	transient receptor potential cation channel, subfamily V, member 2	protein-coding
peak_008673	chr15	82996741	82996894	+	0	NA	TTS (NM_001271413)	TTS (NM_001271413)	26321	NM_028728	74039	Mm.32584	NM_028728	ENSMUSG00000058099	Nfam1	4921501M20Rik|Cnaip	Nfat activating molecule with ITAM motif 1	protein-coding
peak_005585	chr12	99079945	99080223	+	0	NA	Intergenic	Intergenic	82724	NR_038130	67639	Mm.87374	NR_038130	ENSMUSG00000113210	4930474N09Rik	-	RIKEN cDNA 4930474N09 gene	ncRNA
peak_006619	chr13	65111794	65112397	+	0	NA	intron (NM_133680, intron 1 of 11)	intron (NM_133680, intron 1 of 11)	887	NM_001083901	66631	Mm.239196	NM_133680	ENSMUSG00000038212	Mfsd14b	5730414C17Rik|AU045608|AW539692|Hiatl1	major facilitator superfamily domain containing 14B	protein-coding
peak_001776	chr10	24165231	24166252	+	0	NA	intron (NM_001358563, intron 2 of 9)	intron (NM_001358563, intron 2 of 9)	16424	NM_016797	53331	Mm.248042	NM_016797	ENSMUSG00000019998	Stx7	AI315064|AI317144|AW107239|Syn7	syntaxin 7	protein-coding
peak_024004	chr9	22150110	22151376	+	0	NA	Intergenic	RLTR13D3|LTR|ERVK	-6103	NM_001082532	66268	Mm.28924	NM_025457	ENSMUSG00000010607	Pigyl	1810008A14Rik|PIG-Y|Pigy	phosphatidylinositol glycan anchor biosynthesis, class Y-like	protein-coding
peak_001273	chr1	171388123	171391272	+	0	NA	intron (NM_001005508, intron 1 of 11)	intron (NM_001005508, intron 1 of 11)	737	NM_001005508	226652	Mm.251048	NM_001005508	ENSMUSG00000048865	Arhgap30	6030405P05Rik|Gm102|mFLJ00267	Rho GTPase activating protein 30	protein-coding
peak_019358	chr5	148486031	148486687	+	0	NA	Intergenic	Intergenic	65314	NM_001359201	24109	Mm.21846	NM_011908	ENSMUSG00000001687	Ubl3	AW108023|HCG|MUB|mmMUB	ubiquitin-like 3	protein-coding
peak_020824	chr6	136467225	136467963	+	0	NA	Intergenic	Intergenic	-51257	NM_019426	54343	Mm.173271	NM_019426	ENSMUSG00000030213	Atf7ip	2610204M12Rik|AM|Mcaf1	activating transcription factor 7 interacting protein	protein-coding
peak_020316	chr6	114893545	114895018	+	0	NA	intron (NM_001356371, intron 2 of 5)	intron (NM_001356371, intron 2 of 5)	27540	NM_177683	232334	Mm.268357	NM_177683	ENSMUSG00000030315	Vgll4	BC048841|VGL-4	vestigial like family member 4	protein-coding
peak_003905	chr11	78537874	78538146	+	0	NA	intron (NM_018854, intron 1 of 5)	intron (NM_018854, intron 1 of 5)	1649	NM_018854	55978	Mm.358671	NM_018854	ENSMUSG00000001105	Ift20	0610009H04Rik|AU015496|mIFT20	intraflagellar transport 20	protein-coding
peak_021496	chr7	44856465	44857408	+	0	NA	promoter-TSS (NM_021549)	promoter-TSS (NM_021549)	-210	NM_021549	59047	Mm.238254	NM_021549	ENSMUSG00000002963	Pnkp	1810009G08Rik|PNK	polynucleotide kinase 3'- phosphatase	protein-coding
peak_012144	chr19	10021950	10022662	+	0	NA	intron (NM_144538, intron 1 of 9)	intron (NM_144538, intron 1 of 9)	4112	NM_001347430	74760	Mm.281969	NM_144538	ENSMUSG00000024663	Rab3il1	1200014K04Rik|AI115013|C76746|Rab3ail1	RAB3A interacting protein (rabin3)-like 1	protein-coding
peak_014803	chr2	163642265	163643253	+	0	NA	intron (NM_012032, intron 1 of 9)	RLTR4_Mm|LTR|ERV1	-2091	NR_028113	68386	Mm.410649	NR_028113	ENSMUSG00000058812	0610039K10Rik	-	RIKEN cDNA 0610039K10 gene	ncRNA
peak_006462	chr13	52600214	52600622	+	0	NA	intron (NM_011518, intron 1 of 13)	intron (NM_011518, intron 1 of 13)	3536	NM_011518	20963	Mm.375031	NM_011518	ENSMUSG00000021457	Syk	Sykb	spleen tyrosine kinase	protein-coding
peak_022345	chr7	118533232	118533846	+	0	NA	promoter-TSS (NM_001304758)	promoter-TSS (NM_001304758)	-183	NM_009940	12850	Mm.20634	NM_009940	ENSMUSG00000030652	Coq7	clk-1	demethyl-Q 7	protein-coding
peak_015572	chr3	88490667	88492000	+	0	NA	intron (NM_001002011, intron 1 of 11)	intron (NM_001002011, intron 1 of 11)	1979	NM_019390	16905	Mm.243014	NM_019390	ENSMUSG00000028063	Lmna	Dhe	lamin A	protein-coding
peak_020795	chr6	134794274	134794945	+	0	NA	intron (NR_151454, intron 1 of 1)	intron (NR_151454, intron 1 of 1)	-1041	NR_151455	105242798	Mm.398227	NR_151454		1700055D16Rik	-	RIKEN cDNA 1700055D16 gene	ncRNA
peak_014144	chr2	116974835	116975268	+	0	NA	Intergenic	Intergenic	74899	NR_040335	320975	Mm.132509	NR_040335	ENSMUSG00000085316	D330050G23Rik	-	RIKEN cDNA D330050G23 gene	ncRNA
peak_002465	chr10	88826738	88827112	+	0	NA	promoter-TSS (NM_175158)	promoter-TSS (NM_175158)	-111	NM_175158	70683	Mm.29631	NM_175158	ENSMUSG00000004356	Utp20	3830408P06Rik|AA617408|Drim|mDRIM|mDRIN	UTP20 small subunit processome component	protein-coding
peak_005177	chr12	59061393	59062013	+	0	NA	promoter-TSS (NM_030057)	promoter-TSS (NM_030057)	-231	NM_001306217	78232	Mm.290070	NM_030057	ENSMUSG00000020993	Trappc6b	5830498C14Rik|C79212	trafficking protein particle complex 6B	protein-coding
peak_024788	chr9	96636109	96637890	+	0	NA	Intergenic	Intergenic	-5496	NM_053268	114713	Mm.124502	NM_053268	ENSMUSG00000032413	Rasa2	5430433H21Rik|AA517451|AU023900|GAP1m	RAS p21 protein activator 2	protein-coding
peak_000282	chr1	55806761	55807268	+	0	NA	Intergenic	Intergenic	-124227	NR_045837	329159	Mm.98697	NR_045837	ENSMUSG00000099950	9130227L01Rik	-	RIKEN cDNA 9130227L01 gene	ncRNA
peak_000559	chr1	86229259	86230018	+	0	NA	intron (NM_030184, intron 19 of 24)	intron (NM_030184, intron 19 of 24)	-73583	NM_145222	227327	Mm.86467	NM_145222	ENSMUSG00000079445	B3gnt7	C330001H22Rik|beta-3GnT7	UDP-GlcNAc:betaGal beta-1,3-N-acetylglucosaminyltransferase 7	protein-coding
peak_007574	chr14	63127253	63127428	+	0	NA	intron (NM_007798, intron 1 of 9)	intron (NM_007798, intron 1 of 9)	4878	NM_007798	13030	Mm.236553	NM_007798	ENSMUSG00000021939	Ctsb	CB	cathepsin B	protein-coding
peak_006610	chr13	64249024	64249261	+	0	NA	promoter-TSS (NM_001122989)	promoter-TSS (NM_001122989)	442	NR_045798	66503	Mm.443331	NR_045798	ENSMUSG00000097101	1810034E14Rik	-	RIKEN cDNA 1810034E14 gene	ncRNA
peak_004387	chr11	101983098	101985079	+	0	NA	intron (NM_028207, intron 1 of 2)	intron (NM_028207, intron 1 of 2)	703	NM_028207	72349	Mm.196295	NM_028207	ENSMUSG00000003518	Dusp3	2210015O03Rik|5031436O03Rik|T-DSP11|VHR	dual specificity phosphatase 3 (vaccinia virus phosphatase VH1-related)	protein-coding
peak_024204	chr9	44767684	44767966	+	0	NA	promoter-TSS (NM_145985)	promoter-TSS (NM_145985)	-17	NM_145985	213827	Mm.371682	NM_145985	ENSMUSG00000032096	Arcn1	4632432M07Rik|nur17	archain 1	protein-coding
peak_018667	chr5	105353878	105354281	+	0	NA	Intergenic	Intergenic	-7603	NR_132129	634650	Mm.458435	NM_001039647	ENSMUSG00000092021	Gbp11	EG634650|Gm7141	guanylate binding protein 11	protein-coding
peak_016481	chr4	34386356	34387584	+	0	NA	Intergenic	Intergenic	-163645	NM_001007589	433693	Mm.389532	NM_026019	ENSMUSG00000028291	Akirin2	2700059D21Rik|AA114675|AA522011|AU019887|Akirin-2	akirin 2	protein-coding
peak_024154	chr9	43305303	43306452	+	0	NA	Intergenic	Intergenic	-4886	NM_023655	72169	Mm.273277	NM_023655	ENSMUSG00000032013	Trim29	1110047J21Rik|2810431N19Rik|4732461M22Rik|AI119726	tripartite motif-containing 29	protein-coding
peak_022644	chr7	142405543	142406130	+	0	NA	Intergenic	L1MC3|LINE|L1	-18009	NM_009983	13033	Mm.231395	NM_009983	ENSMUSG00000007891	Ctsd	CD|CatD	cathepsin D	protein-coding
peak_007584	chr14	63543695	63544201	+	0	NA	promoter-TSS (NM_177594)	promoter-TSS (NM_177594)	5	NM_177594	210376	Mm.441613	NM_177594	ENSMUSG00000035078	Mtmr9	9430075G12Rik|AA516943|AF073881|LIP-STYX|MTMR8|mMTMH3	myotubularin related protein 9	protein-coding
peak_010933	chr17	69382812	69383032	+	0	NA	promoter-TSS (NM_001356282)	promoter-TSS (NM_001356282)	-253	NM_001356283	22666	Mm.29434	NM_009547	ENSMUSG00000049672	Zbtb14	ZF5|Zfp161|b2b1982Clo	zinc finger and BTB domain containing 14	protein-coding
peak_003631	chr11	68851152	68852478	+	0	NA	intron (NM_001363304, intron 1 of 9)	intron (NM_001363304, intron 1 of 9)	1320	NM_023668	83431	Mm.31979	NM_023668	ENSMUSG00000018736	Ndel1	2600006O07Rik|MITAP1|NUDEL|mNudE-L|mNudel	nudE neurodevelopment protein 1 like 1	protein-coding
peak_018059	chr5	31049000	31049752	+	0	NA	promoter-TSS (NM_001177622)	promoter-TSS (NM_001177622)	-452	NM_001177622	330064	Mm.205463	NM_177870	ENSMUSG00000006641	Slc5a6	E430023I20	solute carrier family 5 (sodium-dependent vitamin transporter), member 6	protein-coding
peak_005581	chr12	98375180	98376008	+	0	NA	Intergenic	Lx8b|LINE|L1	106959	NM_008152	14744	Mm.378924	NM_008152	ENSMUSG00000021886	Gpr65	Dig1|Gpcr25|TDAG8	G-protein coupled receptor 65	protein-coding
peak_008266	chr15	59280196	59280495	+	0	NA	Intergenic	L2c|LINE|L2	-26603	NR_045613	100416830	Mm.490788	NR_045613	ENSMUSG00000098528	Zfp572	4930472F24Rik	zinc finger protein 572	pseudo
peak_009723	chr16	58497984	58499178	+	0	NA	intron (NM_018784, intron 2 of 10)	intron (NM_018784, intron 2 of 10)	24845	NM_018784	54613	Mm.212742	NM_018784	ENSMUSG00000022747	St3gal6	1700023B24Rik|AI930218|AW552396|Siat10|St3galVI	ST3 beta-galactoside alpha-2,3-sialyltransferase 6	protein-coding
peak_005618	chr12	100684190	100685600	+	0	NA	intron (NM_153587, intron 1 of 17)	L1MB2|LINE|L1	40225	NM_001330702	73086	Mm.220417	NM_153587	ENSMUSG00000021180	Rps6ka5	3110005L17Rik|6330404E13Rik|AI854034|MSK1|MSPK1|RLPK|RLSK|S6K-alpha-5	ribosomal protein S6 kinase, polypeptide 5	protein-coding
peak_020496	chr6	123049432	123050860	+	0	NA	intron (NM_001190310, intron 1 of 5)	intron (NM_001190310, intron 1 of 5)	184	NM_001190310	69810	Mm.333374	NM_027218	ENSMUSG00000030147	Clec4b1	1810046I24Rik|Aplra2|Clec4b|DCAR|DCARbeta|Dcar2	C-type lectin domain family 4, member b1	protein-coding
peak_019181	chr5	139409619	139410049	+	0	NA	intron (NM_177000, intron 1 of 1)	intron (NM_177000, intron 1 of 1)	3447	NM_177000	319772	Mm.440271	NM_177000	ENSMUSG00000044092	C130050O18Rik	-	RIKEN cDNA C130050O18 gene	protein-coding
peak_004988	chr12	25281394	25282046	+	0	NA	Intergenic	URR1B|DNA|hAT-Charlie	152546	NR_045844	432641	Mm.112955	NR_045844		Gm17746	-	predicted gene, 17746	ncRNA
peak_022466	chr7	127572992	127573454	+	0	NA	promoter-TSS (NM_026888)	promoter-TSS (NM_026888)	-125	NM_001360741	68961	Mm.274473	NM_026888	ENSMUSG00000030815	Phkg2	1500017I02Rik	phosphorylase kinase, gamma 2 (testis)	protein-coding
peak_021334	chr7	30219629	30220234	+	0	NA	Intergenic	Intergenic	11460	NM_001360648	66411	Mm.27947	NM_025548	ENSMUSG00000006095	Tbcb	2410007D12Rik|AU041393|CG22|CKAPI|Ckap1	tubulin folding cofactor B	protein-coding
peak_022806	chr8	22641787	22642290	+	0	NA	intron (NM_011130, intron 7 of 13)	intron (NM_011130, intron 7 of 13)	-5229	NR_027886	68074	Mm.463136	NR_027886		A930013F10Rik	-	RIKEN cDNA A930013F10 gene	ncRNA
peak_014781	chr2	160208311	160208746	+	0	NA	Intergenic	Intergenic	118966	NM_001033411	329554	Mm.291144	NM_001033411	ENSMUSG00000074623	Gm826	-	predicted gene 826	protein-coding
peak_003923	chr11	79252330	79254257	+	0	NA	intron (NM_019653, intron 1 of 8)	intron (NM_019653, intron 1 of 8)	1402	NM_019653	78889	Mm.307022	NM_019653	ENSMUSG00000017677	Wsb1	1110056B13Rik|2700038M07Rik	WD repeat and SOCS box-containing 1	protein-coding
peak_016896	chr4	93341213	93343348	+	0	NA	Intergenic	ORR1D2|LTR|ERVL-MaLR	-6769	NM_026954	69136	Mm.171558	NM_026954	ENSMUSG00000054000	Tusc1	2200001D17Rik|TSG-9	tumor suppressor candidate 1	protein-coding
peak_011118	chr17	84419681	84420209	+	0	NA	intron (NM_183021, intron 21 of 37)	intron (NM_183021, intron 21 of 37)	46263	NM_183021	240174	Mm.246767	NM_177826	ENSMUSG00000024251	Thada	6530405K19|A930021O22|AU019899|BC052885|GITA	thyroid adenoma associated	protein-coding
peak_006616	chr13	64371838	64371976	+	0	NA	Intergenic	Intergenic	-1387	NM_009984	13039	Mm.930	NM_009984	ENSMUSG00000021477	Ctsl	1190035F06Rik|CatL|Ctsl1|MEP|fs|nkt	cathepsin L	protein-coding
peak_006264	chr13	41520300	41521705	+	0	NA	Intergenic	Intergenic	-33642	NM_001111324	18003	Mm.288980	NM_017464	ENSMUSG00000021365	Nedd9	Cas-L|CasL|HEF1|MEF1|Nedd-9|p105	neural precursor cell expressed, developmentally down-regulated gene 9	protein-coding
peak_011506	chr18	46544204	46545062	+	0	NA	Intergenic	Intergenic	-18662	NM_173423	240263	Mm.38249	NM_173423	ENSMUSG00000033319	Fem1c	2610312A07Rik|3632443A22Rik|AI646567	fem-1 homolog c (C.elegans)	protein-coding
peak_014364	chr2	129409295	129409736	+	0	NA	Intergenic	Intergenic	-38376	NM_008361	16176	Mm.222830	NM_008361	ENSMUSG00000027398	Il1b	IL-1beta|Il-1b	interleukin 1 beta	protein-coding
peak_020995	chr7	4740842	4741437	+	0	NA	intron (NM_001358044, intron 1 of 8)	intron (NM_001358044, intron 1 of 8)	1012	NM_001358044	232811	Mm.247844	NM_146177	ENSMUSG00000059851	Kmt5c	BC024816|Suv4-20h2|Suv420h2	lysine methyltransferase 5C	protein-coding
peak_001170	chr1	165771506	165771922	+	0	NA	intron (NR_149310, intron 4 of 4)	MIR|SINE|MIR	7956	NM_011804	433375	Mm.294885	NM_011804	ENSMUSG00000040713	Creg1	AA755314|Creg	cellular repressor of E1A-stimulated genes 1	protein-coding
peak_024181	chr9	44344094	44344444	+	0	NA	promoter-TSS (NM_013551)	promoter-TSS (NM_013551)	-41	NM_013551	15288	Mm.247676	NM_013551	ENSMUSG00000032126	Hmbs	PBGD|T25658|Ups|Uros1	hydroxymethylbilane synthase	protein-coding
peak_018260	chr5	52782764	52783127	+	0	NA	promoter-TSS (NM_001308144)	promoter-TSS (NM_001308144)	-110	NM_001308144	78796	Mm.266886	NM_030185	ENSMUSG00000029179	Zcchc4	4930449I23Rik	zinc finger, CCHC domain containing 4	protein-coding
peak_005025	chr12	32163558	32164145	+	0	NA	Intergenic	Intergenic	44619	NM_020272	30955	Mm.101369	NM_020272	ENSMUSG00000020573	Pik3cg	5830428L06Rik|PI3Kgamma|p110gamma|p120-PI3K	phosphatidylinositol-4,5-bisphosphate 3-kinase catalytic subunit gamma	protein-coding
peak_014071	chr2	102856262	102856970	+	0	NA	intron (NM_001039150, intron 3 of 13)	intron (NM_001039150, intron 3 of 13)	45049	NM_001177785	12505	Mm.423621	NM_009851	ENSMUSG00000005087	Cd44	AU023126|AW121933|AW146109|HERMES|Ly-24|Pgp-1	CD44 antigen	protein-coding
peak_024541	chr9	66893185	66896128	+	0	NA	intron (NM_173413, intron 1 of 7)	intron (NM_173413, intron 1 of 7)	25049	NM_173413	235442	Mm.260376	NM_173413	ENSMUSG00000036943	Rab8b	5930437D16|D330025I23Rik	RAB8B, member RAS oncogene family	protein-coding
peak_010613	chr17	35740221	35740798	+	0	NA	Intergenic	MTD|LTR|ERVL-MaLR	-31941	NR_045459	74601	Mm.410840	NR_045459	ENSMUSG00000092171	4833427F10Rik	-	RIKEN cDNA 4833427F10 gene	ncRNA
peak_019536	chr6	29245395	29247083	+	0	NA	Intergenic	B1F2|SINE|Alu	-26249	NM_001190461	69573	Mm.45161	NM_023516	ENSMUSG00000043421	Hilpda	2310016C08Rik|AW049004|Hig2	hypoxia inducible lipid droplet associated	protein-coding
peak_011239	chr18	7283599	7284925	+	0	NA	intron (NM_001357492, intron 7 of 20)	intron (NM_001357492, intron 7 of 20)	13674	NM_001357492	74934	Mm.107918	NM_001081393	ENSMUSG00000061802	Armc4	4930463I21Rik|b2b227.1Clo|b2b643Clo	armadillo repeat containing 4	protein-coding
peak_004394	chr11	102284385	102285204	+	0	NA	promoter-TSS (NM_001302505)	promoter-TSS (NM_001302505)	-157	NM_028076	72053	Mm.101274	NM_028076	ENSMUSG00000034757	Tmub2	2010008E23Rik	transmembrane and ubiquitin-like domain containing 2	protein-coding
peak_019950	chr6	72971135	72971790	+	0	NA	Intergenic	Intergenic	-12714	NM_001190327	19240	Mm.3532	NM_025284	ENSMUSG00000079523	Tmsb10	Ptmb10|Tb10	thymosin, beta 10	protein-coding
peak_021704	chr7	73524230	73525205	+	0	NA	intron (NM_001081345, intron 2 of 38)	intron (NM_001081345, intron 2 of 38)	17029	NM_001081345	244059	Mm.34539	NM_001081345	ENSMUSG00000078671	Chd2	2810013C04Rik|2810040A01Rik|5630401D06Rik|AI851092|BC029703|CHD-2	chromodomain helicase DNA binding protein 2	protein-coding
peak_020998	chr7	4792426	4793056	+	0	NA	promoter-TSS (NM_009081)	promoter-TSS (NM_009081)	-224	NM_009081	19943	Mm.379002	NM_009081	ENSMUSG00000030432	Rpl28	D7Wsu21e	ribosomal protein L28	protein-coding
peak_024240	chr9	47712316	47712936	+	0	NA	intron (NM_001025600, intron 1 of 8)	intron (NM_001025600, intron 1 of 8)	105582	NR_046048	100038460	Mm.447649	NR_046048		Gm10677	-	predicted gene 10677	ncRNA
peak_016618	chr4	46488617	46488846	+	0	NA	promoter-TSS (NM_053179)	promoter-TSS (NM_053179)	-598	NM_053179	94181	Mm.249349	NM_053179	ENSMUSG00000028334	Nans	4632418E04Rik|BB056474|Sas	N-acetylneuraminic acid synthase (sialic acid synthase)	protein-coding
peak_006688	chr13	76411406	76411796	+	0	NA	intron (NM_030174, intron 1 of 20)	intron (NM_030174, intron 1 of 20)	26640	NM_030174	78771	Mm.316249	NM_030174	ENSMUSG00000021596	Mctp1	2810465F10Rik	multiple C2 domains, transmembrane 1	protein-coding
peak_025009	chr9	116078979	116079559	+	0	NA	Intergenic	Intergenic	96094	NM_009371	21813	Mm.172346	NM_009371	ENSMUSG00000032440	Tgfbr2	1110020H15Rik|AU042018|DNIIR|RIIDN|TBR-II|TbetaR-II|TbetaRII	transforming growth factor, beta receptor II	protein-coding
peak_020630	chr6	125480546	125485340	+	0	NA	intron (NM_007657, intron 1 of 7)	intron (NM_007657, intron 1 of 7)	11817	NM_007657	12527	Mm.210676	NM_007657	ENSMUSG00000030342	Cd9	Tspan29	CD9 antigen	protein-coding
peak_025344	chrX	109189597	109191899	+	0	NA	Intergenic	Intergenic	-6008	NM_001037917	622976	Mm.482747	NM_001037917	ENSMUSG00000048621	Gm6377	EG622976	predicted gene 6377	protein-coding
peak_008546	chr15	78320927	78321102	+	0	NA	Intergenic	Intergenic	-4786	NM_001358854	12983	Mm.235324	NM_007780	ENSMUSG00000071713	Csf2rb	AI848964|AIC2B|Bc|CDw131|Csf2rb1|Csfgmrb|Il3r|Il3rb|Il3rb1|Il5rb	colony stimulating factor 2 receptor, beta, low-affinity (granulocyte-macrophage)	protein-coding
peak_002750	chr10	117269246	117269465	+	0	NA	Intergenic	Intergenic	12917	NM_017372	17105	Mm.45436	NM_017372	ENSMUSG00000069516	Lyz2	AI326280|Lys|Lysm|Lyzf2|Lyzs|Lzm|Lzm-s1|Lzp	lysozyme 2	protein-coding
peak_020030	chr6	86733496	86734051	+	0	NA	promoter-TSS (NM_011818)	promoter-TSS (NM_011818)	-395	NM_011818	23885	Mm.321452	NM_011818	ENSMUSG00000001157	Gmcl1	2810049L19Rik|Btbd13|DIP|Gcl|Gcl-1|glc-1|mglc-1	germ cell-less, spermatogenesis associated 1	protein-coding
peak_016653	chr4	47333328	47333973	+	0	NA	Intergenic	Intergenic	-19572	NM_001312868	21812	Mm.197552	NM_009370	ENSMUSG00000007613	Tgfbr1	ALK5|AU017191|Alk-5|ESK2|TGFR-1|TbetaR-I|TbetaRI	transforming growth factor, beta receptor I	protein-coding
peak_020787	chr6	134243543	134243994	+	0	NA	intron (NM_007961, intron 4 of 7)	intron (NM_007961, intron 4 of 7)	-152561	NM_025778	66813	Mm.474472	NM_025778	ENSMUSG00000030200	Bcl2l14	4930452K23Rik|4933405K19Rik|9030625M01Rik|AI429211|Bclg	BCL2-like 14 (apoptosis facilitator)	protein-coding
peak_008845	chr15	97373601	97375130	+	0	NA	intron (NM_172293, intron 5 of 5)	intron (NM_172293, intron 5 of 5)	-127078	NM_001164602	105827	Mm.24005	NM_178114	ENSMUSG00000048218	Amigo2	AI415330|AMIGO-2|AW208913|Ali1	adhesion molecule with Ig like domain 2	protein-coding
peak_006697	chr13	80948668	80949748	+	0	NA	TTS (NR_103550)	TTS (NR_103550)	8805	NR_103550	71416	Mm.415500	NR_103550		5430425K12Rik	-	RIKEN cDNA 5430425K12 gene	ncRNA
peak_008305	chr15	59795269	59796483	+	0	NA	promoter-TSS (NR_045076)	promoter-TSS (NR_045076)	-917	NR_045076	100503021	Mm.402924	NR_045076	ENSMUSG00000115426	Gm19510	-	predicted gene, 19510	ncRNA
peak_021979	chr7	90033609	90035619	+	0	NA	intron (NR_110365, intron 1 of 5)	B2_Mm2|SINE|B2	5455	NR_110364	319711	Mm.31753	NR_015614	ENSMUSG00000097585	E230029C05Rik	AI452102|B230337J15|Gm26529|Gm32094	RIKEN cDNA E230029C05 gene	ncRNA
peak_021802	chr7	80014328	80014917	+	0	NA	Intergenic	Intergenic	-10192	NM_001145999	209225	Mm.290925	NM_175433	ENSMUSG00000048897	Zfp710	5430400N05Rik|9830165K13|AI324798|Znf710	zinc finger protein 710	protein-coding
peak_013266	chr2	22789758	22790859	+	0	NA	intron (NM_019456, intron 1 of 13)	intron (NM_019456, intron 1 of 13)	15981	NM_019456	54519	Mm.14255	NM_019456	ENSMUSG00000026786	Apbb1ip	9930118P07Rik|Prp48	amyloid beta (A4) precursor protein-binding, family B, member 1 interacting protein	protein-coding
peak_000657	chr1	91187063	91188041	+	0	NA	intron (NM_178401, intron 1 of 2)	intron (NM_178401, intron 1 of 2)	7730	NM_001168392	51801	Mm.3272	NM_016894	ENSMUSG00000034353	Ramp1	9130218E19Rik	receptor (calcitonin) activity modifying protein 1	protein-coding
peak_016855	chr4	86663434	86673543	+	0	NA	exon (NM_007408, exon 3 of 8)	exon (NM_007408, exon 3 of 8)	1571	NM_007408	11520	Mm.381	NM_007408	ENSMUSG00000028494	Plin2	AA407157|ADPH|Adfp|Adrp	perilipin 2	protein-coding
peak_015904	chr3	105799546	105801004	+	0	NA	intron (NM_145541, intron 1 of 7)	intron (NM_145541, intron 1 of 7)	1106	NM_145541	109905	Mm.101922	NM_145541	ENSMUSG00000068798	Rap1a	AI848598|G-22K|Krev-1|Rap1	RAS-related protein 1a	protein-coding
peak_010786	chr17	48322405	48322821	+	0	NA	intron (NM_177083, intron 5 of 5)	intron (NM_177083, intron 5 of 5)	6451	NM_177083	320148	Mm.123455	NM_177083	ENSMUSG00000043740	B430306N03Rik	Treml6	RIKEN cDNA B430306N03 gene	protein-coding
peak_010427	chr17	31126418	31127251	+	0	NA	intron (NM_011575, intron 2 of 2)	RSINE1|SINE|B4	2777	NM_011575	21786	Mm.4641	NM_011575	ENSMUSG00000024029	Tff3	ITF|mITF	trefoil factor 3, intestinal	protein-coding
peak_005295	chr12	73881120	73881835	+	0	NA	Intergenic	Intergenic	-19847	NM_001313920	15251	Mm.3879	NM_010431	ENSMUSG00000021109	Hif1a	AA959795|HIF-1-alpha|HIF1-alpha|HIF1alpha|MOP1|bHLHe78	hypoxia inducible factor 1, alpha subunit	protein-coding
peak_014606	chr2	150672553	150674588	+	0	NA	Intergenic	Intergenic	-5330	NM_080575	68738	Mm.7044	NM_080575	ENSMUSG00000027452	Acss1	1110032O15Rik|AI788978|Acas2|Acas2l|AceCS2	acyl-CoA synthetase short-chain family member 1	protein-coding
peak_022814	chr8	22805578	22806133	+	0	NA	promoter-TSS (NM_001122820)	promoter-TSS (NM_001122820)	-201	NM_001122820	64933	Mm.390023	NM_029505	ENSMUSG00000031539	Ap3m2	5830445E16Rik|AP-3B	adaptor-related protein complex 3, mu 2 subunit	protein-coding
peak_003539	chr11	60844513	60845097	+	0	NA	intron (NM_001172112, intron 2 of 6)	intron (NM_001172112, intron 2 of 6)	14174	NM_145428	216820	Mm.21475	NM_145428	ENSMUSG00000042569	Dhrs7b	BC003479|C79874|C80074|PexRAP	dehydrogenase/reductase (SDR family) member 7B	protein-coding
peak_005853	chr13	3805479	3806234	+	0	NA	Intergenic	Intergenic	-1538	NM_027416	70405	Mm.20079	NM_027416	ENSMUSG00000063130	Calml3	2310068O22Rik|AI326174	calmodulin-like 3	protein-coding
peak_003618	chr11	68483277	68483911	+	0	NA	intron (NM_177320, intron 5 of 18)	intron (NM_177320, intron 5 of 18)	-19425	NM_001004435	104709	Mm.234573	NM_001004435	ENSMUSG00000046207	Pik3r6	BB220380|p84|p84 PIKAP|p87(PIKAP)|p87PIKAP	phosphoinositide-3-kinase regulatory subunit 5	protein-coding
peak_024276	chr9	50711443	50711667	+	0	NA	intron (NM_001311069, intron 1 of 19)	intron (NM_001311069, intron 1 of 19)	16429	NM_178118	330938	Mm.82598	NM_178118	ENSMUSG00000032064	Dixdc1	4930563F16Rik|BC048182|Ccd1|Ccd1Aalpha1L|Ccd1Abeta1L|Ccd1BalphaL|Ccd1BbetaL|Ccd1CL|mKIAA1735	DIX domain containing 1	protein-coding
peak_008395	chr15	66845382	66846308	+	0	NA	intron (NM_009375, intron 45 of 47)	intron (NM_009375, intron 45 of 47)	-14016	NM_009192	20491	Mm.7601	NM_009192	ENSMUSG00000022372	Sla	Slap|Slap-1	src-like adaptor	protein-coding
peak_019121	chr5	137709359	137709753	+	0	NA	Intergenic	Intergenic	-24803	NM_001303266	231801	Mm.260869	NM_145566	ENSMUSG00000029722	Agfg2	A630095P14Rik|Hrbl|RAB-R|RABR	ArfGAP with FG repeats 2	protein-coding
peak_002759	chr10	117301260	117302717	+	0	NA	Intergenic	Intergenic	-9120	NM_013590	17110	Mm.177539	NM_013590	ENSMUSG00000069515	Lyz1	Lyz|Lyzf3|Lzp-s	lysozyme 1	protein-coding
peak_010710	chr17	45752457	45753146	+	0	NA	intron (NR_152153, intron 2 of 4)	intron (NR_152153, intron 2 of 4)	18295	NR_152153	433111	Mm.213441	NR_152153	ENSMUSG00000097727	F630040K05Rik	-	RIKEN cDNA F630040K05 gene	ncRNA
peak_005760	chr12	110737825	110738111	+	0	NA	promoter-TSS (NM_001364272)	promoter-TSS (NM_001364272)	-32	NM_001364272	69641	Mm.475762	NM_027149	ENSMUSG00000037957	Wdr20	2310040A13Rik|AI549910|Wdr20a	WD repeat domain 20	protein-coding
peak_005798	chr12	111559425	111560119	+	0	NA	Intergenic	L1M4c|LINE|L1	14630	NR_045295	100504687	Mm.26072	NR_045295	ENSMUSG00000096995	2810029C07Rik	AU017849	RIKEN cDNA 2810029C07 gene	ncRNA
peak_000142	chr1	37473605	37475162	+	0	NA	intron (NM_173870, intron 5 of 15)	intron (NM_173870, intron 5 of 15)	14222	NR_024017	77633	Mm.483177	NR_024017	ENSMUSG00000103948	4930594C11Rik	-	G1 to S phase transition pseudogene	pseudo
peak_017378	chr4	133339532	133339868	+	0	NA	promoter-TSS (NM_199306)	promoter-TSS (NM_199306)	-385	NM_199306	230796	Mm.226576	NM_199306	ENSMUSG00000037622	Wdtc1	Gm695|adipose|adp	WD and tetratricopeptide repeats 1	protein-coding
peak_003414	chr11	52098139	52101167	+	0	NA	intron (NM_019411, intron 1 of 6)	intron (NM_019411, intron 1 of 6)	829	NM_019411	19052	Mm.260288	NM_019411	ENSMUSG00000020349	Ppp2ca	PP2A|R75353	protein phosphatase 2 (formerly 2A), catalytic subunit, alpha isoform	protein-coding
peak_015519	chr3	84597681	84598885	+	0	NA	Intergenic	Intergenic	4709	NM_207278	403175	Mm.83086	NM_207278	ENSMUSG00000047819	Tigd4	C130063O11Rik|Gm418	tigger transposable element derived 4	protein-coding
peak_024781	chr9	96391081	96394225	+	0	NA	Intergenic	B2_Mm2|SINE|B2	-28222	NM_001357212	11933	Mm.424	NM_007502	ENSMUSG00000032412	Atp1b3	AA409958|AI664000|AW212096	ATPase, Na+/K+ transporting, beta 3 polypeptide	protein-coding
peak_014527	chr2	144186402	144186909	+	0	NA	intron (NR_136884, intron 1 of 3)	intron (NR_136884, intron 1 of 3)	2635	NR_136884	433481	Mm.330630	NR_136884	ENSMUSG00000074758	Gm5535	EG433481	predicted gene 5535	ncRNA
peak_010887	chr17	57248993	57249471	+	0	NA	promoter-TSS (NM_001242390)	promoter-TSS (NM_001242390)	-219	NM_001242391	106628	Mm.37368	NM_134125	ENSMUSG00000019487	Trip10	AI646975|Cip4	thyroid hormone receptor interactor 10	protein-coding
peak_014990	chr2	170319181	170319638	+	0	NA	Intergenic	Intergenic	-36952	NR_040610	73303	Mm.443297	NR_040610	ENSMUSG00000086999	Bcas1os2	1700040N02Rik	breast carcinoma amplified sequence 1, opposite strand 2	ncRNA
peak_013133	chr2	6723219	6724392	+	0	NA	intron (NM_001110230, intron 2 of 14)	intron (NM_001110230, intron 2 of 14)	-2143	NM_001310447	14007	Mm.398543	NM_010160	ENSMUSG00000002107	Celf2	B230218O03|B230345P09Rik|C88023|CELF-2|CUG-BP2|Cugbp2|D230046B21Rik|Etr-3|Napor|Napor-2|mETR-3	CUGBP, Elav-like family member 2	protein-coding
peak_005948	chr13	15847634	15849213	+	0	NA	intron (NR_155430, intron 3 of 3)	intron (NR_155430, intron 3 of 3)	41180	NR_046131	328190	Mm.446957	NR_046131	ENSMUSG00000113338	A530046M15Rik	A530046M15	RIKEN cDNA A530046M15 gene	ncRNA
peak_016600	chr4	45012272	45013387	+	0	NA	promoter-TSS (NM_001163284)	promoter-TSS (NM_001163284)	-417	NM_173399	230119	Mm.44222	NM_173399	ENSMUSG00000049657	Zbtb5	5930421I10|9430083K24Rik|AI646847|mKIAA0354	zinc finger and BTB domain containing 5	protein-coding
peak_008459	chr15	76195552	76196082	+	0	NA	promoter-TSS (NM_201394)	promoter-TSS (NM_201394)	-107	NM_201394	18810	Mm.234912	NM_011117	ENSMUSG00000022565	Plec	AA591047|AU042537|EBS1|PCN|PLTN|Plec1	plectin	protein-coding
peak_015256	chr3	31106539	31107055	+	0	NA	intron (NM_001039090, intron 2 of 6)	intron (NM_001039090, intron 2 of 6)	11739	NM_001271772	20482	Mm.15406	NM_011386	ENSMUSG00000027660	Skil	Skir|SnoN|sno	SKI-like	protein-coding
peak_014785	chr2	160213845	160215018	+	0	NA	Intergenic	Intergenic	113063	NM_001033411	329554	Mm.291144	NM_001033411	ENSMUSG00000074623	Gm826	-	predicted gene 826	protein-coding
peak_022564	chr7	135705217	135706156	+	0	NA	exon (NM_001081117, exon 7 of 14)	exon (NM_001081117, exon 7 of 14)	10693	NM_001081117	17345	Mm.4078	NM_001081117	ENSMUSG00000031004	Mki67	D630048A14Rik|Ki-67|Ki67	antigen identified by monoclonal antibody Ki 67	protein-coding
peak_019572	chr6	31108103	31108253	+	0	NA	intron (NR_110471, intron 3 of 3)	intron (NR_110471, intron 3 of 3)	-45085	NR_029532	387223		NR_029532	ENSMUSG00000065604	Mir29b-1	Mirn29b|Mirn29b-1|mir-29b-1	microRNA 29b-1	ncRNA
peak_010360	chr17	29436674	29437989	+	0	NA	Intergenic	CpG	-53454	NM_008842	18712	Mm.328931	NM_008842	ENSMUSG00000024014	Pim1	Pim-1	proviral integration site 1	protein-coding
peak_007260	chr14	33194749	33195298	+	0	NA	Intergenic	RLTR20D|LTR|ERVK	-9957	NM_001146022	545030	Mm.318345	NM_001146022	ENSMUSG00000051506	Wdfy4	Gm18810	WD repeat and FYVE domain containing 4	protein-coding
peak_013623	chr2	45051674	45052232	+	0	NA	intron (NM_001355289, intron 3 of 10)	intron (NM_001355289, intron 3 of 10)	-28776	NR_039591	100628598		NR_039591	ENSMUSG00000092679	Mir5129	mir-5129|mmu-mir-5129|mu-mir-5129	microRNA 5129	ncRNA
peak_003670	chr11	69395322	69396334	+	0	NA	promoter-TSS (NM_030083)	promoter-TSS (NM_030083)	37	NM_030083	78304	Mm.45683	NM_030083	ENSMUSG00000059278	Naa38	1500034E06Rik|Lsmd1	N(alpha)-acetyltransferase 38, NatC auxiliary subunit	protein-coding
peak_019796	chr6	51545978	51546812	+	0	NA	intron (NM_001361577, intron 1 of 6)	intron (NM_001361577, intron 1 of 6)	1102	NM_001361577	71982	Mm.294166	NM_028035	ENSMUSG00000038301	Snx10	2410004M09Rik	sorting nexin 10	protein-coding
peak_017047	chr4	115838631	115839317	+	0	NA	promoter-TSS (NM_021461)	promoter-TSS (NM_021461)	-224	NM_001285488	17346	Mm.209327	NM_021461	ENSMUSG00000028708	Mknk1	2410048M24Rik|Mnk1	MAP kinase-interacting serine/threonine kinase 1	protein-coding
peak_004412	chr11	103032837	103033032	+	0	NA	intron (NM_008707, intron 1 of 11)	intron (NM_008707, intron 1 of 11)	4391	NM_008707	18107	Mm.10265	NM_008707	ENSMUSG00000020936	Nmt1	AW536594	N-myristoyltransferase 1	protein-coding
peak_000079	chr1	33880635	33881174	+	0	NA	intron (NM_001310484, intron 1 of 5)	intron (NM_001310484, intron 1 of 5)	26717	NM_177235	320705	Mm.336619	NM_177235	ENSMUSG00000042182	Bend6	B230209C24Rik	BEN domain containing 6	protein-coding
peak_019749	chr6	47835216	47835721	+	0	NA	promoter-TSS (NM_027477)	promoter-TSS (NM_027477)	-193	NM_027477	272347	Mm.169059	NM_027477	ENSMUSG00000062519	Zfp398	5730513I23Rik	zinc finger protein 398	protein-coding
peak_019408	chr5	150522072	150522628	+	0	NA	promoter-TSS (NM_009765)	promoter-TSS (NM_009765)	-271	NM_009765	12190	Mm.236256	NM_009765	ENSMUSG00000041147	Brca2	Fancd1|RAB163	breast cancer 2, early onset	protein-coding
peak_018851	chr5	120588689	120589061	+	0	NA	promoter-TSS (NM_029408)	promoter-TSS (NM_029408)	-148	NM_029408	75732	Mm.425285	NM_029408	ENSMUSG00000029601	Iqcd	4933433C09Rik|AI662646	IQ motif containing D	protein-coding
peak_015588	chr3	88618061	88618760	+	0	NA	intron (NM_001198911, intron 2 of 22)	intron (NM_001198911, intron 2 of 22)	2203	NM_001198911	16800	Mm.239329	NM_008487	ENSMUSG00000028059	Arhgef2	AA408978|GEF|GEF-H1|GEFH1|LFP40|Lbcl1|Lfc|P40|mKIAA0651	rho/rac guanine nucleotide exchange factor (GEF) 2	protein-coding
peak_004733	chr11	118152559	118152884	+	0	NA	Intergenic	Intergenic	-23502	NM_001167746	69926	Mm.473893	NM_001167746	ENSMUSG00000033987	Dnah17	2810003K23Rik|Dnahc17|Dnahcl1|Gm1178|mKIAA3028	dynein, axonemal, heavy chain 17	protein-coding
peak_016115	chr3	129953424	129953694	+	0	NA	intron (NM_001293644, intron 1 of 6)	ORR1E|LTR|ERVL-MaLR	16647	NM_025779	66815	Mm.31056	NM_025779	ENSMUSG00000027994	Mcub	9030408N13Rik|Ccdc109b	mitochondrial calcium uniporter dominant negative beta subunit	protein-coding
peak_013355	chr2	27414983	27415186	+	0	NA	intron (NM_009500, intron 1 of 27)	ID_B1|SINE|B4	12524	NR_133905	22325	Mm.179011	NM_009500	ENSMUSG00000009621	Vav2	2810040F13Rik|AI847175|Vav-2	vav 2 oncogene	protein-coding
peak_013924	chr2	84634144	84634829	+	0	NA	intron (NM_007615, intron 1 of 19)	(CA)n|Simple_repeat|Simple_repeat	14994	NM_001355065	12388	Mm.35738	NM_007615	ENSMUSG00000034101	Ctnnd1	AA409437|AU019353|Catns|Ctnnd|P120|mKIAA0384	catenin (cadherin associated protein), delta 1	protein-coding
peak_006679	chr13	75824362	75825605	+	0	NA	Intergenic	Intergenic	-14902	NM_001360151	93692	Mm.25844	NM_053108	ENSMUSG00000021591	Glrx	C86710|D13Wsu156e|Glrx1|Grx1|TTase	glutaredoxin	protein-coding
peak_000383	chr1	65111865	65114782	+	0	NA	intron (NM_175293, intron 5 of 7)	B3|SINE|B2	9891	NM_175293	98303	Mm.348057	NM_175293	ENSMUSG00000044816	D630023F18Rik	AI314969	RIKEN cDNA D630023F18 gene	protein-coding
peak_023836	chr8	126582034	126583876	+	0	NA	Intergenic	Intergenic	11031	NM_001164598	270110	Mm.334918	NM_001164598	ENSMUSG00000051495	Irf2bp2	E130305N23Rik|IRF-2BP2	interferon regulatory factor 2 binding protein 2	protein-coding
peak_008081	chr15	36888399	36888825	+	0	NA	Intergenic	RLTR20A4|LTR|ERVK	-91683	NM_001253806	22631	Mm.3360	NM_011740	ENSMUSG00000022285	Ywhaz	1110013I11Rik|14-3-3zeta|AI596267|AL022924|AU020854	tyrosine 3-monooxygenase/tryptophan 5-monooxygenase activation protein, zeta polypeptide	protein-coding
peak_003935	chr11	79669280	79669455	+	0	NA	intron (NM_175543, intron 3 of 14)	intron (NM_175543, intron 3 of 14)	5719	NR_045898	72218	Mm.443271	NR_045898	ENSMUSG00000086569	Rab11fip4os2	1700020F10Rik|4930542H20Rik|Rab11fib4os2	RAB11 family interacting protein 4 (class II), opposite strand 2	ncRNA
peak_022371	chr7	121120199	121120612	+	0	NA	intron (NM_139310, intron 12 of 28)	intron (NM_139310, intron 12 of 28)	36981	NM_139310	246190	Mm.221073	NM_139310	ENSMUSG00000034990	Otoa	-	otoancorin	protein-coding
peak_001244	chr1	171036701	171039429	+	0	NA	Intergenic	tRNA-Gly-GGA|tRNA|tRNA	19139	NM_144559	246256	Mm.251254	NM_144559	ENSMUSG00000059089	Fcgr4	4833442P21Rik|CD16-2|FcgRIV|FcgammaRIV|Fcgr3a|Fcrl3	Fc receptor, IgG, low affinity IV	protein-coding
peak_002442	chr10	88334902	88335320	+	0	NA	intron (NM_027878, intron 4 of 6)	intron (NM_027878, intron 4 of 6)	21964	NM_027878	71712	Mm.35450	NM_027878	ENSMUSG00000020057	Dram1	1200002N14Rik|Dram	DNA-damage regulated autophagy modulator 1	protein-coding
peak_012162	chr19	10571977	10572284	+	0	NA	intron (NR_126092, intron 3 of 4)	B1_Mur1|SINE|Alu	4956	NM_001302218	72982	Mm.391194	NM_028411	ENSMUSG00000024666	Tmem138	1700113I01Rik|2900055D14Rik	transmembrane protein 138	protein-coding
peak_004828	chr11	121793392	121794098	+	0	NA	Intergenic	MLT1D|LTR|ERVL-MaLR	-36473	NM_029049	74675	Mm.61213	NM_029049	ENSMUSG00000039198	Ptchd3	4930451E13Rik|4933440L20Rik|RNDEu-3	patched domain containing 3	protein-coding
peak_022743	chr8	11392674	11393339	+	0	NA	intron (NM_009932, intron 4 of 47)	intron (NM_009932, intron 4 of 47)	-80180	NM_009931	12826	Mm.738	NM_009931	ENSMUSG00000031502	Col4a1	Bru|Col4a-1|Raw|Svc	collagen, type IV, alpha 1	protein-coding
peak_022240	chr7	110801597	110801960	+	0	NA	intron (NM_001276301, intron 7 of 14)	B4A|SINE|B4	29174	NM_009667	11717	Mm.3238	NM_009667	ENSMUSG00000005686	Ampd3	-	adenosine monophosphate deaminase 3	protein-coding
peak_005941	chr13	13681453	13681746	+	0	NA	intron (NM_010748, intron 26 of 52)	intron (NM_010748, intron 26 of 52)	91190	NM_010748	17101	Mm.342337	NM_010748	ENSMUSG00000019726	Lyst	D13Sfk13|beige|bg	lysosomal trafficking regulator	protein-coding
peak_005038	chr12	32817855	32818519	+	0	NA	Intergenic	ORR1F|LTR|ERVL-MaLR	-2148	NM_021524	59027	Mm.202727	NM_021524	ENSMUSG00000020572	Nampt	1110035O14Rik|AI314458|AI480535|NAmPRTase|Pbef|Pbef1|Visfatin	nicotinamide phosphoribosyltransferase	protein-coding
peak_003211	chr11	30770922	30771825	+	0	NA	promoter-TSS (NM_134013)	promoter-TSS (NM_134013)	-402	NM_134013	103554	Mm.240066	NM_134013	ENSMUSG00000040850	Psme4	AA409398|AU041366|TEMO|mKIAA0077	proteasome (prosome, macropain) activator subunit 4	protein-coding
peak_014643	chr2	152738263	152739247	+	0	NA	Intergenic	Intergenic	2504	NM_001355113	15901	Mm.444	NM_010495	ENSMUSG00000042745	Id1	AI323524|D2Wsu140e|Idb1|bHLHb24	inhibitor of DNA binding 1, HLH protein	protein-coding
peak_017897	chr5	16434476	16435087	+	0	NA	Intergenic	RodERV21-int|LTR|ERV1	-118714	NM_001289460	15234	Mm.267078	NM_010427	ENSMUSG00000028864	Hgf	C230052L06Rik|HGF/SF|NK1|NK2|SF|SF/HGF	hepatocyte growth factor	protein-coding
peak_017174	chr4	123573724	123574134	+	0	NA	intron (NM_001199136, intron 1 of 97)	L1ME1|LINE|L1	-42491	NR_105824	102465214		NR_105824	ENSMUSG00000099005	Mir6398	Gm27657|mmu-mir-6398	microRNA 6398	ncRNA
peak_022481	chr7	127968511	127968713	+	0	NA	intron (NM_001347649, intron 1 of 14)	intron (NM_001347649, intron 1 of 14)	1133	NM_139149	233908	Mm.277680	NM_139149	ENSMUSG00000030795	Fus	D430004D17Rik|D930039C12Rik|Fus1|Tls	fused in sarcoma	protein-coding
peak_013790	chr2	70886966	70887509	+	0	NA	Intergenic	Intergenic	-61757	NR_156420	228012	Mm.136511	NM_172664	ENSMUSG00000041997	Tlk1	4930545J15Rik	tousled-like kinase 1	protein-coding
peak_010511	chr17	34143582	34144019	+	0	NA	intron (NR_160896, intron 1 of 5)	RLTR17B_Mm|LTR|ERVK	571	NR_160896	15000	Mm.195060	NM_010388	ENSMUSG00000037548	H2-DMb2	H-2Mb2|H2-Mb2	histocompatibility 2, class II, locus Mb2	protein-coding
peak_004060	chr11	86485242	86485804	+	0	NA	intron (NM_029788, intron 1 of 8)	intron (NM_029788, intron 1 of 8)	866	NM_029788	76892	Mm.262707	NM_029788	ENSMUSG00000020521	Rnft1	0610013E23Rik|AV007605	ring finger protein, transmembrane 1	protein-coding
peak_002530	chr10	94460758	94460875	+	0	NA	intron (NM_001359762, intron 2 of 4)	intron (NM_001359762, intron 2 of 4)	-54041	NM_172051	319880	Mm.23047	NM_172051	ENSMUSG00000020023	Tmcc3	A230066D03Rik|AW488095|C630016B22Rik|C88213|Gm1556|Tmcc1	transmembrane and coiled coil domains 3	protein-coding
peak_020086	chr6	88635723	88636397	+	0	NA	Intergenic	ORR1D1-int|LTR|ERVL-MaLR	-8631	NM_001278671	74589	Mm.196226	NM_029013	ENSMUSG00000033182	Kbtbd12	4833415F11Rik|4933428M03Rik|Klhdc6	kelch repeat and BTB (POZ) domain containing 12	protein-coding
peak_013557	chr2	35448919	35449248	+	0	NA	intron (NM_001145821, intron 1 of 7)	intron (NM_001145821, intron 1 of 7)	12366	NM_001308299	14594	Mm.281124	NM_010283	ENSMUSG00000035778	Ggta1	AW108479|GALT|Gal|Ggta|Ggta-1|alpha Gal|alpha3GalT	glycoprotein galactosyltransferase alpha 1, 3	protein-coding
peak_017590	chr4	141506264	141507142	+	0	NA	intron (NM_001347235, intron 3 of 14)	intron (NM_001347235, intron 3 of 14)	31894	NM_001347235	56381	Mm.299906	NM_019763	ENSMUSG00000040761	Spen	Mint|mKIAA0929	spen family transcription repressor	protein-coding
peak_000984	chr1	151342513	151344807	+	0	NA	promoter-TSS (NM_001359262)	promoter-TSS (NM_001359262)	-826	NM_001359262	117198	Mm.33764	NM_028582	ENSMUSG00000023150	Ivns1abp	1190004M08Rik|1700126I16Rik|AA960440|HSPC068|ND1|NS-1|NS1-BP|Nd1-L|Nd1-S|mKIAA0850	influenza virus NS1A binding protein	protein-coding
peak_018377	chr5	74944665	74944892	+	0	NA	Intergenic	Intergenic	-4416	NR_045866	619945	Mm.359372	NM_001037908	ENSMUSG00000072874	Gm6116	EG619945	predicted gene 6116	ncRNA
peak_011767	chr18	74208364	74208915	+	0	NA	promoter-TSS (NM_025581)	promoter-TSS (NM_025581)	-821	NM_025581	66468	Mm.283406	NM_025581	ENSMUSG00000036223	Ska1	2810433K01Rik|AV117428	spindle and kinetochore associated complex subunit 1	protein-coding
peak_016285	chr4	3625822	3627525	+	0	NA	Intergenic	RLTR30D2_MM|LTR|ERV1	-29833	NR_040643	70143	Mm.417835	NR_040643	ENSMUSG00000085394	2210414B05Rik	-	RIKEN cDNA 2210414B05 gene	ncRNA
peak_001133	chr1	161550364	161551427	+	0	NA	Intergenic	Intergenic	56238	NM_183391	240873	Mm.276823	NM_183391	ENSMUSG00000066755	Tnfsf18	Gitrl|Tnlg2a	tumor necrosis factor (ligand) superfamily, member 18	protein-coding
peak_006946	chr13	112067094	112068226	+	0	NA	Intergenic	Intergenic	199724	NR_130345	102636620	Mm.402328	NR_130345	ENSMUSG00000086111	Gm15326	-	predicted gene 15326	ncRNA
peak_023071	chr8	60982234	60982665	+	0	NA	intron (NM_173873, intron 1 of 12)	intron (NM_173873, intron 1 of 12)	862	NM_007711	12725	Mm.25263	NM_007711	ENSMUSG00000004319	Clcn3	Clc3	chloride channel, voltage-sensitive 3	protein-coding
peak_024021	chr9	22389596	22389926	+	0	NA	promoter-TSS (NM_028390)	promoter-TSS (NM_028390)	-555	NM_028390	68743	Mm.282751	NM_028390	ENSMUSG00000036777	Anln	1110037A17Rik|2900037I21Rik|C78101|Scraps	anillin, actin binding protein	protein-coding
peak_019200	chr5	140205821	140206450	+	0	NA	intron (NM_001359025, intron 10 of 17)	intron (NM_001359025, intron 10 of 17)	-31217	NM_001359027	17120	Mm.27250	NM_010752	ENSMUSG00000029554	Mad1l1	AI173502|AW550425|Mad1	MAD1 mitotic arrest deficient 1-like 1	protein-coding
peak_006296	chr13	43208983	43209483	+	0	NA	intron (NM_001033399, intron 1 of 1)	intron (NM_001033399, intron 1 of 1)	-37732	NM_001252640	67046	Mm.269213	NM_025935	ENSMUSG00000021368	Tbc1d7	2610009C09Rik	TBC1 domain family, member 7	protein-coding
peak_013903	chr2	80638608	80638985	+	0	NA	promoter-TSS (NM_001190179)	promoter-TSS (NM_001190179)	-16	NM_027091	69482	Mm.29200	NM_027091	ENSMUSG00000026999	Nup35	2310006I24Rik|35kDa|5330402E05Rik|MP44|NO44	nucleoporin 35	protein-coding
peak_022500	chr7	128461380	128462295	+	0	NA	promoter-TSS (NM_009383)	promoter-TSS (NM_009383)	-164	NM_001347640	21843	Mm.242072	NM_009383	ENSMUSG00000030846	Tial1	5330433G13Rik|AL033329|TIAR|mTIAR	Tia1 cytotoxic granule-associated RNA binding protein-like 1	protein-coding
peak_021122	chr7	19307430	19310516	+	0	NA	intron (NM_008036, intron 1 of 3)	CpG	1072	NM_008036	14282	Mm.248335	NM_008036	ENSMUSG00000003545	Fosb	-	FBJ osteosarcoma oncogene B	protein-coding
peak_000329	chr1	59895627	59895826	+	0	NA	Intergenic	Intergenic	-17280	NM_001037725	72750	Mm.258250	NM_001037725	ENSMUSG00000041040	Fam117b	2810425F24Rik|6330416D14Rik|Als2cr13	family with sequence similarity 117, member B	protein-coding
peak_018743	chr5	110135412	110135964	+	0	NA	promoter-TSS (NM_001289580)	promoter-TSS (NM_001289580)	-142	NM_172717	231600	Mm.30264	NM_172717	ENSMUSG00000014668	Chfr	5730484M20Rik|C230082M18|RNF116	checkpoint with forkhead and ring finger domains	protein-coding
peak_016597	chr4	44755632	44756831	+	0	NA	promoter-TSS (NM_138590)	promoter-TSS (NM_138590)	-328	NM_138590	319885	Mm.331576	NM_138590	ENSMUSG00000035649	Zcchc7	4930572I07Rik|D4Wsu132e	zinc finger, CCHC domain containing 7	protein-coding
peak_021117	chr7	19276726	19277324	+	0	NA	3' UTR (NM_177691, exon 5 of 5)	3' UTR (NM_177691, exon 5 of 5)	3024	NM_177691	232941	Mm.134068	NM_177691	ENSMUSG00000030402	Ppm1n	A930002H20|C79127	protein phosphatase, Mg2+/Mn2+ dependent, 1N (putative)	protein-coding
peak_009557	chr16	38696041	38696453	+	0	NA	intron (NM_020260, intron 1 of 11)	intron (NM_020260, intron 1 of 11)	16788	NM_020260	12549	Mm.370848	NM_020260	ENSMUSG00000022799	Arhgap31	5830477L08Rik|AU041750|Cdgap|D330026I07Rik	Rho GTPase activating protein 31	protein-coding
peak_006153	chr13	36902163	36902497	+	0	NA	intron (NM_028784, intron 11 of 14)	intron (NM_028784, intron 11 of 14)	146883	NM_028784	74145	Mm.235105	NM_028784	ENSMUSG00000039109	F13a1	1200014I03Rik|AI462306|F13a	coagulation factor XIII, A1 subunit	protein-coding
peak_001667	chr10	14474993	14475232	+	0	NA	intron (NM_001002268, intron 2 of 24)	intron (NM_001002268, intron 2 of 24)	69924	NM_001002268	215798	Mm.440142	NM_001002268	ENSMUSG00000039116	Adgrg6	1190004A11Rik|AI449247|AW045736|DREG|Gm222|Gpr126	adhesion G protein-coupled receptor G6	protein-coding
peak_000331	chr1	59912832	59913122	+	0	NA	promoter-TSS (NM_001037725)	promoter-TSS (NM_001037725)	-29	NM_001037725	72750	Mm.258250	NM_001037725	ENSMUSG00000041040	Fam117b	2810425F24Rik|6330416D14Rik|Als2cr13	family with sequence similarity 117, member B	protein-coding
peak_002950	chr11	3105225	3106070	+	0	NA	Intergenic	IAPLTR3-int|LTR|ERVK	-18355	NR_003517	236604	Mm.247625	NM_001004146		Pisd-ps1	-	phosphatidylserine decarboxylase, pseudogene 1	pseudo
peak_012384	chr19	23758219	23758449	+	0	NA	promoter-TSS (NM_177034)	promoter-TSS (NM_177034)	-542	NM_177034	319924	Mm.22879	NM_177034	ENSMUSG00000024897	Apba1	6430513E09Rik|Lin-10|Mint|Mint1|Urop11|X11|X11alpha	amyloid beta (A4) precursor protein binding, family A, member 1	protein-coding
peak_003276	chr11	43352104	43352352	+	0	NA	Intergenic	Intergenic	22233	NR_029558	387164		NR_029558	ENSMUSG00000065601	Mir146	Mirn146|miR-146a|mmu-mir-146	microRNA 146	ncRNA
peak_021216	chr7	25687910	25690159	+	0	NA	intron (NM_011577, intron 1 of 6)	intron (NM_011577, intron 1 of 6)	2032	NM_011577	21803	Mm.248380	NM_011577	ENSMUSG00000002603	Tgfb1	TGF-beta1|TGFbeta1|Tgfb|Tgfb-1	transforming growth factor, beta 1	protein-coding
peak_012028	chr19	6242105	6242699	+	0	NA	intron (NM_194348, intron 1 of 39)	intron (NM_194348, intron 1 of 39)	734	NM_194348	329015	Mm.277384	NM_194348	ENSMUSG00000024773	Atg2a	1810013C15Rik|A830054M12|BC023754|mKIAA0404	autophagy related 2A	protein-coding
peak_017922	chr5	20944559	20944901	+	0	NA	intron (NM_001080977, intron 1 of 7)	intron (NM_001080977, intron 1 of 7)	-6259	NR_030699	320770	Mm.491217	NR_030699	ENSMUSG00000101013	A630072M18Rik	Aptr	RIKEN cDNA A630072M18 gene	ncRNA
peak_017188	chr4	124801830	124802155	+	0	NA	promoter-TSS (NM_008636)	promoter-TSS (NM_008636)	-557	NM_008636	17764	Mm.272397	NM_008636	ENSMUSG00000028890	Mtf1	MTF-1|Thyls	metal response element binding transcription factor 1	protein-coding
peak_013991	chr2	91459662	91461345	+	0	NA	intron (NM_172668, intron 1 of 37)	ID_B1|SINE|B4	2972	NM_001145857	228357	Mm.275149	NM_172668	ENSMUSG00000027253	Lrp4	6430526J12Rik|D230026E03|Megf7|mdig	low density lipoprotein receptor-related protein 4	protein-coding
peak_005253	chr12	72762591	72762919	+	0	NA	intron (NM_008910, intron 1 of 5)	intron (NM_008910, intron 1 of 5)	1544	NM_008910	19042	Mm.261045	NM_008910	ENSMUSG00000021096	Ppm1a	2310003C21Rik|2900017D14Rik|AI427932|AU017636|MMPa-2|MPPa-1	protein phosphatase 1A, magnesium dependent, alpha isoform	protein-coding
peak_009140	chr16	10988486	10989516	+	0	NA	intron (NM_019980, intron 1 of 3)	B1_Mus1|SINE|Alu	4120	NM_019980	56722	Mm.294753	NM_019980	ENSMUSG00000022500	Litaf	3222402J11Rik|C85531|N4WBP3|TBX1	LPS-induced TN factor	protein-coding
peak_000899	chr1	135690869	135691310	+	0	NA	Intergenic	Intergenic	-28974	NM_001360782	13007	Mm.196484	NM_007791	ENSMUSG00000026421	Csrp1	AA408841|AA959891|AW545626|CRP1|Csrp	cysteine and glycine-rich protein 1	protein-coding
peak_011747	chr18	68300280	68300630	+	0	NA	promoter-TSS (NM_153794)	promoter-TSS (NM_153794)	35	NM_001361003	67897	Mm.27544	NM_026440	ENSMUSG00000009535	Rnmt	2610002P10Rik|AI848273|Rg7mt1|mKIAA0398	RNA (guanine-7-) methyltransferase	protein-coding
peak_011044	chr17	80099022	80100287	+	0	NA	Intergenic	RMER10A|LTR|ERVL	-27817	NM_176963	319625	Mm.29098	NM_176963	ENSMUSG00000035473	Galm	A530057M15Rik|AU015645|AU020959	galactose mutarotase	protein-coding
peak_019362	chr5	148495142	148496660	+	0	NA	Intergenic	B1_Mus2|SINE|Alu	55772	NM_001359201	24109	Mm.21846	NM_011908	ENSMUSG00000001687	Ubl3	AW108023|HCG|MUB|mmMUB	ubiquitin-like 3	protein-coding
peak_003098	chr11	20106994	20107277	+	0	NA	intron (NM_146243, intron 1 of 8)	intron (NM_146243, intron 1 of 8)	5816	NM_001362899	66713	Mm.259045	NM_146243	ENSMUSG00000020152	Actr2	4921510D23Rik|AA409782|Arp2|D6Ertd746e	ARP2 actin-related protein 2	protein-coding
peak_018784	chr5	113944993	113945860	+	0	NA	intron (NM_198109, intron 14 of 14)	intron (NM_198109, intron 14 of 14)	-36720	NM_011779	23790	Mm.260158	NM_011779	ENSMUSG00000004530	Coro1c	AL022675|AW455561|AW548837|CRN2	coronin, actin binding protein 1C	protein-coding
peak_023857	chr8	126826560	126827824	+	0	NA	Intergenic	Intergenic	-21828	NR_151740	414091	Mm.240068	NM_001033546		A630001O12Rik	Gm45803	RIKEN cDNA A630001O12 gene	ncRNA
peak_017786	chr4	154965031	154965370	+	0	NA	intron (NM_172990, intron 1 of 18)	intron (NM_172990, intron 1 of 18)	1077	NR_131230	269614	Mm.30042	NM_172990	ENSMUSG00000029056	Pank4	D030031I12Rik|R75150	pantothenate kinase 4	protein-coding
peak_004223	chr11	97512189	97512367	+	0	NA	3' UTR (NM_018873, exon 20 of 20)	3' UTR (NM_018873, exon 20 of 20)	-11938	NM_001289118	100141474	Mm.482426	NM_001289118	ENSMUSG00000047988	4933428G20Rik	-	RIKEN cDNA 4933428G20 gene	protein-coding
peak_010435	chr17	31564138	31564959	+	0	NA	promoter-TSS (NM_016670)	promoter-TSS (NM_016670)	-225	NM_016670	18771	Mm.259295	NM_016670	ENSMUSG00000006705	Pknox1	D17Wsu76e|PREP1	Pbx/knotted 1 homeobox	protein-coding
peak_023306	chr8	83143652	83145088	+	0	NA	Intergenic	Intergenic	-20982	NM_001111304	71310	Mm.24031	NM_027758	ENSMUSG00000031709	Tbc1d9	4933431N12Rik|AI847101|AW490653|C76116	TBC1 domain family, member 9	protein-coding
peak_022422	chr7	126738045	126738302	+	0	NA	Intergenic	MTC|LTR|ERVL-MaLR	-21453	NM_011952	26417	Mm.8385	NM_011952	ENSMUSG00000063065	Mapk3	Erk-1|Erk1|Ert2|Esrk1|Mnk1|Mtap2k|Prkm3|p44|p44erk1|p44mapk	mitogen-activated protein kinase 3	protein-coding
peak_007177	chr14	26612643	26612996	+	0	NA	intron (NM_145969, intron 12 of 17)	intron (NM_145969, intron 12 of 17)	-25315	NM_007479	11843	Mm.297768	NM_007479	ENSMUSG00000021877	Arf4	AA407803	ADP-ribosylation factor 4	protein-coding
peak_015028	chr2	180171032	180171692	+	0	NA	promoter-TSS (NM_019822)	promoter-TSS (NM_019822)	-226	NM_019822	56436	Mm.316654	NM_019822	ENSMUSG00000039041	Adrm1	1110063P18Rik|2510006J17Rik|AA408205|ARM-1|AU043535|Arm1|Gp110|Rpn13	adhesion regulating molecule 1	protein-coding
peak_019601	chr6	34175587	34176402	+	0	NA	intron (NM_021435, intron 1 of 9)	intron (NM_021435, intron 1 of 9)	1060	NM_021435	58246	Mm.245527	NM_021435	ENSMUSG00000018999	Slc35b4	4930474D06Rik|AB041549|AW494345	solute carrier family 35, member B4	protein-coding
peak_010053	chr17	8311447	8312302	+	0	NA	promoter-TSS (NR_073374)	promoter-TSS (NR_073374)	-756	NR_073374	75060	Mm.426530	NR_073374	ENSMUSG00000087478	4930506C21Rik	-	RIKEN cDNA 4930506C21 gene	ncRNA
peak_007042	chr14	14800212	14801203	+	0	NA	TTS (NM_001360505)	TTS (NM_001360505)	-20108	NM_001195229	674895	Mm.317563	NM_001034865	ENSMUSG00000042567	Nek10	Gm282	NIMA (never in mitosis gene a)- related kinase 10	protein-coding
peak_004798	chr11	120632574	120632819	+	0	NA	intron (NM_010756, intron 1 of 2)	CpG	851	NM_010756	17134	Mm.268010	NM_010756	ENSMUSG00000051510	Mafg	AA545192|C630022N07Rik	v-maf musculoaponeurotic fibrosarcoma oncogene family, protein G (avian)	protein-coding
peak_011419	chr18	37927434	37928526	+	0	NA	intron (NM_001305981, intron 1 of 28)	intron (NM_001305981, intron 1 of 28)	7496	NM_001305981	13367	Mm.195916	NM_007858	ENSMUSG00000024456	Diaph1	D18Wsu154e|Dia1|Diap1|Drf1|p140mDia	diaphanous related formin 1	protein-coding
peak_004162	chr11	94629312	94629837	+	0	NA	promoter-TSS (NM_133807)	promoter-TSS (NM_133807)	-203	NM_133807	98238	Mm.172720	NM_133807	ENSMUSG00000020869	Lrrc59	AA959742|C78668	leucine rich repeat containing 59	protein-coding
peak_024895	chr9	107771908	107772292	+	0	NA	Intergenic	Intergenic	-1098	NM_001359525	83486	Mm.259197	NM_148930	ENSMUSG00000032580	Rbm5	D030069N10Rik	RNA binding motif protein 5	protein-coding
peak_000795	chr1	128711715	128713491	+	0	NA	Intergenic	Intergenic	-120304	NM_001356509	12767	Mm.1401	NM_009911	ENSMUSG00000045382	Cxcr4	CD184|CXC-R4|CXCR-4|Cmkar4|LESTR|PB-CKR|PBSF/SDF-1|Sdf1r|b2b220Clo	chemokine (C-X-C motif) receptor 4	protein-coding
peak_006469	chr13	52621973	52622351	+	0	NA	intron (NM_001198977, intron 4 of 13)	B2_Mm1t|SINE|B2	25280	NM_011518	20963	Mm.375031	NM_011518	ENSMUSG00000021457	Syk	Sykb	spleen tyrosine kinase	protein-coding
peak_023038	chr8	47675920	47676660	+	0	NA	Intergenic	Intergenic	-1131	NM_023503	69260	Mm.430733	NM_023503	ENSMUSG00000063049	Ing2	2810011M06Rik|Ing1l|Ing2b|P33ING2	inhibitor of growth family, member 2	protein-coding
peak_004603	chr11	115141293	115142422	+	0	NA	intron (NM_001163753, intron 1 of 8)	intron (NM_001163753, intron 1 of 8)	-7865	NM_145634	246746	Mm.277387	NM_145634	ENSMUSG00000047798	Cd300lf	CLIM1|CLM-1|CLM1|Digr2|F730004D16Rik|IREM1|IgSF13|LMIR3|Pigr3	CD300 molecule like family member F	protein-coding
peak_018105	chr5	32191867	32192652	+	0	NA	Intergenic	Intergenic	-40449	NM_030072	665270	Mm.160067	NM_030072	ENSMUSG00000029134	Plb1	4632413E21Rik|4930433E17Rik|4930539A06Rik|BC033606	phospholipase B1	protein-coding
peak_002066	chr10	61147532	61147696	+	0	NA	promoter-TSS (NM_001316673)	promoter-TSS (NM_001316673)	70	NM_001316673	20397	Mm.412319	NM_009163	ENSMUSG00000020097	Sgpl1	AI428538|D10Xrf456|S1PL|Spl	sphingosine phosphate lyase 1	protein-coding
peak_019489	chr6	17596256	17596758	+	0	NA	Intergenic	Intergenic	-40503	NM_007604	12343	Mm.392504	NM_007604	ENSMUSG00000015733	Capza2	1110053K06Rik|AW208808|Cappa2	capping protein (actin filament) muscle Z-line, alpha 2	protein-coding
peak_016338	chr4	6924810	6925117	+	0	NA	intron (NM_145711, intron 1 of 8)	intron (NM_145711, intron 1 of 8)	65760	NM_145711	252838	Mm.435828	NM_145711	ENSMUSG00000041272	Tox	1700007F02Rik	thymocyte selection-associated high mobility group box	protein-coding
peak_015861	chr3	101603825	101604245	+	0	NA	intron (NM_144900, intron 1 of 22)	CpG	672	NM_144900	11928	Mm.193670	NM_144900	ENSMUSG00000033161	Atp1a1	Atpa-1|BC010319	ATPase, Na+/K+ transporting, alpha 1 polypeptide	protein-coding
peak_000584	chr1	86527742	86528286	+	0	NA	intron (NR_153834, intron 1 of 4)	CpG-365	1457	NM_001360830	19231	Mm.19187	NM_008972	ENSMUSG00000026238	Ptma	Thym	prothymosin alpha	protein-coding
peak_002002	chr10	57492023	57492888	+	0	NA	intron (NM_008297, intron 1 of 11)	intron (NM_008297, intron 1 of 11)	6070	NM_008297	15500	Mm.261395	NM_008297	ENSMUSG00000019878	Hsf2	AI661205	heat shock factor 2	protein-coding
peak_019557	chr6	30302681	30302993	+	0	NA	intron (NM_001169576, intron 1 of 4)	intron (NM_001169576, intron 1 of 4)	1702	NM_009459	22214	Mm.332967	NM_009459	ENSMUSG00000039159	Ube2h	1500009C23Rik|AI181839|AI326965|AI462483|AW227540|E2-20K|Gid3|N28148|Ubc8	ubiquitin-conjugating enzyme E2H	protein-coding
peak_024477	chr9	65209613	65209833	+	0	NA	Intergenic	(TA)n|Simple_repeat|Simple_repeat	-4967	NM_177460	214424	Mm.31129	NM_177460	ENSMUSG00000032392	Parp16	ARTD15|BC055447|C79952|PARP-16	poly (ADP-ribose) polymerase family, member 16	protein-coding
peak_017571	chr4	141060535	141060988	+	0	NA	promoter-TSS (NM_001145958)	promoter-TSS (NM_001145958)	-216	NM_001145958	230872	Mm.80685	NM_172122	ENSMUSG00000040860	Crocc	-	ciliary rootlet coiled-coil, rootletin	protein-coding
peak_007118	chr14	21830730	21831473	+	0	NA	promoter-TSS (NM_011695)	promoter-TSS (NM_011695)	-460	NM_011695	22334	Mm.262327	NM_011695	ENSMUSG00000021771	Vdac2	Vdac6|mVDAC2|mVDAC6	voltage-dependent anion channel 2	protein-coding
peak_002642	chr10	98707771	98709459	+	0	NA	Intergenic	Intergenic	-206027	NM_001359506	67972	Mm.166944	NM_026482	ENSMUSG00000019943	Atp2b1	2810442I22Rik|E130111D10Rik|Pmca1	ATPase, Ca++ transporting, plasma membrane 1	protein-coding
peak_001524	chr1	191326937	191327242	+	0	NA	intron (NM_025864, intron 1 of 7)	(TTTTG)n|Simple_repeat|Simple_repeat	1187	NM_025864	66950	Mm.236300	NM_025864	ENSMUSG00000026627	Pacc1	2310028N02Rik|AI118576|Tmem206	proton activated chloride channel 1	protein-coding
peak_000889	chr1	135132582	135132774	+	0	NA	promoter-TSS (NM_177081)	promoter-TSS (NM_177081)	-22	NM_177081	320139	Mm.258388	NM_177081	ENSMUSG00000031506	Ptpn7	BPTP-4|C920001D21Rik|HEPTP|LC-PTP|LPTP	protein tyrosine phosphatase, non-receptor type 7	protein-coding
peak_012106	chr19	8941638	8942033	+	0	NA	promoter-TSS (NM_011842)	promoter-TSS (NM_011842)	-85	NM_011842	23942	Mm.25339	NM_011842	ENSMUSG00000071646	Mta2	AW550797|Mata1l1|Mta1l1|mmta2	metastasis-associated gene family, member 2	protein-coding
peak_011663	chr18	62220002	62221143	+	0	NA	Intergenic	Intergenic	40472	NM_001013754	225609	Mm.296917	NM_001013754	ENSMUSG00000054589	Gm9949	EG225609	predicted gene 9949	protein-coding
peak_025217	chrX	13357977	13358260	+	0	NA	Intergenic	L1ME4b|LINE|L1	77096	NM_010028	13205	Mm.289662	NM_010028	ENSMUSG00000000787	Ddx3x	D1Pas1-rs2|Ddx3|Fin14	DEAD/H (Asp-Glu-Ala-Asp/His) box polypeptide 3, X-linked	protein-coding
peak_020080	chr6	88074032	88074250	+	0	NA	Intergenic	B2_Mm1t|SINE|B2	-10332	NM_133933	103963	Mm.188544	NM_133933	ENSMUSG00000030062	Rpn1	AU018702|D6Wsu137e|Rpn-1	ribophorin I	protein-coding
peak_014856	chr2	165881867	165882653	+	0	NA	promoter-TSS (NM_001281926)	promoter-TSS (NM_001281926)	18	NM_001281926	228880	Mm.227598	NM_027230	ENSMUSG00000039671	Zmynd8	1110013E22Rik|2010005I16Rik|3632413B07Rik|AI316811|AL024039|Prkcbp1|RACK7	zinc finger, MYND-type containing 8	protein-coding
peak_005213	chr12	69485999	69486528	+	0	NA	Intergenic	L2a|LINE|L2	-10713	NR_038060	76062	Mm.380755	NR_038060	ENSMUSG00000113035	5830428M24Rik	100040862|Gm3007	RIKEN cDNA 5830428M24 gene	ncRNA
peak_002902	chr10	128090570	128092693	+	0	NA	Intergenic	Intergenic	-1152	NM_054078	116848	Mm.252213	NM_054078	ENSMUSG00000040054	Baz2a	AA415431|C030005G16Rik|C78388|Tip5|Walp3|mKIAA0314	bromodomain adjacent to zinc finger domain, 2A	protein-coding
peak_003689	chr11	69757498	69760083	+	0	NA	promoter-TSS (NM_001291068)	promoter-TSS (NM_001291068)	-157	NM_001291068	20020	Mm.16533	NM_009089	ENSMUSG00000005198	Polr2a	220kDa|Rpb1|Rpo2-1	polymerase (RNA) II (DNA directed) polypeptide A	protein-coding
peak_012938	chr19	55837426	55837763	+	0	NA	intron (NM_001331150, intron 5 of 14)	intron (NM_001331150, intron 5 of 14)	-57727	NM_001142924	21416	Mm.139815	NM_009333	ENSMUSG00000024985	Tcf7l2	TCF4B|TCF4E|Tcf-4|Tcf4	transcription factor 7 like 2, T cell specific, HMG box	protein-coding
peak_005007	chr12	31654204	31654989	+	0	NA	promoter-TSS (NM_001163126)	promoter-TSS (NM_001163126)	230	NM_028002	71916	Mm.62979	NM_028002	ENSMUSG00000020648	Dus4l	2310069P03Rik|2700089B10Rik|AI482040|Pp35	dihydrouridine synthase 4-like (S. cerevisiae)	protein-coding
peak_002835	chr10	122569723	122570897	+	0	NA	promoter-TSS (NR_040616)	promoter-TSS (NR_040616)	-419	NR_040616	319272	Mm.411763	NR_040616	ENSMUSG00000112095	A130077B15Rik	-	RIKEN cDNA A130077B15 gene	ncRNA
peak_021604	chr7	58701403	58701915	+	0	NA	intron (NM_009728, intron 1 of 20)	intron (NM_009728, intron 1 of 20)	43457	NM_009728	11982	Mm.135129	NM_009728	ENSMUSG00000025324	Atp10a	Atp10c|pfatp	ATPase, class V, type 10A	protein-coding
peak_013295	chr2	24974973	24977781	+	0	NA	intron (NM_146251, intron 1 of 34)	intron (NM_146251, intron 1 of 34)	344	NM_146251	241274	Mm.389243	NM_146251	ENSMUSG00000036833	Pnpla7	BC027342|E430013P11Rik|Nre	patatin-like phospholipase domain containing 7	protein-coding
peak_007394	chr14	51853364	51853898	+	0	NA	promoter-TSS (NM_017385)	promoter-TSS (NM_017385)	-137	NM_053111	93719	Mm.221324	NM_053111	ENSMUSG00000062148	Ear6	-	eosinophil-associated, ribonuclease A family, member 6	protein-coding
peak_016462	chr4	32289897	32290159	+	0	NA	Intergenic	Intergenic	-127407	NM_001109661	12014	Mm.491223	NM_007521	ENSMUSG00000040270	Bach2	E030004N02Rik	BTB and CNC homology, basic leucine zipper transcription factor 2	protein-coding
peak_004207	chr11	97041302	97041807	+	0	NA	promoter-TSS (NM_027026)	promoter-TSS (NM_027026)	-28	NM_001357807	107732	Mm.208946	NM_026154	ENSMUSG00000001445	Mrpl10	0610040E02Rik|C78440|L10mt|MRP-L8|Rpml8	mitochondrial ribosomal protein L10	protein-coding
peak_011039	chr17	80062031	80062710	+	0	NA	promoter-TSS (NR_152119)	promoter-TSS (NR_152119)	-102	NM_144802	72692	Mm.64579	NM_144802	ENSMUSG00000024095	Hnrnpll	2510028H02Rik|2810036L13Rik|AI256697|AI852082|Hnrpll	heterogeneous nuclear ribonucleoprotein L-like	protein-coding
peak_012572	chr19	37370141	37371224	+	0	NA	Intergenic	B1_Mur3|SINE|Alu	-5700	NM_010615	16551	Mm.42203	NM_010615	ENSMUSG00000012443	Kif11	Eg5|Kif8|Kifl1|Knsl1	kinesin family member 11	protein-coding
peak_011317	chr18	25677880	25678201	+	0	NA	intron (NM_001362325, intron 2 of 12)	intron (NM_001362325, intron 2 of 12)	1708	NM_001362337	108013	Mm.266435	NM_133195	ENSMUSG00000024268	Celf4	A230070D14Rik|BRUNOL-4|Brul4|Brunol4|C130060B05Rik	CUGBP, Elav-like family member 4	protein-coding
peak_007990	chr15	25356443	25356672	+	0	NA	Intergenic	Intergenic	57207	NM_027395	70350	Mm.29586	NM_027395	ENSMUSG00000045763	Basp1	2610024P12Rik|CAP-23|CAP23|Ckap3|NAP-22|NAP22	brain abundant, membrane attached signal protein 1	protein-coding
peak_021076	chr7	16308375	16308962	+	0	NA	promoter-TSS (NM_133234)	promoter-TSS (NM_133234)	-915	NM_133234	170770	Mm.7660	NM_133234	ENSMUSG00000002083	Bbc3	PUMA|PUMA/JFY1	BCL2 binding component 3	protein-coding
peak_007353	chr14	47372960	47377961	+	0	NA	intron (NM_001145953, intron 1 of 5)	B1F|SINE|Alu	1600	NM_001145953	16854	Mm.248615	NM_010705	ENSMUSG00000050335	Lgals3	GBP|L-34|Mac-2|gal3	lectin, galactose binding, soluble 3	protein-coding
peak_011662	chr18	62192018	62192593	+	0	NA	Intergenic	Intergenic	12205	NM_001013754	225609	Mm.296917	NM_001013754	ENSMUSG00000054589	Gm9949	EG225609	predicted gene 9949	protein-coding
peak_000111	chr1	36064817	36065408	+	0	NA	Intergenic	Intergenic	-3288	NM_015818	50785	Mm.213566	NM_015818	ENSMUSG00000045216	Hs6st1	6Ost1	heparan sulfate 6-O-sulfotransferase 1	protein-coding
peak_011140	chr17	87305917	87306239	+	0	NA	intron (NM_028639, intron 3 of 19)	PB1D10|SINE|Alu	23192	NM_028639	225049	Mm.77396	NM_028639	ENSMUSG00000036918	Ttc7	1110035E02Rik|1700007L07Rik|Ttc7a|fsn|hea	tetratricopeptide repeat domain 7	protein-coding
peak_024652	chr9	77918721	77919628	+	0	NA	intron (NM_134255, intron 1 of 7)	intron (NM_134255, intron 1 of 7)	1809	NM_134255	68801	Mm.430736	NM_134255	ENSMUSG00000032349	Elovl5	1110059L23Rik|AI747313|AU043003|HELO1	ELOVL family member 5, elongation of long chain fatty acids (yeast)	protein-coding
peak_011412	chr18	37842688	37843009	+	0	NA	TTS (NM_033575)	TTS (NM_033575)	11812	NR_105945	102465592		NR_105945	ENSMUSG00000098706	Mir6979	Gm27524|mmu-mir-6979	microRNA 6979	ncRNA
peak_009166	chr16	11908705	11909677	+	0	NA	intron (NR_033509, intron 2 of 2)	CpG	232	NM_146067	223978	Mm.86360	NM_146067	ENSMUSG00000065979	Cpped1	C530044N13Rik	calcineurin-like phosphoesterase domain containing 1	protein-coding
peak_008065	chr15	36283062	36283331	+	0	NA	promoter-TSS (NM_013923)	promoter-TSS (NM_013923)	-49	NM_001357631	30945	Mm.5181	NM_013923	ENSMUSG00000022280	Rnf19a	AA032313|Dorfin|Rnf19|UIP117|Ubce7ip2|XYbp	ring finger protein 19A	protein-coding
peak_006535	chr13	56599356	56600074	+	0	NA	Intergenic	Intergenic	-9871	NM_009369	21810	Mm.14455	NM_009369	ENSMUSG00000035493	Tgfbi	68kDa|AI181842|AI747162|Beta-ig|big-h3	transforming growth factor, beta induced	protein-coding
peak_021306	chr7	28962410	28962823	+	0	NA	promoter-TSS (NM_021895)	promoter-TSS (NM_021895)	-284	NM_001360548	60595	Mm.81144	NM_021895	ENSMUSG00000054808	Actn4	C77391	actinin alpha 4	protein-coding
peak_014213	chr2	121414425	121414930	+	0	NA	promoter-TSS (NM_153075)	promoter-TSS (NM_153075)	775	NM_007952	14827	Mm.263177	NM_007952	ENSMUSG00000027248	Pdia3	58kDa|ERp57|ERp60|ERp61|Erp|Grp58|PDI|PDI-Q2|PI-PLC|PLC[a]|Plca	protein disulfide isomerase associated 3	protein-coding
peak_001416	chr1	181150579	181151108	+	0	NA	promoter-TSS (NM_030131)	promoter-TSS (NM_030131)	-88	NM_030131	98417	Mm.38229	NM_030131	ENSMUSG00000062169	Cnih4	AI647760|AW050376|CNIH-4|D530030D03Rik|E430023H19Rik|HSPC163	cornichon family AMPA receptor auxiliary protein 4	protein-coding
peak_010975	chr17	71475179	71475560	+	0	NA	promoter-TSS (NM_028887)	promoter-TSS (NM_028887)	-26	NM_028887	74355	Mm.194450	NM_028887	ENSMUSG00000024054	Smchd1	4931400A14Rik|AW554188|MommeD1|mKIAA0650	SMC hinge domain containing 1	protein-coding
peak_021913	chr7	81859654	81862880	+	0	NA	intron (NR_111910, intron 1 of 7)	intron (NR_111910, intron 1 of 7)	-1420	NM_001291282	107769	Mm.221412	NM_145375	ENSMUSG00000038623	Tm6sf1	AI428514|BC023123|C630016D09Rik	transmembrane 6 superfamily member 1	protein-coding
peak_003473	chr11	55461015	55461667	+	0	NA	promoter-TSS (NM_009720)	promoter-TSS (NM_009720)	-133	NM_009720	11927	Mm.217759	NM_009720	ENSMUSG00000018585	Atox1	AI256639|Atx1	antioxidant 1 copper chaperone	protein-coding
peak_008883	chr15	99074817	99075095	+	0	NA	promoter-TSS (NM_001162506)	promoter-TSS (NM_001162506)	-17	NM_001162506	78733	Mm.124905	NM_030159	ENSMUSG00000032783	Troap	AW476063|E130301L11Rik|tastin	trophinin associated protein	protein-coding
peak_016106	chr3	127948841	127949327	+	0	NA	intron (NR_040552, intron 4 of 4)	intron (NR_040552, intron 4 of 4)	32913	NR_040552	329753	Mm.119720	NR_040552	ENSMUSG00000104763	9830132P13Rik	9830132P13	RIKEN cDNA 9830132P13 gene	ncRNA
peak_005517	chr12	85757350	85757681	+	0	NA	intron (NM_145447, intron 1 of 9)	intron (NM_145447, intron 1 of 9)	10976	NM_145447	217721	Mm.301076	NM_145447	ENSMUSG00000034258	Flvcr2	CCT|Mfsd7c	feline leukemia virus subgroup C cellular receptor 2	protein-coding
peak_000868	chr1	134106743	134107070	+	0	NA	Intergenic	Intergenic	-4336	NM_001284525	71884	Mm.328268	NM_027979	ENSMUSG00000026450	Chit1	2300002L19Rik	chitinase 1 (chitotriosidase)	protein-coding
peak_015566	chr3	88455421	88455875	+	0	NA	5' UTR (NM_013658, exon 1 of 15)	5' UTR (NM_013658, exon 1 of 15)	113	NM_013658	20351	Mm.439752	NM_013658	ENSMUSG00000028064	Sema4a	AI132332|SemB|Semab	sema domain, immunoglobulin domain (Ig), transmembrane domain (TM) and short cytoplasmic domain, (semaphorin) 4A	protein-coding
peak_014909	chr2	167502886	167503270	+	0	NA	promoter-TSS (NM_001360930)	promoter-TSS (NM_001360930)	-365	NR_153838	81018	Mm.22225	NM_030743	ENSMUSG00000006418	Rnf114	1110008J21Rik|AI225886|AW549494|Zfp228|Zfp313|Znf228	ring finger protein 114	protein-coding
peak_010158	chr17	21534474	21534975	+	0	NA	promoter-TSS (NM_144515)	promoter-TSS (NM_144515)	-815	NM_144515	22710	Mm.296100	NM_144515	ENSMUSG00000051341	Zfp52	KRAB11|Zfp-52|Zfp76|mszf23-2|mszf24|mszf34|mszf75|zfec29	zinc finger protein 52	protein-coding
peak_018338	chr5	66088986	66089276	+	0	NA	intron (NM_178446, intron 2 of 6)	intron (NM_178446, intron 2 of 6)	9048	NM_139065	245945	Mm.36863	NM_139065	ENSMUSG00000070780	Rbm47	9530077J19Rik	RNA binding motif protein 47	protein-coding
peak_001396	chr1	180416487	180417444	+	0	NA	intron (NM_001081175, intron 4 of 7)	intron (NM_001081175, intron 4 of 7)	66539	NM_001081227	381310	Mm.44791	NM_001081227	ENSMUSG00000053963	Stum	6330403A02Rik|Gm10001|R75555	mechanosensory transduction mediator	protein-coding
peak_021722	chr7	74684013	74684356	+	0	NA	Intergenic	MTD|LTR|ERVL-MaLR	-129404	NM_001038643	108116	Mm.425467	NM_023908	ENSMUSG00000025790	Slco3a1	5830414C08Rik|Anr1|MJAM|OATP-D|R75096|Slc21a11	solute carrier organic anion transporter family, member 3a1	protein-coding
peak_007060	chr14	19976703	19977175	+	0	NA	promoter-TSS (NM_001285911)	promoter-TSS (NM_001285911)	-246	NM_001285911	14702	Mm.41737	NM_010315	ENSMUSG00000043004	Gng2	-	guanine nucleotide binding protein (G protein), gamma 2	protein-coding
peak_021650	chr7	64279330	64280617	+	0	NA	Intergenic	Intergenic	-7697	NM_172742	233315	Mm.214959	NM_172742	ENSMUSG00000030522	Mtmr10	BB128963|C79734	myotubularin related protein 10	protein-coding
peak_023332	chr8	84193314	84194330	+	0	NA	Intergenic	B3A|SINE|B2	-14696	NR_029740	387216		NR_029740	ENSMUSG00000065611	Mir23a	Mirn23a|mir-23a|mmu-mir-23a	microRNA 23a	ncRNA
peak_010679	chr17	44701951	44703740	+	0	NA	intron (NM_001146038, intron 5 of 8)	B4|SINE|B4	33331	NM_001271631	12393	Mm.391013	NM_009820	ENSMUSG00000039153	Runx2	AML3|Cbf|Cbfa-1|Cbfa1|LS3|Osf2|PEBP2aA|Pebp2a1|Pebpa2a	runt related transcription factor 2	protein-coding
peak_002496	chr10	93163254	93163654	+	0	NA	TTS (NR_035452)	TTS (NR_035452)	669	NR_035452	100316689		NR_035452	ENSMUSG00000089214	Mir1931	mir-1931|mmu-mir-1931	microRNA 1931	ncRNA
peak_021420	chr7	35334769	35335885	+	0	NA	intron (NM_027897, intron 1 of 14)	intron (NM_027897, intron 1 of 14)	1090	NM_027897	52428	Mm.286600	NM_027897	ENSMUSG00000030494	Rhpn2	1300002E07Rik|AA536890|C85860|D7Ertd784e	rhophilin, Rho GTPase binding protein 2	protein-coding
peak_003254	chr11	34053206	34054866	+	0	NA	intron (NM_010696, intron 2 of 20)	intron (NM_010696, intron 2 of 20)	7108	NM_010696	16822	Mm.265350	NM_010696	ENSMUSG00000002699	Lcp2	AI323664|BB161688|SLP-76|SLP76|m1Khoe|twm	lymphocyte cytosolic protein 2	protein-coding
peak_013788	chr2	70877262	70878185	+	0	NA	Intergenic	MLT1A|LTR|ERVL-MaLR	-52243	NR_156420	228012	Mm.136511	NM_172664	ENSMUSG00000041997	Tlk1	4930545J15Rik	tousled-like kinase 1	protein-coding
peak_008134	chr15	40013602	40015511	+	0	NA	Intergenic	Intergenic	-30632	NR_155348	102636079	Mm.421381	NR_155348	ENSMUSG00000115142	Gm33251	-	predicted gene, 33251	ncRNA
peak_023115	chr8	69006886	69007609	+	0	NA	Intergenic	Intergenic	-81489	NM_007509	11966	Mm.249096	NM_007509	ENSMUSG00000006273	Atp6v1b2	AI194269|AI790362|Atp6b2|HO57|R74844	ATPase, H+ transporting, lysosomal V1 subunit B2	protein-coding
peak_010749	chr17	47510886	47511516	+	0	NA	intron (NM_001081635, intron 1 of 6)	intron (NM_001081635, intron 1 of 6)	6150	NM_001081635	12445	Mm.27291	NM_007632	ENSMUSG00000034165	Ccnd3	9230106B05Rik|AA682053|AL024085|AW146355|C78795	cyclin D3	protein-coding
peak_022063	chr7	98904060	98904699	+	0	NA	intron (NM_178635, intron 14 of 14)	ID_B1|SINE|B4	65534	NM_001285795	22411	Mm.22182	NM_009519	ENSMUSG00000015957	Wnt11	-	wingless-type MMTV integration site family, member 11	protein-coding
peak_001279	chr1	171440157	171440915	+	0	NA	intron (NM_172647, intron 1 of 9)	intron (NM_172647, intron 1 of 9)	2975	NM_172647	16456	Mm.294882	NM_172647	ENSMUSG00000038235	F11r	9130004G24|AA638916|ESTM33|JAM|JAM-1|JAM-A|Jcam|Jcam1|Ly106	F11 receptor	protein-coding
peak_009331	chr16	24199096	24199525	+	0	NA	Intergenic	MIRc|SINE|MIR	-116620	NR_155457	108168278	Mm.417246	NR_155457		Gm46545	-	predicted gene, 46545	ncRNA
peak_000542	chr1	85977683	85979332	+	0	NA	Intergenic	Intergenic	-17452	NM_001033290	227326	Mm.244158	NM_001033290	ENSMUSG00000049608	Gpr55	CTFL|Gm218|Lpir1	G protein-coupled receptor 55	protein-coding
peak_012299	chr19	16122190	16123469	+	0	NA	Intergenic	Lx8|LINE|L1	-9855	NM_008139	14682	Mm.439701	NM_008139	ENSMUSG00000024639	Gnaq	1110005L02Rik|6230401I02Rik|AA408290|AW060788|Dsk1|Dsk10|Galphaq|Gq|GqI	guanine nucleotide binding protein, alpha q polypeptide	protein-coding
peak_012518	chr19	32388710	32388960	+	0	NA	promoter-TSS (NR_033198)	promoter-TSS (NR_033198)	-323	NM_144792	208449	Mm.329810	NM_144792	ENSMUSG00000040451	Sgms1	9530058O11Rik|AI841905|C80702|Mob|Sms1|Sor1|Tmem23	sphingomyelin synthase 1	protein-coding
peak_019242	chr5	142463467	142464130	+	0	NA	promoter-TSS (NM_172725)	promoter-TSS (NM_172725)	-133	NM_172725	231855	Mm.78250	NM_172725	ENSMUSG00000039623	Ap5z1	C330006K01Rik	adaptor-related protein complex 5, zeta 1 subunit	protein-coding
peak_013475	chr2	32237470	32237695	+	0	NA	intron (NM_145145, intron 2 of 19)	intron (NM_145145, intron 2 of 19)	942	NM_145145	99011	Mm.31192	NM_145145	ENSMUSG00000039254	Pomt1	AI505244	protein-O-mannosyltransferase 1	protein-coding
peak_023217	chr8	71747127	71747414	+	0	NA	Intergenic	Intergenic	-21589	NR_028267	74015	Mm.22025	NM_028715	ENSMUSG00000070000	Fcho1	3322402E17Rik|N28152	FCH domain only 1	protein-coding
peak_013722	chr2	60288348	60290139	+	0	NA	Intergenic	Intergenic	-4759	NM_001290660	66205	Mm.227281	NM_025422	ENSMUSG00000060703	Cd302	1110055L24Rik|AI159627	CD302 antigen	protein-coding
peak_023543	chr8	106561136	106561608	+	0	NA	Intergenic	Intergenic	-25771	NR_045470	68692	Mm.416843	NR_045470	ENSMUSG00000099139	1110028F18Rik	-	RIKEN cDNA 1110028F18 gene	ncRNA
peak_013004	chr19	58838534	58838965	+	0	NA	intron (NM_001327998, intron 2 of 12)	intron (NM_001327998, intron 2 of 12)	22235	NM_175199	73442	Mm.39739	NM_175199	ENSMUSG00000025092	Hspa12a	1700063D12Rik|AI118035|AI840429|AW048913|AW556406|D5Mgi40|Gm19925|mKIAA0417	heat shock protein 12A	protein-coding
peak_013451	chr2	31082705	31083004	+	0	NA	intron (NM_001038700, intron 6 of 14)	intron (NM_001038700, intron 6 of 14)	13646	NM_001177650	14269	Mm.52297	NM_019406	ENSMUSG00000075415	Fnbp1	1110057E06Rik|2210010H06Rik|FBP1|Fbp17	formin binding protein 1	protein-coding
peak_021338	chr7	30280379	30281103	+	0	NA	promoter-TSS (NR_152437)	promoter-TSS (NR_152437)	-320	NR_152437	233064	Mm.271677	NM_146186	ENSMUSG00000037020	Wdr62	2310038K02Rik|b2b1508Clo	WD repeat domain 62	protein-coding
peak_019895	chr6	67376177	67376551	+	0	NA	promoter-TSS (NM_008354)	promoter-TSS (NM_008354)	-176	NM_008354	16162	Mm.188337	NM_008354	ENSMUSG00000018341	Il12rb2	A930027I18Rik|IL-12RB2|Ifnm	interleukin 12 receptor, beta 2	protein-coding
peak_006770	chr13	94805470	94805936	+	0	NA	intron (NM_009321, intron 1 of 3)	intron (NM_009321, intron 1 of 3)	16783	NM_009321	21371	Mm.379025	NM_009321	ENSMUSG00000042043	Tbca	Tbca13	tubulin cofactor A	protein-coding
peak_025375	chrX	152232292	152232718	+	0	NA	promoter-TSS (NM_013668)	promoter-TSS (NM_013668)	-722	NM_013668	20591	Mm.142655	NM_013668	ENSMUSG00000025332	Kdm5c	D930009K15Rik|Jarid1c|Smcx|mKIAA0234	lysine (K)-specific demethylase 5C	protein-coding
peak_013409	chr2	29771665	29772895	+	0	NA	Intergenic	Intergenic	10752	NM_001177392	433416	Mm.330112	NM_001034887	ENSMUSG00000075425	Gm13547	-	predicted gene 13547	protein-coding
peak_004346	chr11	101001173	101002167	+	0	NA	Intergenic	Intergenic	-7771	NM_016920	11975	Mm.340818	NM_016920	ENSMUSG00000019302	Atp6v0a1	AA959968|ATP6a1|Atp6n1|Atp6n1a|Atpv0a1|Vpp-1|Vpp1	ATPase, H+ transporting, lysosomal V0 subunit A1	protein-coding
peak_010571	chr17	35122605	35122953	+	0	NA	promoter-TSS (NM_032460)	promoter-TSS (NM_032460)	-173	NM_032460	81845	Mm.7405	NM_032460	ENSMUSG00000092417	Gpank1	Bat-4|Bat4|D17H6S54E|G5	G patch domain and ankyrin repeats 1	protein-coding
peak_007276	chr14	37134433	37134911	+	0	NA	intron (NM_078478, intron 1 of 8)	intron (NM_078478, intron 1 of 8)	467	NM_001199122	66092	Mm.182912	NM_078478	ENSMUSG00000041028	Ghitm	1010001P14Rik|C77840|MICS1|PTD010|Tmbim5	growth hormone inducible transmembrane protein	protein-coding
peak_003715	chr11	70015029	70015592	+	0	NA	exon (NM_017366, exon 1 of 20)	exon (NM_017366, exon 1 of 20)	118	NM_017366	11370	Mm.18630	NM_017366	ENSMUSG00000018574	Acadvl	vlcad	acyl-Coenzyme A dehydrogenase, very long chain	protein-coding
peak_010578	chr17	35185693	35186462	+	0	NA	intron (NM_010734, intron 3 of 3)	ID_B1|SINE|B4	2363	NM_010734	16988	Mm.19379	NM_010734	ENSMUSG00000073412	Lst1	B144	leukocyte specific transcript 1	protein-coding
peak_011230	chr18	6489991	6490281	+	0	NA	TTS (NR_035446)	TTS (NR_035446)	510	NR_035446	100316773		NR_035446	ENSMUSG00000084514	Mir1893	Mirn1893|mmu-mir-1893	microRNA 1893	ncRNA
peak_021616	chr7	63896761	63897699	+	0	NA	intron (NM_021366, intron 1 of 1)	intron (NM_021366, intron 1 of 1)	-19627	NM_001256311	381994	Mm.425466	NM_001256311	ENSMUSG00000095061	E030018B13Rik	Gm1697	RIKEN cDNA E030018B13 gene	protein-coding
peak_018249	chr5	52116772	52117479	+	0	NA	Intergenic	Intergenic	18892	NR_105845	102466648		NR_105845	ENSMUSG00000098726	Mir6417	Gm27334|mmu-mir-6417	microRNA 6417	ncRNA
peak_008048	chr15	34335855	34336878	+	0	NA	intron (NM_001358780, intron 2 of 18)	intron (NM_001358780, intron 2 of 18)	21506	NM_001256161	77358	Mm.402759	NM_001256161	ENSMUSG00000094447	9430069I07Rik	-	RIKEN cDNA 9430069I07 gene	protein-coding
peak_016803	chr4	63589529	63590994	+	0	NA	Intergenic	L1M4|LINE|L1	10503	NM_001354647	670833	Mm.32213	NM_001354647	ENSMUSG00000084782	Gm11213	-	predicted gene 11213	protein-coding
peak_017858	chr5	3495386	3496363	+	0	NA	intron (NM_009873, intron 5 of 7)	L1MC4|LINE|L1	-47959	NM_001042501	68152	Mm.240265	NM_026583	ENSMUSG00000058503	Fam133b	2900022K02Rik|5830415L20Rik	family with sequence similarity 133, member B	protein-coding
peak_018331	chr5	65990043	65991039	+	0	NA	intron (NR_027961, intron 4 of 6)	intron (NR_027961, intron 4 of 6)	13744	NR_027961	231253	Mm.436542	NM_177679	ENSMUSG00000054598	9130230L23Rik	-	RIKEN cDNA 9130230L23 gene	ncRNA
peak_014436	chr2	131478625	131479673	+	0	NA	Intergenic	MTC|LTR|ERVL-MaLR	-12713	NM_001177834	228608	Mm.136586	NM_145533	ENSMUSG00000027333	Smox	B130066H01Rik|PAO|PAOh1|SMO	spermine oxidase	protein-coding
peak_003829	chr11	75565565	75567856	+	0	NA	intron (NM_001199284, intron 9 of 13)	intron (NM_001199284, intron 9 of 13)	15281	NR_039553	100628624		NR_039553	ENSMUSG00000093100	Mir3971	mmu-mir-3971|mu-mir-3971	microRNA 3971	ncRNA
peak_005309	chr12	76304852	76305891	+	0	NA	intron (NM_138745, intron 21 of 27)	ORR1B1|LTR|ERVL-MaLR	-19520	NM_001101471	238276	Mm.311452	NM_001101471	ENSMUSG00000021057	Akap5	3526401B18Rik|AKAP 150|AKAP-5|AKAP150|BB098886|Gm258|P150	A kinase (PRKA) anchor protein 5	protein-coding
peak_009301	chr16	22651725	22651971	+	0	NA	intron (NM_001346673, intron 1 of 23)	MIRb|SINE|MIR	5383	NM_138650	110197	Mm.194986	NM_138650	ENSMUSG00000022861	Dgkg	2900055E17Rik|90kDa|AI854428|Dagk3|E430001K23Rik|mKIAA4131	diacylglycerol kinase, gamma	protein-coding
peak_009212	chr16	17146548	17146971	+	0	NA	promoter-TSS (NM_026940)	promoter-TSS (NM_026940)	-208	NM_026940	69101	Mm.101656	NM_026940	ENSMUSG00000041774	Ydjc	1810015A11Rik|4930521M19Rik	YdjC homolog (bacterial)	protein-coding
peak_008787	chr15	91672952	91673177	+	0	NA	promoter-TSS (NM_025730)	promoter-TSS (NM_025730)	-160	NM_025730	66725	Mm.37558	NM_025730	ENSMUSG00000036273	Lrrk2	4921513O20Rik|9330188B09Rik|AW561911|D630001M17Rik|Gm927|cI-46	leucine-rich repeat kinase 2	protein-coding
peak_005567	chr12	91765888	91766854	+	0	NA	intron (NM_175367, intron 1 of 6)	intron (NM_175367, intron 1 of 6)	20065	NM_175367	108800	Mm.23125	NM_175367	ENSMUSG00000020961	Ston2	4933401N24Rik|AI425999|AW544599	stonin 2	protein-coding
peak_002334	chr10	80701852	80702397	+	0	NA	promoter-TSS (NM_027829)	promoter-TSS (NM_027829)	-304	NM_172457	208228	Mm.49309	NM_172457	ENSMUSG00000003348	Mob3a	5330417K06Rik|A630029F06|AV218468|Mobkl2a	MOB kinase activator 3A	protein-coding
peak_013814	chr2	72351359	72351808	+	0	NA	intron (NM_023057, intron 2 of 19)	intron (NM_023057, intron 2 of 19)	65882	NM_178084	65964	Mm.304143	NM_023057	ENSMUSG00000004085	Map3k20	AV006891|B230120H23Rik|HCCS-4|MLTK|MLTKalpha|MLTKbeta|Zak	mitogen-activated protein kinase kinase kinase 20	protein-coding
peak_006974	chr13	112990277	112990801	+	0	NA	3' UTR (NM_001081062, exon 3 of 3)	3' UTR (NM_001081062, exon 3 of 3)	2737	NM_001081062	218630	Mm.25457	NM_001081062	ENSMUSG00000042417	Ccno	C86987|Ccnu|E130318K11|UDG2|Ung2	cyclin O	protein-coding
peak_008766	chr15	90679695	90680355	+	0	NA	promoter-TSS (NM_025815)	promoter-TSS (NM_025815)	-637	NM_001357979	66871	Mm.290991	NM_025815	ENSMUSG00000052560	Cpne8	1200003E11Rik|1500031E20Rik	copine VIII	protein-coding
peak_005782	chr12	111386202	111387863	+	0	NA	Intergenic	Intergenic	-9314	NM_183016	217866	Mm.27397	NM_183016	ENSMUSG00000021279	Cdc42bpb	MRCKb	CDC42 binding protein kinase beta	protein-coding
peak_021055	chr7	16099173	16099432	+	0	NA	intron (NM_025898, intron 1 of 10)	intron (NM_025898, intron 1 of 10)	722	NM_025898	108124	Mm.104540	NM_025898	ENSMUSG00000006024	Napa	1500039N14Rik|AW209189|RA81|SNAP-alpha|SNAPA|SNARE|a-SNAP|hyh	N-ethylmaleimide sensitive fusion protein attachment protein alpha	protein-coding
peak_013831	chr2	73386409	73388197	+	0	NA	promoter-TSS (NM_001190297)	promoter-TSS (NM_001190297)	-823	NM_001276444	68526	Mm.451014	NM_001080707	ENSMUSG00000041762	Gpr155	1110017O10Rik|DEPDC3|F730029F15Rik|PGR22	G protein-coupled receptor 155	protein-coding
peak_024126	chr9	41058819	41059380	+	0	NA	intron (NM_176860, intron 1 of 13)	intron (NM_176860, intron 1 of 13)	20407	NM_001357412	72828	Mm.133615	NM_176860	ENSMUSG00000032020	Ubash3b	2810457I06Rik|BB125008|STS-1|TULA-2|p70	ubiquitin associated and SH3 domain containing, B	protein-coding
peak_011285	chr18	12640476	12641108	+	0	NA	Intergenic	Intergenic	-2741	NM_028341	72747	Mm.52526	NM_028341	ENSMUSG00000024424	Ttc39c	1700008N02Rik|2810439F02Rik	tetratricopeptide repeat domain 39C	protein-coding
peak_024350	chr9	57439511	57440302	+	0	NA	promoter-TSS (NM_001357913)	promoter-TSS (NM_001357913)	-170	NM_001357912	66812	Mm.250508	NM_176831	ENSMUSG00000063849	Ppcdc	1810057I13Rik|8430432M10Rik	phosphopantothenoylcysteine decarboxylase	protein-coding
peak_017874	chr5	4593673	4593922	+	0	NA	Intergenic	Intergenic	164419	NM_021457	14362	Mm.246003	NM_021457	ENSMUSG00000044674	Fzd1	AW227548|FZ-1|Fz1	frizzled class receptor 1	protein-coding
peak_011471	chr18	39666005	39666903	+	0	NA	Intergenic	Intergenic	-107043	NM_011033	18459	Mm.9493	NM_011033	ENSMUSG00000051732	Pabpc2	Pabp|Pabp+|Pabp2	poly(A) binding protein, cytoplasmic 2	protein-coding
peak_000035	chr1	13426479	13426828	+	0	NA	Intergenic	Intergenic	-52570	NM_008678	17978	Mm.2537	NM_008678	ENSMUSG00000005886	Ncoa2	D1Ertd433e|GRIP-1|Grip1|KAT13C|NCoA-2|SRC-2|TIF2|bHLHe75	nuclear receptor coactivator 2	protein-coding
peak_017287	chr4	129894661	129895183	+	0	NA	Intergenic	B1_Mus1|SINE|Alu	-11304	NR_045190	319894	Mm.59196	NR_045190	ENSMUSG00000086369	E330017L17Rik	-	RIKEN cDNA E330017L17 gene	ncRNA
peak_019440	chr6	7844402	7844615	+	0	NA	promoter-TSS (NM_052993)	promoter-TSS (NM_052993)	-716	NM_052993	94192	Mm.102752	NM_052993	ENSMUSG00000042460	C1galt1	2210410E06Rik|AV284120|T-synthase	core 1 synthase, glycoprotein-N-acetylgalactosamine 3-beta-galactosyltransferase, 1	protein-coding
peak_015366	chr3	57533240	57534910	+	0	NA	intron (NM_133784, intron 2 of 6)	intron (NM_133784, intron 2 of 6)	41801	NM_133784	97064	Mm.405029	NM_133784	ENSMUSG00000027803	Wwtr1	2310058J06Rik|2610021I22Rik|C78399|Taz	WW domain containing transcription regulator 1	protein-coding
peak_024132	chr9	41087753	41088707	+	0	NA	intron (NM_176860, intron 1 of 13)	L2b|LINE|L2	-8724	NM_001357412	72828	Mm.133615	NM_176860	ENSMUSG00000032020	Ubash3b	2810457I06Rik|BB125008|STS-1|TULA-2|p70	ubiquitin associated and SH3 domain containing, B	protein-coding
peak_005663	chr12	102333603	102334033	+	0	NA	intron (NM_177620, intron 3 of 9)	intron (NM_177620, intron 3 of 9)	50177	NM_001161365	217835	Mm.24145	NM_177620	ENSMUSG00000044456	Rin3	6430500K07|C86933	Ras and Rab interactor 3	protein-coding
peak_009482	chr16	35055638	35056260	+	0	NA	intron (NM_023587, intron 3 of 6)	MTE2a|LTR|ERVL-MaLR	33528	NM_023587	70757	Mm.27286	NM_023587	ENSMUSG00000035376	Hacd2	6330408J20Rik|AI255777|AI481689|Hcad2|Ptplb	3-hydroxyacyl-CoA dehydratase 2	protein-coding
peak_007620	chr14	66240095	66242170	+	0	NA	intron (NM_172498, intron 1 of 29)	intron (NM_172498, intron 1 of 29)	-27308	NM_001360233	19229	Mm.21613	NM_172498	ENSMUSG00000059456	Ptk2b	CADTK|CAKB|CAKbeta|E430023O05Rik|FADK2|FAK2|PYK2|Raftk	PTK2 protein tyrosine kinase 2 beta	protein-coding
peak_006870	chr13	101693723	101694351	+	0	NA	intron (NM_001077495, intron 7 of 15)	intron (NM_001077495, intron 7 of 15)	-1407	NM_001024955	18708	Mm.259333	NM_001024955	ENSMUSG00000041417	Pik3r1	PI3K|p50alpha|p55alpha|p85alpha	phosphoinositide-3-kinase regulatory subunit 1	protein-coding
peak_005642	chr12	101974343	101974748	+	0	NA	Intergenic	Intergenic	-1429	NM_016856	51786	Mm.716	NM_016856	ENSMUSG00000041781	Cpsf2	100kDa|2610024B04Rik|AI662483|Cpsf|MCPSF|mKIAA1367	cleavage and polyadenylation specific factor 2	protein-coding
peak_013931	chr2	84714901	84716574	+	0	NA	promoter-TSS (NM_144887)	promoter-TSS (NM_144887)	-573	NM_144887	228136	Mm.288508	NM_144887	ENSMUSG00000034075	Zdhhc5	1110032A17Rik|AI451382|Zisp	zinc finger, DHHC domain containing 5	protein-coding
peak_005224	chr12	70227273	70228138	+	0	NA	promoter-TSS (NM_133198)	promoter-TSS (NM_133198)	-22	NM_133198	110095	Mm.256926	NM_133198	ENSMUSG00000021069	Pygl	-	liver glycogen phosphorylase	protein-coding
peak_004707	chr11	117413262	117413522	+	0	NA	promoter-TSS (NR_132097)	promoter-TSS (NR_132097)	-997	NR_132097	105827746	Mm.388009	NR_132097	ENSMUSG00000086588	Gm11729	-	predicted gene 11729	ncRNA
peak_004586	chr11	115000758	115001221	+	0	NA	intron (NM_134158, intron 1 of 3)	intron (NM_134158, intron 1 of 3)	891	NM_134158	140497	Mm.2699	NM_134158	ENSMUSG00000044811	Cd300c2	CLM-4|CLM4|Cd300c|Cd300d|DIgR1|Igsf7|Lmir2|MAIR-II	CD300C molecule 2	protein-coding
peak_021900	chr7	81523421	81524202	+	0	NA	intron (NR_160675, intron 1 of 3)	intron (NR_160675, intron 1 of 3)	261	NR_045299	100504421	Mm.217071	NR_045299	ENSMUSG00000097277	2900076A07Rik	WI1-1616M8.2	RIKEN cDNA 2900076A07 gene	ncRNA
peak_005822	chr12	113146025	113147236	+	0	NA	Intergenic	Intergenic	-5382	NM_007763	12925	Mm.272368	NM_007763	ENSMUSG00000006360	Crip1	CRHP|CRP1|Crip	cysteine-rich protein 1 (intestinal)	protein-coding
peak_025349	chrX	129781972	129782245	+	0	NA	intron (NM_172493, intron 1 of 26)	intron (NM_172493, intron 1 of 26)	32366	NM_172493	54004	Mm.10763	NM_017398	ENSMUSG00000034480	Diaph2	Dia3|Diap2|Drf2|E430022I22Rik	diaphanous related formin 2	protein-coding
peak_021691	chr7	68656137	68657031	+	0	NA	Intergenic	Lx7|LINE|L1	38128	NR_003648	384639	Mm.261760	NM_001013781		Gm5334	EG384639	tetraspanin 7 pseudogene	pseudo
peak_015397	chr3	59228314	59229531	+	0	NA	intron (NM_177855, intron 16 of 43)	intron (NM_177855, intron 16 of 43)	-18040	NM_028808	74191	Mm.90067	NM_028808	ENSMUSG00000036362	P2ry13	2010001L06Rik|GPCR1|GPR94|Gpr86|P2Y13|P2yr13|SP174	purinergic receptor P2Y, G-protein coupled 13	protein-coding
peak_009691	chr16	55972723	55973878	+	0	NA	promoter-TSS (NM_173026)	promoter-TSS (NM_173026)	-504	NM_173026	271377	Mm.282814	NM_173026	ENSMUSG00000022601	Zbtb11	9230110G02Rik|ZNF-U69274	zinc finger and BTB domain containing 11	protein-coding
peak_008808	chr15	95906994	95907184	+	0	NA	intron (NM_175344, intron 3 of 19)	intron (NM_175344, intron 3 of 19)	-77017	NR_155276	102634389	Mm.440563	NR_155276	ENSMUSG00000078648	LOC102634389	-	uncharacterized LOC102634389	ncRNA
peak_004866	chr12	4916176	4916891	+	0	NA	promoter-TSS (NM_001362349)	promoter-TSS (NM_001362349)	-820	NM_001362349	320817	Mm.210966	NM_001099628	ENSMUSG00000052812	Atad2b	1110014E10Rik|BC032887|C79189|D530031C13Rik	ATPase family, AAA domain containing 2B	protein-coding
peak_017766	chr4	152009845	152010766	+	0	NA	intron (NM_001033352, intron 1 of 3)	intron (NM_001033352, intron 1 of 3)	1414	NM_001033352	242785	Mm.22306	NM_001033352	ENSMUSG00000073700	Klhl21	1810045K06Rik|D330008A20|mKIAA0469	kelch-like 21	protein-coding
peak_019008	chr5	129929878	129930787	+	0	NA	Intergenic	Intergenic	-11777	NM_001001327	69568	Mm.288718	NM_027121	ENSMUSG00000066735	Vkorc1l1	2310024K08Rik	vitamin K epoxide reductase complex, subunit 1-like 1	protein-coding
peak_019537	chr6	29272315	29273019	+	0	NA	promoter-TSS (NM_023516)	promoter-TSS (NM_023516)	41	NM_023516	69573	Mm.45161	NM_023516	ENSMUSG00000043421	Hilpda	2310016C08Rik|AW049004|Hig2	hypoxia inducible lipid droplet associated	protein-coding
peak_013495	chr2	32694093	32694442	+	0	NA	promoter-TSS (NM_010236)	promoter-TSS (NM_010236)	-92	NM_010236	14287	Mm.3830	NM_010236	ENSMUSG00000009566	Fpgs	AA408187	folylpolyglutamyl synthetase	protein-coding
peak_003767	chr11	70790920	70791194	+	0	NA	3' UTR (NM_001045526, exon 5 of 5)	3' UTR (NM_001045526, exon 5 of 5)	21504	NM_001045526	327957	Mm.164325	NM_001045526	ENSMUSG00000057135	Scimp	A430084P05Rik	SLP adaptor and CSK interacting membrane protein	protein-coding
peak_022980	chr8	40633408	40634417	+	0	NA	intron (NM_001040699, intron 1 of 13)	intron (NM_001040699, intron 1 of 13)	880	NM_001040699	54384	Mm.294871	NM_019433	ENSMUSG00000039431	Mtmr7	-	myotubularin related protein 7	protein-coding
peak_004784	chr11	120484362	120484751	+	0	NA	promoter-TSS (NM_027204)	promoter-TSS (NM_027204)	-81	NM_027204	56282	Mm.133851	NM_027204	ENSMUSG00000039640	Mrpl12	0610034O11Rik|1500031N16Rik|L12mt|MRP-L12|Rpml12	mitochondrial ribosomal protein L12	protein-coding
peak_023253	chr8	73849644	73850212	+	0	NA	Intergenic	Intergenic	-496388	NM_001317391	16795	Mm.324371	NM_010687	ENSMUSG00000004383	Large1	BPFD#36|Gyltl1a|Large|Mbp-1|Mbp1|enr|fg|froggy|myd	LARGE xylosyl- and glucuronyltransferase 1	protein-coding
peak_016904	chr4	95157649	95157955	+	0	NA	Intergenic	Intergenic	-105580	NM_010591	16476	Mm.275071	NM_010591	ENSMUSG00000052684	Jun	AP-1|Junc|c-jun	jun proto-oncogene	protein-coding
peak_003436	chr11	53803865	53803982	+	0	NA	intron (NR_033332, intron 3 of 3)	L1M5|LINE|L1	33450	NM_001159396	16362	Mm.105218	NM_008390	ENSMUSG00000018899	Irf1	AU020929|Irf-1	interferon regulatory factor 1	protein-coding
peak_024692	chr9	83575094	83576983	+	0	NA	intron (NM_172507, intron 1 of 3)	intron (NM_172507, intron 1 of 3)	27700	NM_172507	212531	Mm.491246	NM_172507	ENSMUSG00000032261	Sh3bgrl2	A930014C21Rik|AA408038|B930089I21	SH3 domain binding glutamic acid-rich protein like 2	protein-coding
peak_023171	chr8	70696920	70697445	+	0	NA	promoter-TSS (NM_010592)	promoter-TSS (NM_010592)	-557	NM_010592	16478	Mm.419851	NM_010592	ENSMUSG00000071076	Jund	Jund1	jun D proto-oncogene	protein-coding
peak_005121	chr12	51678629	51679252	+	0	NA	intron (NM_001364437, intron 1 of 16)	RSINE1|SINE|B4	-12026	NM_001329699	11782	Mm.386749	NM_021710	ENSMUSG00000020955	Ap4s1	AI314282	adaptor-related protein complex AP-4, sigma 1	protein-coding
peak_006852	chr13	100650537	100651462	+	0	NA	promoter-TSS (NM_001283011)	promoter-TSS (NM_001283011)	62	NM_001044371	19356	Mm.248489	NM_011233	ENSMUSG00000021635	Rad17	MmRad24	RAD17 checkpoint clamp loader component	protein-coding
peak_025175	chr9	124311985	124312389	+	0	NA	intron (NM_001243117, intron 1 of 4)	intron (NM_001243117, intron 1 of 4)	507	NM_001243118	630836	Mm.458553	NM_001243117	ENSMUSG00000074829	2010315B03Rik	BC029716	RIKEN cDNA 2010315B03 gene	protein-coding
peak_013979	chr2	91206054	91206618	+	0	NA	intron (NM_007387, intron 6 of 10)	intron (NM_007387, intron 6 of 10)	3424	NM_007387	11432	Mm.45570	NM_007387	ENSMUSG00000002103	Acp2	Acp-2|LAP	acid phosphatase 2, lysosomal	protein-coding
peak_017869	chr5	3905671	3905811	+	0	NA	Intergenic	Intergenic	-11808	NM_172135	545725	Mm.99593	NM_172135	ENSMUSG00000040429	Mterf1a	4931431L11Rik|9230106K09Rik|Mterf|Mterf1|mTERF1b	mitochondrial transcription termination factor 1a	protein-coding
peak_012342	chr19	21273095	21275632	+	0	NA	intron (NM_009551, intron 1 of 5)	intron (NM_009551, intron 1 of 5)	2085	NM_009551	22682	Mm.292405	NM_009551	ENSMUSG00000024750	Zfand5	2310057A04Rik|5830475F03Rik|AA415485|Za20d2|Zfp216	zinc finger, AN1-type domain 5	protein-coding
peak_011811	chr18	80611974	80612347	+	0	NA	intron (NM_001164111, intron 9 of 9)	intron (NM_001164111, intron 9 of 9)	-67614	NR_028424	100039348	Mm.254722	NR_028424	ENSMUSG00000118319	Gm2176	A430076E10Rik	glucosamine-6-phosphate deaminase 1 pseudogene	pseudo
peak_025143	chr9	123851656	123853743	+	0	NA	promoter-TSS (NM_001110253)	promoter-TSS (NM_001110253)	-800	NM_001110253	17281	Mm.252941	NM_148925	ENSMUSG00000025241	Fyco1	2810409M01Rik|Mem2|RUFY3|ZFYVE7	FYVE and coiled-coil domain containing 1	protein-coding
peak_016332	chr4	6380326	6380558	+	0	NA	intron (NM_016807, intron 3 of 8)	intron (NM_016807, intron 3 of 8)	14762	NM_001098227	53378	Mm.247473	NM_016807	ENSMUSG00000028249	Sdcbp	MDA-9|Sycl|syntenin-1	syndecan binding protein	protein-coding
peak_020754	chr6	131246638	131247695	+	0	NA	intron (NM_001170851, intron 1 of 8)	intron (NM_001170851, intron 1 of 8)	196	NM_001170851	16633	Mm.4783	NM_008462	ENSMUSG00000030187	Klra2	Klra30|Ly49b	killer cell lectin-like receptor, subfamily A, member 2	protein-coding
peak_008498	chr15	76799518	76800065	+	0	NA	intron (NM_198420, intron 1 of 10)	intron (NM_198420, intron 1 of 10)	18375	NM_001168288	223666	Mm.322931	NM_198420	ENSMUSG00000033697	Arhgap39	9530053N22|AI843066|D15Wsu169e|Kiaa1688|Porf-2	Rho GTPase activating protein 39	protein-coding
peak_000088	chr1	34010744	34011610	+	0	NA	promoter-TSS (NM_133833)	promoter-TSS (NM_133833)	-418	NM_133833	13518	Mm.336625	NM_010081	ENSMUSG00000026131	Dst	2310001O04Rik|A830042E19Rik|AW554249|BP230|BPAG1-n|Bpag|Bpag1|Macf2|ah|athetoid|dt|mKIAA0728|nmf203|nmf339	dystonin	protein-coding
peak_021542	chr7	46034142	46034354	+	0	NA	intron (NM_153057, intron 1 of 30)	intron (NM_153057, intron 1 of 30)	552	NM_153057	211548	Mm.274811	NM_153057	ENSMUSG00000030835	Nomo1	D7Ertd156e|Nomo|pM5	nodal modulator 1	protein-coding
peak_013522	chr2	33436341	33436532	+	0	NA	Intergenic	Intergenic	-5112	NM_001276332	241311	Mm.296512	NM_001085507	ENSMUSG00000068966	Zbtb34	Gm349|mKIAA1993	zinc finger and BTB domain containing 34	protein-coding
peak_009057	chr16	4541705	4542350	+	0	NA	Intergenic	Intergenic	17693	NM_031182	83383	Mm.273210	NM_031182	ENSMUSG00000005718	Tfap4	AI642933|AP-4|D930048N17Rik|Tcfap4|bHLHc41	transcription factor AP4	protein-coding
peak_004856	chr12	4536037	4536875	+	0	NA	Intergenic	L1ME2|LINE|L1	12343	NR_136891	102634330	Mm.402324	NR_136891	ENSMUSG00000112422	Gm31938	-	predicted gene, 31938	ncRNA
peak_009269	chr16	21381796	21382551	+	0	NA	Intergenic	MIRc|SINE|MIR	-40945	NM_001285893	209018	Mm.235683	NM_145948	ENSMUSG00000033653	Vps8	AI315068|AU040738|mKIAA0804	VPS8 CORVET complex subunit	protein-coding
peak_000862	chr1	134064918	134066784	+	0	NA	Intergenic	PB1D9|SINE|Alu	13304	NM_007570	12227	Mm.392646	NM_007570	ENSMUSG00000020423	Btg2	AA959598|APRO1|Pc3|TIS21	B cell translocation gene 2, anti-proliferative	protein-coding
peak_017588	chr4	141454403	141454751	+	0	NA	intron (NM_009541, intron 2 of 15)	intron (NM_009541, intron 2 of 15)	9904	NM_009541	22642	Mm.389590	NM_009541	ENSMUSG00000006215	Zbtb17	AA589413|Lp-1|Miz1|Zfp100|mZ13	zinc finger and BTB domain containing 17	protein-coding
peak_017220	chr4	126111617	126111977	+	0	NA	intron (NM_028800, intron 1 of 10)	B2_Mm2|SINE|B2	7840	NM_001145827	74178	Mm.440269	NM_028800	ENSMUSG00000042608	Stk40	2310004N11Rik|AI428792	serine/threonine kinase 40	protein-coding
peak_020758	chr6	131271983	131273280	+	0	NA	Intergenic	Intergenic	20613	NM_001327860	66441	Mm.46623	NM_025564	ENSMUSG00000030188	Magohb	2010012C16Rik|Mago|Magoh|Magoh-rs1	mago homolog B, exon junction complex core component	protein-coding
peak_009034	chr15	102671012	102671705	+	0	NA	promoter-TSS (NM_026468)	promoter-TSS (NM_026468)	-311	NM_026468	67942	Mm.10314	NM_026468	ENSMUSG00000062683	Atp5g2	1810041M08Rik|Atp5mc2	ATP synthase, H+ transporting, mitochondrial F0 complex, subunit C2 (subunit 9)	protein-coding
peak_018774	chr5	113834890	113835336	+	0	NA	Intergenic	Intergenic	-4612	NM_009151	20345	Mm.332590	NM_009151	ENSMUSG00000048163	Selplg	CD162|Psgl-1|Psgl1|Selp1|Selpl	selectin, platelet (p-selectin) ligand	protein-coding
peak_004459	chr11	103992639	103992950	+	0	NA	Intergenic	Intergenic	25923	NM_007477	11841	Mm.5061	NM_007477	ENSMUSG00000062421	Arf2	-	ADP-ribosylation factor 2	protein-coding
peak_020777	chr6	134119614	134119792	+	0	NA	intron (NM_001303102, intron 2 of 8)	(CA)n|Simple_repeat|Simple_repeat	84003	NM_007961	14011	Mm.269995	NM_007961	ENSMUSG00000030199	Etv6	AW123102|AW557856|Tel	ets variant 6	protein-coding
peak_010736	chr17	47183885	47184890	+	0	NA	intron (NM_001097623, intron 3 of 19)	intron (NM_001097623, intron 3 of 19)	43445	NM_001097623	224829	Mm.260989	NM_172622		Trerf1	9430096I18Rik|AI429294|B830015H24|RAPA|Trep-132|Trep132	transcriptional regulating factor 1	protein-coding
peak_005357	chr12	80068965	80069505	+	0	NA	Intergenic	Intergenic	43778	NM_007564	12192	Mm.235132	NM_007564	ENSMUSG00000021127	Zfp36l1	AW742437|AW743212|Berg36|Brf1|D530020L18Rik|ERF1|TIS11b|cMG1	zinc finger protein 36, C3H type-like 1	protein-coding
peak_017552	chr4	139381159	139381923	+	0	NA	intron (NM_001160319, intron 1 of 105)	intron (NM_001160319, intron 1 of 105)	882	NM_001160319	69116	Mm.271956	NM_001160319	ENSMUSG00000066036	Ubr4	1810009A16Rik|A930005E13Rik|D930005K06Rik|Gm1032|Gm1666|N28143|RBAF600|Zubr1|mKIAA0462|p600	ubiquitin protein ligase E3 component n-recognin 4	protein-coding
peak_009379	chr16	27388426	27388773	+	0	NA	promoter-TSS (NM_026202)	promoter-TSS (NM_026202)	-357	NM_001025615	67501	Mm.258985	NM_026202	ENSMUSG00000038127	Ccdc50	C3orf6	coiled-coil domain containing 50	protein-coding
peak_018684	chr5	105699707	105700047	+	0	NA	promoter-TSS (NM_178701)	promoter-TSS (NM_178701)	-92	NM_001122768	231549	Mm.23837	NM_178701	ENSMUSG00000046079	Lrrc8d	2810473G09Rik|4930525N13Rik|A930019F03|Lrrc5	leucine rich repeat containing 8D	protein-coding
peak_005715	chr12	105032229	105032689	+	0	NA	promoter-TSS (NM_028419)	promoter-TSS (NM_028419)	-159	NM_028419	73046	Mm.29128	NM_028419	ENSMUSG00000021102	Glrx5	-	glutaredoxin 5	protein-coding
peak_003106	chr11	20204221	20204821	+	0	NA	intron (NM_008996, intron 1 of 5)	B1F|SINE|Alu	3109	NM_008996	19324	Mm.271944	NM_008996	ENSMUSG00000020149	Rab1a	Gtbp|Rab-1|Rab1|Ypt1|mKIAA3012	RAB1A, member RAS oncogene family	protein-coding
peak_024242	chr9	48410346	48410709	+	0	NA	Intergenic	Intergenic	-43817	NR_026561	667933	Mm.491076	NR_026561		Gm8884	EG667933	predicted gene 8884	ncRNA
peak_020809	chr6	135011398	135011859	+	0	NA	promoter-TSS (NM_026360)	promoter-TSS (NM_026360)	16	NM_026360	67755	Mm.166524	NM_026360	ENSMUSG00000030204	Ddx47	4930588A18Rik|C77285	DEAD (Asp-Glu-Ala-Asp) box polypeptide 47	protein-coding
peak_004432	chr11	103267246	103267889	+	0	NA	promoter-TSS (NM_016896)	promoter-TSS (NM_016896)	-166	NM_016896	53859	Mm.158981	NM_016896	ENSMUSG00000020941	Map3k14	Nik|aly	mitogen-activated protein kinase kinase kinase 14	protein-coding
peak_022294	chr7	116092687	116093356	+	0	NA	promoter-TSS (NM_019772)	promoter-TSS (NM_019772)	128	NR_029433	69350	Mm.440425	NR_029433	ENSMUSG00000087621	1700003G18Rik	2610312K03Rik	RIKEN cDNA 1700003G18 gene	ncRNA
peak_020663	chr6	127150591	127151094	+	0	NA	5' UTR (NM_009829, exon 1 of 5)	5' UTR (NM_009829, exon 1 of 5)	206	NM_009829	12444	Mm.333406	NM_009829	ENSMUSG00000000184	Ccnd2	2600016F06Rik|AI256817|BF642806|C86853|Vin-1|Vin1|cD2	cyclin D2	protein-coding
peak_012672	chr19	41421587	41422170	+	0	NA	Intergenic	ORR1A3|LTR|ERVL-MaLR	-36776	NM_031376	83490	Mm.222266	NM_031376	ENSMUSG00000025017	Pik3ap1	1810044J04Rik|BCAP	phosphoinositide-3-kinase adaptor protein 1	protein-coding
peak_018363	chr5	72812231	72812749	+	0	NA	intron (NM_001113461, intron 3 of 17)	intron (NM_001113461, intron 3 of 17)	55958	NM_001113461	21682	Mm.319581	NM_013689	ENSMUSG00000029217	Tec	-	tec protein tyrosine kinase	protein-coding
peak_015851	chr3	101293061	101294228	+	0	NA	Intergenic	Intergenic	-5705	NM_013486	12481	Mm.22842	NM_013486	ENSMUSG00000027863	Cd2	LFA-2|Ly-37|Ly37	CD2 antigen	protein-coding
peak_006812	chr13	98819133	98819398	+	0	NA	Intergenic	Intergenic	-3816	NM_172591	218503	Mm.23928	NM_172591	ENSMUSG00000041685	Fcho2	5832424M12Rik|AA387320	FCH domain only 2	protein-coding
peak_023191	chr8	71294193	71294847	+	0	NA	intron (NM_015742, intron 2 of 39)	intron (NM_015742, intron 2 of 39)	21806	NM_015742	17925	Mm.33779	NM_015742	ENSMUSG00000004677	Myo9b	-	myosin IXb	protein-coding
peak_006088	chr13	24776262	24776503	+	0	NA	Intergenic	LTR41|LTR|ERVL	-14445	NM_020567	57441	Mm.12239	NM_020567	ENSMUSG00000006715	Gmnn	AW546347|Gem	geminin	protein-coding
peak_011204	chr18	4368866	4369612	+	0	NA	TTS (NR_040328)	TTS (NR_040328)	-6353	NM_001361008	67440	Mm.49826	NM_026157	ENSMUSG00000024234	Mtpap	0610027A18Rik|AW551379|Papd1|Tent6	mitochondrial poly(A) polymerase	protein-coding
peak_011106	chr17	84119247	84120001	+	0	NA	Intergenic	Intergenic	40964	NR_045458	74473	Mm.399575	NR_045458	ENSMUSG00000117571	4933433H22Rik	-	RIKEN cDNA 4933433H22 gene	ncRNA
peak_008614	chr15	80264246	80264949	+	0	NA	promoter-TSS (NM_175109)	promoter-TSS (NM_175109)	-291	NM_175109	66538	Mm.39485	NM_175109	ENSMUSG00000051518	Rps19bp1	2510038A11Rik|AI604923|S19BP	ribosomal protein S19 binding protein 1	protein-coding
peak_001073	chr1	155096134	155098703	+	0	NA	3' UTR (NM_010500, exon 1 of 1)	3' UTR (NM_010500, exon 1 of 1)	2218	NM_010500	15939	Mm.12246	NM_010500	ENSMUSG00000056708	Ier5	-	immediate early response 5	protein-coding
peak_020225	chr6	108562830	108563637	+	0	NA	Intergenic	Intergenic	59934	NR_040757	75394	Mm.395061	NR_040757	ENSMUSG00000087341	0610040F04Rik	-	RIKEN cDNA 0610040F04 gene	ncRNA
peak_000489	chr1	80627812	80628179	+	0	NA	intron (NM_175291, intron 3 of 55)	intron (NM_175291, intron 3 of 55)	37357	NM_001285927	210293	Mm.133473	NM_175291	ENSMUSG00000038608	Dock10	9330153B10Rik|A630054M16Rik|Jr4|Jr5|R75174|ZIZ3|Zizimin3|mKIAA0694	dedicator of cytokinesis 10	protein-coding
peak_013702	chr2	59184070	59185147	+	0	NA	intron (NM_001362996, intron 1 of 22)	intron (NM_001362996, intron 1 of 22)	22739	NM_001362996	227937	Mm.260938	NM_026361	ENSMUSG00000026991	Pkp4	5031422I09Rik|9430019K17Rik|Armrp|p0071	plakophilin 4	protein-coding
peak_013039	chr19	61244123	61245190	+	0	NA	Intergenic	Intergenic	-16238	NM_009970	12982	Mm.287228	NM_009970	ENSMUSG00000059326	Csf2ra	CD116|Csfgmra|GM-CSF-Ra|GM-CSFR	colony stimulating factor 2 receptor, alpha, low-affinity (granulocyte-macrophage)	protein-coding
peak_004169	chr11	95041378	95042460	+	0	NA	promoter-TSS (NM_133667)	promoter-TSS (NM_133667)	-548	NM_133667	18604	Mm.29768	NM_133667	ENSMUSG00000038967	Pdk2	-	pyruvate dehydrogenase kinase, isoenzyme 2	protein-coding
peak_023396	chr8	85558973	85560305	+	0	NA	Intergenic	Intergenic	-4278	NM_019794	56445	Mm.475573	NM_019794	ENSMUSG00000031701	Dnaja2	1500017M13Rik|2010206B19Rik|DNAJ|DNJ3|Dnaj3|HIRIP4|PRO3015|mDj3	DnaJ heat shock protein family (Hsp40) member A2	protein-coding
peak_025132	chr9	123461809	123462223	+	0	NA	3' UTR (NM_001348168, exon 22 of 22)	3' UTR (NM_001348168, exon 22 of 22)	-16685	NM_013860	29806	Mm.10987	NM_013860	ENSMUSG00000025239	Limd1	AW822033|D9Ertd192e	LIM domains containing 1	protein-coding
peak_004955	chr12	17918155	17918750	+	0	NA	Intergenic	RLTR13B3|LTR|ERVK	227643	NM_016677	53602	Mm.313619	NM_016677	ENSMUSG00000071379	Hpcal1	NVL-3|NVP-3|Nvp3|VILIP3|Vnsl3|Vsnl3	hippocalcin-like 1	protein-coding
peak_018004	chr5	24826985	24828001	+	0	NA	intron (NM_053075, intron 1 of 7)	intron (NM_053075, intron 1 of 7)	14868	NM_053075	19744	Mm.319175	NM_053075	ENSMUSG00000028945	Rheb	Rheb1	Ras homolog enriched in brain	protein-coding
peak_015273	chr3	35753863	35754032	+	0	NA	promoter-TSS (NM_029570)	promoter-TSS (NM_029570)	-116	NR_151626	76295	Mm.239416	NM_029570	ENSMUSG00000037400	Atp11b	1110019I14Rik|ATPIF|ATPIR|mKIAA0956	ATPase, class VI, type 11B	protein-coding
peak_020567	chr6	125131804	125132010	+	0	NA	promoter-TSS (NM_138747)	promoter-TSS (NM_138747)	24	NM_138747	110109	Mm.29203	NM_138747	ENSMUSG00000038279	Nop2	120kDa|A530002O17|Nol1	NOP2 nucleolar protein	protein-coding
peak_015224	chr3	27688864	27691876	+	0	NA	intron (NM_001356953, intron 1 of 26)	intron (NM_001356953, intron 1 of 26)	20082	NM_001356953	72007	Mm.38832	NM_173182	ENSMUSG00000039286	Fndc3b	1600019O04Rik|AW550168|Fad104|mKIAA4164	fibronectin type III domain containing 3B	protein-coding
peak_004502	chr11	106623515	106624316	+	0	NA	Intergenic	MLT1H|LTR|ERVL-MaLR	-10985	NM_198292	21763	Mm.102407	NM_198292	ENSMUSG00000040548	Tex2	4930568E07Rik|AI553404|Def-5|Taz4	testis expressed gene 2	protein-coding
peak_010417	chr17	31108259	31108813	+	0	NA	intron (NM_009593, intron 9 of 14)	intron (NM_009593, intron 9 of 14)	21075	NM_011575	21786	Mm.4641	NM_011575	ENSMUSG00000024029	Tff3	ITF|mITF	trefoil factor 3, intestinal	protein-coding
peak_007627	chr14	66296728	66297159	+	0	NA	promoter-TSS (NM_029979)	promoter-TSS (NM_029979)	-82	NM_029979	66854	Mm.43871	NM_029979	ENSMUSG00000022043	Trim35	0710005M05Rik|A430106H13Rik|AW046487|HLS5|Mair|NC8|mKIAA1098	tripartite motif-containing 35	protein-coding
peak_024764	chr9	92267579	92267830	+	0	NA	promoter-TSS (NR_105808)	promoter-TSS (NR_105808)	-343	NR_105808	102465203		NR_105808	ENSMUSG00000098766	Mir6386	Gm27842|mmu-mir-6386	microRNA 6386	ncRNA
peak_024090	chr9	35570073	35570396	+	0	NA	promoter-TSS (NM_029762)	promoter-TSS (NM_029762)	-165	NM_029762	76832	Mm.482285	NM_029762	ENSMUSG00000050555	Hyls1	3010015K02Rik	HYLS1, centriolar and ciliogenesis associated	protein-coding
peak_018410	chr5	76951192	76951470	+	0	NA	promoter-TSS (NM_001356972)	promoter-TSS (NM_001356972)	29	NM_025939	67054	Mm.182931	NM_025939	ENSMUSG00000029247	Paics	2610511I09Rik|ADE2H1|AIRC|PAIS	phosphoribosylaminoimidazole carboxylase, phosphoribosylaminoribosylaminoimidazole, succinocarboxamide synthetase	protein-coding
peak_021674	chr7	67372691	67373837	+	0	NA	promoter-TSS (NM_001291196)	promoter-TSS (NM_001291196)	-406	NM_001357324	17258	Mm.132788	NM_001033713	ENSMUSG00000030557	Mef2a	A430079H05Rik	myocyte enhancer factor 2A	protein-coding
peak_025189	chrX	9462697	9463610	+	0	NA	intron (NM_007807, intron 3 of 12)	intron (NM_007807, intron 3 of 12)	6171	NM_007807	13058	Mm.200362	NM_007807	ENSMUSG00000015340	Cybb	C88302|CGD91-phox|Cgd|Cyd|Nox2|gp91-1|gp91phox	cytochrome b-245, beta polypeptide	protein-coding
peak_014037	chr2	101766553	101767927	+	0	NA	intron (NM_001355625, intron 3 of 8)	MIR|SINE|MIR	30467	NM_175181	72446	Mm.24138	NM_175181	ENSMUSG00000032841	Prr5l	2600010E01Rik|4833411O04Rik|Protor-2|Protor2	proline rich 5 like	protein-coding
peak_000594	chr1	87650021	87652295	+	0	NA	intron (NR_122078, intron 2 of 27)	intron (NR_122078, intron 2 of 27)	30846	NM_010566	16331	Mm.15105	NM_010566	ENSMUSG00000026288	Inpp5d	SHIP|SHIP-1|SHIP1|SIP-145|p150Ship|s-SHIP	inositol polyphosphate-5-phosphatase D	protein-coding
peak_024221	chr9	45906443	45906994	+	0	NA	promoter-TSS (NM_001361114)	promoter-TSS (NM_001361114)	149	NM_008794	18554	Mm.3255	NM_008794	ENSMUSG00000035382	Pcsk7	AA959856|PC7|SPC7	proprotein convertase subtilisin/kexin type 7	protein-coding
peak_021857	chr7	80711279	80711836	+	0	NA	TTS (NM_016721)	TTS (NM_016721)	-22680	NM_173863	70461	Mm.392175	NM_173863	ENSMUSG00000030527	Crtc3	2610312F20Rik|6332415K15Rik|AI429792|BC011210|TORC3	CREB regulated transcription coactivator 3	protein-coding
peak_015456	chr3	65945180	65946289	+	0	NA	TTS (NM_019937)	TTS (NM_019937)	12515	NM_019937	56706	Mm.175612	NM_019937	ENSMUSG00000027829	Ccnl1	2610030E23Rik|AU018493|Ccnl|ania-6a	cyclin L1	protein-coding
peak_006804	chr13	98761856	98762164	+	0	NA	intron (NM_172591, intron 11 of 25)	intron (NM_172591, intron 11 of 25)	53439	NM_172591	218503	Mm.23928	NM_172591	ENSMUSG00000041685	Fcho2	5832424M12Rik|AA387320	FCH domain only 2	protein-coding
peak_006403	chr13	49205443	49206146	+	0	NA	intron (NM_026738, intron 2 of 5)	intron (NM_026738, intron 2 of 5)	10232	NM_026738	68480	Mm.3336	NM_026738	ENSMUSG00000037960	Card19	1110007C09Rik|AI851695|Bincard	caspase recruitment domain family, member 19	protein-coding
peak_002476	chr10	91083308	91083674	+	0	NA	promoter-TSS (NM_009684)	promoter-TSS (NM_009684)	452	NM_026166	67454	Mm.252843	NM_026166	ENSMUSG00000019975	Ikbip	1200009F10Rik|1700023M03Rik|D18354|Ikip	IKBKB interacting protein	protein-coding
peak_018872	chr5	121837658	121838017	+	0	NA	promoter-TSS (NM_001306128)	promoter-TSS (NM_001306128)	-978	NM_008507	16923	Mm.65493	NM_008507	ENSMUSG00000042594	Sh2b3	AI429800|Lnk	SH2B adaptor protein 3	protein-coding
peak_016218	chr3	145923741	145925373	+	0	NA	intron (NM_009740, intron 1 of 2)	CpG	295	NM_009740	12042	Mm.239141	NM_009740	ENSMUSG00000028191	Bcl10	AI132454|BCL-10|C81403|CARMEN|CIPER|CLAP|ME10|cE10	B cell leukemia/lymphoma 10	protein-coding
peak_012841	chr19	48049030	48049883	+	0	NA	Intergenic	Intergenic	111744	NM_001163267	381229	Mm.300553	NM_001163267	ENSMUSG00000046585	Cfap58	Ccdc147|Gm969	cilia and flagella associated protein 58	protein-coding
peak_011839	chr18	82913441	82913893	+	0	NA	promoter-TSS (NM_001177464)	promoter-TSS (NM_001177464)	-965	NM_001177464	329003	Mm.326526	NM_183033	ENSMUSG00000058881	Zfp516	C330029B10Rik|D230016L03|Zfp26l|Znf516|mKIAA0222	zinc finger protein 516	protein-coding
peak_007925	chr15	6387452	6388239	+	0	NA	intron (NM_001037905, intron 1 of 13)	intron (NM_001037905, intron 1 of 13)	1097	NM_001310446	13132	Mm.240830	NM_023118	ENSMUSG00000022150	Dab2	5730435J12Rik|AA960054|AI957090|D15Wsu122e|D630005B22Rik|Doc-2|Doc2|p96	disabled 2, mitogen-responsive phosphoprotein	protein-coding
peak_015498	chr3	83790096	83790340	+	0	NA	Intergenic	MER5A|DNA|hAT-Charlie	23897	NM_009144	20319	Mm.19155	NM_009144	ENSMUSG00000027996	Sfrp2	AI851596|Sdf5	secreted frizzled-related protein 2	protein-coding
peak_007212	chr14	30593016	30593726	+	0	NA	Intergenic	MIR|SINE|MIR	16939	NM_001310682	18753	Mm.2314	NM_011103	ENSMUSG00000021948	Prkcd	AI385711|D14Ertd420e|PKC[d]|PKCdelta|Pkcd	protein kinase C, delta	protein-coding
peak_015798	chr3	97993224	97995239	+	0	NA	Intergenic	Intergenic	-19307	NM_010928	18129	Mm.485843	NM_010928	ENSMUSG00000027878	Notch2	AI853703|N2	notch 2	protein-coding
peak_003399	chr11	51938751	51939050	+	0	NA	Intergenic	MLT1F|LTR|ERVL-MaLR	-28731	NM_029976	52626	Mm.289456	NM_029976	ENSMUSG00000020392	Cdkn2aipnl	A430101B06Rik|AA409260|D11Ertd497e|MNCb-1520	CDKN2A interacting protein N-terminal like	protein-coding
peak_020919	chr6	146889794	146890158	+	0	NA	intron (NM_001170433, intron 1 of 27)	intron (NM_001170433, intron 1 of 27)	1482	NM_026221	67533	Mm.103382	NM_026221	ENSMUSG00000016487	Ppfibp1	4632409B19Rik|AW214454|AW261454	PTPRF interacting protein, binding protein 1 (liprin beta 1)	protein-coding
peak_010451	chr17	32609503	32609823	+	0	NA	Intergenic	L1_Mus3|LINE|L1	-11656	NM_001100187	677156	Mm.484117	NM_001100187	ENSMUSG00000062464	Cyp4f37	Gm9705	cytochrome P450, family 4, subfamily f, polypeptide 37	protein-coding
peak_004727	chr11	117989487	117990464	+	0	NA	intron (NR_151726, intron 1 of 9)	intron (NR_151726, intron 1 of 9)	3118	NR_151726	74451	Mm.28864	NM_133757	ENSMUSG00000017715	Pgs1	2610019F11Rik|4933424M23Rik|SAF	phosphatidylglycerophosphate synthase 1	protein-coding
peak_018933	chr5	123713587	123715013	+	0	NA	intron (NM_027494, intron 4 of 13)	intron (NM_027494, intron 4 of 13)	6744	NM_027494	70650	Mm.279427	NM_027494	ENSMUSG00000029427	Zcchc8	5730565F05Rik	zinc finger, CCHC domain containing 8	protein-coding
peak_015899	chr3	105054615	105057248	+	0	NA	Intergenic	MLT1C|LTR|ERVL-MaLR	-2785	NM_030249	80281	Mm.200327	NM_030249	ENSMUSG00000062127	Cttnbp2nl	AA552995|AA589392|AU018624|BC003236|mKIAA1433	CTTNBP2 N-terminal like	protein-coding
peak_005734	chr12	108635544	108640196	+	0	NA	intron (NM_001163396, intron 2 of 14)	intron (NM_001163396, intron 2 of 14)	2117	NM_001163396	14026	Mm.238841	NM_007965	ENSMUSG00000021262	Evl	AI528774|b2b2600Clo	Ena-vasodilator stimulated phosphoprotein	protein-coding
peak_019035	chr5	134234939	134235314	+	0	NA	Intergenic	Intergenic	-5501	NR_104383	17969	Mm.425296	NM_010876	ENSMUSG00000015950	Ncf1	NCF-47K|NOXO2|Ncf-1|p47-phox|p47<phox>|p47phox	neutrophil cytosolic factor 1	protein-coding
peak_014117	chr2	104592314	104592905	+	0	NA	intron (NM_177253, intron 1 of 2)	(CA)n|Simple_repeat|Simple_repeat	2125	NM_001037326	228410	Mm.259876	NM_145529	ENSMUSG00000027176	Cstf3	4732468G05Rik|C79532|CstF-77	cleavage stimulation factor, 3' pre-RNA, subunit 3	protein-coding
peak_012602	chr19	38098438	38098695	+	0	NA	intron (NM_181748, intron 1 of 2)	intron (NM_181748, intron 1 of 2)	1487	NM_181748	107221	Mm.35288	NM_181748	ENSMUSG00000054200	Ffar4	AI552415|Ffa4|GT01|Gpr120|Gpr129|KPG_013|O3far1|Pgr4	free fatty acid receptor 4	protein-coding
peak_001150	chr1	162625001	162625953	+	0	NA	Intergenic	Intergenic	-13673	NM_010865	17926	Mm.10694	NM_010865	ENSMUSG00000026697	Myoc	AI957332|GLC1A|TIGR	myocilin	protein-coding
peak_014946	chr2	167770451	167770971	+	0	NA	Intergenic	Intergenic	79534	NR_015500	329562	Mm.123101	NM_177851	ENSMUSG00000006462	A530013C23Rik	-	RIKEN cDNA A530013C23 gene	ncRNA
peak_010740	chr17	47225121	47225672	+	0	NA	intron (NM_001097623, intron 3 of 19)	intron (NM_001097623, intron 3 of 19)	-4834	NM_172622	224829	Mm.260989	NM_172622		Trerf1	9430096I18Rik|AI429294|B830015H24|RAPA|Trep-132|Trep132	transcriptional regulating factor 1	protein-coding
peak_009806	chr16	85070077	85073771	+	0	NA	intron (NM_007471, intron 5 of 15)	intron (NM_007471, intron 5 of 15)	99713	NR_045889	100038614	Mm.441351	NR_045889	ENSMUSG00000115518	Gm10791	-	predicted gene 10791	ncRNA
peak_018462	chr5	90908791	90909370	+	0	NA	Intergenic	Intergenic	5181	NM_009140	20310	Mm.4979	NM_009140	ENSMUSG00000058427	Cxcl2	CINC-2a|GROb|Gro2|MIP-2|MIP-2a|Mgsa-b|Mip2|Scyb|Scyb2	chemokine (C-X-C motif) ligand 2	protein-coding
peak_012944	chr19	55865110	55869268	+	0	NA	intron (NM_001331150, intron 5 of 14)	intron (NM_001331150, intron 5 of 14)	-28132	NM_001142924	21416	Mm.139815	NM_009333	ENSMUSG00000024985	Tcf7l2	TCF4B|TCF4E|Tcf-4|Tcf4	transcription factor 7 like 2, T cell specific, HMG box	protein-coding
peak_019925	chr6	71908446	71908706	+	0	NA	promoter-TSS (NM_009088)	promoter-TSS (NM_009088)	186	NR_155285	69956	Mm.30256	NM_027275	ENSMUSG00000063884	Ptcd3	2610034F17Rik|2810422B04Rik|AA589622|AU045708|MRP-S39	pentatricopeptide repeat domain 3	protein-coding
peak_019082	chr5	136198808	136199342	+	0	NA	promoter-TSS (NM_025774)	promoter-TSS (NM_025774)	-121	NM_025774	66801	Mm.425295	NM_025774	ENSMUSG00000039737	Prkrip1	8430424D23Rik|C114	Prkr interacting protein 1 (IL11 inducible)	protein-coding
peak_018011	chr5	25100338	25100780	+	0	NA	promoter-TSS (NR_027851)	promoter-TSS (NR_027851)	83	NM_145401	108099	Mm.33649	NM_145401	ENSMUSG00000028944	Prkag2	2410051C13Rik|AAKG|AAKG2|AI854673|H91620p|WPWS	protein kinase, AMP-activated, gamma 2 non-catalytic subunit	protein-coding
peak_007321	chr14	45632932	45633614	+	0	NA	intron (NM_001042719, intron 1 of 13)	intron (NM_001042719, intron 1 of 13)	24780	NR_039593	100628600		NR_039593	ENSMUSG00000093167	Mir5131	mmu-mir-5131|mu-mir-5131	microRNA 5131	ncRNA
peak_014461	chr2	132268634	132269611	+	0	NA	intron (NM_001291040, intron 1 of 3)	intron (NM_001291040, intron 1 of 3)	5974	NM_138651	110911	Mm.284503	NM_138651	ENSMUSG00000058793	Cds2	5730450N06Rik|5730460C18Rik|AI854580|D2Wsu127e	CDP-diacylglycerol synthase (phosphatidate cytidylyltransferase) 2	protein-coding
peak_004122	chr11	89002117	89004383	+	0	NA	intron (NM_009546, intron 1 of 8)	intron (NM_009546, intron 1 of 8)	3847	NM_009546	217069	Mm.248445	NM_009546	ENSMUSG00000000275	Trim25	AA960166|AL022677|EFP|Zfp147	tripartite motif-containing 25	protein-coding
peak_000861	chr1	134064580	134064822	+	0	NA	Intergenic	Intergenic	14454	NM_007570	12227	Mm.392646	NM_007570	ENSMUSG00000020423	Btg2	AA959598|APRO1|Pc3|TIS21	B cell translocation gene 2, anti-proliferative	protein-coding
peak_004439	chr11	103354088	103354287	+	0	NA	intron (NM_001205236, intron 3 of 17)	intron (NM_001205236, intron 3 of 17)	9434	NR_045346	653030	Mm.440684	NR_045346	ENSMUSG00000085887	Arhgap27os3	F830206d12rik|Gm11648	Rho GTPase activating protein 27, opposite strand 3	ncRNA
peak_001234	chr1	170978545	170979354	+	0	NA	Intergenic	RMER1A|Other|Other	-2878	NM_001077189	14130	Mm.425062	NM_010187	ENSMUSG00000026656	Fcgr2b	AI528646|CD32|F630109E10Rik|Fc[g]RII|FcgRII|Fcgr2|Fcgr2a|Fcr-2|Fcr-3|Ly-17|Ly-m20|LyM-1|Lym-1|fcRII	Fc receptor, IgG, low affinity IIb	protein-coding
peak_010138	chr17	17882221	17885888	+	0	NA	promoter-TSS (NM_013521)	promoter-TSS (NM_013521)	-115	NM_013521	14293	Mm.56951	NM_013521	ENSMUSG00000045551	Fpr1	FPR|LXA4R|fMLF-R	formyl peptide receptor 1	protein-coding
peak_005043	chr12	32854758	32854953	+	0	NA	Intergenic	Intergenic	30739	NR_045032	100504486	Mm.440246	NR_045032		Gdap10	Gdap-ps	ganglioside-induced differentiation-associated-protein 10	ncRNA
peak_010722	chr17	46751253	46752499	+	0	NA	intron (NM_028065, intron 1 of 5)	intron (NM_028065, intron 1 of 5)	338	NM_001305989	72029	Mm.240325	NM_028065	ENSMUSG00000023973	Cnpy3	1600025D17Rik|2410050O22Rik|AI413153|CAG4A|ERDA5|PRAT4A|Tnrc5	canopy FGF signaling regulator 3	protein-coding
peak_003916	chr11	79086814	79087020	+	0	NA	intron (NM_013571, intron 1 of 17)	intron (NM_013571, intron 1 of 17)	-27081	NM_001348207	16706	Mm.4745	NM_013571	ENSMUSG00000018334	Ksr1	AW492498|B-KSR1|D11Bhm183e|D11Bhm184e|Ksr|RSU2|hb|mKSR1	kinase suppressor of ras 1	protein-coding
peak_022505	chr7	128740966	128741277	+	0	NA	promoter-TSS (NM_145955)	promoter-TSS (NM_145955)	-692	NM_145955	210711	Mm.58882	NM_145955	ENSMUSG00000048170	Mcmbp	1110007A13Rik|AU017382|BC025641|MCM-BP	minichromosome maintenance complex binding protein	protein-coding
peak_021995	chr7	90137961	90139295	+	0	NA	intron (NM_001360867, intron 1 of 19)	intron (NM_001360867, intron 1 of 19)	8415	NM_001252520	233489	Mm.235175	NM_146194	ENSMUSG00000039361	Picalm	CALM|CLTH|PAP180|fit-1|fit1|mKIAA4114	phosphatidylinositol binding clathrin assembly protein	protein-coding
peak_015092	chr3	9890058	9890338	+	0	NA	Intergenic	Lx2|LINE|L1	-56519	NM_001195031	94212	Mm.23897	NM_053182	ENSMUSG00000027508	Pag1	Cbp|F730007C19Rik|Pag	phosphoprotein associated with glycosphingolipid microdomains 1	protein-coding
peak_006212	chr13	40967937	40970539	+	0	NA	intron (NR_155347, intron 1 of 4)	RMER15|LTR|ERVL	-31772	NM_026550	68083	Mm.24789	NM_026550	ENSMUSG00000038683	Pak1ip1	5830431I15Rik|5930415H02Rik|AA419825|AI314040|AW556169|Gdpd1|PIP1	PAK1 interacting protein 1	protein-coding
peak_023165	chr8	70635154	70635670	+	0	NA	Intergenic	RMER4B|LTR|ERVK	-2956	NM_001330687	23886	Mm.31325	NM_011819	ENSMUSG00000038508	Gdf15	MIC-1|NAG-1|SBF	growth differentiation factor 15	protein-coding
peak_003510	chr11	59546430	59546834	+	0	NA	intron (NR_153314, intron 2 of 9)	ID_B1|SINE|B4	3946	NR_153314	216799	Mm.54174	NM_145827	ENSMUSG00000032691	Nlrp3	AGTAVPRL|AII/AVP|Cias1|FCAS|FCU|MWS|Mmig1|NALP3|Pypaf1	NLR family, pyrin domain containing 3	protein-coding
peak_009464	chr16	33184811	33185132	+	0	NA	promoter-TSS (NM_176840)	promoter-TSS (NM_176840)	-100	NM_176840	106326	Mm.486405	NM_176840	ENSMUSG00000022807	Osbpl11	9430097N02Rik|AI132306|AU019795|ORP-11	oxysterol binding protein-like 11	protein-coding
peak_007912	chr15	5494715	5496790	+	0	NA	promoter-TSS (NR_045274)	promoter-TSS (NR_045274)	-566	NR_045274	71432	Mm.291087	NR_045274	ENSMUSG00000110018	5430437J10Rik	-	RIKEN cDNA 5430437J10 gene	ncRNA
peak_023763	chr8	122611427	122611791	+	0	NA	promoter-TSS (NM_021502)	promoter-TSS (NM_021502)	-17	NM_021502	59005	Mm.38746	NM_021502	ENSMUSG00000015013	Trappc2l	1810017G16Rik|AB030200|Hspc176|Tca17	trafficking protein particle complex 2-like	protein-coding
peak_006049	chr13	23555696	23557018	+	0	NA	TTS (NM_145713)	TTS (NM_145713)	1325	NM_145713	14957	Mm.247046	NM_145713	ENSMUSG00000052565	Hist1h1d	H1.3|H1D|H1f3|H1s-4	histone cluster 1, H1d	protein-coding
peak_002590	chr10	96123747	96124242	+	0	NA	Intergenic	Intergenic	-102213	NR_110448	74881	Mm.410819	NR_110448	ENSMUSG00000112762	4930459C07Rik	-	RIKEN cDNA 4930459C07 gene	ncRNA
peak_002595	chr10	96183071	96183974	+	0	NA	Intergenic	MTD|LTR|ERVL-MaLR	-42685	NR_110448	74881	Mm.410819	NR_110448	ENSMUSG00000112762	4930459C07Rik	-	RIKEN cDNA 4930459C07 gene	ncRNA
peak_002316	chr10	80398342	80398572	+	0	NA	intron (NM_001306143, intron 1 of 6)	intron (NM_001306143, intron 1 of 6)	1074	NM_001306143	17192	Mm.7142	NM_013595	ENSMUSG00000035478	Mbd3	AI181826|AU019209	methyl-CpG binding domain protein 3	protein-coding
peak_018999	chr5	127615523	127616394	+	0	NA	intron (NM_133895, intron 1 of 7)	intron (NM_133895, intron 1 of 7)	1434	NM_133895	100561	Mm.28506	NM_133895	ENSMUSG00000029416	Slc15a4	AA987064|AW742963|C130069N12Rik|PHT1|PTR4	solute carrier family 15, member 4	protein-coding
peak_009884	chr16	92466210	92466835	+	0	NA	promoter-TSS (NM_001081549)	promoter-TSS (NM_001081549)	-353	NM_001081549	54720	Mm.265744	NM_019466	ENSMUSG00000022951	Rcan1	Adapt78|CALP1L|CSP1|DSC1|Dscr1|MCIP1|RCN1	regulator of calcineurin 1	protein-coding
peak_011647	chr18	62067958	62068312	+	0	NA	Intergenic	RLTR17|LTR|ERVK	111846	NM_007420	11555	Mm.5598	NM_007420	ENSMUSG00000045730	Adrb2	Adrb-2|Badm|Gpcr7	adrenergic receptor, beta 2	protein-coding
peak_008382	chr15	66772515	66773128	+	0	NA	intron (NM_009375, intron 40 of 47)	intron (NM_009375, intron 40 of 47)	59008	NM_001029841	20491	Mm.7601	NM_009192	ENSMUSG00000022372	Sla	Slap|Slap-1	src-like adaptor	protein-coding
peak_023666	chr8	120107357	120108228	+	0	NA	Intergenic	L1MA5A|LINE|L1	-6320	NM_133967	102193	Mm.240076	NM_133967	ENSMUSG00000031823	Zdhhc7	AL024087|Gramp2	zinc finger, DHHC domain containing 7	protein-coding
peak_010479	chr17	33902987	33904271	+	0	NA	5' UTR (NM_001369206, exon 1 of 3)	5' UTR (NM_001369206, exon 1 of 3)	539	NM_001369206	474160	Mm.206186	NM_001369205	ENSMUSG00000092349	Smim40	Platr17	small integral membrane protein 40	protein-coding
peak_022427	chr7	126761132	126761778	+	0	NA	intron (NM_011952, intron 2 of 8)	intron (NM_011952, intron 2 of 8)	1829	NM_011952	26417	Mm.8385	NM_011952	ENSMUSG00000063065	Mapk3	Erk-1|Erk1|Ert2|Esrk1|Mnk1|Mtap2k|Prkm3|p44|p44erk1|p44mapk	mitogen-activated protein kinase 3	protein-coding
peak_014424	chr2	131205907	131206336	+	0	NA	Intergenic	Intergenic	-4239	NM_001291032	69596	Mm.2937	NM_027129	ENSMUSG00000068264	Ap5s1	0610038L13Rik|2310035K24Rik|AW060727|sigma5	adaptor-related protein 5 complex, sigma 1 subunit	protein-coding
peak_015782	chr3	97659026	97659213	+	0	NA	intron (NM_182997, intron 2 of 7)	intron (NM_182997, intron 2 of 7)	907	NM_182997	108097	Mm.31175	NM_182997	ENSMUSG00000038205	Prkab2	5730553K21Rik|AW049591|BB124140	protein kinase, AMP-activated, beta 2 non-catalytic subunit	protein-coding
peak_023139	chr8	70139141	70139792	+	0	NA	promoter-TSS (NM_011266)	promoter-TSS (NM_011266)	-33	NM_001145552	72368	Mm.644	NM_001145552	ENSMUSG00000002345	Borcs8	2310045N01Rik|Mef2bnb	BLOC-1 related complex subunit 8	protein-coding
peak_007513	chr14	61331343	61331548	+	0	NA	Intergenic	Intergenic	21692	NM_177337	219144	Mm.206566	NM_177337	ENSMUSG00000043157	Arl11	ARLTS1|C730007L20Rik	ADP-ribosylation factor-like 11	protein-coding
peak_001080	chr1	155413321	155414088	+	0	NA	intron (NM_011273, intron 1 of 14)	intron (NM_011273, intron 1 of 14)	3740	NM_011273	19775	Mm.266215	NM_011273	ENSMUSG00000026469	Xpr1	Rmc-1|Rmc1|Sxv|Syg1|XR	xenotropic and polytropic retrovirus receptor 1	protein-coding
peak_010189	chr17	24006661	24008108	+	0	NA	Intergenic	Intergenic	-9284	NM_133731	70835	Mm.157351	NM_133731	ENSMUSG00000045027	Prss22	4733401N09Rik|BSSP-4|SP001LA	protease, serine 22	protein-coding
peak_024682	chr9	80068098	80068699	+	0	NA	intron (NM_146003, intron 1 of 22)	intron (NM_146003, intron 1 of 22)	1495	NM_146003	215351	Mm.28232	NM_146003	ENSMUSG00000034252	Senp6	2810017C20Rik|E130319N12Rik|Susp1|mKIAA0797	SUMO/sentrin specific peptidase 6	protein-coding
peak_011137	chr17	87301323	87302566	+	0	NA	intron (NM_028639, intron 3 of 19)	B1_Mus1|SINE|Alu	19058	NM_028639	225049	Mm.77396	NM_028639	ENSMUSG00000036918	Ttc7	1110035E02Rik|1700007L07Rik|Ttc7a|fsn|hea	tetratricopeptide repeat domain 7	protein-coding
peak_018169	chr5	35711912	35713174	+	0	NA	intron (NM_001359895, intron 9 of 17)	intron (NM_001359895, intron 9 of 17)	16733	NM_194344	231147	Mm.290429	NM_194344	ENSMUSG00000036553	Sh3tc1	4631428G15|BC024909	SH3 domain and tetratricopeptide repeats 1	protein-coding
peak_016955	chr4	101293153	101293782	+	0	NA	Intergenic	Intergenic	-28185	NM_146145	16451	Mm.289657	NM_013567	ENSMUSG00000028530	Jak1	AA960307|BAP004|C130039L05Rik	Janus kinase 1	protein-coding
peak_005922	chr13	12255667	12256099	+	0	NA	intron (NM_001081128, intron 1 of 32)	ID4|SINE|ID	2230	NM_001081128	238505	Mm.40335	NM_001081128	ENSMUSG00000021311	Mtr	AI894170|D830038K18Rik|MS	5-methyltetrahydrofolate-homocysteine methyltransferase	protein-coding
peak_020910	chr6	146581626	146581776	+	0	NA	intron (NM_026218, intron 1 of 6)	intron (NM_026218, intron 1 of 6)	3790	NM_026218	67529	Mm.333499	NM_026218	ENSMUSG00000040242	Fgfr1op2	1500031J01Rik	FGFR1 oncogene partner 2	protein-coding
peak_010237	chr17	25919769	25920602	+	0	NA	promoter-TSS (NM_139154)	promoter-TSS (NM_139154)	-471	NM_139154	224624	Mm.328872	NM_139154	ENSMUSG00000025730	Rab40c	RAR3	Rab40C, member RAS oncogene family	protein-coding
peak_001128	chr1	161250990	161252236	+	0	NA	promoter-TSS (NM_001303408)	promoter-TSS (NM_001303408)	-403	NM_001303408	11758	Mm.186185	NM_007453	ENSMUSG00000026701	Prdx6	1-Cys Prx|1-cysPrx|9430088D19Rik|AA690119|Aop2|Brp-12|CP-3|GPx|Ltw-4|Ltw4|Lvtw-4|NSGPx|ORF06|Prdx5|aiPLA2	peroxiredoxin 6	protein-coding
peak_004417	chr11	103102237	103103197	+	0	NA	5' UTR (NM_025988, exon 2 of 11)	5' UTR (NM_025988, exon 2 of 11)	1029	NM_025988	67131	Mm.390367	NM_025988	ENSMUSG00000056938	Acbd4	2010009P05Rik|2010015A21Rik|AI849317	acyl-Coenzyme A binding domain containing 4	protein-coding
peak_025357	chrX	139552021	139552421	+	0	NA	intron (NM_001358686, intron 12 of 12)	L1M4|LINE|L1	-11119	NM_001254761	66889	Mm.27764	NM_023270	ENSMUSG00000031438	Rnf128	1300002C13Rik|AI987883|GRAIL|Greul1	ring finger protein 128	protein-coding
peak_010039	chr17	7927749	7928636	+	0	NA	intron (NM_145968, intron 4 of 9)	intron (NM_145968, intron 4 of 9)	2192	NM_145968	72536	Mm.119680	NM_145968	ENSMUSG00000033450	Tagap	2610315E15Rik|TRD|Tcd-1|Tcd1|Tcd1a|tcs-1|tcs1	T cell activation Rho GTPase activating protein	protein-coding
peak_000955	chr1	144003058	144008278	+	0	NA	Intergenic	Intergenic	-1519	NM_009061	19735	Mm.28262	NM_009061	ENSMUSG00000026360	Rgs2	GOS8	regulator of G-protein signaling 2	protein-coding
peak_005929	chr13	12461981	12462236	+	0	NA	promoter-TSS (NM_001291057)	promoter-TSS (NM_001291057)	-370	NM_001291057	56048	Mm.474138	NM_018886	ENSMUSG00000057554	Lgals8	1200015E08Rik|AI326142|D13Ertd524e|Lgals-8	lectin, galactose binding, soluble 8	protein-coding
peak_018086	chr5	31766608	31767660	+	0	NA	intron (NM_181279, intron 5 of 13)	LTR16E1|LTR|ERVL	69084	NM_144541	107976	Mm.482126	NM_144541	ENSMUSG00000052139	Babam2	6030405P19Rik|AI429776|B830038C02Rik|Bre	BRISC and BRCA1 A complex member 2	protein-coding
peak_002183	chr10	70201168	70201438	+	0	NA	Intergenic	Intergenic	-3361	NM_001304739	69563	Mm.64672	NM_001304739	ENSMUSG00000019933	Mrln	2310015B20Rik|Linc-RAM|Mln	myoregulin	protein-coding
peak_014604	chr2	150661925	150662226	+	0	NA	intron (NM_080575, intron 1 of 13)	G-rich|Low_complexity|Low_complexity	-5419	NR_040331	109344	Mm.440012	NR_040331	ENSMUSG00000087406	E130215H24Rik	-	RIKEN cDNA E130215H24 gene	ncRNA
peak_009762	chr16	75908120	75908470	+	0	NA	intron (NM_023380, intron 1 of 7)	intron (NM_023380, intron 1 of 7)	971	NM_023380	67742	Mm.131406	NM_023380	ENSMUSG00000022876	Samsn1	4930571B16Rik|930571B16Rik|Hacs1|SLy2	SAM domain, SH3 domain and nuclear localization signals, 1	protein-coding
peak_017015	chr4	109000099	109001196	+	0	NA	promoter-TSS (NM_001346554)	promoter-TSS (NM_001346554)	-8	NM_001346554	230598	Mm.274950	NM_146150	ENSMUSG00000053510	Nrd1	2600011I06Rik|AI875733|NRD-C|Nrdc	nardilysin, N-arginine dibasic convertase, NRD convertase 1	protein-coding
peak_000405	chr1	72195891	72196503	+	0	NA	5' UTR (NM_001357488, exon 2 of 6)	5' UTR (NM_001357488, exon 2 of 6)	16110	NM_001005423	381269	Mm.422636	NM_001005423	ENSMUSG00000039395	Mreg	Gm974|Wdt2|dsu	melanoregulin	protein-coding
peak_010124	chr17	17633870	17634441	+	0	NA	Intergenic	Intergenic	-9666	NM_172827	240028	Mm.328807	NM_172827	ENSMUSG00000023845	Lnpep	2010309L07Rik|4732490P18Rik|CAP|IRAP|PLAP|gp160|vp165	leucyl/cystinyl aminopeptidase	protein-coding
peak_020058	chr6	87531546	87532645	+	0	NA	intron (NM_001037727, intron 1 of 10)	B1_Mur1|SINE|Alu	1164	NM_001037727	232201	Mm.119564	NM_175476	ENSMUSG00000030047	Arhgap25	A130039I20Rik	Rho GTPase activating protein 25	protein-coding
peak_015581	chr3	88509540	88512243	+	0	NA	Intergenic	B1F1|SINE|Alu	-7539	NM_001002011	16905	Mm.243014	NM_019390	ENSMUSG00000028063	Lmna	Dhe	lamin A	protein-coding
peak_024728	chr9	89198771	89200079	+	0	NA	exon (NM_007534, exon 1 of 2)	exon (NM_007534, exon 1 of 2)	152	NM_007534	12045	Mm.479217	NM_007534	ENSMUSG00000089929	Bcl2a1b	A1-b	B cell leukemia/lymphoma 2 related protein A1b	protein-coding
peak_012047	chr19	6869259	6869854	+	0	NA	Intergenic	RLTR19-int|LTR|ERVK	-11345	NM_001081291	78317	Mm.329596	NM_198008	ENSMUSG00000047810	Ccdc88b	2610041P08Rik|Ccdc88	coiled-coil domain containing 88B	protein-coding
peak_024740	chr9	89267139	89267846	+	0	NA	Intergenic	Intergenic	56108	NM_001359993	107885	Mm.486274	NM_026829	ENSMUSG00000066442	Mthfs	1110034I12Rik|2310020H23Rik|AI119695	5, 10-methenyltetrahydrofolate synthetase	protein-coding
peak_013152	chr2	11501044	11502598	+	0	NA	5' UTR (NM_133232, exon 1 of 15)	5' UTR (NM_133232, exon 1 of 15)	269	NM_001177754	170768	Mm.19669	NM_133232	ENSMUSG00000026773	Pfkfb3	E330010H22Rik|iPFK-2|uPFK-2	6-phosphofructo-2-kinase/fructose-2,6-biphosphatase 3	protein-coding
peak_022285	chr7	114416589	114418138	+	0	NA	intron (NM_011055, intron 1 of 15)	intron (NM_011055, intron 1 of 15)	2109	NM_011055	18576	Mm.430730	NM_011055	ENSMUSG00000030671	Pde3b	9830102A01Rik|AI847709	phosphodiesterase 3B, cGMP-inhibited	protein-coding
peak_000235	chr1	53265350	53265520	+	0	NA	intron (NM_153556, intron 4 of 12)	intron (NM_153556, intron 4 of 12)	31593	NM_153556	227099	Mm.60499	NM_153556	ENSMUSG00000026098	Pms1	-	PMS1 homolog 1, mismatch repair system component	protein-coding
peak_012364	chr19	21895715	21896100	+	0	NA	Intergenic	Intergenic	117567	NM_031997	83921	Mm.329776	NM_031997	ENSMUSG00000024754	Cemip2	Tmem2	cell migration inducing hyaluronidase 2	protein-coding
peak_020936	chr7	3291053	3291806	+	0	NA	intron (NM_001093765, intron 1 of 2)	intron (NM_001093765, intron 1 of 2)	873	NM_001093765	50918	Mm.29874	NM_016969	ENSMUSG00000068566	Myadm	D7Wsu62e	myeloid-associated differentiation marker	protein-coding
peak_005630	chr12	101018700	101019014	+	0	NA	intron (NM_001362342, intron 3 of 6)	intron (NM_001362342, intron 3 of 6)	2911	NR_035421	100316805		NR_035421	ENSMUSG00000080575	Mir1190	Mirn1190|mmu-mir-1190	microRNA 1190	ncRNA
peak_001098	chr1	156467971	156469566	+	0	NA	intron (NM_009230, intron 1 of 15)	intron (NM_009230, intron 1 of 15)	5560	NM_009230	20652	Mm.28099	NM_009230	ENSMUSG00000026600	Soat1	8430426K15Rik|ACAT-1|AW550831|Acact|ald|hid	sterol O-acyltransferase 1	protein-coding
peak_020049	chr6	87501770	87503960	+	0	NA	intron (NM_001037727, intron 1 of 10)	MLT1A1|LTR|ERVL-MaLR	-6538	NM_175476	232201	Mm.119564	NM_175476	ENSMUSG00000030047	Arhgap25	A130039I20Rik	Rho GTPase activating protein 25	protein-coding
peak_018527	chr5	93265195	93266167	+	0	NA	Intergenic	Intergenic	-1892	NM_007635	12452	Mm.3527	NM_007635	ENSMUSG00000029385	Ccng2	-	cyclin G2	protein-coding
peak_013366	chr2	28091829	28092508	+	0	NA	Intergenic	Intergenic	-7290	NM_010190	14134	Mm.182935	NM_010190	ENSMUSG00000026835	Fcnb	Fcn2	ficolin B	protein-coding
peak_005329	chr12	78919294	78919583	+	0	NA	Intergenic	Intergenic	-12500	NM_013738	27260	Mm.103380	NM_013738	ENSMUSG00000021118	Plek2	-	pleckstrin 2	protein-coding
peak_011855	chr18	84809029	84809228	+	0	NA	intron (NM_001370919, intron 10 of 12)	intron (NM_001370919, intron 10 of 12)	29513	NM_001370919	100503964		NM_001370919	ENSMUSG00000117781	Gm17266	-	predicted gene, 17266	protein-coding
peak_007548	chr14	62042400	62042611	+	0	NA	Intergenic	Intergenic	250474	NM_173419	239133	Mm.127330	NM_173419	ENSMUSG00000048281	Dleu7	BC038059	deleted in lymphocytic leukemia, 7	protein-coding
peak_018502	chr5	92492422	92492954	+	0	NA	intron (NM_007644, intron 1 of 11)	intron (NM_007644, intron 1 of 11)	12969	NM_007644	12492	Mm.297964	NM_007644	ENSMUSG00000029426	Scarb2	9330185J12Rik|Cd36l2|LGP85|LIMP II|LIMP-2|MLGP85	scavenger receptor class B, member 2	protein-coding
peak_014471	chr2	132605191	132605469	+	0	NA	intron (NR_033469, intron 2 of 3)	(GAAA)n|Simple_repeat|Simple_repeat	7134	NR_033469	767814	Mm.371752	NR_033468	ENSMUSG00000074783	AU019990	-	expressed sequence AU019990	ncRNA
peak_007497	chr14	60264690	60265199	+	0	NA	promoter-TSS (NM_144843)	promoter-TSS (NM_144843)	-261	NM_144843	219135	Mm.247007	NM_144843	ENSMUSG00000021987	Mtmr6	4022440C11Rik|AI428804|AU041072	myotubularin related protein 6	protein-coding
peak_012564	chr19	37018566	37018952	+	0	NA	Intergenic	Intergenic	92680	NM_001080706	107182	Mm.295062	NM_001080706	ENSMUSG00000040565	Btaf1	AI414500|AI447930|E430027O22Rik|TAF170	B-TFIID TATA-box binding protein associated factor 1	protein-coding
peak_008228	chr15	58076429	58076855	+	0	NA	promoter-TSS (NM_001042438)	promoter-TSS (NM_001042438)	-134	NM_009572	22770	Mm.244931	NM_009572	ENSMUSG00000022361	Zhx1	-	zinc fingers and homeoboxes 1	protein-coding
peak_015705	chr3	95433346	95434520	+	0	NA	promoter-TSS (NM_001037737)	promoter-TSS (NM_001037737)	-457	NM_009709	11863	Mm.250265	NM_009709	ENSMUSG00000015522	Arnt	D3Ertd557e|Drnt|ESTM42|Hif1b|W08714|bHLHe2|mKIAA4051	aryl hydrocarbon receptor nuclear translocator	protein-coding
peak_022261	chr7	112284720	112286891	+	0	NA	intron (NM_001193305, intron 3 of 25)	intron (NM_001193305, intron 3 of 25)	59969	NM_001193305	320878	Mm.52312	NM_177282	ENSMUSG00000038244	Mical2	5330438E18Rik|9530064J02|MICAL-2|mKIAA0750	microtubule associated monooxygenase, calponin and LIM domain containing 2	protein-coding
peak_016426	chr4	19537299	19537592	+	0	NA	intron (NM_027769, intron 7 of 15)	MIRc|SINE|MIR	32663	NM_027769	70568	Mm.38390	NM_027769	ENSMUSG00000028228	Cpne3	5430428M23Rik|5730450C07Rik|C85108|CPN3	copine III	protein-coding
peak_014554	chr2	145831823	145833731	+	0	NA	intron (NM_028724, intron 4 of 12)	intron (NM_028724, intron 4 of 12)	46661	NM_028724	74030	Mm.228799	NM_028724	ENSMUSG00000001768	Rin2	2010003K16Rik|4632403N06Rik|AW821980|RASSF4	Ras and Rab interactor 2	protein-coding
peak_022222	chr7	107593853	107594327	+	0	NA	promoter-TSS (NM_008905)	promoter-TSS (NM_008905)	-961	NM_008905	19024	Mm.2817	NM_008905	ENSMUSG00000036528	Ppfibp2	Cclp1	PTPRF interacting protein, binding protein 2 (liprin beta 2)	protein-coding
peak_009293	chr16	22263963	22265256	+	0	NA	intron (NM_001330555, intron 1 of 9)	intron (NM_001330555, intron 1 of 9)	1396	NM_001330554	20462	Mm.210352	NM_009186	ENSMUSG00000022858	Tra2b	5730405G21Rik|D16Ertd266e|SIG-41|Sfrs10|Silg41|TRA2beta	transformer 2 beta	protein-coding
peak_002239	chr10	77662514	77663437	+	0	NA	Intergenic	URR1A|DNA|hAT-Charlie	21751	NR_035451	100316811		NR_035451	ENSMUSG00000089424	Mir1930	mir-1930|mmu-mir-1930	microRNA 1930	ncRNA
peak_024551	chr9	66975430	66975956	+	0	NA	promoter-TSS (NM_030717)	promoter-TSS (NM_030717)	-209	NM_030717	80907	Mm.157882	NM_030717	ENSMUSG00000032370	Lactb	LACT-1|Lact1|Mrpl56	lactamase, beta	protein-coding
peak_017262	chr4	129268437	129269118	+	0	NA	Intergenic	B1_Mus1|SINE|Alu	-7373	NM_001285867	97130	Mm.331907	NM_001033189	ENSMUSG00000050390	C77080	mKIAA1522	expressed sequence C77080	protein-coding
peak_005965	chr13	19792746	19795142	+	0	NA	intron (NM_181754, intron 2 of 4)	intron (NM_181754, intron 2 of 4)	30313	NM_181754	353346	Mm.239268	NM_181754	ENSMUSG00000053101	Gpr141	PGR13	G protein-coupled receptor 141	protein-coding
peak_000502	chr1	80724567	80725051	+	0	NA	intron (NM_175291, intron 1 of 55)	intron (NM_175291, intron 1 of 55)	33744	NM_175291	210293	Mm.133473	NM_175291	ENSMUSG00000038608	Dock10	9330153B10Rik|A630054M16Rik|Jr4|Jr5|R75174|ZIZ3|Zizimin3|mKIAA0694	dedicator of cytokinesis 10	protein-coding
peak_011051	chr17	80172496	80173230	+	0	NA	intron (NM_176963, intron 4 of 6)	intron (NM_176963, intron 4 of 6)	22105	NR_162791	114483355		NR_162791		Mir12189	mmu-mir-12189	microRNA mir-12189	ncRNA
peak_025041	chr9	119339987	119341496	+	0	NA	promoter-TSS (NM_130864)	promoter-TSS (NM_130864)	-553	NM_130864	113868	Mm.205266	NM_130864	ENSMUSG00000036138	Acaa1a	Acaa|Acaa1|D9Ertd25e|PTL	acetyl-Coenzyme A acyltransferase 1A	protein-coding
peak_016580	chr4	43959066	43960581	+	0	NA	intron (NM_027450, intron 1 of 4)	intron (NM_027450, intron 1 of 4)	2121	NM_027450	384009	Mm.22213	NM_027450	ENSMUSG00000028480	Glipr2	5730414A08Rik|C77180|GAPR-1	GLI pathogenesis-related 2	protein-coding
peak_000576	chr1	86470359	86471601	+	0	NA	Intergenic	Intergenic	44651	NM_027966	71863	Mm.179627	NM_027966	ENSMUSG00000036574	Tex44	1700019O17Rik	testis expressed 44	protein-coding
peak_006097	chr13	28600739	28601414	+	0	NA	intron (NR_045054, intron 6 of 7)	intron (NR_045054, intron 6 of 7)	109797	NR_105787	102466635		NR_105787	ENSMUSG00000099158	Mir6368	Gm27800|mmu-mir-6368	microRNA 6368	ncRNA
peak_020104	chr6	89296003	89296414	+	0	NA	Intergenic	MTD|LTR|ERVL-MaLR	-10483	NR_131021	75131	Mm.391482	NR_131021	ENSMUSG00000107622	4930512J16Rik	Gm44205	RIKEN cDNA 4930512J16 gene	ncRNA
peak_005379	chr12	80790049	80790572	+	0	NA	promoter-TSS (NM_001242419)	promoter-TSS (NM_001242419)	-222	NM_178682	217684	Mm.341776	NM_178682	ENSMUSG00000021133	Susd6	4933426M11Rik|mKIAA0247	sushi domain containing 6	protein-coding
peak_017955	chr5	21223293	21223572	+	0	NA	intron (NM_001359877, intron 8 of 18)	L1ME3G|LINE|L1	37165	NM_001359877	212167	Mm.121705	NM_175437	ENSMUSG00000039934	Gsap	A530088I07Rik|Pion	gamma-secretase activating protein	protein-coding
peak_015042	chr2	181287045	181287655	+	0	NA	intron (NM_198169, intron 1 of 9)	intron (NM_198169, intron 1 of 9)	616	NM_198169	229004	Mm.220423	NM_198169	ENSMUSG00000038705	Gmeb2	AI839884	glucocorticoid modulatory element binding protein 2	protein-coding
peak_006517	chr13	55652546	55653136	+	0	NA	intron (NM_001282055, intron 7 of 22)	intron (NM_001282055, intron 7 of 22)	17842	NM_001282055	212880	Mm.202725	NM_145975	ENSMUSG00000021500	Ddx46	2200005K02Rik|8430438J23Rik|AI325430|AI957095|mKIAA0801	DEAD (Asp-Glu-Ala-Asp) box polypeptide 46	protein-coding
peak_001089	chr1	156034869	156035224	+	0	NA	promoter-TSS (NM_001160180)	promoter-TSS (NM_001160180)	-229	NM_001160019	208263	Mm.211654	NM_144791	ENSMUSG00000026466	Tor1aip1	LAP1|Lap1B	torsin A interacting protein 1	protein-coding
peak_011276	chr18	12158443	12159029	+	0	NA	Intergenic	ORR1C2|LTR|ERVL-MaLR	-9994	NM_029623	76482	Mm.196596	NM_029623	ENSMUSG00000024410	Rmc1	2400010D15Rik|3110002H16Rik|Mic-1|Mic1|Wdr98	regulator of MON1-CCZ1	protein-coding
peak_004290	chr11	98958244	98958624	+	0	NA	intron (NM_009024, intron 2 of 8)	intron (NM_009024, intron 2 of 8)	-2037	NM_001176528	19401	Mm.439744	NM_009024	ENSMUSG00000037992	Rara	Nr1b1|RAR|RARalpha1	retinoic acid receptor, alpha	protein-coding
peak_005697	chr12	104751992	104752437	+	0	NA	promoter-TSS (NM_148948)	promoter-TSS (NM_148948)	-262	NM_148948	192119	Mm.21135	NM_148948	ENSMUSG00000041415	Dicer1	1110006F08Rik|D12Ertd7e|mKIAA0928	dicer 1, ribonuclease type III	protein-coding
peak_020428	chr6	120082812	120083420	+	0	NA	Intergenic	Intergenic	-10264	NM_016718	29862	Mm.103668	NM_016718	ENSMUSG00000041377	Ninj2	-	ninjurin 2	protein-coding
peak_024284	chr9	50849203	50849758	+	0	NA	Intergenic	Intergenic	-7444	NM_001034085	73699	Mm.7726	NM_028614	ENSMUSG00000032058	Ppp2r1b	2410091N08Rik|AI790395	protein phosphatase 2, regulatory subunit A, beta	protein-coding
peak_017373	chr4	133168643	133171064	+	0	NA	intron (NM_153423, intron 1 of 8)	B3A|SINE|B2	-25802	NR_105984	102466215		NR_105984	ENSMUSG00000099202	Mir7017	Gm27945|mmu-mir-7017	microRNA 7017	ncRNA
peak_009774	chr16	76399754	76400362	+	0	NA	Intergenic	Intergenic	3653	NM_007990	14109	Mm.329631	NM_007990	ENSMUSG00000038274	Fau	MNSFbeta	Finkel-Biskis-Reilly murine sarcoma virus (FBR-MuSV) ubiquitously expressed (fox derived)	protein-coding
peak_018534	chr5	96221147	96222509	+	0	NA	intron (NM_001039084, intron 2 of 6)	intron (NM_001039084, intron 2 of 6)	11713	NM_053158	94061	Mm.295499	NM_053158	ENSMUSG00000029486	Mrpl1	2410002L03Rik|5830418D04Rik|AI462572|L1mt	mitochondrial ribosomal protein L1	protein-coding
peak_011225	chr18	5989729	5990297	+	0	NA	Intergenic	Intergenic	146085	NM_029277	75415	Mm.239675	NM_029277	ENSMUSG00000041225	Arhgap12	2810011M08Rik	Rho GTPase activating protein 12	protein-coding
peak_006885	chr13	103918500	103920310	+	0	NA	intron (NM_001005868, intron 1 of 26)	intron (NM_001005868, intron 1 of 26)	1181	NM_001289473	59079	Mm.277354	NM_021563	ENSMUSG00000021709	Erbin	1700028E05Rik|Erbb2ip|mKIAA1225	Erbb2 interacting protein	protein-coding
peak_004990	chr12	25301065	25301258	+	0	NA	Intergenic	Intergenic	171987	NR_045844	432641	Mm.112955	NR_045844		Gm17746	-	predicted gene, 17746	ncRNA
peak_002244	chr10	78096067	78096881	+	0	NA	Intergenic	Intergenic	27106	NM_015790	50723	Mm.17819	NM_015790	ENSMUSG00000000732	Icosl	AU044799|B7-H2|B7RP-1|B7h|BG071784|GI50|GL50|GL50-B|ICOS-L|Icoslg|LICOS|Ly115l|mKIAA0653	icos ligand	protein-coding
peak_015382	chr3	59079400	59079822	+	0	NA	intron (NM_177855, intron 10 of 43)	intron (NM_177855, intron 10 of 43)	22210	NM_173398	229323	Mm.123648	NM_173398	ENSMUSG00000050075	Gpr171	A630006E05|F730001G15Rik|H963	G protein-coupled receptor 171	protein-coding
peak_007441	chr14	54769081	54769457	+	0	NA	intron (NM_016972, intron 1 of 10)	intron (NM_016972, intron 1 of 10)	12617	NM_016972	50934	Mm.276831	NM_016972	ENSMUSG00000022180	Slc7a8	AA408822|LAT2	solute carrier family 7 (cationic amino acid transporter, y+ system), member 8	protein-coding
peak_020018	chr6	86584977	86585584	+	0	NA	Intergenic	Intergenic	-42894	NM_026414	67855	Mm.183043	NM_026414	ENSMUSG00000033508	Asprv1	2300003P22Rik|AA986851|SASP|SASPase|Taps	aspartic peptidase, retroviral-like 1	protein-coding
peak_016684	chr4	53386152	53386647	+	0	NA	Intergenic	LTR89|LTR|ERVL?	-54014	NM_001159633	100434	Mm.482207	NM_133891	ENSMUSG00000028412	Slc44a1	2210409B22Rik|4833416H08Rik|AW547365|CHTL1|CTL1|Cdw92	solute carrier family 44, member 1	protein-coding
peak_007156	chr14	25515817	25516711	+	0	NA	intron (NM_183208, intron 2 of 23)	MIR|SINE|MIR	-18175	NR_037236	100526533		NR_037236	ENSMUSG00000093081	Mir3075	mir-3075|mmu-mir-3075	microRNA 3075	ncRNA
peak_005993	chr13	21530275	21531581	+	0	NA	intron (NM_139141, intron 1 of 5)	CpG	186	NM_139141	93681	Mm.290601	NM_139141	ENSMUSG00000063894	Zkscan8	2510038J07Rik|D430019P06Rik|LD5-1|Zfp192	zinc finger with KRAB and SCAN domains 8	protein-coding
peak_015597	chr3	88684411	88685228	+	0	NA	promoter-TSS (NR_151827)	promoter-TSS (NR_151827)	-968	NM_028814	74200	Mm.251800	NM_028814	ENSMUSG00000028060	Khdc4	2810403A07Rik|A430106P18Rik|AI256352|AI451678|Blom7|Kiaa0907	KH domain containing 4, pre-mRNA splicing factor	protein-coding
peak_006319	chr13	43784630	43784940	+	0	NA	promoter-TSS (NM_009856)	promoter-TSS (NM_009856)	-327	NM_009856	12522	Mm.57175	NM_009856	ENSMUSG00000015396	Cd83	-	CD83 antigen	protein-coding
peak_005815	chr12	112864754	112865170	+	0	NA	Intergenic	Intergenic	-4046	NM_019925	56696	Mm.20455	NM_019925	ENSMUSG00000021298	Gpr132	G2a	G protein-coupled receptor 132	protein-coding
peak_003832	chr11	75586293	75586795	+	0	NA	Intergenic	MTD|LTR|ERVL-MaLR	-1535	NM_008850	18738	Mm.3128	NM_008850	ENSMUSG00000017781	Pitpna	Pitpn|vb|vibrator	phosphatidylinositol transfer protein, alpha	protein-coding
peak_015811	chr3	98066371	98068086	+	0	NA	intron (NM_010928, intron 2 of 33)	MER2|DNA|TcMar-Tigger	53690	NM_010928	18129	Mm.485843	NM_010928	ENSMUSG00000027878	Notch2	AI853703|N2	notch 2	protein-coding
peak_017941	chr5	21111793	21112043	+	0	NA	Intergenic	Intergenic	-56007	NM_011203	19248	Mm.319117	NM_011203	ENSMUSG00000028771	Ptpn12	P19-PTP|PTP-P19|PTP-PEST|PTPG1	protein tyrosine phosphatase, non-receptor type 12	protein-coding
peak_012473	chr19	29511375	29512083	+	0	NA	intron (NR_015567, intron 2 of 3)	intron (NR_015567, intron 2 of 3)	10258	NR_015567	77779	Mm.458738	NR_015567	ENSMUSG00000097855	A930007I19Rik	-	RIKEN cDNA A930007I19 gene	ncRNA
peak_024498	chr9	65567877	65569804	+	0	NA	intron (NM_153119, intron 2 of 5)	MTD|LTR|ERVL-MaLR	11247	NM_153119	102595	Mm.247303	NM_153119	ENSMUSG00000050721	Plekho2	AI840980|Plekhq1	pleckstrin homology domain containing, family O member 2	protein-coding
peak_025275	chrX	71284787	71286034	+	0	NA	intron (NM_019926, intron 7 of 14)	B4A|SINE|B4	70336	NM_001358113	17772	Mm.274981	NM_019926	ENSMUSG00000031337	Mtm1	AF073996|Mtm|mKIAA4176	X-linked myotubular myopathy gene 1	protein-coding
peak_010910	chr17	64615619	64615869	+	0	NA	intron (NM_008549, intron 1 of 21)	intron (NM_008549, intron 1 of 21)	14095	NM_008549	17158	Mm.2433	NM_008549	ENSMUSG00000024085	Man2a1	Mana-2|Mana2|Map-2	mannosidase 2, alpha 1	protein-coding
peak_007721	chr14	74936722	74937142	+	0	NA	intron (NM_001033439, intron 1 of 19)	(CA)n|Simple_repeat|Simple_repeat	10945	NM_001252132	380916	Mm.288868	NM_001033439	ENSMUSG00000068015	Lrch1	4832412D13Rik|AI552548|AW215503|Chdc1|mKIAA1016	leucine-rich repeats and calponin homology (CH) domain containing 1	protein-coding
peak_014233	chr2	122737550	122738746	+	0	NA	promoter-TSS (NM_019788)	promoter-TSS (NM_019788)	214	NR_156706	75915	Mm.402084	NR_156706		Bloc1s6os	4930580A09Rik	biogenesis of lysosomal organelles complex-1, subunit 6, pallidin, opposite strand	ncRNA
peak_002845	chr10	125271490	125271745	+	0	NA	intron (NM_001358496, intron 3 of 5)	intron (NM_001358496, intron 3 of 5)	37199	NM_001358915	20503	Mm.29161	NM_011391	ENSMUSG00000020102	Slc16a7	4921534N07Rik|9030411M13Rik|D630004K10Rik|Mct2	solute carrier family 16 (monocarboxylic acid transporters), member 7	protein-coding
peak_016848	chr4	83525307	83525697	+	0	NA	promoter-TSS (NM_001355378)	promoter-TSS (NM_001355378)	-43	NM_001355549	320226	Mm.180032	NM_029117	ENSMUSG00000052407	Ccdc171	4930418J05Rik|4930473A06Rik|A330015D16Rik	coiled-coil domain containing 171	protein-coding
peak_020205	chr6	108064806	108065401	+	0	NA	promoter-TSS (NM_001276356)	promoter-TSS (NM_001276356)	58	NM_178391	74729	Mm.56539	NM_178391	ENSMUSG00000034639	Setmar	5830404F24Rik|Etet2	SET domain without mariner transposase fusion	protein-coding
peak_009758	chr16	75889174	75889377	+	0	NA	intron (NM_023380, intron 1 of 7)	intron (NM_023380, intron 1 of 7)	19991	NM_023380	67742	Mm.131406	NM_023380	ENSMUSG00000022876	Samsn1	4930571B16Rik|930571B16Rik|Hacs1|SLy2	SAM domain, SH3 domain and nuclear localization signals, 1	protein-coding
peak_020194	chr6	99029208	99029378	+	0	NA	promoter-TSS (NM_001197322)	promoter-TSS (NM_001197322)	-995	NM_001197322	108655	Mm.234965	NM_053202	ENSMUSG00000030067	Foxp1	3110052D19Rik|4932443N09Rik|AI461938|AW494214	forkhead box P1	protein-coding
peak_019554	chr6	30047191	30047317	+	0	NA	promoter-TSS (NM_010938)	promoter-TSS (NM_010938)	-734	NM_001164228	18181	Mm.259258	NM_010938	ENSMUSG00000058440	Nrf1	C87038|D6Ertd415e	nuclear respiratory factor 1	protein-coding
peak_001937	chr10	44001065	44001617	+	0	NA	intron (NM_001368306, intron 2 of 20)	intron (NM_001368306, intron 2 of 20)	3505	NM_172393	11630	Mm.292082	NM_172393	ENSMUSG00000019866	Crybg1	Aim1	crystallin beta-gamma domain containing 1	protein-coding
peak_012988	chr19	57621476	57622188	+	0	NA	intron (NM_181415, intron 1 of 28)	L1ME1|LINE|L1	10798	NM_181415	226255	Mm.245340	NM_181415	ENSMUSG00000054843	Atrnl1	AI504415|AW555641|Alp|Atrnl|Atrnlp	attractin like 1	protein-coding
peak_008826	chr15	96640436	96640824	+	0	NA	intron (NM_001166458, intron 1 of 15)	intron (NM_001166458, intron 1 of 15)	1332	NM_134086	105727	Mm.103568	NM_134086	ENSMUSG00000023169	Slc38a1	AA408026|AA409865|AL022800|AU015942|NAT2	solute carrier family 38, member 1	protein-coding
peak_004026	chr11	83737130	83737697	+	0	NA	Intergenic	L1MA4|LINE|L1	-9527	NM_183249	66107	Mm.902	NM_183249	ENSMUSG00000051748	Wfdc21	1100001G20Rik|Wdnm1-like	WAP four-disulfide core domain 21	protein-coding
peak_000803	chr1	131086711	131087929	+	0	NA	intron (NM_008551, intron 1 of 9)	intron (NM_008551, intron 1 of 9)	10523	NM_008551	17164	Mm.221235	NM_008551	ENSMUSG00000016528	Mapkapk2	AA960234|MAPKAP-K2|MK-2|MK2|Rps6kc1	MAP kinase-activated protein kinase 2	protein-coding
peak_023604	chr8	111596457	111596774	+	0	NA	intron (NM_001363489, intron 1 of 4)	MLT1A|LTR|ERVL-MaLR	33721	NM_027570	52815	Mm.27589	NM_027570	ENSMUSG00000031958	Ldhd	4733401P21Rik|D8Bwg1320e|DLD	lactate dehydrogenase D	protein-coding
peak_006510	chr13	55527798	55529882	+	0	NA	promoter-TSS (NM_013739)	promoter-TSS (NM_013739)	-302	NM_013739	27261	Mm.33910	NM_013739	ENSMUSG00000035711	Dok3	AI450713|Dokl	docking protein 3	protein-coding
peak_004592	chr11	115066527	115067404	+	0	NA	Intergenic	Intergenic	-4926	NM_172050	217306	Mm.222667	NM_172050	ENSMUSG00000048498	Cd300e	BC034097|CLM2|Cd300le|TREM5	CD300E molecule	protein-coding
peak_018524	chr5	93204434	93206134	+	0	NA	intron (NM_017367, intron 1 of 6)	intron (NM_017367, intron 1 of 6)	1211	NM_017367	12453	Mm.250419	NM_017367	ENSMUSG00000063015	Ccni	-	cyclin I	protein-coding
peak_021357	chr7	30595301	30595438	+	0	NA	intron (NR_153655, intron 1 of 3)	intron (NR_153655, intron 1 of 3)	-2427	NM_021397	58206	Mm.116789	NM_021397	ENSMUSG00000006310	Zbtb32	4930524C15Rik|FAXF|FAZF|PLZP|Rog|Tzfp	zinc finger and BTB domain containing 32	protein-coding
peak_019403	chr5	150178238	150179253	+	0	NA	Intergenic	Intergenic	-81185	NM_172887	320365	Mm.216590	NM_172887	ENSMUSG00000056602	Fry	13CDNA73|9330186A19Rik|AF346502|AI462658|C87180|D930046M03|cg003|mKIAA4143	FRY microtubule binding protein	protein-coding
peak_020791	chr6	134700035	134701487	+	0	NA	intron (NM_001170479, intron 3 of 3)	intron (NM_001170479, intron 3 of 3)	59821	NM_026371	67774	Mm.41892	NM_026371	ENSMUSG00000042992	Borcs5	5830457J20Rik|AW124643|Loh12cr1	BLOC-1 related complex subunit 5	protein-coding
peak_006525	chr13	56167458	56167978	+	0	NA	Intergenic	Intergenic	11167	NM_145976	212937	Mm.116697	NM_145976	ENSMUSG00000049625	Tifab	-	TRAF-interacting protein with forkhead-associated domain, family member B	protein-coding
peak_000469	chr1	75210682	75210916	+	0	NA	promoter-TSS (NM_001277992)	promoter-TSS (NM_001277992)	-21	NM_029010	74577	Mm.458319	NM_029010	ENSMUSG00000026200	Glb1l	4833408P15Rik	galactosidase, beta 1-like	protein-coding
peak_010884	chr17	57195271	57195631	+	0	NA	Intergenic	MLTR11A|LTR|ERVK	-1270	NM_019418	50930	Mm.483369	NM_019418	ENSMUSG00000005824	Tnfsf14	HVEM-L|HVEML|LIGHT|LTg|Ly113|Tnlg1d	tumor necrosis factor (ligand) superfamily, member 14	protein-coding
peak_020951	chr7	3706272	3707455	+	0	NA	TTS (NM_029767)	TTS (NM_029767)	2822	NM_029767	76846	Mm.13944	NM_029767	ENSMUSG00000006333	Rps9	3010033P07Rik|AL022771|AL022885	ribosomal protein S9	protein-coding
peak_007180	chr14	26641691	26642325	+	0	NA	intron (NM_007479, intron 1 of 5)	intron (NM_007479, intron 1 of 5)	3874	NM_007479	11843	Mm.297768	NM_007479	ENSMUSG00000021877	Arf4	AA407803	ADP-ribosylation factor 4	protein-coding
peak_012038	chr19	6334760	6335035	+	0	NA	promoter-TSS (NM_001168490)	promoter-TSS (NM_001168490)	-82	NM_001168488	17283	Mm.12917	NM_008583	ENSMUSG00000024947	Men1	AW045611	multiple endocrine neoplasia 1	protein-coding
peak_025068	chr9	120826111	120826681	+	0	NA	Intergenic	Intergenic	88854	NR_040742	76402	Mm.436588	NR_040742	ENSMUSG00000100146	1700020M21Rik	-	RIKEN cDNA 1700020M21 gene	ncRNA
peak_010699	chr17	45566171	45566598	+	0	NA	exon (NM_001357105, exon 4 of 4)	exon (NM_001357105, exon 4 of 4)	2448	NM_001357105	73836	Mm.289716	NM_028662	ENSMUSG00000037089	Slc35b2	1110003M08Rik|AA407792|AI842275|PAPST1|Slc35b1	solute carrier family 35, member B2	protein-coding
peak_011630	chr18	60848666	60849380	+	0	NA	promoter-TSS (NM_011552)	promoter-TSS (NM_011552)	-59	NM_001198984	21453	Mm.486251	NM_011552	ENSMUSG00000024613	Tcof1	AA408847|AW209012|treacle	treacle ribosome biogenesis factor 1	protein-coding
peak_004093	chr11	87404451	87404778	+	0	NA	promoter-TSS (NR_156495)	promoter-TSS (NR_156495)	-108	NM_053269	114714	Mm.37376	NM_053269	ENSMUSG00000007646	Rad51c	R51H3|Rad51l2	RAD51 paralog C	protein-coding
peak_024089	chr9	35318882	35319321	+	0	NA	Intergenic	Intergenic	37996	NR_040715	71133	Mm.158577	NR_040715	ENSMUSG00000111746	4933422A05Rik	-	RIKEN cDNA 4933422A05 gene	ncRNA
peak_020450	chr6	120482618	120483818	+	0	NA	3' UTR (NM_008359, exon 13 of 13)	3' UTR (NM_008359, exon 13 of 13)	10728	NM_033567	94047	Mm.23088	NM_033567	ENSMUSG00000094626	Tmem121b	AW048664|Cecr6	transmembrane protein 121B	protein-coding
peak_021454	chr7	43443283	43444293	+	0	NA	promoter-TSS (NM_026695)	promoter-TSS (NM_026695)	-284	NM_026695	110826	Mm.30200	NM_026695	ENSMUSG00000004610	Etfb	0610009I16Rik|2810441H06Rik	electron transferring flavoprotein, beta polypeptide	protein-coding
peak_000132	chr1	36921095	36921361	+	0	NA	intron (NM_018872, intron 1 of 40)	intron (NM_018872, intron 1 of 40)	18299	NM_018872	56030	Mm.186943	NM_018872	ENSMUSG00000026116	Tmem131	2610524E03Rik|CC28|D1Bwg0491e|Neg|RW1|YR-23|mKIAA0257	transmembrane protein 131	protein-coding
peak_011542	chr18	52567698	52567906	+	0	NA	Intergenic	MIR3|SINE|MIR	-37935	NM_001286182	16948	Mm.172	NM_010728	ENSMUSG00000024529	Lox	AI893619|TSC-160|rrg	lysyl oxidase	protein-coding
peak_010287	chr17	27820453	27821447	+	0	NA	promoter-TSS (NM_001271511)	promoter-TSS (NM_001271511)	-408	NM_001271511	224647	Mm.196577	NM_001033279	ENSMUSG00000056692	Ilrun	AU020189|C030010A15|C80239|D17Wsu92e	inflammation and lipid regulator with UBA-like and NBR1-like domains	protein-coding
peak_007399	chr14	51884645	51885145	+	0	NA	promoter-TSS (NM_001029990)	promoter-TSS (NM_001029990)	53	NM_001029990	52535	Mm.5750	NM_001029990	ENSMUSG00000004561	Mettl17	2310032K15Rik|D14Ertd209e|Mett11d1	methyltransferase like 17	protein-coding
peak_013095	chr2	4550589	4550795	+	0	NA	intron (NM_001347086, intron 12 of 24)	intron (NM_001347086, intron 12 of 24)	-9062	NM_001177844	209630	Mm.37932	NM_172475	ENSMUSG00000026657	Frmd4a	2700017I06Rik|5330420J21|AI594879|C230040M21Rik|Frmd4|Gm13190|mKIAA1294	FERM domain containing 4A	protein-coding
peak_001471	chr1	184614002	184617445	+	0	NA	Intergenic	Intergenic	-58032	NR_040472	73590	Mm.82792	NR_040472	ENSMUSG00000101574	1700112H15Rik	-	RIKEN cDNA 1700112H15 gene	ncRNA
peak_023942	chr9	15714452	15715791	+	0	NA	intron (NM_001357565, intron 1 of 10)	intron (NM_001357565, intron 1 of 10)	5383	NM_172289	234967	Mm.138815	NM_172289	ENSMUSG00000043885	Slc36a4	6330573I15Rik|PAT4	solute carrier family 36 (proton/amino acid symporter), member 4	protein-coding
peak_021935	chr7	84196071	84197031	+	0	NA	Intergenic	Intergenic	-44658	NM_133722	70178	Mm.23914	NM_133722	ENSMUSG00000038459	Abhd17c	2210412D01Rik|AL023007|Fam108c|Fam108c1	abhydrolase domain containing 17C	protein-coding
peak_006966	chr13	112666394	112667392	+	0	NA	intron (NM_178746, intron 1 of 14)	intron (NM_178746, intron 1 of 14)	6127	NM_178746	268706	Mm.40834	NM_175376	ENSMUSG00000047789	Slc38a9	4833412L08Rik|6720411P22Rik|9130023D20Rik|9430067K09Rik|A730092C09	solute carrier family 38, member 9	protein-coding
peak_024455	chr9	64250489	64250665	+	0	NA	intron (NM_008927, intron 1 of 10)	MIR|SINE|MIR	3028	NM_008927	26395	Mm.248907	NM_008927	ENSMUSG00000004936	Map2k1	MAPKK1|MEKK1|Mek1|Prkmk1	mitogen-activated protein kinase kinase 1	protein-coding
peak_015008	chr2	172442307	172442682	+	0	NA	intron (NM_025542, intron 1 of 8)	intron (NM_025542, intron 1 of 8)	1916	NM_025542	66404	Mm.25157	NM_025542	ENSMUSG00000027502	Rtf2	1700067C04Rik|2410001C21Rik|5730427M17Rik|AA589417|Rtfdc1	replication termination factor 2	protein-coding
peak_018950	chr5	124226458	124227449	+	0	NA	intron (NM_011256, intron 1 of 24)	intron (NM_011256, intron 1 of 24)	-2772	NR_045369	75927	Mm.410803	NR_045369	ENSMUSG00000090220	Pitpnm2os1	4930568K20Rik	phosphatidylinositol transfer protein, membrane-associated 2, opposite strand 1	ncRNA
peak_015320	chr3	51211965	51212811	+	0	NA	Intergenic	Intergenic	-12059	NM_009834	12457	Mm.86541	NM_009834	ENSMUSG00000023087	Noct	AU043840|Ccr4|Ccrn4l	nocturnin	protein-coding
peak_000123	chr1	36325802	36326714	+	0	NA	Intergenic	Intergenic	18525	NM_001172205	214855	Mm.34316	NM_145996	ENSMUSG00000037447	Arid5a	D430024K22Rik|Mrf1	AT rich interactive domain 5A (MRF1-like)	protein-coding
peak_022846	chr8	25600926	25602410	+	0	NA	promoter-TSS (NM_001308482)	promoter-TSS (NM_001308482)	67	NM_001308481	234135	Mm.217337	NM_001001735	ENSMUSG00000054823	Nsd3	6720429E03|A530023P05|AI528490|WHISTLE|Whsc1l1	nuclear receptor binding SET domain protein 3	protein-coding
peak_013274	chr2	22810476	22812320	+	0	NA	intron (NM_019456, intron 1 of 13)	PB1D11|SINE|Alu	37071	NM_019456	54519	Mm.14255	NM_019456	ENSMUSG00000026786	Apbb1ip	9930118P07Rik|Prp48	amyloid beta (A4) precursor protein-binding, family B, member 1 interacting protein	protein-coding
peak_013033	chr19	61084035	61084952	+	0	NA	intron (NM_018869, intron 12 of 15)	intron (NM_018869, intron 12 of 15)	56347	NR_131956	414758	Mm.100056	NM_001001737	ENSMUSG00000074733	Zfp950	5830428H23Rik|AU016073|BC055757|Gm34518|Zfp826|mszf84	zinc finger protein 950	protein-coding
peak_021030	chr7	12921467	12922415	+	0	NA	promoter-TSS (NM_009095)	promoter-TSS (NM_009095)	-370	NM_009095	20103	Mm.5291	NM_009095	ENSMUSG00000012848	Rps5	AA617411	ribosomal protein S5	protein-coding
peak_020066	chr6	87808830	87808956	+	0	NA	intron (NR_104478, intron 1 of 2)	intron (NR_104478, intron 1 of 2)	864	NM_133717	69834	Mm.37380	NM_133717	ENSMUSG00000030055	Rab43	1810048P08Rik|2500004H21Rik|AW490415	RAB43, member RAS oncogene family	protein-coding
peak_024863	chr9	106888806	106889106	+	0	NA	3' UTR (NM_029103, exon 4 of 4)	3' UTR (NM_029103, exon 4 of 4)	-1956	NM_175402	109095	Mm.431589	NM_175402	ENSMUSG00000074102	Rbm15b	1810017N16Rik	RNA binding motif protein 15B	protein-coding
peak_019160	chr5	139251963	139252380	+	0	NA	promoter-TSS (NM_001359238)	promoter-TSS (NM_001359238)	-153	NM_001359238	67604	Mm.270137	NM_026269	ENSMUSG00000025858	Get4	1110007L15Rik|AW412535|Cee	golgi to ER traffic protein 4	protein-coding
peak_012828	chr19	47536808	47538266	+	0	NA	promoter-TSS (NM_175360)	promoter-TSS (NM_175360)	-418	NM_175360	108689	Mm.218048	NM_175360	ENSMUSG00000042694	Stn1	0610009H20Rik|2310057J23Rik|AAF-44|AAF44|AI413458|Obfc1|RPA-32	STN1, CST complex subunit	protein-coding
peak_025163	chr9	124037616	124038283	+	0	NA	Intergenic	RLTR26B_MM|LTR|ERVK	15978	NM_009914	12771	Mm.57050	NM_009914	ENSMUSG00000035448	Ccr3	CC-CKR3|CKR3|Cmkbr1l2|Cmkbr3	chemokine (C-C motif) receptor 3	protein-coding
peak_018348	chr5	67264038	67264446	+	0	NA	intron (NM_001285452, intron 2 of 6)	intron (NM_001285452, intron 2 of 6)	3677	NM_030108	67878	Mm.23217	NM_028975	ENSMUSG00000037720	Tmem33	1110006G02Rik|1600019D15Rik|2410089A21Rik|2700052H22Rik|5430406L04Rik|AA388285|AI314185|AI426615|db83	transmembrane protein 33	protein-coding
peak_023134	chr8	69995530	69995841	+	0	NA	intron (NM_001286450, intron 1 of 12)	intron (NM_001286450, intron 1 of 12)	699	NM_145596	234366	Mm.270044	NM_145596	ENSMUSG00000036180	Gatad2a	1110066C11Rik|BC031407|C80248	GATA zinc finger domain containing 2A	protein-coding
peak_025242	chrX	36129356	36130122	+	0	NA	intron (NM_133990, intron 2 of 10)	intron (NM_133990, intron 2 of 10)	17631	NM_133990	16164	Mm.24208	NM_133990	ENSMUSG00000017057	Il13ra1	AI882074|CD213a1|IL-13R-alpha-1|IL-13r[a]|Il13ra|NR4	interleukin 13 receptor, alpha 1	protein-coding
peak_000761	chr1	125439383	125439599	+	0	NA	Intergenic	(TTTG)n|Simple_repeat|Simple_repeat	-3764	NM_001205385	74117	Mm.183102	NM_023735	ENSMUSG00000026341	Actr3	1200003A09Rik|Arp3	ARP3 actin-related protein 3	protein-coding
peak_016081	chr3	126627228	126628878	+	0	NA	intron (NM_001025438, intron 2 of 18)	intron (NM_001025438, intron 2 of 18)	31102	NM_001293665	108058	Mm.255822	NM_023813	ENSMUSG00000053819	Camk2d	2810011D23Rik|8030469K03Rik|CaMK II|[d]-CaMKII	calcium/calmodulin-dependent protein kinase II, delta	protein-coding
peak_006285	chr13	42103672	42104061	+	0	NA	intron (NM_007772, intron 2 of 8)	intron (NM_007772, intron 2 of 8)	51845	NM_007772	110521	Mm.4808	NM_007772	ENSMUSG00000021366	Hivep1	Cryabp1	human immunodeficiency virus type I enhancer binding protein 1	protein-coding
peak_009945	chr16	93721805	93722113	+	0	NA	intron (NM_027293, intron 2 of 36)	intron (NM_027293, intron 2 of 36)	-8140	NM_001357118	70028	Mm.23230	NM_026700	ENSMUSG00000022946	Dop1b	0610038M01Rik|2610510B01Rik|AI503246|C21orf5|Dopey2|mKIAA0933	DOP1 leucine zipper like protein B	protein-coding
peak_012775	chr19	45782050	45782817	+	0	NA	intron (NR_151594, intron 1 of 14)	(TAAAAA)n|Simple_repeat|Simple_repeat	1120	NR_151594	76055	Mm.122725	NM_023799	ENSMUSG00000025220	Oga	Hy5|Mgea5|Ncoat	O-GlcNAcase	protein-coding
peak_002488	chr10	93081611	93082184	+	0	NA	promoter-TSS (NM_001347060)	promoter-TSS (NM_001347060)	-275	NM_001347060	380654	Mm.34980	NM_001347060	ENSMUSG00000020014	Cfap54	4930485B16Rik|Gm872	cilia and flagella associated protein 54	protein-coding
peak_001828	chr10	34171928	34172373	+	0	NA	intron (NM_172508, intron 2 of 5)	intron (NM_172508, intron 2 of 5)	35085	NM_172508	212898	Mm.34557	NM_172508	ENSMUSG00000039497	Dse	6030499O08|AI480506|B130024B19Rik|DS-epi1|Sart2	dermatan sulfate epimerase	protein-coding
peak_022854	chr8	25840967	25841104	+	0	NA	promoter-TSS (NM_011791)	promoter-TSS (NM_011791)	-248	NM_001359012	23808	Mm.27706	NM_011791	ENSMUSG00000031575	Ash2l	-	ASH2 like histone lysine methyltransferase complex subunit	protein-coding
peak_011873	chr19	3388341	3389069	+	0	NA	promoter-TSS (NM_001286557)	promoter-TSS (NM_001286557)	-152	NM_001039658	17771	Mm.209941	NM_010841	ENSMUSG00000024905	Tesmin	Mtl5	testis expressed metallothionein like	protein-coding
peak_010365	chr17	29473969	29474590	+	0	NA	Intergenic	MamTip2|DNA|hAT-Tip100	-16506	NM_008842	18712	Mm.328931	NM_008842	ENSMUSG00000024014	Pim1	Pim-1	proviral integration site 1	protein-coding
peak_022753	chr8	11497182	11497703	+	0	NA	promoter-TSS (NM_001293661)	promoter-TSS (NM_001293661)	-64	NM_001190357	69225	Mm.64911	NM_026995	ENSMUSG00000031505	Naxd	0710008K08Rik|2810407E01Rik|Carkd	NAD(P)HX dehydratase	protein-coding
peak_004970	chr12	24497850	24498913	+	0	NA	promoter-TSS (NM_020614)	promoter-TSS (NM_020614)	-200	NM_020614	21340	Mm.39082	NM_020614	ENSMUSG00000059669	Taf1b	4930408G01Rik|A230108M10Rik|TAFI68|Tafi86|p63	TATA-box binding protein associated factor, RNA polymerase I, B	protein-coding
peak_008531	chr15	77876806	77877115	+	0	NA	Intergenic	L2b|LINE|L2	-34785	NM_022410	17886	Mm.29677	NM_022410	ENSMUSG00000022443	Myh9	Fltn|Myhn-1|Myhn1|NMHCIIA|NMMHC-A|NMMHC-IIA|TU72.6	myosin, heavy polypeptide 9, non-muscle	protein-coding
peak_003444	chr11	54485620	54486633	+	0	NA	intron (NM_173753, intron 6 of 17)	intron (NM_173753, intron 6 of 17)	-36719	NM_001252494	192786	Mm.254404	NM_175258	ENSMUSG00000037533	Rapgef6	A530068K01|AI844632|BB085664|C030018K18Rik|PDZ-GEF2|Pdzgef2|RA-GEF-2|Ragef2|mKIAA4052	Rap guanine nucleotide exchange factor (GEF) 6	protein-coding
peak_005247	chr12	72085337	72086106	+	0	NA	promoter-TSS (NM_024205)	promoter-TSS (NM_024205)	-118	NM_001205067	104771	Mm.258935	NM_024205	ENSMUSG00000005078	Jkamp	1200003C05Rik|2310047L11Rik|Jamp	JNK1/MAPK8-associated membrane protein	protein-coding
peak_012353	chr19	21440387	21442251	+	0	NA	intron (NM_010266, intron 1 of 13)	L1_Mur2|LINE|L1	31342	NM_010266	14544	Mm.45054	NM_010266	ENSMUSG00000058624	Gda	AU015411|AW047581|GAH	guanine deaminase	protein-coding
peak_004905	chr12	16524965	16525271	+	0	NA	Intergenic	Intergenic	64652	NM_015763	14245	Mm.153625	NM_015763	ENSMUSG00000020593	Lpin1	Lipin1|fld	lipin 1	protein-coding
peak_020848	chr6	137578949	137579126	+	0	NA	intron (NM_001271588, intron 1 of 20)	intron (NM_001271588, intron 1 of 20)	-8028	NM_001271587	13860	Mm.235346	NM_007945	ENSMUSG00000015766	Eps8	AW261790	epidermal growth factor receptor pathway substrate 8	protein-coding
peak_018623	chr5	102502214	102502940	+	0	NA	intron (NM_146161, intron 1 of 8)	intron (NM_146161, intron 1 of 8)	21186	NM_029270	231532	Mm.440191	NM_029270	ENSMUSG00000057315	Arhgap24	0610025G21Rik	Rho GTPase activating protein 24	protein-coding
peak_013287	chr2	24315421	24318479	+	0	NA	Intergenic	L1_Rod|LINE|L1	-19910	NM_031167	16181	Mm.882	NM_031167	ENSMUSG00000026981	Il1rn	F630041P17Rik|IL-1ra	interleukin 1 receptor antagonist	protein-coding
peak_021215	chr7	25686522	25687785	+	0	NA	TTS (NM_172148)	TTS (NM_172148)	151	NM_011577	21803	Mm.248380	NM_011577	ENSMUSG00000002603	Tgfb1	TGF-beta1|TGFbeta1|Tgfb|Tgfb-1	transforming growth factor, beta 1	protein-coding
peak_007038	chr14	14351586	14351893	+	0	NA	intron (NM_008369, intron 9 of 11)	intron (NM_008369, intron 9 of 11)	5244	NM_008369	16188	Mm.425857	NM_008369	ENSMUSG00000068758	Il3ra	CD123|CDw123|SUT-1	interleukin 3 receptor, alpha chain	protein-coding
peak_007725	chr14	75016815	75017660	+	0	NA	intron (NM_198642, intron 1 of 13)	intron (NM_198642, intron 1 of 13)	1210	NM_198642	271221	Mm.320280	NM_198642	ENSMUSG00000034959	Rubcnl	5031414D18Rik|Gm744|Gm911|Kiaa0226l	RUN and cysteine rich domain containing beclin 1 interacting protein like	protein-coding
peak_000925	chr1	138165348	138166629	+	0	NA	intron (NM_011210, intron 2 of 29)	intron (NM_011210, intron 2 of 29)	9138	NM_001111316	19264	Mm.391573	NM_011210	ENSMUSG00000026395	Ptprc	B220|CD45R|Cd45|L-CA|Ly-5|Lyt-4|T200|loc	protein tyrosine phosphatase, receptor type, C	protein-coding
peak_025204	chrX	12588184	12588895	+	0	NA	intron (NM_027439, intron 1 of 8)	intron (NM_027439, intron 1 of 8)	780	NM_027439	70495	Mm.25148	NM_027439	ENSMUSG00000031007	Atp6ap2	(P)RR|5730403E06Rik|APT6M8-9|ATP6M8-9|Atp6ip2|M8-9|PRR	ATPase, H+ transporting, lysosomal accessory protein 2	protein-coding
peak_008507	chr15	77756964	77757607	+	0	NA	promoter-TSS (NM_001357895)	promoter-TSS (NM_001357895)	-275	NM_001357895	239552	Mm.125650	NM_001081970	ENSMUSG00000056656	Apol8	9830006J20Rik|APOL-II|Apol2	apolipoprotein L 8	protein-coding
peak_001003	chr1	151754416	151755373	+	0	NA	promoter-TSS (NM_001311165)	promoter-TSS (NM_001311165)	124	NR_151475	102640772		NR_151473	ENSMUSG00000100594	2810414N06Rik	-	RIKEN cDNA 2810414N06 gene	ncRNA
peak_019369	chr5	148550349	148551378	+	0	NA	intron (NM_011908, intron 1 of 4)	intron (NM_011908, intron 1 of 4)	810	NM_001359201	24109	Mm.21846	NM_011908	ENSMUSG00000001687	Ubl3	AW108023|HCG|MUB|mmMUB	ubiquitin-like 3	protein-coding
peak_011672	chr18	62773371	62773981	+	0	NA	Intergenic	(GAA)n|Simple_repeat|Simple_repeat	-17329	NR_037693	78449	Mm.262195	NR_037693	ENSMUSG00000041789	2700046A07Rik	A330042I05Rik	RIKEN cDNA 2700046A07 gene	ncRNA
peak_008764	chr15	90666564	90670407	+	0	NA	intron (NM_001357979, intron 1 of 18)	intron (NM_001357979, intron 1 of 18)	10903	NM_025815	66871	Mm.290991	NM_025815	ENSMUSG00000052560	Cpne8	1200003E11Rik|1500031E20Rik	copine VIII	protein-coding
peak_000063	chr1	30946610	30949592	+	0	NA	intron (NM_011200, intron 1 of 5)	intron (NM_011200, intron 1 of 5)	1609	NR_002688	433406	Mm.389003	NR_002688		Gm13363	-	predicted gene 13363	pseudo
peak_011611	chr18	58659951	58660409	+	0	NA	intron (NM_025478, intron 1 of 4)	intron (NM_025478, intron 1 of 4)	698	NM_025478	66307	Mm.182574	NM_025478	ENSMUSG00000024601	Isoc1	2610034N03Rik	isochorismatase domain containing 1	protein-coding
peak_010848	chr17	56132861	56133440	+	0	NA	intron (NM_001130456, intron 1 of 16)	intron (NM_001130456, intron 1 of 16)	702	NM_013662	20359	Mm.8029	NM_013662	ENSMUSG00000001227	Sema6b	Sema|Seman|VIb|semaZ	sema domain, transmembrane domain (TM), and cytoplasmic domain, (semaphorin) 6B	protein-coding
peak_003334	chr11	50174365	50175244	+	0	NA	promoter-TSS (NM_026543)	promoter-TSS (NM_026543)	-47	NM_026543	68067	Mm.40828	NM_026543	ENSMUSG00000020381	Mrnip	2900016G09Rik|3010026O09Rik|AI851514|AW475975	MRN complex interacting protein	protein-coding
peak_022700	chr8	3630079	3630235	+	0	NA	promoter-TSS (NM_011503)	promoter-TSS (NM_011503)	-952	NM_001357168	20911	Mm.7247	NM_011503	ENSMUSG00000004626	Stxbp2	C79054|Munc-18-2|Munc-18b|Munc18b|Sxtbp2|Sxtp2|Unc18-2|Unc18b|muSec1	syntaxin binding protein 2	protein-coding
peak_012766	chr19	45076247	45076760	+	0	NA	intron (NM_001362397, intron 1 of 4)	intron (NM_001362397, intron 1 of 4)	416	NM_001362397	107250	Mm.24417	NM_178929	ENSMUSG00000025213	Kazald1	AI842353|Bono1|IGFBP-rP10	Kazal-type serine peptidase inhibitor domain 1	protein-coding
peak_021011	chr7	5060819	5062845	+	0	NA	promoter-TSS (NM_001205231)	promoter-TSS (NM_001205231)	-311	NM_133671	22185	Mm.360389	NM_133671	ENSMUSG00000030435	U2af2	65kDa	U2 small nuclear ribonucleoprotein auxiliary factor (U2AF) 2	protein-coding
peak_012711	chr19	42145949	42146846	+	0	NA	promoter-TSS (NM_183195)	promoter-TSS (NM_183195)	-992	NM_183195	277010	Mm.206250	NM_183195	ENSMUSG00000044345	Marveld1	AI504298|Mrvldc1	MARVEL (membrane-associating) domain containing 1	protein-coding
peak_008194	chr15	55121135	55121393	+	0	NA	intron (NM_145470, intron 1 of 8)	intron (NM_145470, intron 1 of 8)	-7682	NR_045093	100503794	Mm.360519	NR_045093	ENSMUSG00000053749	Gm9920	-	predicted gene 9920	ncRNA
peak_003354	chr11	50289628	50291905	+	0	NA	intron (NM_175334, intron 1 of 4)	intron (NM_175334, intron 1 of 4)	1570	NM_175334	103806	Mm.51116	NM_175334	ENSMUSG00000050567	Maml1	AI644666|AW743257|D930008C07Rik|Mam-1|Mam1|mKIAA0200	mastermind like transcriptional coactivator 1	protein-coding
peak_004141	chr11	93967696	93968860	+	0	NA	5' UTR (NM_008704, exon 1 of 5)	5' UTR (NM_008704, exon 1 of 5)	243	NM_008704	18102	Mm.439702	NM_008704	ENSMUSG00000037601	Nme1	AL024257|NDPK-A|NM23-M1|NM23A	NME/NM23 nucleoside diphosphate kinase 1	protein-coding
peak_025249	chrX	37085141	37085624	+	0	NA	promoter-TSS (NM_026055)	promoter-TSS (NM_026055)	-160	NM_026055	67248	Mm.30478	NM_026055	ENSMUSG00000079641	Rpl39	2810465O16Rik	ribosomal protein L39	protein-coding
peak_021100	chr7	19023837	19024287	+	0	NA	promoter-TSS (NM_026605)	promoter-TSS (NM_026605)	-315	NM_001360713	68188	Mm.130902	NM_026605	ENSMUSG00000023118	Sympk	1500016F02Rik|4632415H16Rik|AA125406|AI449890|SPK|SYM	symplekin	protein-coding
peak_000262	chr1	54896610	54897091	+	0	NA	intron (NM_001081433, intron 1 of 27)	intron (NM_001081433, intron 1 of 27)	29537	NM_001081433	329154	Mm.397910	NM_001081433	ENSMUSG00000052331	Ankrd44	4930444A19Rik|A130096K20|E130014H08Rik|PP6-ARS-B	ankyrin repeat domain 44	protein-coding
peak_009953	chr16	94240559	94241496	+	0	NA	intron (NM_139145, intron 5 of 10)	intron (NM_139145, intron 5 of 10)	49264	NM_001360045	110948	Mm.30921	NM_139145	ENSMUSG00000040820	Hlcs	410I21.SP6|D16Jhu34	holocarboxylase synthetase (biotin- [propriony-Coenzyme A-carboxylase (ATP-hydrolysing)] ligase)	protein-coding
peak_006354	chr13	45885873	45886672	+	0	NA	intron (NM_001199304, intron 2 of 6)	intron (NM_001199304, intron 2 of 6)	78719	NM_001199304	20238	Mm.342683	NM_009124	ENSMUSG00000046876	Atxn1	2900016G23Rik|Atx1|C85907|Gm10786|Sca1	ataxin 1	protein-coding
peak_020948	chr7	3703312	3704730	+	0	NA	promoter-TSS (NM_029767)	promoter-TSS (NM_029767)	-20	NM_029767	76846	Mm.13944	NM_029767	ENSMUSG00000006333	Rps9	3010033P07Rik|AL022771|AL022885	ribosomal protein S9	protein-coding
peak_008252	chr15	59016514	59016910	+	0	NA	intron (NM_001146180, intron 3 of 13)	B1_Mus1|SINE|Alu	65314	NM_001146180	211401	Mm.215481	NM_144800	ENSMUSG00000022353	Mtss1	2310003N14Rik|BC024131|D130001D01Rik|Mim|mKIAA0429	MTSS I-BAR domain containing 1	protein-coding
peak_022017	chr7	92876598	92877028	+	0	NA	intron (NM_028243, intron 1 of 8)	intron (NM_028243, intron 1 of 8)	1560	NM_028243	72461	Mm.389969	NM_028243	ENSMUSG00000061119	Prcp	2510048K03Rik|2610104A14Rik|AI451719|HUMPCP|PCP	prolylcarboxypeptidase (angiotensinase C)	protein-coding
peak_019198	chr5	140107490	140108276	+	0	NA	intron (NM_001359025, intron 14 of 17)	intron (NM_001359025, intron 14 of 17)	67035	NM_001359027	17120	Mm.27250	NM_010752	ENSMUSG00000029554	Mad1l1	AI173502|AW550425|Mad1	MAD1 mitotic arrest deficient 1-like 1	protein-coding
peak_014207	chr2	120970690	120971370	+	0	NA	promoter-TSS (NM_009461)	promoter-TSS (NM_009461)	-315	NM_009461	22222	Mm.389330	NM_009461	ENSMUSG00000027272	Ubr1	AI504731	ubiquitin protein ligase E3 component n-recognin 1	protein-coding
peak_008185	chr15	53157144	53157636	+	0	NA	intron (NM_010162, intron 1 of 10)	intron (NM_010162, intron 1 of 10)	188793	NM_010162	14042	Mm.309395	NM_010162	ENSMUSG00000061731	Ext1	AA409028	exostoses (multiple) 1	protein-coding
peak_018728	chr5	108268193	108268856	+	0	NA	promoter-TSS (NM_026106)	promoter-TSS (NM_026106)	-373	NM_026106	13486	Mm.303534	NM_026106	ENSMUSG00000029265	Dr1	1700121L09Rik|Dr1l|NC2|NC2beta	down-regulator of transcription 1	protein-coding
peak_008759	chr15	89429345	89429728	+	0	NA	non-coding (NR_037154, exon 1 of 11)	non-coding (NR_037154, exon 1 of 11)	391	NR_037154	12651	Mm.485045	NM_007692	ENSMUSG00000022617	Chkb	Chetk|Chkl|Ck|Ck/Ek|Ck/Ek-beta|Ckb|Ckekb|Ek	choline kinase beta	protein-coding
peak_009878	chr16	91869633	91870009	+	0	NA	intron (NM_010587, intron 28 of 38)	intron (NM_010587, intron 28 of 38)	61809	NM_138597	28080	Mm.41	NM_138597	ENSMUSG00000022956	Atp5o	ATPO|Atp5po|D12Wsu28e|OSCP	ATP synthase, H+ transporting, mitochondrial F1 complex, O subunit	protein-coding
peak_020713	chr6	129349784	129351096	+	0	NA	exon (NM_177686, exon 1 of 6)	exon (NM_177686, exon 1 of 6)	196	NM_177686	232413	Mm.90241	NM_177686	ENSMUSG00000053063	Clec12a	CLL-1|D230024O04|KLRL1|Micl	C-type lectin domain family 12, member a	protein-coding
peak_019985	chr6	83506791	83507457	+	0	NA	promoter-TSS (NM_001162521)	promoter-TSS (NM_001162521)	-155	NM_001162521	27369	Mm.42234	NM_013764	ENSMUSG00000014554	Dguok	dGK|dGK1|dGK2|dGK3	deoxyguanosine kinase	protein-coding
peak_015289	chr3	37419526	37420474	+	0	NA	promoter-TSS (NM_001163511)	promoter-TSS (NM_001163511)	50	NM_021343	57815	Mm.172679	NM_021343	ENSMUSG00000027722	Spata5	2510048F20Rik|C78064|Spaf	spermatogenesis associated 5	protein-coding
peak_011333	chr18	32163743	32164062	+	0	NA	intron (NM_011946, intron 1 of 16)	MIRb|SINE|MIR	813	NM_011946	26405	Mm.211762	NM_011946	ENSMUSG00000024383	Map3k2	9630061B06Rik|AI585793|Mekk2|Mekk2b	mitogen-activated protein kinase kinase kinase 2	protein-coding
peak_014883	chr2	166744952	166745137	+	0	NA	Intergenic	Intergenic	-31212	NM_177782	277360	Mm.34420	NM_177782	ENSMUSG00000039621	Prex1	G630042G04|P-REX1|Setd6	phosphatidylinositol-3,4,5-trisphosphate-dependent Rac exchange factor 1	protein-coding
peak_020670	chr6	127350953	127352689	+	0	NA	Intergenic	MLTR11B|LTR|ERVK	-43854	NR_073373	232386	Mm.257367	NR_073373	ENSMUSG00000107153	Gm38404	D130058E03	predicted gene, 38404	ncRNA
peak_015298	chr3	38484913	38485205	+	0	NA	promoter-TSS (NM_001167883)	promoter-TSS (NM_001167883)	-243	NM_001167883	99696	Mm.290937	NM_001033198	ENSMUSG00000044864	Ankrd50	AI662170|E430012K20Rik|mKIAA1223|mKIAA3019	ankyrin repeat domain 50	protein-coding
peak_022874	chr8	26979785	26980607	+	0	NA	3' UTR (NM_001101502, exon 2 of 2)	3' UTR (NM_001101502, exon 2 of 2)	2860	NM_001110508	353310	Mm.212469	NM_001101502	ENSMUSG00000085795	Zfp703	1110032O19Rik|AI430822|AL022941|Csmn1|End2|Zeppo1|Znf703|Zpo1	zinc finger protein 703	protein-coding
peak_017758	chr4	151044744	151044912	+	0	NA	promoter-TSS (NM_001289877)	promoter-TSS (NM_001289877)	-163	NM_001289878	18628	Mm.121361	NM_011067	ENSMUSG00000028957	Per3	2810049O06Rik|mPer3	period circadian clock 3	protein-coding
peak_019825	chr6	53456886	53457206	+	0	NA	intron (NM_001327821, intron 5 of 10)	CT-rich|Low_complexity|Low_complexity	-116328	NM_172728	231991	Mm.227444	NM_172728	ENSMUSG00000053007	Creb5	9430076C15Rik|CRE-BPa|Crebpa|D430026C09Rik	cAMP responsive element binding protein 5	protein-coding
peak_008967	chr15	100749446	100750652	+	0	NA	Intergenic	Intergenic	-11698	NM_021530	59033	Mm.209856	NM_021530	ENSMUSG00000023032	Slc4a8	AW493845|C230026C11|NDCBE|kNBC-3	solute carrier family 4 (anion exchanger), member 8	protein-coding
peak_005894	chr13	9094715	9095785	+	0	NA	intron (NM_001311117, intron 1 of 16)	intron (NM_001311117, intron 1 of 16)	1369	NM_172585	217980	Mm.234944	NM_172585	ENSMUSG00000033499	Larp4b	A630096F19|AI256361|D13Wsu64e|Larp5	La ribonucleoprotein domain family, member 4B	protein-coding
peak_019646	chr6	38690446	38691984	+	0	NA	Intergenic	Intergenic	28146	NM_001101507	665180	Mm.349066	NM_001101507	ENSMUSG00000079598	Clec2l	AI414054|AW122724|Gm1064	C-type lectin domain family 2, member L	protein-coding
peak_011868	chr19	3324018	3326092	+	0	NA	intron (NM_013495, intron 1 of 18)	intron (NM_013495, intron 1 of 18)	1754	NM_013495	12894	Mm.18522	NM_013495	ENSMUSG00000024900	Cpt1a	C730027G07|CPTI|Cpt1	carnitine palmitoyltransferase 1a, liver	protein-coding
peak_004704	chr11	117352997	117353910	+	0	NA	intron (NM_001113486, intron 7 of 11)	intron (NM_001113486, intron 7 of 11)	21140	NM_001113488	53860	Mm.38450	NM_017380	ENSMUSG00000059248	Sept9	MSF1|Msf|PNUTL4|Sint1	septin 9	protein-coding
peak_018403	chr5	76658470	76659200	+	0	NA	Intergenic	Intergenic	70136	NM_199032	381644	Mm.332452	NM_199032	ENSMUSG00000036403	Cep135	BC062951|Cep4|Gm1044	centrosomal protein 135	protein-coding
peak_023703	chr8	121578851	121580146	+	0	NA	promoter-TSS (NM_133765)	promoter-TSS (NM_133765)	-692	NM_133765	76454	Mm.24829	NM_133765	ENSMUSG00000052934	Fbxo31	1110003O08Rik|2310046N15Rik|Fbx14|Fbxo14	F-box protein 31	protein-coding
peak_014878	chr2	166650529	166651218	+	0	NA	intron (NM_177782, intron 1 of 39)	intron (NM_177782, intron 1 of 39)	62959	NM_177782	277360	Mm.34420	NM_177782	ENSMUSG00000039621	Prex1	G630042G04|P-REX1|Setd6	phosphatidylinositol-3,4,5-trisphosphate-dependent Rac exchange factor 1	protein-coding
peak_024118	chr9	40800636	40803076	+	0	NA	intron (NM_001364480, intron 1 of 8)	intron (NM_001364480, intron 1 of 8)	580	NM_031165	15481	Mm.290774	NM_031165	ENSMUSG00000015656	Hspa8	2410008N15Rik|Hsc70|Hsc71|Hsc73|Hsp73|Hspa10	heat shock protein 8	protein-coding
peak_008210	chr15	57905785	57906017	+	0	NA	Intergenic	Intergenic	-6298	NM_001081396	210544	Mm.390835	NM_199300	ENSMUSG00000022364	Tbc1d31	4B3|D330013L20Rik|Gm85|Wdr67	TBC1 domain family, member 31	protein-coding
peak_020347	chr6	115995113	115995381	+	0	NA	promoter-TSS (NM_026376)	promoter-TSS (NM_026376)	-242	NM_026376	67784	Mm.3085	NM_026376	ENSMUSG00000030123	Plxnd1	6230425C21Rik|b2b1863Clo|b2b553Clo	plexin D1	protein-coding
peak_008217	chr15	57925271	57926284	+	0	NA	intron (NM_001356310, intron 3 of 19)	intron (NM_001356310, intron 3 of 19)	13578	NM_001356310	210544	Mm.390835	NM_199300	ENSMUSG00000022364	Tbc1d31	4B3|D330013L20Rik|Gm85|Wdr67	TBC1 domain family, member 31	protein-coding
peak_012377	chr19	23450827	23452039	+	0	NA	Intergenic	MLT1D|LTR|ERVL-MaLR	-3111	NM_174857	71738	Mm.50841	NM_174857	ENSMUSG00000033207	Mamdc2	1200015L10Rik|AI591564|mamcan	MAM domain containing 2	protein-coding
peak_020505	chr6	123229133	123230662	+	0	NA	promoter-TSS (NM_020001)	promoter-TSS (NM_020001)	54	NM_001190321	56620	Mm.271782	NM_020001	ENSMUSG00000023349	Clec4n	Clec6a|Clecsf10|Nkcl	C-type lectin domain family 4, member n	protein-coding
peak_014160	chr2	118599574	118600873	+	0	NA	exon (NM_009773, exon 2 of 23)	exon (NM_009773, exon 2 of 23)	2012	NM_009773	12236	Mm.29133	NM_009773	ENSMUSG00000040084	Bub1b	AU045529|BUBR1	BUB1B, mitotic checkpoint serine/threonine kinase	protein-coding
peak_012475	chr19	29667128	29667513	+	0	NA	Intergenic	Intergenic	-18905	NM_001362131	226090	Mm.267131	NM_001081213	ENSMUSG00000046324	Ermp1	D19Ertd410e|D19Wsu12e|Fxna|b2b2633Clo|mKIAA1815	endoplasmic reticulum metallopeptidase 1	protein-coding
peak_023053	chr8	57487714	57488105	+	0	NA	promoter-TSS (NM_021788)	promoter-TSS (NM_021788)	-49	NM_021788	60406	Mm.118	NM_021788	ENSMUSG00000031609	Sap30	30kDa	sin3 associated polypeptide	protein-coding
peak_008027	chr15	28018486	28018792	+	0	NA	intron (NM_001081302, intron 1 of 56)	intron (NM_001081302, intron 1 of 56)	7209	NM_001081302	223435	Mm.485422	NM_001081302	ENSMUSG00000022263	Trio	6720464I07Rik|AA408740|Solo	triple functional domain (PTPRF interacting)	protein-coding
peak_011257	chr18	10178889	10179953	+	0	NA	intron (NM_009071, intron 1 of 32)	intron (NM_009071, intron 1 of 32)	2371	NM_009071	19877	Mm.6710	NM_009071	ENSMUSG00000024290	Rock1	1110055K06Rik|Rock-I	Rho-associated coiled-coil containing protein kinase 1	protein-coding
peak_004879	chr12	8508438	8509015	+	0	NA	Intergenic	RLTR28|LTR|ERVL	-8717	NM_007483	11852	Mm.687	NM_007483	ENSMUSG00000054364	Rhob	AA017882|Arh6|Arhb	ras homolog family member B	protein-coding
peak_000075	chr1	32249635	32250669	+	0	NA	intron (NM_133235, intron 2 of 8)	intron (NM_133235, intron 2 of 8)	77430	NM_133235	170771	Mm.336594	NM_133235	ENSMUSG00000026058	Khdrbs2	6330586C16Rik|Slim1|Slm-1|Slm1|TG-RP135|Tg(LRRK2*R1441G)135Cjli|mSLM-1	KH domain containing, RNA binding, signal transduction associated 2	protein-coding
peak_024443	chr9	63132852	63133948	+	0	NA	Intergenic	Intergenic	13580	NM_172446	207667	Mm.36349	NM_172446	ENSMUSG00000022245	Skor1	AV273001|C230094B15Rik|Corl1|Lbxcor1	SKI family transcriptional corepressor 1	protein-coding
peak_012617	chr19	40401170	40401586	+	0	NA	intron (NM_001034962, intron 2 of 22)	MIR|SINE|MIR	932	NM_001034964	20411	Mm.210815	NM_009166	ENSMUSG00000025006	Sorbs1	2310065E01Rik|9530001P15Rik|CAP|SH3P12|Sh3d5|mKIAA1296	sorbin and SH3 domain containing 1	protein-coding
peak_002012	chr10	58255032	58255413	+	0	NA	promoter-TSS (NM_027375)	promoter-TSS (NM_027375)	-304	NM_027375	70297	Mm.25531	NM_027375	ENSMUSG00000038039	Gcc2	0610043A03Rik|2210420P05Rik|2600014C01Rik|AW112121|mKIAA0336	GRIP and coiled-coil domain containing 2	protein-coding
peak_007027	chr14	8215596	8216701	+	0	NA	promoter-TSS (NM_001305937)	promoter-TSS (NM_001305937)	-100	NM_001305937	71393	Mm.292712	NM_027782	ENSMUSG00000021752	Kctd6	5430433B02Rik|AU044285	potassium channel tetramerisation domain containing 6	protein-coding
peak_023526	chr8	106006841	106008547	+	0	NA	Intergenic	Intergenic	-3784	NM_001301176	66369	Mm.287500	NM_025518	ENSMUSG00000031901	Dus2	2310016K04Rik|Dus2l	dihydrouridine synthase 2	protein-coding
peak_013575	chr2	36136550	36137044	+	0	NA	promoter-TSS (NM_026434)	promoter-TSS (NM_026434)	-93	NR_027515	67889	Mm.205937	NM_026434	ENSMUSG00000026889	Rbm18	2010004P11Rik|AU015530	RNA binding motif protein 18	protein-coding
peak_011609	chr18	57042439	57043486	+	0	NA	Intergenic	Intergenic	-67583	NM_029909	77422	Mm.256874	NM_029909	ENSMUSG00000024592	C330018D20Rik	AU018666	RIKEN cDNA C330018D20 gene	protein-coding
peak_004480	chr11	105978633	105978909	+	0	NA	intron (NM_001281819, intron 15 of 23)	intron (NM_001281819, intron 15 of 23)	3582	NM_009598	11421	Mm.754	NM_009598	ENSMUSG00000020681	Ace	AW208573|CD143	angiotensin I converting enzyme (peptidyl-dipeptidase A) 1	protein-coding
peak_003206	chr11	29718628	29719058	+	0	NA	5' UTR (NM_024226, exon 1 of 7)	5' UTR (NM_024226, exon 1 of 7)	280	NM_024226	68585	Mm.192580	NM_024226	ENSMUSG00000020458	Rtn4	1110020G17Rik|AA407876|AA409940|AA960376|ASY|C130026I10Rik|NOGO|NSP-CL|NgA|Nogo-A|Nogo-B|Nogo-C|mKIAA0886|mKIAA4153	reticulon 4	protein-coding
peak_019010	chr5	129962640	129963777	+	0	NA	intron (NM_001001327, intron 1 of 1)	B1_Mur4|SINE|Alu	21099	NM_027121	69568	Mm.288718	NM_027121	ENSMUSG00000066735	Vkorc1l1	2310024K08Rik	vitamin K epoxide reductase complex, subunit 1-like 1	protein-coding
peak_015963	chr3	108017075	108019005	+	0	NA	promoter-TSS (NM_010358)	promoter-TSS (NM_010358)	-67	NM_010358	14862	Mm.37199	NM_010358	ENSMUSG00000058135	Gstm1	Gstb-1|Gstb1	glutathione S-transferase, mu 1	protein-coding
peak_020360	chr6	116140785	116141263	+	0	NA	intron (NM_177412, intron 1 of 5)	intron (NM_177412, intron 1 of 5)	52350	NM_177412	330401	Mm.425352	NM_177412	ENSMUSG00000030126	Tmcc1	3632431M01Rik|mKIAA0779	transmembrane and coiled coil domains 1	protein-coding
peak_006730	chr13	92923602	92924942	+	0	NA	Intergenic	Intergenic	79504	NR_160869	382793	Mm.296770	NM_001162945	ENSMUSG00000021704	Mtx3	4930470O13Rik|AA409304|AI853833|AU067765|EG624619|Gm1194|Gm6514	metaxin 3	protein-coding
peak_003582	chr11	63416451	63416897	+	0	NA	Intergenic	Intergenic	283871	NM_001302260	18858	Mm.1237	NM_008885	ENSMUSG00000018217	Pmp22	22kDa|Gas-3|HNPP|TRE002|Tr|trembler	peripheral myelin protein 22	protein-coding
peak_000491	chr1	80630021	80630897	+	0	NA	intron (NM_175291, intron 3 of 55)	intron (NM_175291, intron 3 of 55)	34893	NM_001285927	210293	Mm.133473	NM_175291	ENSMUSG00000038608	Dock10	9330153B10Rik|A630054M16Rik|Jr4|Jr5|R75174|ZIZ3|Zizimin3|mKIAA0694	dedicator of cytokinesis 10	protein-coding
peak_005437	chr12	84201278	84201576	+	0	NA	intron (NM_001163501, intron 1 of 12)	intron (NM_001163501, intron 1 of 12)	-7412	NM_001163502	238317	Mm.31256	NM_001163501	ENSMUSG00000042507	Elmsan1	9430029N19Rik|C130039O16Rik|Gm260	ELM2 and Myb/SANT-like domain containing 1	protein-coding
peak_025035	chr9	119262277	119262652	+	0	NA	intron (NR_045693, intron 9 of 18)	L1MC4a|LINE|L1	-30772	NR_033303	109280	Mm.261557	NM_175420	ENSMUSG00000092212	Slc22a13b	9330176C04Rik|Slc22a13b-ps	solute carrier family 22 (organic cation transporter), member 13b	pseudo
peak_017619	chr4	142074110	142074678	+	0	NA	intron (NM_145402, intron 1 of 2)	intron (NM_145402, intron 1 of 2)	-9904	NR_027137	100038693	Mm.402714	NR_027137	ENSMUSG00000073728	Tmem51os1	Gm10565|Tmem51as1	Tmem51 opposite strand 1	ncRNA
peak_024398	chr9	59658363	59660059	+	0	NA	intron (NM_011099, intron 1 of 10)	intron (NM_011099, intron 1 of 10)	2843	NM_011099	18746	Mm.326167	NM_011099	ENSMUSG00000032294	Pkm	AA414905|AL024370|AL024424|Pk-2|Pk-3|Pk3|Pkm2	pyruvate kinase, muscle	protein-coding
peak_021525	chr7	45455305	45461333	+	0	NA	intron (NM_010240, intron 3 of 3)	intron (NM_010240, intron 3 of 3)	1567	NM_010240	14325	Mm.30357	NM_010240	ENSMUSG00000050708	Ftl1	Ftl|Ftl-1|L-ferritin	ferritin light polypeptide 1	protein-coding
peak_010255	chr17	26571281	26571839	+	0	NA	intron (NM_026170, intron 1 of 9)	L1MD3|LINE|L1	10048	NM_026170	67458	Mm.30496	NM_026170	ENSMUSG00000001576	Ergic1	1200007D18Rik|maa-136	endoplasmic reticulum-golgi intermediate compartment (ERGIC) 1	protein-coding
peak_005054	chr12	33064235	33064896	+	0	NA	intron (NM_001024478, intron 6 of 19)	intron (NM_001024478, intron 6 of 19)	28310	NM_001024478	68764	Mm.60083	NM_001024478	ENSMUSG00000035860	Cdhr3	1110049B09Rik|BB172694|Cdh28	cadherin-related family member 3	protein-coding
peak_023502	chr8	105326176	105326754	+	0	NA	promoter-TSS (NM_001368408)	promoter-TSS (NM_001368408)	101	NM_025486	66320	Mm.29990	NM_025486	ENSMUSG00000014856	Tmem208	1700006C06Rik|2610030K20Rik|Hspc171	transmembrane protein 208	protein-coding
peak_004241	chr11	97985033	97985570	+	0	NA	intron (NM_028199, intron 1 of 13)	intron (NM_028199, intron 1 of 13)	1145	NM_028199	72324	Mm.39617	NM_028199	ENSMUSG00000017417	Plxdc1	2410003I07Rik|AI848450|Tem7	plexin domain containing 1	protein-coding
peak_018721	chr5	108064997	108065879	+	0	NA	promoter-TSS (NM_001359089)	promoter-TSS (NM_001359089)	-236	NM_001359088	17765	Mm.257149	NM_013827	ENSMUSG00000029267	Mtf2	9230112N11Rik|AA537621|C76717|M96|Pcl2	metal response element binding transcription factor 2	protein-coding
peak_022148	chr7	100855765	100856654	+	0	NA	intron (NM_177073, intron 1 of 10)	intron (NM_177073, intron 1 of 10)	7204	NM_001358914	320100	Mm.40336	NM_177073	ENSMUSG00000008318	Relt	E430021K24Rik|Tnfrsf19l	RELT tumor necrosis factor receptor	protein-coding
peak_017534	chr4	138969068	138969615	+	0	NA	TTS (NM_025786)	TTS (NM_025786)	2222	NM_025786	66825	Mm.252312	NM_025786	ENSMUSG00000070661	Rnf186	9130020G10Rik	ring finger protein 186	protein-coding
peak_013683	chr2	58132731	58133725	+	0	NA	3' UTR (NM_139200, exon 8 of 8)	3' UTR (NM_139200, exon 8 of 8)	26894	NM_139200	227929	Mm.273905	NM_139200	ENSMUSG00000026832	Cytip	A130053M09Rik|AI462064|C80816|Cbp|Cybr|Pscdbp	cytohesin 1 interacting protein	protein-coding
peak_019054	chr5	135467343	135469005	+	0	NA	intron (NM_146001, intron 1 of 30)	ORR1E|LTR|ERVL-MaLR	-73628	NM_148932	107939	Mm.28399	NM_148932	ENSMUSG00000053293	Pom121	2610027A18Rik|C80273|mKIAA0618	nuclear pore membrane protein 121	protein-coding
peak_018544	chr5	96979619	96980345	+	0	NA	Intergenic	Intergenic	-17707	NM_080708	140780	Mm.281490	NM_080708	ENSMUSG00000034663	Bmp2k	4933417M22Rik|AA673486|AV128808|BIKE	BMP2 inducible kinase	protein-coding
peak_012389	chr19	23849400	23849701	+	0	NA	intron (NM_177034, intron 1 of 12)	intron (NM_177034, intron 1 of 12)	90674	NM_177034	319924	Mm.22879	NM_177034	ENSMUSG00000024897	Apba1	6430513E09Rik|Lin-10|Mint|Mint1|Urop11|X11|X11alpha	amyloid beta (A4) precursor protein binding, family A, member 1	protein-coding
peak_016190	chr3	142620806	142621491	+	0	NA	intron (NM_010260, intron 1 of 10)	intron (NM_010260, intron 1 of 10)	485	NM_010260	14469	Mm.24038	NM_010260	ENSMUSG00000028270	Gbp2	-	guanylate binding protein 2	protein-coding
peak_014022	chr2	94010531	94011285	+	0	NA	promoter-TSS (NM_026944)	promoter-TSS (NM_026944)	-178	NM_026944	69113	Mm.272498	NM_026944	ENSMUSG00000040174	Alkbh3	1700108H04Rik|1810020C19Rik|Abh3|mABH3	alkB homolog 3, alpha-ketoglutarate-dependent dioxygenase	protein-coding
peak_006025	chr13	22041204	22042602	+	0	NA	promoter-TSS (NM_175656)	promoter-TSS (NM_175656)	-541	NM_175656	319158	Mm.14775	NM_175656	ENSMUSG00000060639	Hist1h4i	-	histone cluster 1, H4i	protein-coding
peak_005428	chr12	83987455	83988035	+	0	NA	promoter-TSS (NM_134188)	promoter-TSS (NM_134188)	-116	NM_134188	171210	Mm.371675	NM_134188	ENSMUSG00000021226	Acot2	AA571646|MTE-I|Mte1	acyl-CoA thioesterase 2	protein-coding
peak_001090	chr1	156035775	156037873	+	0	NA	promoter-TSS (NM_144791)	promoter-TSS (NM_144791)	-344	NM_001160018	208263	Mm.211654	NM_144791	ENSMUSG00000026466	Tor1aip1	LAP1|Lap1B	torsin A interacting protein 1	protein-coding
peak_002022	chr10	59223571	59225267	+	0	NA	3' UTR (NM_172939, exon 1 of 1)	3' UTR (NM_172939, exon 1 of 1)	2497	NM_172939	268301	Mm.3036	NM_172939	ENSMUSG00000098188	Sowahc	4921515A04Rik|9430099J10Rik|Ankrd57|C820004L04Rik	sosondowah ankyrin repeat domain family member C	protein-coding
peak_008334	chr15	62216714	62217452	+	0	NA	TTS (NR_003523)	TTS (NR_003523)	2368	NR_003523	67552	Mm.484027	NM_026230		H2afy3	4933432H23Rik	H2A histone family, member Y3	pseudo
peak_007530	chr14	61680222	61681685	+	0	NA	intron (NR_028264, intron 1 of 6)	intron (NR_028264, intron 1 of 6)	1420	NR_028264	668253	Mm.32886	NR_028264	ENSMUSG00000097589	Dleu2	1810047A16Rik|4932411A06Rik|7730401J12Rik|AI197277|AI788824|Alt1|Gm9069|Leu2	deleted in lymphocytic leukemia, 2	ncRNA
peak_025123	chr9	122740188	122741084	+	0	NA	Intergenic	Intergenic	-6563	NM_001199736	671232	Mm.296421	NM_001199736	ENSMUSG00000094985	Topaz1	Gm9524	testis and ovary specific PAZ domain containing 1	protein-coding
peak_001522	chr1	191312710	191313359	+	0	NA	intron (NM_025424, intron 1 of 3)	intron (NM_025424, intron 1 of 3)	5097	NM_025424	66208	Mm.46444	NM_025424	ENSMUSG00000037499	Nenf	1110060M21Rik|SCIRP10|Spuf	neuron derived neurotrophic factor	protein-coding
peak_006247	chr13	41428419	41428979	+	0	NA	intron (NM_001111324, intron 1 of 7)	intron (NM_001111324, intron 1 of 7)	58661	NM_001111324	18003	Mm.288980	NM_017464	ENSMUSG00000021365	Nedd9	Cas-L|CasL|HEF1|MEF1|Nedd-9|p105	neural precursor cell expressed, developmentally down-regulated gene 9	protein-coding
peak_009513	chr16	36711108	36712375	+	0	NA	intron (NM_134109, intron 3 of 7)	intron (NM_134109, intron 3 of 7)	17763	NM_001285791	106347	Mm.17807	NM_134109	ENSMUSG00000022900	Ildr1	AU041483|AU044638	immunoglobulin-like domain containing receptor 1	protein-coding
peak_021614	chr7	63893690	63894842	+	0	NA	intron (NM_021366, intron 1 of 1)	intron (NM_021366, intron 1 of 1)	-22591	NM_001256311	381994	Mm.425466	NM_001256311	ENSMUSG00000095061	E030018B13Rik	Gm1697	RIKEN cDNA E030018B13 gene	protein-coding
peak_023312	chr8	83332366	83333435	+	0	NA	promoter-TSS (NM_001170691)	promoter-TSS (NM_001170691)	-414	NM_001170691	244548	Mm.38762	NM_178736	ENSMUSG00000035151	Elmod2	9830169G11Rik	ELMO/CED-12 domain containing 2	protein-coding
peak_014055	chr2	102743698	102744686	+	0	NA	non-coding (NR_153852, exon 3 of 3)	non-coding (NR_153852, exon 3 of 3)	2568	NR_153852	102637542	Mm.371582	NR_153852		Gm13872	-	predicted gene 13872	ncRNA
peak_020027	chr6	86684389	86684847	+	0	NA	promoter-TSS (NM_025665)	promoter-TSS (NM_025665)	-127	NM_025665	66618	Mm.182650	NM_025665	ENSMUSG00000001158	Snrnp27	2610209M04Rik|AI449063|AU022368|Ry1	small nuclear ribonucleoprotein 27 (U4/U6.U5)	protein-coding
peak_011632	chr18	61101680	61101947	+	0	NA	Intergenic	L1MB5|LINE|L1	-3759	NM_001037859	12978	Mm.22574	NM_007779	ENSMUSG00000024621	Csf1r	AI323359|CD115|CSF-1R|Csfmr|Fim-2|Fim2|Fms|M-CSF-R|M-CSFR	colony stimulating factor 1 receptor	protein-coding
peak_009345	chr16	24592738	24592883	+	0	NA	intron (NM_178665, intron 4 of 12)	Lx10|LINE|L1	63496	NR_038091	624582	Mm.439775	NR_038091		Morf4l1-ps1	A730098P11Rik	mortality factor 4 like 1, pseudogene 1	pseudo
peak_021897	chr7	81307471	81307767	+	0	NA	intron (NM_008803, intron 9 of 21)	intron (NM_008803, intron 9 of 21)	37615	NM_009092	20068	Mm.42767	NM_009092	ENSMUSG00000061787	Rps17	-	ribosomal protein S17	protein-coding
peak_019235	chr5	142424541	142424779	+	0	NA	intron (NM_199068, intron 1 of 8)	intron (NM_199068, intron 1 of 8)	23163	NM_199068	17425	Mm.24214	NM_010812	ENSMUSG00000056493	Foxk1	A630048H08Rik|AI463295|Gm10868|Mnf	forkhead box K1	protein-coding
peak_012724	chr19	42752740	42753625	+	0	NA	promoter-TSS (NM_029011)	promoter-TSS (NM_029011)	-407	NM_029011	74580	Mm.329858	NM_029011	ENSMUSG00000060224	Pyroxd2	3830409H07Rik|4833409A17Rik	pyridine nucleotide-disulphide oxidoreductase domain 2	protein-coding
peak_008669	chr15	82888036	82888946	+	0	NA	intron (NM_001114140, intron 1 of 5)	intron (NM_001114140, intron 1 of 5)	9970	NR_027799	21378	Mm.417272	NR_027799		Tbrg3	TB-11	transforming growth factor beta regulated gene 3	ncRNA
peak_003184	chr11	23767707	23772159	+	0	NA	intron (NM_009044, intron 1 of 9)	intron (NM_009044, intron 1 of 9)	1036	NM_009044	19696	Mm.4869	NM_009044	ENSMUSG00000020275	Rel	c-Rel	reticuloendotheliosis oncogene	protein-coding
peak_013433	chr2	30690267	30690973	+	0	NA	Intergenic	Intergenic	-12609	NR_136917	665635	Mm.450149	NR_136917		Gm14486	-	predicted gene 14486	ncRNA
peak_013402	chr2	29619380	29619714	+	0	NA	promoter-TSS (NM_001362702)	promoter-TSS (NM_001362702)	-173	NM_054050	107746	Mm.298274	NM_054050	ENSMUSG00000039844	Rapgef1	4932418O06Rik|C3G|Grf2	Rap guanine nucleotide exchange factor (GEF) 1	protein-coding
peak_009374	chr16	26368946	26369395	+	0	NA	intron (NM_016674, intron 1 of 3)	intron (NM_016674, intron 1 of 3)	2669	NM_016674	12737	Mm.289441	NM_016674	ENSMUSG00000022512	Cldn1	AI596271	claudin 1	protein-coding
peak_009889	chr16	92600672	92601755	+	0	NA	TTS (NM_001111022)	TTS (NM_001111022)	96116	NM_001111023	12394	Mm.4081	NM_009821	ENSMUSG00000022952	Runx1	AML1|CBF-alpha-2|Cbfa2|Pebp2a2|Pebpa2b	runt related transcription factor 1	protein-coding
peak_014106	chr2	103018986	103019803	+	0	NA	Intergenic	Intergenic	54119	NM_175094	27402	Mm.315011	NM_175094	ENSMUSG00000010914	Pdhx	AI481367|E3bp|Pdx1	pyruvate dehydrogenase complex, component X	protein-coding
peak_021404	chr7	35081092	35081677	+	0	NA	Intergenic	Intergenic	-24818	NM_009884	12611	Mm.273090	NM_009884	ENSMUSG00000056216	Cebpg	C/EBP[g]|C/EBPgamma|GPE1-BP|Gpe1bp|Ig/EBP	CCAAT/enhancer binding protein (C/EBP), gamma	protein-coding
peak_004681	chr11	116842316	116842835	+	0	NA	promoter-TSS (NM_028865)	promoter-TSS (NM_028865)	874	NM_001363363	107817	Mm.481684	NM_033398	ENSMUSG00000056962	Jmjd6	5730436I23Rik|D11Ertd195e|PSR|PtdSerR|Ptdsr|mKIAA0585	jumonji domain containing 6	protein-coding
peak_005370	chr12	80260343	80260621	+	0	NA	promoter-TSS (NM_001346669)	promoter-TSS (NM_001346669)	-101	NM_001346669	109711	Mm.253564	NM_134156	ENSMUSG00000015143	Actn1	3110023F10Rik|Actn1a	actinin, alpha 1	protein-coding
peak_019131	chr5	137828354	137831499	+	0	NA	intron (NM_153510, intron 3 of 6)	YREP_Mm|Unknown|Unknown	6352	NM_153510	231805	Mm.379385	NM_153510	ENSMUSG00000046245	Pilra	AV021745|FDF03	paired immunoglobin-like type 2 receptor alpha	protein-coding
peak_013645	chr2	49451457	49452397	+	0	NA	exon (NM_172663, exon 1 of 14)	exon (NM_172663, exon 1 of 14)	441	NM_172663	227867	Mm.29167	NM_172663	ENSMUSG00000069495	Epc2	5830499L14|D2Ertd694e	enhancer of polycomb homolog 2	protein-coding
peak_010024	chr17	6782264	6783067	+	0	NA	5' UTR (NM_009510, exon 1 of 13)	5' UTR (NM_009510, exon 1 of 13)	115	NM_009510	22350	Mm.277812	NM_009510	ENSMUSG00000052397	Ezr	AW146364|R75297|Vil2|p81	ezrin	protein-coding
peak_009861	chr16	91464763	91465096	+	0	NA	promoter-TSS (NR_077219)	promoter-TSS (NR_077219)	-175	NR_077219	100503120	Mm.387130	NR_077219	ENSMUSG00000084866	A930006K02Rik	-	RIKEN cDNA A930006K02 gene	ncRNA
peak_022008	chr7	92637035	92637557	+	0	NA	promoter-TSS (NM_028665)	promoter-TSS (NM_028665)	-154	NM_028665	73845	Mm.73248	NM_028665	ENSMUSG00000041343	Ankrd42	4931426M20|4933417L02Rik|Ikbn	ankyrin repeat domain 42	protein-coding
peak_017515	chr4	137365450	137366122	+	0	NA	Intergenic	Intergenic	-8027	NM_001243769	12540	Mm.1022	NM_009861	ENSMUSG00000006699	Cdc42	AI747189|AU018915	cell division cycle 42	protein-coding
peak_010073	chr17	12170143	12171848	+	0	NA	intron (NM_026644, intron 2 of 8)	intron (NM_026644, intron 2 of 8)	51711	NM_026644	68262	Mm.258300	NM_026644	ENSMUSG00000023827	Agpat4	1500003P24Rik	1-acylglycerol-3-phosphate O-acyltransferase 4 (lysophosphatidic acid acyltransferase, delta)	protein-coding
peak_018250	chr5	52119156	52119555	+	0	NA	Intergenic	Intergenic	16662	NR_105845	102466648		NR_105845	ENSMUSG00000098726	Mir6417	Gm27334|mmu-mir-6417	microRNA 6417	ncRNA
peak_021508	chr7	45061887	45063032	+	0	NA	promoter-TSS (NM_001163684)	promoter-TSS (NM_001163684)	30	NM_025533	66394	Mm.272139	NM_025533	ENSMUSG00000003421	Nosip	2310061K06Rik|CGI-25	nitric oxide synthase interacting protein	protein-coding
peak_021503	chr7	44997466	44998045	+	0	NA	promoter-TSS (NM_029410)	promoter-TSS (NM_029410)	107	NM_016849	54131	Mm.3960	NM_016849	ENSMUSG00000003184	Irf3	C920001K05Rik|IRF-3	interferon regulatory factor 3	protein-coding
peak_018422	chr5	81076462	81077216	+	0	NA	intron (NM_001359828, intron 2 of 26)	intron (NM_001359828, intron 2 of 26)	55246	NM_198702	319387	Mm.273631	NM_198702	ENSMUSG00000037605	Adgrl3	5430402I23Rik|CIRL-3|D130075K09Rik|Gm1379|LEC3|Lphn3|mKIAA0768	adhesion G protein-coupled receptor L3	protein-coding
peak_009654	chr16	50430434	50431442	+	0	NA	intron (NM_027444, intron 1 of 16)	intron (NM_027444, intron 1 of 16)	1451	NM_027444	70508	Mm.28940	NM_027444	ENSMUSG00000022641	Bbx	5530401J07Rik|5730403O13Rik	bobby sox HMG box containing	protein-coding
peak_004686	chr11	117077063	117077193	+	0	NA	promoter-TSS (NR_105853)	promoter-TSS (NR_105853)	-220	NR_105853	102465258		NR_105853	ENSMUSG00000104740	Mir6516	mmu-mir-6516	microRNA 6516	ncRNA
peak_015789	chr3	97928779	97930946	+	0	NA	promoter-TSS (NM_001033779)	promoter-TSS (NM_001033779)	-311	NM_001033779	433632	Mm.212421	NM_001033779		Gm5544	EG433632	predicted gene 5544	protein-coding
peak_019300	chr5	144014842	144015384	+	0	NA	promoter-TSS (NM_177682)	promoter-TSS (NM_177682)	-260	NM_177682	231874	Mm.320432	NM_177682	ENSMUSG00000029617	Ccz1	AU022870	CCZ1 vacuolar protein trafficking and biogenesis associated	protein-coding
peak_002199	chr10	75565526	75565788	+	0	NA	Intergenic	Intergenic	-3005	NM_001305992	14598	Mm.4559	NM_008116	ENSMUSG00000006345	Ggt1	CD224|GGT|GGT 1|GGT-1|Ggtp|dwg	gamma-glutamyltransferase 1	protein-coding
peak_019510	chr6	18848310	18848751	+	0	NA	promoter-TSS (NM_133939)	promoter-TSS (NM_133939)	-105	NM_133939	76522	Mm.275158	NM_133939	ENSMUSG00000044155	Lsm8	2010003I05Rik|AW214405|Naa38	LSM8 homolog, U6 small nuclear RNA associated	protein-coding
peak_024952	chr9	110682319	110682909	+	0	NA	intron (NM_028312, intron 1 of 6)	MIR|SINE|MIR	26111	NM_028312	72654	Mm.249115	NM_028312	ENSMUSG00000019659	Ccdc12	2700094L05Rik|C76605	coiled-coil domain containing 12	protein-coding
peak_001270	chr1	171345853	171346449	+	0	NA	promoter-TSS (NM_012049)	promoter-TSS (NM_012049)	476	NM_011070	18637	Mm.10756	NM_011070	ENSMUSG00000006412	Pfdn2	ESTM27|W48336	prefoldin 2	protein-coding
peak_018407	chr5	76707091	76707336	+	0	NA	Intergenic	Intergenic	118514	NM_199032	381644	Mm.332452	NM_199032	ENSMUSG00000036403	Cep135	BC062951|Cep4|Gm1044	centrosomal protein 135	protein-coding
peak_016758	chr4	59482042	59482292	+	0	NA	intron (NM_178164, intron 11 of 13)	intron (NM_178164, intron 11 of 13)	-43534	NM_001163288	634731	Mm.483589	NM_001163288	ENSMUSG00000038578	Susd1	A530080P10|Gm12528	sushi domain containing 1	protein-coding
peak_001821	chr10	31564804	31565477	+	0	NA	intron (NM_001146349, intron 1 of 5)	intron (NM_001146349, intron 1 of 5)	44585	NM_001146349	268291	Mm.295212	NM_001146349	ENSMUSG00000063760	Rnf217	AU016819|Ibrdc1	ring finger protein 217	protein-coding
peak_024973	chr9	111216418	111216761	+	0	NA	intron (NM_027742, intron 10 of 13)	intron (NM_027742, intron 10 of 13)	55019	NM_026810	17350	Mm.486383	NM_026810	ENSMUSG00000032498	Mlh1	1110035C23Rik|AI317206|AI325952|AI561766	mutL homolog 1	protein-coding
peak_012335	chr19	20388462	20391367	+	0	NA	intron (NM_010730, intron 1 of 12)	intron (NM_010730, intron 1 of 12)	757	NM_010730	16952	Mm.248360	NM_010730	ENSMUSG00000024659	Anxa1	Anx-1|Anx-A1|C430014K04Rik|Lpc-1|Lpc1	annexin A1	protein-coding
peak_001107	chr1	156709729	156710117	+	0	NA	intron (NM_145413, intron 1 of 7)	URR1B|DNA|hAT-Charlie	8987	NM_145413	215015	Mm.229107	NM_145413	ENSMUSG00000033557	Fam20b	C530043G21Rik|mKIAA0475	family with sequence similarity 20, member B	protein-coding
peak_013861	chr2	75730340	75732365	+	0	NA	Intergenic	Intergenic	-26689	NM_010902	18024	Mm.1025	NM_010902	ENSMUSG00000015839	Nfe2l2	Nrf2	nuclear factor, erythroid derived 2, like 2	protein-coding
peak_013448	chr2	31049579	31053473	+	0	NA	intron (NM_001355105, intron 9 of 15)	intron (NM_001355105, intron 9 of 15)	44974	NM_001177650	14269	Mm.52297	NM_019406	ENSMUSG00000075415	Fnbp1	1110057E06Rik|2210010H06Rik|FBP1|Fbp17	formin binding protein 1	protein-coding
peak_022359	chr7	119959379	119961558	+	0	NA	intron (NM_001370806, intron 50 of 60)	intron (NM_001370806, intron 50 of 60)	60357	NR_126475	73919	Mm.46381	NM_029610	ENSMUSG00000030922	Lyrm1	1110065L10Rik|2310004B22Rik|4930404J24Rik	LYR motif containing 1	protein-coding
peak_011705	chr18	66151330	66151562	+	0	NA	intron (NM_178793, intron 2 of 10)	L1Md_F2|LINE|L1	67887	NR_030467	751558		NR_030467	ENSMUSG00000076147	Mir694	Mirn694|mir-694|mmu-mir-694	microRNA 694	ncRNA
peak_021049	chr7	16048939	16049792	+	0	NA	Intergenic	Intergenic	-22480	NM_001347559	666528	Mm.290718	NM_001099277	ENSMUSG00000078796	Zfp541	EG666528|Znf541	zinc finger protein 541	protein-coding
peak_011998	chr19	5818867	5819858	+	0	NA	Intergenic	Intergenic	-16690	NR_002847	72289	Mm.298256	NR_002847	ENSMUSG00000092341	Malat1	2210401K01Rik|9430072K23Rik|AI647968|Neat2	metastasis associated lung adenocarcinoma transcript 1 (non-coding RNA)	ncRNA
peak_023820	chr8	125726524	125726889	+	0	NA	Intergenic	Intergenic	-7497	NM_025636	66566	Mm.25296	NM_025636	ENSMUSG00000031851	Ntpcr	2310079N02Rik|AI449709	nucleoside-triphosphatase, cancer-related	protein-coding
peak_011816	chr18	80704748	80706373	+	0	NA	intron (NM_001164110, intron 1 of 9)	intron (NM_001164110, intron 1 of 9)	2613	NM_001164111	18018	Mm.329560	NM_016791	ENSMUSG00000033016	Nfatc1	2210017P03Rik|AI449492|AV076380|NF-ATc|NFAT2|NFATc|Nfatcb	nuclear factor of activated T cells, cytoplasmic, calcineurin dependent 1	protein-coding
peak_023453	chr8	91070559	91071394	+	0	NA	intron (NM_001282001, intron 1 of 21)	intron (NM_001282001, intron 1 of 21)	919	NM_001282000	19651	Mm.235580	NM_011250	ENSMUSG00000031666	Rbl2	PRB2|RBR-2|Rb2|p130	RB transcriptional corepressor like 2	protein-coding
peak_019689	chr6	39507914	39508326	+	0	NA	intron (NM_172477, intron 3 of 18)	intron (NM_172477, intron 3 of 18)	49714	NM_172477	209773	Mm.440021	NM_172477	ENSMUSG00000038456	Dennd2a	B930096L08Rik|C130031G22|mKIAA1277	DENN/MADD domain containing 2A	protein-coding
peak_016130	chr3	131475985	131476462	+	0	NA	Intergenic	Intergenic	-88545	NM_001289479	23971	Mm.244912	NM_011863	ENSMUSG00000028032	Papss1	AI325286|Asapk|SK1	3'-phosphoadenosine 5'-phosphosulfate synthase 1	protein-coding
peak_003652	chr11	69072802	69074538	+	0	NA	TTS (NM_028336)	TTS (NM_028336)	244	NR_028566	100216530	Mm.453052	NR_028566	ENSMUSG00000064899	Snord118	MBI-34	small nucleolar RNA, C/D box 118	snoRNA
peak_001982	chr10	51521191	51522189	+	0	NA	Intergenic	SSU-rRNA_Hsa|rRNA|rRNA	30792	NM_013532	14728	Mm.34408	NM_013532	ENSMUSG00000062593	Lilrb4a	CD85K|Gp49b|HM18|ILT3|LIR-5|Lilrb4|gp49	leukocyte immunoglobulin-like receptor, subfamily B, member 4A	protein-coding
peak_002264	chr10	79746548	79747047	+	0	NA	promoter-TSS (NM_172551)	promoter-TSS (NM_172551)	-216	NM_172551	216151	Mm.39001	NM_172551	ENSMUSG00000020329	Polrmt	1110018N15Rik|4932416K13	polymerase (RNA) mitochondrial (DNA directed)	protein-coding
peak_015049	chr2	181536361	181537877	+	0	NA	intron (NM_001271584, intron 2 of 5)	MYSERV6-int|LTR|ERVK	16634	NM_001271584	13002	Mm.140761	NM_016775	ENSMUSG00000000826	Dnajc5	2610314I24Rik|AU018536|Csp	DnaJ heat shock protein family (Hsp40) member C5	protein-coding
peak_008462	chr15	76203394	76204690	+	0	NA	intron (NM_011117, intron 1 of 31)	intron (NM_011117, intron 1 of 31)	2279	NM_201389	18810	Mm.234912	NM_011117	ENSMUSG00000022565	Plec	AA591047|AU042537|EBS1|PCN|PLTN|Plec1	plectin	protein-coding
peak_015124	chr3	10288577	10290482	+	0	NA	intron (NM_029310, intron 1 of 5)	intron (NM_029310, intron 1 of 5)	11654	NM_001357159	75497	Mm.47052	NM_029310	ENSMUSG00000027530	Fabp12	1700008G05Rik	fatty acid binding protein 12	protein-coding
peak_020421	chr6	119429250	119429658	+	0	NA	Intergenic	Intergenic	-11926	NM_197985	68465	Mm.291826	NM_197985	ENSMUSG00000030168	Adipor2	1110001I14Rik|ADCR2|AI115388|AW554121|D6Ucla1e|Paqr2	adiponectin receptor 2	protein-coding
peak_016496	chr4	35062243	35063187	+	0	NA	intron (NM_178061, intron 2 of 3)	MIRb|SINE|MIR	-89340	NM_199157	387510	Mm.386929	NM_199157	ENSMUSG00000042993	Ifnk	-	interferon kappa	protein-coding
peak_017653	chr4	144986866	144987831	+	0	NA	intron (NM_001276465, intron 67 of 69)	MER3|DNA|hAT-Charlie	94211	NM_001357277	20148	Mm.14063	NM_011303	ENSMUSG00000066026	Dhrs3	Rsdr1|retSDR1	dehydrogenase/reductase (SDR family) member 3	protein-coding
peak_002464	chr10	88730735	88731456	+	0	NA	promoter-TSS (NM_025859)	promoter-TSS (NM_025859)	6	NM_001037166	237433	Mm.478763	NM_001037166		Gm4925	EG237433	predicted gene 4925	protein-coding
peak_012125	chr19	9913422	9916767	+	0	NA	Intergenic	Intergenic	-15605	NM_016692	16319	Mm.29755	NM_016692	ENSMUSG00000024660	Incenp	2700067E22Rik|AU019509|C130081E20|C77457	inner centromere protein	protein-coding
peak_002422	chr10	85189687	85190547	+	0	NA	Intergenic	Intergenic	-5063	NM_007771	12952	Mm.26237	NM_007771	ENSMUSG00000020038	Cry1	AU020726|AU021000|Phll1	cryptochrome 1 (photolyase-like)	protein-coding
peak_015424	chr3	60580918	60581111	+	0	NA	intron (NM_001310514, intron 2 of 8)	intron (NM_001310514, intron 2 of 8)	79835	NM_001253708	56758	Mm.255723	NM_020007	ENSMUSG00000027763	Mbnl1	Mbnl|mKIAA0428	muscleblind like splicing factor 1	protein-coding
peak_022883	chr8	27167664	27168795	+	0	NA	intron (NM_001080813, intron 1 of 5)	intron (NM_001080813, intron 1 of 5)	6417	NM_001080813	75767	Mm.205335	NM_029423	ENSMUSG00000031488	Rab11fip1	2010200K21Rik|4833414G05Rik|Rcp	RAB11 family interacting protein 1 (class I)	protein-coding
peak_019302	chr5	144248160	144248455	+	0	NA	intron (NM_001163709, intron 1 of 2)	intron (NM_001163709, intron 1 of 2)	3870	NM_001163709	55950	Mm.38011	NM_018772	ENSMUSG00000047843	Bri3	I3	brain protein I3	protein-coding
peak_003564	chr11	62457314	62457610	+	0	NA	promoter-TSS (NM_177229)	promoter-TSS (NM_177229)	-130	NM_177229	20185	Mm.271814	NM_011308	ENSMUSG00000018501	Ncor1	5730405M06Rik|A230020K14Rik|N-CoR|RIP13|Rxrip13|mKIAA1047	nuclear receptor co-repressor 1	protein-coding
peak_020131	chr6	91598691	91599772	+	0	NA	Intergenic	Intergenic	83196	NM_026309	67678	Mm.246693	NM_026309	ENSMUSG00000034192	Lsm3	1010001J12Rik|2610005D18Rik|6030401D18Rik|SMX4|USS2	LSM3 homolog, U6 small nuclear RNA and mRNA degradation associated	protein-coding
peak_011712	chr18	66467322	66467624	+	0	NA	Intergenic	Lx6|LINE|L1	8869	NM_021451	58801	Mm.271878	NM_021451	ENSMUSG00000024521	Pmaip1	Noxa	phorbol-12-myristate-13-acetate-induced protein 1	protein-coding
peak_008098	chr15	38431444	38432290	+	0	NA	Intergenic	Intergenic	58680	NR_105916	102465574		NR_105916	ENSMUSG00000099110	Mir6951	Gm27765|mmu-mir-6951	microRNA 6951	ncRNA
peak_012468	chr19	29477029	29478179	+	0	NA	Intergenic	Intergenic	44383	NR_015567	77779	Mm.458738	NR_015567	ENSMUSG00000097855	A930007I19Rik	-	RIKEN cDNA A930007I19 gene	ncRNA
peak_015435	chr3	63964478	63965267	+	0	NA	promoter-TSS (NM_001272035)	promoter-TSS (NM_001272035)	-139	NM_015728	11416	Mm.135619	NM_015728	ENSMUSG00000027822	Slc33a1	AI315656|AI788741|Acatn|D630022N01Rik	solute carrier family 33 (acetyl-CoA transporter), member 1	protein-coding
peak_013211	chr2	15048831	15049942	+	0	NA	promoter-TSS (NM_001165942)	promoter-TSS (NM_001165942)	-74	NM_001355685	74455	Mm.478923	NM_028950	ENSMUSG00000026707	Nsun6	4933403D21Rik|4933414E04Rik|NOPD1	NOL1/NOP2/Sun domain family member 6	protein-coding
peak_024528	chr9	66600372	66601368	+	0	NA	Intergenic	Intergenic	-7755	NM_001302116	235441	Mm.32465	NM_144937	ENSMUSG00000032376	Usp3	AA409661|BC017156	ubiquitin specific peptidase 3	protein-coding
peak_004559	chr11	113734153	113734582	+	0	NA	intron (NM_001163346, intron 1 of 1)	intron (NM_001163346, intron 1 of 1)	16793	NM_020006	56699	Mm.293378	NM_020006	ENSMUSG00000041598	Cdc42ep4	1500041M20Rik|Borg4|CEP4	CDC42 effector protein (Rho GTPase binding) 4	protein-coding
peak_004138	chr11	93821449	93822163	+	0	NA	Intergenic	ORR1F|LTR|ERVL-MaLR	63960	NM_001013375	217109	Mm.379350	NM_001013375	ENSMUSG00000054079	Utp18	6230425C22Rik|6430513M13|Wdr50	UTP18 small subunit processome component	protein-coding
peak_009980	chr17	3205420	3205616	+	0	NA	Intergenic	Intergenic	90546	NM_134123	106583	Mm.124373	NM_134123	ENSMUSG00000046201	Scaf8	A630086M08Rik|A930036P18Rik|AA408306|AI447644|AI448652|AU015035|Rbm16|mKIAA1116	SR-related CTD-associated factor 8	protein-coding
peak_001319	chr1	172520932	172521269	+	0	NA	promoter-TSS (NM_027972)	promoter-TSS (NM_027972)	-30	NM_027972	71870	Mm.78373	NM_027972	ENSMUSG00000026546	Cfap45	1700028D05Rik|Ccdc19|Nesg1	cilia and flagella associated protein 45	protein-coding
peak_022268	chr7	113513537	113513966	+	0	NA	promoter-TSS (NM_001285831)	promoter-TSS (NM_001285831)	-83	NM_001285831	67420	Mm.206919	NM_026143	ENSMUSG00000030759	Far1	2600011M19Rik|2900034E22Rik|3732409C05Rik|AI850429|Mlstd2	fatty acyl CoA reductase 1	protein-coding
peak_013508	chr2	32875400	32876190	+	0	NA	promoter-TSS (NM_146119)	promoter-TSS (NM_146119)	-339	NM_146119	227737	Mm.301646	NM_146119	ENSMUSG00000026796	Fam129b	9130404D14Rik	family with sequence similarity 129, member B	protein-coding
peak_014890	chr2	167063007	167063546	+	0	NA	promoter-TSS (NM_001033196)	promoter-TSS (NM_001033196)	-261	NM_001033196	98999	Mm.297074	NM_001033196	ENSMUSG00000039501	Znfx1	AI481105|Astx3	zinc finger, NFX1-type containing 1	protein-coding
peak_020147	chr6	92214787	92215163	+	0	NA	promoter-TSS (NM_030081)	promoter-TSS (NM_030081)	-105	NM_030081	78287	Mm.290734	NM_030081	ENSMUSG00000014550	Rbsn	5330426D11Rik|Zfyve20	rabenosyn, RAB effector	protein-coding
peak_024365	chr9	57763374	57763889	+	0	NA	intron (NM_007713, intron 1 of 12)	intron (NM_007713, intron 1 of 12)	2229	NM_007713	102414	Mm.25720	NM_007713	ENSMUSG00000032316	Clk3	AI256811	CDC-like kinase 3	protein-coding
peak_010167	chr17	23546250	23551143	+	0	NA	Intergenic	Intergenic	-2103	NR_126485	320020	Mm.445111	NR_126484	ENSMUSG00000117322	6330415G19Rik	-	RIKEN cDNA 6330415G19 gene	ncRNA
peak_012537	chr19	34269484	34271001	+	0	NA	Intergenic	B3A|SINE|B2	-14869	NM_007392	11475	Mm.213025	NM_007392	ENSMUSG00000035783	Acta2	0610041G09Rik|Actvs|SMAalpha|SMalphaA|a-SMA|alphaSMA	actin, alpha 2, smooth muscle, aorta	protein-coding
peak_023141	chr8	70282748	70283003	+	0	NA	promoter-TSS (NM_001146153)	promoter-TSS (NM_001146153)	-124	NM_011984	26558	Mm.388127	NM_011984	ENSMUSG00000003573	Homer3	AW146114	homer scaffolding protein 3	protein-coding
peak_017146	chr4	121014228	121014832	+	0	NA	intron (NM_133716, intron 1 of 9)	intron (NM_133716, intron 1 of 9)	2717	NM_133716	69780	Mm.271819	NM_133716	ENSMUSG00000032870	Smap2	1810031K02Rik|AA408614|Smap1l	small ArfGAP 2	protein-coding
peak_017307	chr4	132209698	132209873	+	0	NA	intron (NM_145393, intron 3 of 4)	intron (NM_145393, intron 3 of 4)	2471	NM_145393	213541	Mm.23998	NM_145393	ENSMUSG00000040025	Ythdf2	9430020E02Rik|HGRG8|NY-REN-2	YTH N6-methyladenosine RNA binding protein 2	protein-coding
peak_004742	chr11	118290092	118290592	+	0	NA	promoter-TSS (NM_001033528)	promoter-TSS (NM_001033528)	-98	NM_001033528	72344	Mm.232293	NM_001033528	ENSMUSG00000033909	Usp36	2700002L06Rik|mKIAA1453	ubiquitin specific peptidase 36	protein-coding
peak_018432	chr5	86805976	86806341	+	0	NA	intron (NM_177680, intron 1 of 16)	intron (NM_177680, intron 1 of 16)	1892	NM_001359907	231386	Mm.196325	NM_177680	ENSMUSG00000035851	Ythdc1	A730098D12Rik|C80342|mKIAA1966	YTH domain containing 1	protein-coding
peak_003845	chr11	75767154	75767385	+	0	NA	Intergenic	Intergenic	-28540	NR_136933	102641247	Mm.411386	NR_136932		Gm12339	-	predicted gene 12339	ncRNA
peak_012290	chr19	16047952	16049115	+	0	NA	Intergenic	B1F|SINE|Alu	63458	NR_045355	100502653	Mm.149980	NR_045355	ENSMUSG00000097557	C130060C02Rik	-	RIKEN cDNA C130060C02 gene	ncRNA
peak_016676	chr4	53150149	53150907	+	0	NA	intron (NM_013454, intron 1 of 49)	intron (NM_013454, intron 1 of 49)	9367	NM_013454	11303	Mm.277376	NM_013454	ENSMUSG00000015243	Abca1	ABC-1|Abc1	ATP-binding cassette, sub-family A (ABC1), member 1	protein-coding
peak_021707	chr7	73528923	73529106	+	0	NA	intron (NM_001081345, intron 2 of 38)	intron (NM_001081345, intron 2 of 38)	12732	NM_001081345	244059	Mm.34539	NM_001081345	ENSMUSG00000078671	Chd2	2810013C04Rik|2810040A01Rik|5630401D06Rik|AI851092|BC029703|CHD-2	chromodomain helicase DNA binding protein 2	protein-coding
peak_002228	chr10	77535630	77538194	+	0	NA	intron (NR_157228, intron 1 of 13)	MTD|LTR|ERVL-MaLR	6542	NR_157228	16414	Mm.1137	NM_008404	ENSMUSG00000000290	Itgb2	2E6|AI528527|Cd18|LAD|LCAMB|Lfa1|MF17	integrin beta 2	protein-coding
peak_019044	chr5	134639229	134639433	+	0	NA	promoter-TSS (NM_033561)	promoter-TSS (NM_033561)	78	NM_001312867	22384	Mm.27955	NM_033561	ENSMUSG00000040731	Eif4h	AU018978|D5Ertd355e|E430026L18Rik|Ef4h|Wbscr1|Wscr1|eIF-4H	eukaryotic translation initiation factor 4H	protein-coding
peak_007849	chr14	103488721	103489062	+	0	NA	Intergenic	Intergenic	-24450	NM_022886	64929	Mm.244003	NM_022886	ENSMUSG00000022123	Scel	9230114I02Rik	sciellin	protein-coding
peak_007141	chr14	25459952	25460476	+	0	NA	intron (NM_183208, intron 1 of 23)	CpG	1029	NM_183208	328365	Mm.227484	NM_183208	ENSMUSG00000007817	Zmiz1	BC065120|E330020C23|Gm10397|I920194n01|Rai17|Zimp10	zinc finger, MIZ-type containing 1	protein-coding
peak_018632	chr5	103719675	103720161	+	0	NA	Intergenic	Intergenic	-34244	NM_133919	17355	Mm.6949	NM_133919	ENSMUSG00000029313	Aff1	9630032B01Rik|AW319193|Af4|Mllt2h|Rob	AF4/FMR2 family, member 1	protein-coding
peak_012861	chr19	53319046	53319462	+	0	NA	intron (NM_001360348, intron 1 of 5)	intron (NM_001360348, intron 1 of 5)	7809	NM_001360348	17859	Mm.2154	NM_010847	ENSMUSG00000025025	Mxi1	Gm10197|Mad2|bHLHc11	MAX interactor 1, dimerization protein	protein-coding
peak_012705	chr19	41999665	42002190	+	0	NA	intron (NM_145500, intron 1 of 2)	intron (NM_145500, intron 1 of 2)	19164	NM_145500	226122	Mm.22948	NM_145500	ENSMUSG00000025171	Ubtd1	BC016129	ubiquitin domain containing 1	protein-coding
peak_011832	chr18	82525573	82526612	+	0	NA	intron (NM_001025245, intron 3 of 3)	intron (NM_001025245, intron 3 of 3)	-28371	NM_001025258	17196	Mm.252063	NM_010777	ENSMUSG00000041607	Mbp	C76307|Hmbpr|R75289|golli-mbp|jve|mld|shi	myelin basic protein	protein-coding
peak_008752	chr15	89131404	89131789	+	0	NA	intron (NM_013871, intron 11 of 11)	intron (NM_013871, intron 11 of 11)	-2896	NR_028449	170787	Mm.203954	NM_199198	ENSMUSG00000062906	Hdac10	AW548891|Hd10	histone deacetylase 10	protein-coding
peak_006834	chr13	100103949	100104180	+	0	NA	promoter-TSS (NM_001081061)	promoter-TSS (NM_001081061)	6	NM_001081061	544971	Mm.288546	NM_001081061	ENSMUSG00000049658	Bdp1	AI662220|AW049390|AW456745|B130055N23Rik|G630013P12Rik|TAF3B1|TFC5|TFIIIB150|TFIIIB90|Tfnr|mKIAA1241	B double prime 1, subunit of RNA polymerase III transcription initiation factor IIIB	protein-coding
peak_007392	chr14	51140176	51140915	+	0	NA	Intergenic	Intergenic	6222	NM_011271	19752	Mm.235538	NM_011271	ENSMUSG00000035896	Rnase1	AI574248|Rib-1|Rib1	ribonuclease, RNase A family, 1 (pancreatic)	protein-coding
peak_019527	chr6	28261804	28261988	+	0	NA	promoter-TSS (NM_001081678)	promoter-TSS (NM_001081678)	28	NM_001364595	627049	Mm.84441	NM_001081678	ENSMUSG00000039841	Zfp800	AA407452|Znf800	zinc finger protein 800	protein-coding
peak_019031	chr5	134227599	134228090	+	0	NA	intron (NM_010876, intron 2 of 10)	intron (NM_010876, intron 2 of 10)	1781	NM_001286037	17969	Mm.425296	NM_010876	ENSMUSG00000015950	Ncf1	NCF-47K|NOXO2|Ncf-1|p47-phox|p47<phox>|p47phox	neutrophil cytosolic factor 1	protein-coding
peak_018612	chr5	102055639	102056375	+	0	NA	intron (NM_172882, intron 1 of 66)	intron (NM_172882, intron 1 of 66)	13914	NM_172882	72145	Mm.332522	NM_172882	ENSMUSG00000043940	Wdfy3	2610509D04Rik|ALFY|AW319683|B930017C24|BWF1|Bchs|D5Ertd66e|Ggtb3|ZFYVE25|mKIAA0993	WD repeat and FYVE domain containing 3	protein-coding
peak_001265	chr1	171280687	171282154	+	0	NA	promoter-TSS (NM_008911)	promoter-TSS (NM_008911)	-234	NM_008911	19044	Mm.266888	NM_008911	ENSMUSG00000062729	Ppox	Ppo	protoporphyrinogen oxidase	protein-coding
peak_006227	chr13	41290028	41290615	+	0	NA	Intergenic	L1M4|LINE|L1	40477	NM_001135577	108934	Mm.38578	NM_001135577	ENSMUSG00000091264	Smim13	2900036K02Rik	small integral membrane protein 13	protein-coding
peak_010500	chr17	34068646	34069086	+	0	NA	Intergenic	Intergenic	-23513	NM_008206	15001	Mm.116	NM_008206	ENSMUSG00000024334	H2-Oa	H-2Oa	histocompatibility 2, O region alpha locus	protein-coding
peak_022831	chr8	25040030	25040775	+	0	NA	3' UTR (NM_031257, exon 12 of 12)	3' UTR (NM_031257, exon 12 of 12)	-1440	NM_001081187	330723	Mm.334452	NM_001081187	ENSMUSG00000037406	Htra4	B430206E18Rik	HtrA serine peptidase 4	protein-coding
peak_021383	chr7	31039835	31040200	+	0	NA	TTS (NR_106017)	TTS (NR_106017)	300	NR_106017	102465635		NR_106017	ENSMUSG00000098783	Mir7050	Gm27578|mmu-mir-7050	microRNA 7050	ncRNA
peak_016771	chr4	59821550	59822615	+	0	NA	intron (NM_172468, intron 1 of 8)	RMER6A|LTR|ERVK	16432	NM_172468	209131	Mm.259705	NM_172468	ENSMUSG00000028385	Snx30	4732481H14Rik|C030041J06Rik	sorting nexin family member 30	protein-coding
peak_005168	chr12	55486263	55492036	+	0	NA	TTS (NM_010907)	TTS (NM_010907)	3498	NM_010907	18035	Mm.170515	NM_010907	ENSMUSG00000021025	Nfkbia	AI462015|Nfkbi	nuclear factor of kappa light polypeptide gene enhancer in B cells inhibitor, alpha	protein-coding
peak_004886	chr12	8674832	8675770	+	0	NA	intron (NM_030723, intron 1 of 20)	intron (NM_030723, intron 1 of 20)	620	NM_030723	80913	Mm.341243	NM_030723	ENSMUSG00000020594	Pum2	5730503J23Rik|Pumm2	pumilio RNA-binding family member 2	protein-coding
peak_014582	chr2	148409007	148409666	+	0	NA	Intergenic	Intergenic	-1148	NM_009378	21824	Mm.24096	NM_009378	ENSMUSG00000074743	Thbd	AI385582|CD141|TM	thrombomodulin	protein-coding
peak_024386	chr9	59486580	59488048	+	0	NA	promoter-TSS (NM_019927)	promoter-TSS (NM_019927)	-940	NM_019927	23806	Mm.305925	NM_019927	ENSMUSG00000025234	Arih1	AU021774|Ari|Ari1|Hari|Hhari|Ubch7bp|Uip77	ariadne RBR E3 ubiquitin protein ligase 1	protein-coding
peak_007669	chr14	70153701	70154011	+	0	NA	promoter-TSS (NM_146055)	promoter-TSS (NM_146055)	-65	NM_146055	219158	Mm.218284	NM_146055	ENSMUSG00000033712	Ccar2	2610301G19Rik|Dbc1|mKIAA1967	cell cycle activator and apoptosis regulator 2	protein-coding
peak_003297	chr11	46480265	46481486	+	0	NA	3' UTR (NM_134250, exon 7 of 7)	3' UTR (NM_134250, exon 7 of 7)	25944	NM_134250	171285	Mm.72168	NM_134250	ENSMUSG00000020399	Havcr2	TIM-3|Tim3|Timd3	hepatitis A virus cellular receptor 2	protein-coding
peak_000965	chr1	149946419	149947954	+	0	NA	intron (NM_008869, intron 1 of 17)	intron (NM_008869, intron 1 of 17)	14104	NM_008869	18783	Mm.4186	NM_008869	ENSMUSG00000056220	Pla2g4a	Pla2g4|cPLA2|cPLA2-alpha|cPLA2alpha	phospholipase A2, group IVA (cytosolic, calcium-dependent)	protein-coding
peak_011075	chr17	83580525	83581569	+	0	NA	Intergenic	Intergenic	50848	NM_153512	225030	Mm.223506	NM_153512	ENSMUSG00000045053	Kcng3	KV6.3|Kv10.1a|Kv10.1b	potassium voltage-gated channel, subfamily G, member 3	protein-coding
peak_008519	chr15	77831176	77831876	+	0	NA	intron (NM_022410, intron 1 of 40)	intron (NM_022410, intron 1 of 40)	10649	NM_022410	17886	Mm.29677	NM_022410	ENSMUSG00000022443	Myh9	Fltn|Myhn-1|Myhn1|NMHCIIA|NMMHC-A|NMMHC-IIA|TU72.6	myosin, heavy polypeptide 9, non-muscle	protein-coding
peak_002939	chr10	128744498	128744927	+	0	NA	promoter-TSS (NM_016811)	promoter-TSS (NM_016811)	372	NM_001358745	13139	Mm.291235	NM_016811	ENSMUSG00000025357	Dgka	80kDa|AW146112|Dagk1	diacylglycerol kinase, alpha	protein-coding
peak_010447	chr17	32536461	32536723	+	0	NA	promoter-TSS (NM_024442)	promoter-TSS (NM_024442)	35	NM_024442	70101	Mm.30504	NM_024442	ENSMUSG00000048440	Cyp4f16	2310021J05Rik|AI746515	cytochrome P450, family 4, subfamily f, polypeptide 16	protein-coding
peak_003158	chr11	22813119	22813518	+	0	NA	Intergenic	Lx9|LINE|L1	46417	NM_016888	53625	Mm.395495	NM_016888	ENSMUSG00000051650	B3gnt2	AA408337|AA409404|AW260308|B3Galt6|B3gnt1|BGnT-1|BGnT-2|BGnT1|BGnT2|Beta3gnt	UDP-GlcNAc:betaGal beta-1,3-N-acetylglucosaminyltransferase 2	protein-coding
peak_003411	chr11	52091922	52092817	+	0	NA	Intergenic	Intergenic	-6455	NM_019411	19052	Mm.260288	NM_019411	ENSMUSG00000020349	Ppp2ca	PP2A|R75353	protein phosphatase 2 (formerly 2A), catalytic subunit, alpha isoform	protein-coding
peak_018966	chr5	124478237	124479164	+	0	NA	promoter-TSS (NM_030259)	promoter-TSS (NM_030259)	-465	NM_030259	80291	Mm.425280	NM_030259	ENSMUSG00000029401	Rilpl2	-	Rab interacting lysosomal protein-like 2	protein-coding
peak_016749	chr4	59394056	59394246	+	0	NA	intron (NM_001163288, intron 5 of 16)	intron (NM_001163288, intron 5 of 16)	44482	NM_001163288	634731	Mm.483589	NM_001163288	ENSMUSG00000038578	Susd1	A530080P10|Gm12528	sushi domain containing 1	protein-coding
peak_012251	chr19	12438290	12443604	+	0	NA	Intergenic	RLTR9D|LTR|ERVK	13042	NM_019540	56093	Mm.285849	NM_019540	ENSMUSG00000040065	Pfpl	Epcs5|Epcs50	pore forming protein-like	protein-coding
peak_005592	chr12	99390861	99392590	+	0	NA	intron (NM_183186, intron 1 of 5)	intron (NM_183186, intron 1 of 5)	58349	NM_183186	71375	Mm.341972	NM_183186	ENSMUSG00000033713	Foxn3	5430426H20Rik|AA589593|AW556347|Ches1|Ches1l|HTLFL1	forkhead box N3	protein-coding
peak_007418	chr14	52304746	52305455	+	0	NA	promoter-TSS (NM_019721)	promoter-TSS (NM_019721)	24	NM_019721	56335	Mm.271759	NM_019721	ENSMUSG00000022160	Mettl3	2310024F18Rik|M6A|Spo8	methyltransferase like 3	protein-coding
peak_024539	chr9	66889385	66889579	+	0	NA	intron (NM_173413, intron 1 of 7)	intron (NM_173413, intron 1 of 7)	30223	NM_173413	235442	Mm.260376	NM_173413	ENSMUSG00000036943	Rab8b	5930437D16|D330025I23Rik	RAB8B, member RAS oncogene family	protein-coding
peak_020642	chr6	125534300	125534637	+	0	NA	Intergenic	ORR1C2|LTR|ERVL-MaLR	-18480	NM_011708	22371	Mm.22339	NM_011708	ENSMUSG00000001930	Vwf	6820430P06Rik|AI551257|B130011O06Rik|C630030D09|F8VWF|VWD	Von Willebrand factor	protein-coding
peak_014253	chr2	126606779	126607542	+	0	NA	intron (NM_008230, intron 3 of 11)	MIRb|SINE|MIR	11518	NM_008230	15186	Mm.18603	NM_008230	ENSMUSG00000027360	Hdc	AW108189|Hdc-a|Hdc-c|Hdc-e|Hdc-s	histidine decarboxylase	protein-coding
peak_018697	chr5	107749508	107750007	+	0	NA	intron (NM_007964, intron 17 of 17)	intron (NM_007964, intron 17 of 17)	-23952	NM_001267621	14581	Mm.2078	NM_010278	ENSMUSG00000029275	Gfi1	AW495828|Gfi-1|Pal-1|Pal1	growth factor independent 1 transcription repressor	protein-coding
peak_000233	chr1	52722355	52723091	+	0	NA	intron (NM_178081, intron 1 of 5)	intron (NM_178081, intron 1 of 5)	4595	NM_178081	98682	Mm.491173	NM_133829	ENSMUSG00000041439	Mfsd6	2210010L05Rik|9630025I22Rik|AI836200|AW212394|MMR2	major facilitator superfamily domain containing 6	protein-coding
peak_002565	chr10	95086717	95087056	+	0	NA	Intergenic	Intergenic	58939	NR_131146	628062		NR_131146	ENSMUSG00000112481	Gm29684	-	predicted gene, 29684	ncRNA
peak_004428	chr11	103250610	103250821	+	0	NA	intron (NM_016896, intron 1 of 15)	L1MEi|LINE|L1	16686	NM_016896	53859	Mm.158981	NM_016896	ENSMUSG00000020941	Map3k14	Nik|aly	mitogen-activated protein kinase kinase kinase 14	protein-coding
peak_017887	chr5	5558756	5558999	+	0	NA	intron (NM_001357032, intron 1 of 7)	intron (NM_001357032, intron 1 of 7)	664	NM_153116	207704	Mm.323984	NM_153116	ENSMUSG00000040464	Gtpbp10	4930545J22Rik|BC034507	GTP-binding protein 10 (putative)	protein-coding
peak_011307	chr18	23989331	23989885	+	0	NA	promoter-TSS (NM_011755)	promoter-TSS (NM_011755)	-26	NM_011755	22694	Mm.290596	NM_011755	ENSMUSG00000063281	Zfp35	Zfp-35|Znf271|mszf13|mszf20-1|mszf28|mszf68	zinc finger protein 35	protein-coding
peak_023579	chr8	109868350	109868803	+	0	NA	promoter-TSS (NM_001122594)	promoter-TSS (NM_001122594)	-27	NM_001122594	244650	Mm.23494	NM_001122594	ENSMUSG00000031732	Phlpp2	AI481772|C130044A18Rik|Phlppl	PH domain and leucine rich repeat protein phosphatase 2	protein-coding
peak_023596	chr8	111536054	111536462	+	0	NA	promoter-TSS (NM_001168622)	promoter-TSS (NM_001168622)	-382	NM_001168622	170737	Mm.271578	NM_133206	ENSMUSG00000033545	Znrf1	B830022L21Rik|Rnf42|Zrfp1|nin283	zinc and ring finger 1	protein-coding
peak_016683	chr4	53384730	53385084	+	0	NA	Intergenic	Intergenic	-55506	NM_001159633	100434	Mm.482207	NM_133891	ENSMUSG00000028412	Slc44a1	2210409B22Rik|4833416H08Rik|AW547365|CHTL1|CTL1|Cdw92	solute carrier family 44, member 1	protein-coding
peak_002385	chr10	81497722	81498239	+	0	NA	3' UTR (NM_010102, exon 1 of 1)	3' UTR (NM_010102, exon 1 of 1)	-1617	NM_134009	103425	Mm.302791	NM_134009	ENSMUSG00000020238	Ncln	3100002P13Rik|AW120537	nicalin	protein-coding
peak_019847	chr6	54816302	54816801	+	0	NA	promoter-TSS (NM_199143)	promoter-TSS (NM_199143)	-365	NM_199143	387524	Mm.286149	NM_199143	ENSMUSG00000058446	Znrf2	1190002C14Rik|AU044205|D6Ertd365e	zinc and ring finger 2	protein-coding
peak_012279	chr19	16006360	16006693	+	0	NA	intron (NR_045355, intron 2 of 2)	intron (NR_045355, intron 2 of 2)	21451	NR_045355	100502653	Mm.149980	NR_045355	ENSMUSG00000097557	C130060C02Rik	-	RIKEN cDNA C130060C02 gene	ncRNA
peak_019348	chr5	147758106	147758490	+	0	NA	Intergenic	Intergenic	-32287	NM_010228	14254	Mm.389712	NM_010228	ENSMUSG00000029648	Flt1	AI323757|Flt-1|VEGFR-1|VEGFR1|sFlt1	FMS-like tyrosine kinase 1	protein-coding
peak_024299	chr9	54467390	54471096	+	0	NA	intron (NM_172771, intron 6 of 43)	intron (NM_172771, intron 6 of 43)	32383	NM_172771	235380	Mm.93636	NM_172771	ENSMUSG00000041268	Dmxl2	6330586A12|6430411K14Rik|E130119P06Rik|mKIAA0856	Dmx-like 2	protein-coding
peak_016434	chr4	19873574	19874015	+	0	NA	Intergenic	Intergenic	48772	NM_175406	242341	Mm.19298	NM_175406	ENSMUSG00000028238	Atp6v0d2	1620401A02Rik|AI324824|V-ATPase	ATPase, H+ transporting, lysosomal V0 subunit D2	protein-coding
peak_022540	chr7	132777135	132777432	+	0	NA	promoter-TSS (NM_001347630)	promoter-TSS (NM_001347630)	-367	NM_001347630	77938	Mm.225649	NM_175268	ENSMUSG00000030956	Fam53b	A930008G19Rik|mKIAA0140	family with sequence similarity 53, member B	protein-coding
peak_001371	chr1	179803556	179804258	+	0	NA	5' UTR (NM_026375, exon 1 of 36)	5' UTR (NM_026375, exon 1 of 36)	108	NM_026375	226747	Mm.128165	NM_026375	ENSMUSG00000026491	Ahctf1	6230412P20Rik|AV011447|Elys	AT hook containing transcription factor 1	protein-coding
peak_020923	chr6	148211970	148212860	+	0	NA	promoter-TSS (NM_026168)	promoter-TSS (NM_026168)	-41	NM_001286560	67456	Mm.59812	NM_026168	ENSMUSG00000030304	Ergic2	1200009B18Rik|4930572C01Rik|AA408438|Ptx1	ERGIC and golgi 2	protein-coding
peak_017475	chr4	135891305	135891951	+	0	NA	Intergenic	MER5A|DNA|hAT-Charlie	-3561	NM_009924	12802	Mm.297251	NM_009924	ENSMUSG00000062585	Cnr2	CB-2|CB2|CB2-R	cannabinoid receptor 2 (macrophage)	protein-coding
peak_019498	chr6	17674249	17674657	+	0	NA	Intergenic	Lx9|LINE|L1	-19541	NM_001289626	64213	Mm.12051	NM_022332	ENSMUSG00000029534	St7	9430001H04Rik|Fam4a2|HELG|RAY1|SEN4|TSG7	suppression of tumorigenicity 7	protein-coding
peak_004054	chr11	85352444	85353285	+	0	NA	promoter-TSS (NM_001166643)	promoter-TSS (NM_001166643)	-300	NM_001166642	192197	Mm.209989	NM_138681	ENSMUSG00000059439	Bcas3	1500019F07Rik|2610028P08Rik|AU021018|BC028339|K20D4|rudhira	breast carcinoma amplified sequence 3	protein-coding
peak_000748	chr1	120449703	120449929	+	0	NA	Intergenic	Intergenic	55208	NM_010766	17167	Mm.1856	NM_010766	ENSMUSG00000026390	Marco	AI323439|Ly112|Scara2	macrophage receptor with collagenous structure	protein-coding
peak_015993	chr3	108839918	108840379	+	0	NA	intron (NM_011504, intron 1 of 18)	CpG	354	NM_011504	20912	Mm.316894	NM_011504	ENSMUSG00000027882	Stxbp3	Munc-18c|Stxbp3a|Sxtbp3|Unc18-3	syntaxin binding protein 3	protein-coding
peak_004813	chr11	121236023	121236532	+	0	NA	promoter-TSS (NM_026272)	promoter-TSS (NM_026272)	-959	NM_026272	67608	Mm.291832	NM_026272	ENSMUSG00000000056	Narf	4430402O11Rik	nuclear prelamin A recognition factor	protein-coding
peak_019485	chr6	17408131	17408564	+	0	NA	Intergenic	Intergenic	-55610	NM_008591	17295	Mm.86844	NM_008591	ENSMUSG00000009376	Met	AI838057|HGF|HGFR|Par4|c-Met	met proto-oncogene	protein-coding
peak_017310	chr4	132260218	132260737	+	0	NA	intron (NM_001122992, intron 1 of 10)	intron (NM_001122992, intron 1 of 10)	1072	NM_020273	56809	Mm.103489	NM_020273	ENSMUSG00000028901	Gmeb1	1110050A04Rik|AI256615|AI481278	glucocorticoid modulatory element binding protein 1	protein-coding
peak_021776	chr7	75783584	75784232	+	0	NA	Intergenic	polypurine|Low_complexity|Low_complexity	-64430	NM_001122780	207952	Mm.206223	NM_029652	ENSMUSG00000055652	Klhl25	2810402K13Rik|BC027373|Enc-1	kelch-like 25	protein-coding
peak_016971	chr4	102515602	102518256	+	0	NA	intron (NM_019840, intron 5 of 14)	(TTTA)n|Simple_repeat|Simple_repeat	-53131	NM_001177980	18578	Mm.20181	NM_019840	ENSMUSG00000028525	Pde4b	Dpde4|R74983|dunce	phosphodiesterase 4B, cAMP specific	protein-coding
peak_016458	chr4	31963695	31964108	+	0	NA	promoter-TSS (NM_172688)	promoter-TSS (NM_172688)	-206	NM_009316	26409	Mm.258589	NM_009316	ENSMUSG00000028284	Map3k7	B430101B05|C87327|Tak1	mitogen-activated protein kinase kinase kinase 7	protein-coding
peak_024566	chr9	69447695	69448063	+	0	NA	Intergenic	Intergenic	-5804	NM_007585	12306	Mm.238343	NM_007585	ENSMUSG00000032231	Anxa2	AW215814|Cal1h	annexin A2	protein-coding
peak_015816	chr3	98337236	98337750	+	0	NA	intron (NM_016966, intron 1 of 11)	intron (NM_016966, intron 1 of 11)	2476	NM_016966	236539	Mm.16898	NM_016966	ENSMUSG00000053398	Phgdh	3-PGDH|3PGDH|4930479N23|A10|PGAD|PGD|PGDH|SERA	3-phosphoglycerate dehydrogenase	protein-coding
peak_001994	chr10	53629288	53629544	+	0	NA	intron (NM_027830, intron 1 of 12)	intron (NM_027830, intron 1 of 12)	541	NM_027830	71567	Mm.278221	NM_027830	ENSMUSG00000058298	Mcm9	9030408O17Rik|Gm235|Mcmdc1	minichromosome maintenance 9 homologous recombination repair factor	protein-coding
peak_011947	chr19	4927895	4928440	+	0	NA	promoter-TSS (NM_001360711)	promoter-TSS (NM_001360711)	120	NM_133803	75221	Mm.234769	NM_133803	ENSMUSG00000063904	Dpp3	4930533O14Rik|C86324|DPP III	dipeptidylpeptidase 3	protein-coding
peak_002169	chr10	68136992	68137880	+	0	NA	intron (NM_023598, intron 4 of 9)	intron (NM_023598, intron 4 of 9)	141290	NM_023598	71371	Mm.440357	NM_023598	ENSMUSG00000019947	Arid5b	4930580B11|5430435G07Rik|AI467247|Desrt|Mrf2|Mrf2alpha|Mrf2beta	AT rich interactive domain 5B (MRF1-like)	protein-coding
peak_017825	chr4	155705692	155706103	+	0	NA	intron (NM_026899, intron 1 of 4)	intron (NM_026899, intron 1 of 4)	1082	NM_026899	68991	Mm.294770	NM_026899	ENSMUSG00000029038	Ssu72	1190002E22Rik|1500011L16Rik|2610101M12Rik	Ssu72 RNA polymerase II CTD phosphatase homolog (yeast)	protein-coding
peak_011129	chr17	87025319	87025738	+	0	NA	promoter-TSS (NM_008838)	promoter-TSS (NM_008838)	-33	NM_019936	56724	Mm.109329	NM_019936	ENSMUSG00000024146	Cript	1200020A08Rik|AA589469	cysteine-rich PDZ-binding protein	protein-coding
peak_023084	chr8	64951019	64951494	+	0	NA	intron (NM_001163747, intron 1 of 4)	intron (NM_001163747, intron 1 of 4)	4071	NM_028427	73067	Mm.294445	NM_028427	ENSMUSG00000025521	Tmem192	3110005G23Rik	transmembrane protein 192	protein-coding
peak_009283	chr16	22015563	22015982	+	0	NA	intron (NM_001357424, intron 2 of 15)	RLTR11A|LTR|ERVK	6288	NM_001357424	75826	Mm.297431	NM_029457	ENSMUSG00000022855	Senp2	2310007L05Rik|4930538C18Rik|AI646780|AW554757|Smt3ip2|SuPr-1|mKIAA1331	SUMO/sentrin specific peptidase 2	protein-coding
peak_021831	chr7	80386036	80388177	+	0	NA	intron (NM_010194, intron 2 of 18)	intron (NM_010194, intron 2 of 18)	840	NM_010194	14159	Mm.48757	NM_010194	ENSMUSG00000053158	Fes	AI586313|BB137047|FPS|c-fes	feline sarcoma oncogene	protein-coding
peak_009349	chr16	24623824	24627111	+	0	NA	intron (NM_178665, intron 5 of 12)	intron (NM_178665, intron 5 of 12)	96153	NR_038091	624582	Mm.439775	NR_038091		Morf4l1-ps1	A730098P11Rik	mortality factor 4 like 1, pseudogene 1	pseudo
peak_015774	chr3	96579801	96580394	+	0	NA	intron (NM_001293701, intron 4 of 6)	intron (NM_001293701, intron 4 of 6)	-13296	NR_040409	100038464	Mm.475126	NR_040409	ENSMUSG00000074398	Gm15441	-	predicted gene 15441	ncRNA
peak_003589	chr11	67024916	67025212	+	0	NA	promoter-TSS (NM_001291042)	promoter-TSS (NM_001291042)	-90	NM_001291042	338369	Mm.128138	NM_177392	ENSMUSG00000050270	Tmem220	-	transmembrane protein 220	protein-coding
peak_010925	chr17	65884704	65885227	+	0	NA	promoter-TSS (NM_001198949)	promoter-TSS (NM_001198949)	-42	NM_001198949	19765	Mm.17009	NM_009067	ENSMUSG00000024096	Ralbp1	RLIP76|Rip1	ralA binding protein 1	protein-coding
peak_006670	chr13	75708116	75708482	+	0	NA	intron (NM_138953, intron 1 of 11)	CpG	815	NM_138953	192657	Mm.21288	NM_138953	ENSMUSG00000001542	Ell2	-	elongation factor RNA polymerase II 2	protein-coding
peak_012609	chr19	40248832	40249076	+	0	NA	intron (NM_016861, intron 3 of 6)	intron (NM_016861, intron 3 of 6)	22662	NM_016861	54132	Mm.5567	NM_016861	ENSMUSG00000055044	Pdlim1	CLP36|Clim1|mClim1	PDZ and LIM domain 1 (elfin)	protein-coding
peak_024983	chr9	113738776	113739411	+	0	NA	Intergenic	Intergenic	-2380	NM_001286599	76499	Mm.222272	NM_029633	ENSMUSG00000033392	Clasp2	1500004F14Rik|8030404L10Rik|C77448|CLASP2beta|mKIAA0627	CLIP associating protein 2	protein-coding
peak_022781	chr8	13675876	13677352	+	0	NA	intron (NM_009025, intron 1 of 23)	intron (NM_009025, intron 1 of 23)	973	NM_009025	19414	Mm.18517	NM_009025	ENSMUSG00000031453	Rasa3	AI326412|C86362|E130011G04|GAPIII|hlb381|scat	RAS p21 protein activator 3	protein-coding
peak_003078	chr11	16995645	16996356	+	0	NA	intron (NM_019549, intron 1 of 9)	intron (NM_019549, intron 1 of 9)	12718	NM_019549	56193	Mm.98232	NM_019549	ENSMUSG00000020120	Plek	2010300B13Rik	pleckstrin	protein-coding
peak_001251	chr1	171064411	171064696	+	0	NA	promoter-TSS (NR_106103)	promoter-TSS (NR_106103)	99	NR_106103	102466998		NR_106103	ENSMUSG00000099119	Mir6546	Gm27408|mmu-mir-6546	microRNA 6546	ncRNA
peak_018208	chr5	38561514	38562203	+	0	NA	promoter-TSS (NM_011715)	promoter-TSS (NM_011715)	-159	NM_011715	22388	Mm.2654	NM_011715	ENSMUSG00000005103	Wdr1	Aip1|D5Wsu185e|rede	WD repeat domain 1	protein-coding
peak_017001	chr4	107988852	107989344	+	0	NA	intron (NM_146255, intron 2 of 10)	intron (NM_146255, intron 2 of 10)	20692	NM_146255	242607	Mm.192040	NM_146255	ENSMUSG00000008932	Slc1a7	A930031E15Rik|Eaat5	solute carrier family 1 (glutamate transporter), member 7	protein-coding
peak_001993	chr10	53615994	53616249	+	0	NA	intron (NM_027830, intron 4 of 12)	intron (NM_027830, intron 4 of 12)	13836	NM_027830	71567	Mm.278221	NM_027830	ENSMUSG00000058298	Mcm9	9030408O17Rik|Gm235|Mcmdc1	minichromosome maintenance 9 homologous recombination repair factor	protein-coding
peak_013695	chr2	58188473	58189802	+	0	NA	Intergenic	L1MC1|LINE|L1	25163	NR_045895	100042926	Mm.446515	NR_045895	ENSMUSG00000086862	Gm13546	-	predicted gene 13546	ncRNA
peak_001065	chr1	155062598	155062917	+	0	NA	TTS (NR_151545)	TTS (NR_151545)	20507	NR_151545	671336	Mm.393476	NR_151545	ENSMUSG00000096950	Gm9530	-	predicted gene 9530	ncRNA
peak_006189	chr13	37867444	37867806	+	0	NA	intron (NM_001039188, intron 1 of 9)	intron (NM_001039188, intron 1 of 9)	-20809	NR_033218	68750	Mm.491109	NM_026830	ENSMUSG00000039087	Rreb1	1110037N09Rik|AA414966|B930013M22Rik	ras responsive element binding protein 1	protein-coding
peak_007420	chr14	54222290	54222938	+	0	NA	Intergenic	Intergenic	31315	NM_001113358	13135	Mm.319038	NM_010015	ENSMUSG00000022174	Dad1	AI323713	defender against cell death 1	protein-coding
peak_009749	chr16	75766699	75768121	+	0	NA	promoter-TSS (NM_030201)	promoter-TSS (NM_030201)	-592	NM_030201	110920	Mm.26704	NM_030201	ENSMUSG00000032932	Hspa13	1600002I10Rik|AV006182|B230217N24Rik|Stch	heat shock protein 70 family, member 13	protein-coding
peak_003126	chr11	21033573	21034772	+	0	NA	Intergenic	Intergenic	-57152	NM_023324	67245	Mm.28957	NM_023324	ENSMUSG00000020134	Peli1	2810468L03Rik|A930031K15Rik|AA409794|AI586297|D11Ertd676e	pellino 1	protein-coding
peak_002714	chr10	111507039	111507361	+	0	NA	exon (NM_009344, exon 1 of 2)	exon (NM_009344, exon 1 of 2)	914	NM_009344	21664	Mm.3117	NM_009344	ENSMUSG00000020205	Phlda1	DT1P1B11|TDAG51|Tdag	pleckstrin homology like domain, family A, member 1	protein-coding
peak_017584	chr4	141269002	141269481	+	0	NA	Intergenic	ORR1F|LTR|ERVL-MaLR	-9198	NR_151527	100503810		NR_151527	ENSMUSG00000085395	Gm13056	-	predicted gene 13056	ncRNA
peak_003874	chr11	77000572	77000878	+	0	NA	intron (NM_010484, intron 1 of 13)	intron (NM_010484, intron 1 of 13)	2128	NM_010484	15567	Mm.300318	NM_010484	ENSMUSG00000020838	Slc6a4	5-HTT|AI323329|Htt|Sert	solute carrier family 6 (neurotransmitter transporter, serotonin), member 4	protein-coding
peak_002410	chr10	83544270	83544976	+	0	NA	intron (NM_001033375, intron 1 of 32)	intron (NM_001033375, intron 1 of 32)	682	NM_001033375	319277	Mm.491194	NM_001033375	ENSMUSG00000034560	Washc4	A230046K03Rik|AA589518|Kiaa1033|mKIAA1033	WASH complex subunit 4	protein-coding
peak_014978	chr2	170157129	170157403	+	0	NA	Intergenic	(CAAA)n|Simple_repeat|Simple_repeat	-14591	NM_001159683	228913	Mm.22858	NM_001033299	ENSMUSG00000052056	Zfp217	4933431C08Rik|AW987152|Gm562|ZABC1|Znf217	zinc finger protein 217	protein-coding
peak_009910	chr16	92782428	92784949	+	0	NA	intron (NM_001111021, intron 2 of 7)	intron (NM_001111021, intron 2 of 7)	42386	NM_001111021	12394	Mm.4081	NM_009821	ENSMUSG00000022952	Runx1	AML1|CBF-alpha-2|Cbfa2|Pebp2a2|Pebpa2b	runt related transcription factor 1	protein-coding
peak_020637	chr6	125507110	125508697	+	0	NA	Intergenic	Intergenic	-13143	NM_007657	12527	Mm.210676	NM_007657	ENSMUSG00000030342	Cd9	Tspan29	CD9 antigen	protein-coding
peak_018259	chr5	52742102	52742496	+	0	NA	intron (NM_025951, intron 1 of 9)	intron (NM_025951, intron 1 of 9)	725	NM_025951	67073	Mm.248647	NM_025951	ENSMUSG00000029186	Pi4k2b	2610042N09Rik|4933409G22Rik	phosphatidylinositol 4-kinase type 2 beta	protein-coding
peak_011454	chr18	39144797	39145774	+	0	NA	intron (NM_175164, intron 10 of 22)	B1_Mus1|SINE|Alu	152140	NM_175164	71302	Mm.329396	NM_175164	ENSMUSG00000036452	Arhgap26	1810044B20Rik|2610010G17Rik|4933432P15Rik|AI853435|mKIAA0621	Rho GTPase activating protein 26	protein-coding
peak_001725	chr10	19691553	19692965	+	0	NA	Intergenic	Intergenic	-20328	NM_172786	237313	Mm.234667	NM_172786	ENSMUSG00000020007	Il20ra	E230031K19	interleukin 20 receptor, alpha	protein-coding
peak_019093	chr5	136907968	136908180	+	0	NA	promoter-TSS (NM_026073)	promoter-TSS (NM_026073)	-76	NM_026073	67286	Mm.41779	NM_026073	ENSMUSG00000007987	Ift22	3110017O03Rik|AI835745|AI847427|Rabl5	intraflagellar transport 22	protein-coding
peak_018041	chr5	30154869	30155403	+	0	NA	promoter-TSS (NM_001289798)	promoter-TSS (NM_001289798)	-117	NM_145558	231086	Mm.291463	NM_145558	ENSMUSG00000059447	Hadhb	4930479F15Rik|Mtpb|TP-beta	hydroxyacyl-Coenzyme A dehydrogenase/3-ketoacyl-Coenzyme A thiolase/enoyl-Coenzyme A hydratase (trifunctional protein), beta subunit	protein-coding
peak_018919	chr5	123139597	123141719	+	0	NA	Intergenic	Intergenic	-1535	NM_001040398	208043	Mm.250391	NM_177581	ENSMUSG00000038384	Setd1b	AA516740|BC035291|KMT2G|mKIAA1076	SET domain containing 1B	protein-coding
peak_017521	chr4	137593244	137594371	+	0	NA	promoter-TSS (NM_130879)	promoter-TSS (NM_130879)	-365	NM_001347227	170707	Mm.218478	NM_130879	ENSMUSG00000043411	Usp48	2810449C13Rik|AI115503|BC021769|D330022K21Rik|Usp31	ubiquitin specific peptidase 48	protein-coding
peak_016662	chr4	48042004	48045342	+	0	NA	Intergenic	Intergenic	-1632	NM_015743	18124	Mm.247261	NM_015743	ENSMUSG00000028341	Nr4a3	AI573420|CHN|CSMF|MINOR|NOR-1|Nor1|TEC	nuclear receptor subfamily 4, group A, member 3	protein-coding
peak_002589	chr10	96075127	96076078	+	0	NA	Intergenic	Intergenic	134939	NM_001001932	216238	Mm.210035	NM_001001932	ENSMUSG00000036499	Eea1	A430109M19Rik|B230358H09Rik|ZFYVE2	early endosome antigen 1	protein-coding
peak_010274	chr17	26939410	26939759	+	0	NA	promoter-TSS (NM_026307)	promoter-TSS (NM_026307)	-46	NM_026307	67675	Mm.439919	NM_026307	ENSMUSG00000024194	Cuta	0610039D01Rik|1810022E02Rik|1810060C03Rik|2700094G22Rik|AI326454	cutA divalent cation tolerance homolog	protein-coding
peak_022215	chr7	106651648	106652376	+	0	NA	Intergenic	Intergenic	-7367	NM_001277182	434223	Mm.276443	NM_001277179		Gm1966	-	predicted gene 1966	protein-coding
peak_022106	chr7	99795123	99795769	+	0	NA	Intergenic	Intergenic	28282	NM_146356	258353	Mm.377450	NM_146356	ENSMUSG00000073997	Olfr521	MOR101-2	olfactory receptor 521	protein-coding
peak_020692	chr6	129088623	129089141	+	0	NA	Intergenic	RLTR45|LTR|ERVK	12021	NM_153506	232409	Mm.30870	NM_153506	ENSMUSG00000030155	Clec2e	Clra|clr-a	C-type lectin domain family 2, member e	protein-coding
peak_022820	chr8	23255604	23256567	+	0	NA	intron (NM_020585, intron 1 of 4)	intron (NM_020585, intron 1 of 4)	995	NM_001042484	57437	Mm.196269	NM_020585	ENSMUSG00000015341	Golga7	AB041568|C130038N16Rik|GCP16|GOLGA3AP1|HSPC041|R75586	golgi autoantigen, golgin subfamily a, 7	protein-coding
peak_019642	chr6	38535030	38535555	+	0	NA	intron (NM_025363, intron 1 of 1)	intron (NM_025363, intron 1 of 1)	431	NM_025363	66117	Mm.158971	NM_025363	ENSMUSG00000019689	Fmc1	1110001J03Rik	formation of mitochondrial complex V assembly factor 1	protein-coding
peak_003739	chr11	70506374	70506734	+	0	NA	intron (NM_029360, intron 1 of 4)	intron (NM_029360, intron 1 of 4)	1280	NM_029360	75604	Mm.24400	NM_029360	ENSMUSG00000018919	Tm4sf5	2010003F10Rik|AI323987	transmembrane 4 superfamily member 5	protein-coding
peak_000313	chr1	58795206	58796200	+	0	NA	5' UTR (NM_009812, exon 1 of 9)	5' UTR (NM_009812, exon 1 of 9)	329	NM_009812	12370	Mm.336851	NM_009812	ENSMUSG00000026029	Casp8	CASP-8|FLICE|MACH|Mch5	caspase 8	protein-coding
peak_013221	chr2	18055596	18055966	+	0	NA	promoter-TSS (NR_149308)	promoter-TSS (NR_149308)	53	NR_149308	17354	Mm.209175	NM_010804	ENSMUSG00000026743	Mllt10	Af10|B130021D15Rik|D630001B22Rik|mKIAA4140	myeloid/lymphoid or mixed-lineage leukemia; translocated to, 10	protein-coding
peak_025151	chr9	123940600	123942436	+	0	NA	Intergenic	Intergenic	27174	NM_009912	12768	Mm.274927	NM_009912	ENSMUSG00000025804	Ccr1	Cmkbr1|Mip-1a-R	chemokine (C-C motif) receptor 1	protein-coding
peak_016174	chr3	137946295	137948669	+	0	NA	intron (NM_011932, intron 4 of 8)	Lx7|LINE|L1	28927	NM_019920	56692	Mm.331392	NM_019920	ENSMUSG00000091512	Lamtor3	AW556229|Map2k1ip1|Mapbp|Mapksp1|Mp1	late endosomal/lysosomal adaptor, MAPK and MTOR activator 3	protein-coding
peak_025000	chr9	114742770	114743474	+	0	NA	intron (NM_026036, intron 3 of 3)	intron (NM_026036, intron 3 of 3)	11919	NM_026036	67213	Mm.28858	NM_026036	ENSMUSG00000032434	Cmtm6	2810051A14Rik|AA536733|Cklfsf6	CKLF-like MARVEL transmembrane domain containing 6	protein-coding
peak_014347	chr2	129313573	129315282	+	0	NA	Intergenic	Intergenic	-4455	NM_010554	16175	Mm.15534	NM_010554	ENSMUSG00000027399	Il1a	Il-1a	interleukin 1 alpha	protein-coding
peak_023448	chr8	90954499	90955396	+	0	NA	intron (NM_177224, intron 3 of 39)	intron (NM_177224, intron 3 of 39)	22698	NM_001310530	109151	Mm.100615	NM_177224	ENSMUSG00000056608	Chd9	1810014J18Rik|9030205D12Rik|A330063D19Rik|AD013|PRIC320|mKIAA0308	chromodomain helicase DNA binding protein 9	protein-coding
peak_019519	chr6	22347428	22348091	+	0	NA	intron (NM_138587, intron 1 of 9)	MER21B|LTR|ERVL	8322	NM_138587	27999	Mm.490307	NM_138587	ENSMUSG00000029672	Fam3c	D6Wsu176e|Ilei	family with sequence similarity 3, member C	protein-coding
peak_018122	chr5	32863620	32863799	+	0	NA	promoter-TSS (NM_001170567)	promoter-TSS (NM_001170567)	-12	NM_177786	277854	Mm.101524	NM_177786	ENSMUSG00000037426	Depdc5	AV016528	DEP domain containing 5	protein-coding
peak_011525	chr18	49989654	49989964	+	0	NA	intron (NM_001177759, intron 1 of 1)	intron (NM_001177759, intron 1 of 1)	10382	NM_001177759	106869	Mm.27740	NM_134131	ENSMUSG00000062210	Tnfaip8	AA987150|E130304C20Rik|Gg2-1|Gm10539|Nded|Ssc-2|Tipe	tumor necrosis factor, alpha-induced protein 8	protein-coding
peak_014064	chr2	102839017	102839326	+	0	NA	intron (NM_001039150, intron 6 of 13)	intron (NM_001039150, intron 6 of 13)	62494	NM_001177785	12505	Mm.423621	NM_009851	ENSMUSG00000005087	Cd44	AU023126|AW121933|AW146109|HERMES|Ly-24|Pgp-1	CD44 antigen	protein-coding
peak_013617	chr2	44978644	44979283	+	0	NA	Intergenic	Intergenic	44214	NR_039591	100628598		NR_039591	ENSMUSG00000092679	Mir5129	mir-5129|mmu-mir-5129|mu-mir-5129	microRNA 5129	ncRNA
peak_005326	chr12	78350871	78351169	+	0	NA	intron (NM_145965, intron 2 of 22)	LSU-rRNA_Hsa|rRNA|rRNA	124365	NM_145965	268566	Mm.341742	NM_145965	ENSMUSG00000047454	Gphn	5730552E08Rik|AI662856|BC027112|C230040D23|GPH|GPHRYN|geph	gephyrin	protein-coding
peak_022695	chr8	3500223	3500542	+	0	NA	promoter-TSS (NM_053177)	promoter-TSS (NM_053177)	-137	NM_053177	94178	Mm.8356	NM_053177	ENSMUSG00000004567	Mcoln1	2210015I05Rik|TRPML1|mucolipidin	mucolipin 1	protein-coding
peak_021361	chr7	30811381	30812944	+	0	NA	Intergenic	Intergenic	8815	NM_001168512	233079	Mm.97338	NM_146187	ENSMUSG00000051314	Ffar2	GPCR43|Gpr43	free fatty acid receptor 2	protein-coding
peak_007164	chr14	25842701	25844129	+	0	NA	intron (NM_013469, intron 1 of 14)	MIR|SINE|MIR	1260	NM_013469	11744	Mm.294083	NM_013469	ENSMUSG00000021866	Anxa11	A830099O17Rik|Anx11	annexin A11	protein-coding
peak_002542	chr10	94577735	94578240	+	0	NA	intron (NM_177026, intron 1 of 3)	intron (NM_177026, intron 1 of 3)	1724	NM_177026	319880	Mm.23047	NM_172051	ENSMUSG00000020023	Tmcc3	A230066D03Rik|AW488095|C630016B22Rik|C88213|Gm1556|Tmcc1	transmembrane and coiled coil domains 3	protein-coding
peak_002084	chr10	62546894	62547314	+	0	NA	Intergenic	Intergenic	-19659	NM_001358965	19073	Mm.338790	NM_011157	ENSMUSG00000020077	Srgn	Prg|Prg1|Sgc	serglycin	protein-coding
peak_013511	chr2	32881619	32882956	+	0	NA	intron (NM_146119, intron 1 of 13)	B2_Mm2|SINE|B2	6153	NM_146119	227737	Mm.301646	NM_146119	ENSMUSG00000026796	Fam129b	9130404D14Rik	family with sequence similarity 129, member B	protein-coding
peak_022757	chr8	12755379	12755580	+	0	NA	Intergenic	Intergenic	-1537	NM_001293667	50770	Mm.257837	NM_015804	ENSMUSG00000031441	Atp11a	4930558F19Rik|AU040868|Atpc1h|Ih	ATPase, class VI, type 11A	protein-coding
peak_001914	chr10	42504336	42504509	+	0	NA	intron (NM_017472, intron 1 of 3)	intron (NM_017472, intron 1 of 3)	2368	NM_017472	54198	Mm.277870	NM_017472	ENSMUSG00000019804	Snx3	SDP3	sorting nexin 3	protein-coding
peak_010507	chr17	34130541	34130705	+	0	NA	intron (NM_001360530, intron 1 of 5)	RMER19A|LTR|ERVK	5105	NM_001360530	14998	Mm.16373	NM_010386	ENSMUSG00000037649	H2-DMa	H-2Ma|H2-Ma	histocompatibility 2, class II, locus DMa	protein-coding
peak_009580	chr16	44765814	44766462	+	0	NA	intron (NM_021325, intron 1 of 6)	intron (NM_021325, intron 1 of 6)	402	NM_021325	57781	Mm.416152	NM_021325	ENSMUSG00000022667	Cd200r1	CD200R|Mox2r|OX2R	CD200 receptor 1	protein-coding
peak_006053	chr13	23571024	23571504	+	0	NA	promoter-TSS (NM_178196)	promoter-TSS (NM_178196)	-44	NM_178187	319166	Mm.261665	NM_178187	ENSMUSG00000069272	Hist1h2ae	1190022L06	histone cluster 1, H2ae	protein-coding
peak_016933	chr4	98507894	98509178	+	0	NA	intron (NM_001355177, intron 18 of 40)	intron (NM_001355177, intron 18 of 40)	-38098	NM_007704	12695	Mm.90218	NM_007704	ENSMUSG00000061859	Patj	Cipp|Inadl	PATJ, crumbs cell polarity complex component	protein-coding
peak_003601	chr11	68435486	68436562	+	0	NA	intron (NM_177320, intron 1 of 18)	intron (NM_177320, intron 1 of 18)	3899	NM_177320	320207	Mm.244960	NM_177320	ENSMUSG00000020901	Pik3r5	AV230647|F730038I15Rik|Foap2|p101	phosphoinositide-3-kinase regulatory subunit 5	protein-coding
peak_018767	chr5	113771742	113772306	+	0	NA	promoter-TSS (NM_025526)	promoter-TSS (NM_025526)	376	NR_151532	53890	Mm.29594	NM_016926	ENSMUSG00000018974	Sart3	AU045857|mKIAA0156	squamous cell carcinoma antigen recognized by T cells 3	protein-coding
peak_010961	chr17	71134803	71135719	+	0	NA	Intergenic	Intergenic	-48271	NM_001357791	64898	Mm.227924	NM_022882	ENSMUSG00000024052	Lpin2	2610511G02Rik|AI481352|AW742896	lipin 2	protein-coding
peak_021517	chr7	45154488	45154742	+	0	NA	promoter-TSS (NM_145954)	promoter-TSS (NM_145954)	-79	NM_145954	69748	Mm.82139	NM_145954	ENSMUSG00000007833	Aldh16a1	2410004H02Rik|AI452234	aldehyde dehydrogenase 16 family, member A1	protein-coding
peak_011640	chr18	61486631	61487070	+	0	NA	Intergenic	MIR|SINE|MIR	-2243	NR_045419	442846	Mm.417648	NR_045419	ENSMUSG00000118229	Lncbate10	A530050N04Rik	brown adipose tissue enriched long noncoding RNA 10	ncRNA
peak_020182	chr6	98964862	98965325	+	0	NA	intron (NM_001197321, intron 10 of 17)	intron (NM_001197321, intron 10 of 17)	63205	NM_001197322	108655	Mm.234965	NM_053202	ENSMUSG00000030067	Foxp1	3110052D19Rik|4932443N09Rik|AI461938|AW494214	forkhead box P1	protein-coding
peak_007654	chr14	68597831	68598418	+	0	NA	Intergenic	Intergenic	-16052	NM_021475	58860	Mm.36742	NM_021475	ENSMUSG00000022057	Adamdec1	2210414L24Rik|AI574231|Dcsn	ADAM-like, decysin 1	protein-coding
peak_007520	chr14	61635075	61635329	+	0	NA	intron (NR_028264, intron 3 of 6)	intron (NR_028264, intron 3 of 6)	-3092	NR_029733	387174		NR_029733	ENSMUSG00000093007	Mir15a	Mirn15a|mir-15a|mmu-mir-15a	microRNA 15a	ncRNA
peak_006926	chr13	109685484	109685958	+	0	NA	intron (NM_011056, intron 3 of 16)	intron (NM_011056, intron 3 of 16)	-218088	NR_035442	100316683		NR_035442	ENSMUSG00000084651	Mir1904	Mirn1904|mmu-mir-1904	microRNA 1904	ncRNA
peak_011914	chr19	4147045	4147656	+	0	NA	Intergenic	L2a|LINE|L2	-1304	NM_011778	23789	Mm.276859	NM_011778	ENSMUSG00000024835	Coro1b	-	coronin, actin binding protein 1B	protein-coding
peak_011971	chr19	5529354	5529525	+	0	NA	Intergenic	Intergenic	-18922	NM_001024560	225861	Mm.20071	NM_001024560	ENSMUSG00000056185	Snx32	B930037P14Rik|Snx6b	sorting nexin 32	protein-coding
peak_010586	chr17	35200478	35202557	+	0	NA	intron (NM_001278601, intron 1 of 2)	intron (NM_001278601, intron 1 of 2)	490	NM_013693	21926	Mm.1293	NM_013693	ENSMUSG00000024401	Tnf	DIF|TNF-a|TNF-alpha|TNFSF2|TNFalpha|Tnfa|Tnfsf1a|Tnlg1f	tumor necrosis factor	protein-coding
peak_022580	chr7	139684580	139684832	+	0	NA	promoter-TSS (NM_001302546)	promoter-TSS (NM_001302546)	-891	NM_001302546	212124	Mm.425507	NM_177212	ENSMUSG00000049571	Cfap46	9330101J02Rik|E030019B06Rik|Gm170|Ttc40	cilia and flagella associated protein 46	protein-coding
peak_019025	chr5	130255275	130255848	+	0	NA	promoter-TSS (NM_023248)	promoter-TSS (NM_023248)	-31	NM_023248	66711	Mm.280484	NM_023248	ENSMUSG00000025337	Sbds	4733401P19Rik|AI836084|CGI-97|SDS	SBDS ribosome maturation factor	protein-coding
peak_015280	chr3	36448992	36449788	+	0	NA	exon (NM_009673, exon 13 of 13)	exon (NM_009673, exon 13 of 13)	26134	NR_105976	102466786		NR_105976	ENSMUSG00000098808	Mir7009	Gm27472|mmu-mir-7009	microRNA 7009	ncRNA
peak_005331	chr12	78979950	78980516	+	0	NA	intron (NM_178745, intron 1 of 2)	intron (NM_178745, intron 1 of 2)	792	NM_001364891	268567	Mm.341747	NM_178745	ENSMUSG00000046157	Tmem229b	6330442E10Rik|9830138K24|AU019070	transmembrane protein 229B	protein-coding
peak_021791	chr7	78912422	78913041	+	0	NA	promoter-TSS (NM_001291220)	promoter-TSS (NM_001291220)	-693	NM_001291221	57444	Mm.322843	NM_020583	ENSMUSG00000039236	Isg20	1600023I01Rik|2010107M23Rik|20kDa|DnaQL|HEM45	interferon-stimulated protein	protein-coding
peak_018176	chr5	35755147	35755984	+	0	NA	Intergenic	Intergenic	-2315	NM_001177697	231148	Mm.254446	NM_177678	ENSMUSG00000029095	Ablim2	AI606905|C230091L11	actin-binding LIM protein 2	protein-coding
peak_003990	chr11	83077840	83078754	+	0	NA	Intergenic	Intergenic	13185	NM_011408	20556	Mm.278689	NM_011408	ENSMUSG00000072620	Slfn2	Shlf2	schlafen 2	protein-coding
peak_002777	chr10	117818180	117819553	+	0	NA	intron (NM_024457, intron 5 of 7)	intron (NM_024457, intron 5 of 7)	-26161	NM_134010	103468	Mm.12568	NM_134010	ENSMUSG00000052798	Nup107	AW541137|C76801	nucleoporin 107	protein-coding
peak_009689	chr16	55967603	55967911	+	0	NA	intron (NM_024218, intron 3 of 5)	intron (NM_024218, intron 3 of 5)	1482	NM_024218	68193	Mm.29221	NM_024218	ENSMUSG00000098274	Rpl24	0610008L05Rik|Bst	ribosomal protein L24	protein-coding
peak_004019	chr11	83658409	83658643	+	0	NA	Intergenic	B2_Mm2|SINE|B2	-4058	NM_013652	20303	Mm.244263	NM_013652	ENSMUSG00000018930	Ccl4	AT744.1|Act-2|MIP-1B|Mip1b|Scya4	chemokine (C-C motif) ligand 4	protein-coding
peak_009824	chr16	85163349	85164587	+	0	NA	intron (NM_007471, intron 1 of 15)	intron (NM_007471, intron 1 of 15)	9739	NM_001198825	11820	Mm.277585	NM_007471	ENSMUSG00000022892	App	Abeta|Abpp|Adap|Ag|Cvap|E030013M08Rik|betaApp	amyloid beta (A4) precursor protein	protein-coding
peak_024662	chr9	78191604	78192005	+	0	NA	promoter-TSS (NM_010357)	promoter-TSS (NM_010357)	-162	NM_010357	14860	Mm.2662	NM_010357	ENSMUSG00000032348	Gsta4	GST5.7|mGsta4	glutathione S-transferase, alpha 4	protein-coding
peak_009744	chr16	65204635	65205244	+	0	NA	Intergenic	Intergenic	-99155	NM_008310	15557	Mm.5040	NM_008310	ENSMUSG00000050783	Htr1f	Htr1eb	5-hydroxytryptamine (serotonin) receptor 1F	protein-coding
peak_023618	chr8	115707765	115708391	+	0	NA	Intergenic	CpG	-1184	NM_001025577	17132	Mm.275549	NM_001025577	ENSMUSG00000055435	Maf	2810401A20Rik|A230108G15Rik|AW047063|c-maf	avian musculoaponeurotic fibrosarcoma oncogene homolog	protein-coding
peak_001674	chr10	17550163	17551899	+	0	NA	Intergenic	Intergenic	-172197	NM_010828	17684	Mm.272321	NM_010828	ENSMUSG00000039910	Cited2	AI835299|ER154-like|Mrg1|Msg2|p35srj	Cbp/p300-interacting transactivator, with Glu/Asp-rich carboxy-terminal domain, 2	protein-coding
peak_020464	chr6	121066260	121066381	+	0	NA	intron (NR_138098, intron 1 of 1)	intron (NR_138098, intron 1 of 1)	1856	NR_138098	100043793	Mm.448053	NR_138098		Gm4651	-	predicted gene 4651	ncRNA
peak_021093	chr7	16905112	16905315	+	0	NA	Intergenic	(CA)n|Simple_repeat|Simple_repeat	-1277	NM_008967	19222	Mm.287572	NM_008967	ENSMUSG00000043017	Ptgir	IP|PGI2	prostaglandin I receptor (IP)	protein-coding
peak_017729	chr4	149989133	149989724	+	0	NA	intron (NM_173371, intron 3 of 4)	intron (NM_173371, intron 3 of 4)	13808	NM_001291004	100198	Mm.22183	NM_173371	ENSMUSG00000028980	H6pd	AI785303|G6pd1|Gpd-1|Gpd1	hexose-6-phosphate dehydrogenase (glucose 1-dehydrogenase)	protein-coding
peak_008242	chr15	58749982	58750208	+	0	NA	Intergenic	URR1B|DNA|hAT-Charlie	73332	NM_175212	74868	Mm.293754	NM_175212	ENSMUSG00000062373	Tmem65	2610029O13Rik|4930438D12Rik	transmembrane protein 65	protein-coding
peak_001095	chr1	156066107	156066513	+	0	NA	3' UTR (NM_001358627, exon 6 of 6)	3' UTR (NM_001358627, exon 6 of 6)	25449	NM_022329	240832	Mm.253335	NM_022329	ENSMUSG00000050565	Tor1aip2	1110020D10Rik|15kDa|A130072J07|AA103493|AW060462|AW610675|C77739|Ifrg15|Lull1	torsin A interacting protein 2	protein-coding
peak_020276	chr6	113442186	113442701	+	0	NA	promoter-TSS (NM_001205025)	promoter-TSS (NM_001205025)	-74	NM_001205025	67767	Mm.2053	NM_026365	ENSMUSG00000051256	Jagn1	5830427H10Rik	jagunal homolog 1	protein-coding
peak_006407	chr13	49272180	49272645	+	0	NA	intron (NM_015759, intron 14 of 17)	intron (NM_015759, intron 14 of 17)	-23706	NM_028340	66329	Mm.34308	NM_025491	ENSMUSG00000021384	Susd3	1700017I11Rik|2810440J20Rik	sushi domain containing 3	protein-coding
peak_023354	chr8	84704146	84705166	+	0	NA	TTS (NM_008535)	TTS (NM_008535)	3199	NM_008535	17095	Mm.4925	NM_008535	ENSMUSG00000034041	Lyl1	Lyl-1|bHLHa18	lymphoblastomic leukemia 1	protein-coding
peak_017984	chr5	23505934	23506148	+	0	NA	non-coding (NR_152854, exon 15 of 15)	non-coding (NR_152854, exon 15 of 15)	71577	NM_026984	69188	Mm.205190	NM_026984	ENSMUSG00000029004	Kmt2e	1810033J14Rik|9530077A04Rik|D230038D11Rik|Mll5|NKp44L	lysine (K)-specific methyltransferase 2E	protein-coding
peak_021342	chr7	30384711	30384919	+	0	NA	Intergenic	Intergenic	-22043	NM_175478	233067	Mm.23157	NM_175478	ENSMUSG00000036957	Lrfn3	A530045B06Rik|SALM4	leucine rich repeat and fibronectin type III domain containing 3	protein-coding
peak_001505	chr1	191184472	191184753	+	0	NA	Intergenic	Intergenic	-1279	NM_007498	11910	Mm.2706	NM_007498	ENSMUSG00000026628	Atf3	LRG-21	activating transcription factor 3	protein-coding
peak_013417	chr2	30063564	30063717	+	0	NA	intron (NM_023871, intron 1 of 7)	intron (NM_023871, intron 1 of 7)	1644	NM_023871	56086	Mm.326055	NM_023871	ENSMUSG00000054766	Set	2610030F17Rik|5730420M11Rik|AA407739|I-2PP2A|StF-IT-1|TAF-I	SET nuclear oncogene	protein-coding
peak_002319	chr10	80433575	80434675	+	0	NA	promoter-TSS (NM_011548)	promoter-TSS (NM_011548)	-472	NM_001164148	21423	Mm.3406	NM_011548	ENSMUSG00000020167	Tcf3	A1|AA408400|ALF2|AW209082|E12|E12/E47|E2A|E47|KA1|ME2|Pan1|Pan2|TCF-3|Tcfe2a|VDIR|bHLHb21	transcription factor 3	protein-coding
peak_001646	chr10	13307616	13309247	+	0	NA	intron (NM_001195065, intron 1 of 12)	intron (NM_001195065, intron 1 of 12)	15858	NM_001195096	215789	Mm.283359	NM_001033257	ENSMUSG00000062866	Phactr2	AV158170|BC012871	phosphatase and actin regulator 2	protein-coding
peak_022711	chr8	3675801	3676753	+	0	NA	promoter-TSS (NM_025701)	promoter-TSS (NM_025701)	-200	NM_025701	66682	Mm.29090	NM_025701	ENSMUSG00000040236	Trappc5	4021401A16Rik|TRS31	trafficking protein particle complex 5	protein-coding
peak_007738	chr14	75163595	75164827	+	0	NA	intron (NM_008879, intron 1 of 16)	B3|SINE|B2	27786	NM_008879	18826	Mm.153911	NM_008879	ENSMUSG00000021998	Lcp1	AW536232|D14Ertd310e|LCP-1|Pls2|pp65	lymphocyte cytosolic protein 1	protein-coding
peak_017290	chr4	130359948	130360147	+	0	NA	promoter-TSS (NM_025645)	promoter-TSS (NM_025645)	-55	NM_153160	619605	Mm.297196	NM_153160	ENSMUSG00000028772	Zcchc17	2810055E05Rik|HSPC251|LDC4|pNO40|pS1D	zinc finger, CCHC domain containing 17	protein-coding
peak_002348	chr10	80933597	80934318	+	0	NA	Intergenic	Intergenic	3866	NM_008655	17873	Mm.1360	NM_008655	ENSMUSG00000015312	Gadd45b	AI323528|Myd118	growth arrest and DNA-damage-inducible 45 beta	protein-coding
peak_009757	chr16	75886213	75887816	+	0	NA	intron (NM_023380, intron 2 of 7)	intron (NM_023380, intron 2 of 7)	22252	NM_023380	67742	Mm.131406	NM_023380	ENSMUSG00000022876	Samsn1	4930571B16Rik|930571B16Rik|Hacs1|SLy2	SAM domain, SH3 domain and nuclear localization signals, 1	protein-coding
peak_023154	chr8	70561746	70562177	+	0	NA	intron (NM_007924, intron 1 of 11)	intron (NM_007924, intron 1 of 11)	22286	NM_007924	13716	Mm.271973	NM_007924	ENSMUSG00000070002	Ell	Ell1|Men	elongation factor RNA polymerase II	protein-coding
peak_018139	chr5	34187717	34188245	+	0	NA	promoter-TSS (NM_010753)	promoter-TSS (NM_010753)	-271	NM_010753	17122	Mm.259260	NM_010753	ENSMUSG00000037235	Mxd4	2810410A03Rik|Mad4|bHLHc12	Max dimerization protein 4	protein-coding
peak_013390	chr2	28618951	28619412	+	0	NA	intron (NM_008114, intron 1 of 6)	intron (NM_008114, intron 1 of 6)	2801	NM_008114	14582	Mm.373385	NM_008114	ENSMUSG00000026815	Gfi1b	Gfi-1B	growth factor independent 1B	protein-coding
peak_014167	chr2	119046380	119047156	+	0	NA	promoter-TSS (NM_029617)	promoter-TSS (NM_029617)	-351	NM_001362732	76464	Mm.202518	NM_029617	ENSMUSG00000027326	Knl1	2310043D08Rik|5730505K17Rik|Casc5	kinetochore scaffold 1	protein-coding
peak_001788	chr10	25116033	25116418	+	0	NA	Intergenic	Intergenic	83945	NM_001347460	432442	Mm.485937	NM_018747	ENSMUSG00000039166	Akap7	6430401D08|AI662165|AKAP15|Akap18|BB170514	A kinase (PRKA) anchor protein 7	protein-coding
peak_006003	chr13	21750527	21751815	+	0	NA	promoter-TSS (NM_178211)	promoter-TSS (NM_178211)	-618	NM_178211	319160	Mm.255646	NM_178211	ENSMUSG00000064288	Hist1h4k	-	histone cluster 1, H4k	protein-coding
peak_003449	chr11	54618978	54619247	+	0	NA	intron (NM_001252496, intron 7 of 28)	intron (NM_001252496, intron 7 of 28)	22966	NM_001252497	192786	Mm.254404	NM_175258	ENSMUSG00000037533	Rapgef6	A530068K01|AI844632|BB085664|C030018K18Rik|PDZ-GEF2|Pdzgef2|RA-GEF-2|Ragef2|mKIAA4052	Rap guanine nucleotide exchange factor (GEF) 6	protein-coding
peak_004767	chr11	120040193	120041170	+	0	NA	intron (NM_001198785, intron 1 of 13)	intron (NM_001198785, intron 1 of 13)	1100	NM_001198787	11302	Mm.6826	NM_007377	ENSMUSG00000025375	Aatk	AATYK|aatyk1|mKIAA0641	apoptosis-associated tyrosine kinase	protein-coding
peak_006344	chr13	45389550	45390086	+	0	NA	promoter-TSS (NM_153789)	promoter-TSS (NM_153789)	76	NM_153789	218203	Mm.212855	NM_153789	ENSMUSG00000038175	Mylip	9430057C20Rik|Mir	myosin regulatory light chain interacting protein	protein-coding
peak_001382	chr1	180299669	180300087	+	0	NA	Intergenic	Intergenic	-30598	NM_001081175	320404	Mm.132535	NM_001081175	ENSMUSG00000038855	Itpkb	1110033J02Rik|E130307H12Rik	inositol 1,4,5-trisphosphate 3-kinase B	protein-coding
peak_010896	chr17	57344097	57344980	+	0	NA	Intergenic	Intergenic	-14148	NM_001355723	13733	Mm.2254	NM_010130	ENSMUSG00000004730	Adgre1	DD7A5-7|EGF-TM7|Emr1|F4/80|Gpf480|Ly71|TM7LN3	adhesion G protein-coupled receptor E1	protein-coding
peak_022636	chr7	142373570	142375700	+	0	NA	promoter-TSS (NM_001347541)	promoter-TSS (NM_001347541)	-889	NM_001347541	320802	Mm.154486	NM_177265	ENSMUSG00000045777	Ifitm10	6330512M04Rik|AI848576|DSPA3	interferon induced transmembrane protein 10	protein-coding
peak_019287	chr5	143579653	143580423	+	0	NA	Intergenic	L1MB3|LINE|L1	31318	NM_026050	67238	Mm.383219	NM_026050	ENSMUSG00000118332	Fam220a	1500026F15Rik|2810453I06Rik|AW047776|Acpin1|Sipar	family with sequence similarity 220, member A	protein-coding
peak_010402	chr17	31081092	31086240	+	0	NA	intron (NM_009593, intron 2 of 14)	intron (NM_009593, intron 2 of 14)	25972	NM_009593	11307	Mm.15691	NM_009593	ENSMUSG00000024030	Abcg1	AW413978|Abc8|White	ATP binding cassette subfamily G member 1	protein-coding
peak_010225	chr17	25133230	25133584	+	0	NA	promoter-TSS (NM_011930)	promoter-TSS (NM_011930)	16	NM_011930	26373	Mm.270587	NM_011930	ENSMUSG00000036636	Clcn7	ClC-7|D17Wsu51e	chloride channel, voltage-sensitive 7	protein-coding
peak_001683	chr10	17796163	17796503	+	0	NA	5' UTR (NM_138628, exon 1 of 10)	5' UTR (NM_138628, exon 1 of 10)	114	NM_138628	378431	Mm.283493	NM_138628	ENSMUSG00000039891	Txlnb	2310001N14Rik|Mdp77	taxilin beta	protein-coding
peak_011366	chr18	34855401	34857386	+	0	NA	Intergenic	Intergenic	-4814	NM_007913	13653	Mm.181959	NM_007913	ENSMUSG00000038418	Egr1	A530045N19Rik|ETR103|Egr-1|Krox-1|Krox-24|Krox24|NGF1-A|NGFI-A|NGFIA|TIS8|Zenk|Zfp-6|Zif268|egr	early growth response 1	protein-coding
peak_020397	chr6	119374160	119375013	+	0	NA	intron (NM_197985, intron 1 of 7)	intron (NM_197985, intron 1 of 7)	14148	NM_001355692	68465	Mm.291826	NM_197985	ENSMUSG00000030168	Adipor2	1110001I14Rik|ADCR2|AI115388|AW554121|D6Ucla1e|Paqr2	adiponectin receptor 2	protein-coding
peak_017646	chr4	144951153	144951419	+	0	NA	Intergenic	LTR33|LTR|ERVL	58149	NM_001357277	20148	Mm.14063	NM_011303	ENSMUSG00000066026	Dhrs3	Rsdr1|retSDR1	dehydrogenase/reductase (SDR family) member 3	protein-coding
peak_005486	chr12	85444549	85444996	+	0	NA	Intergenic	Intergenic	-29118	NM_010234	14281	Mm.246513	NM_010234	ENSMUSG00000021250	Fos	D12Rfj1|c-fos|cFos	FBJ osteosarcoma oncogene	protein-coding
peak_008143	chr15	43477399	43477799	+	0	NA	promoter-TSS (NR_046064)	promoter-TSS (NR_046064)	370	NM_025736	66736	Mm.244512	NM_025736	ENSMUSG00000022337	Emc2	4921531G14Rik|AV060620|AW209495|Ttc35	ER membrane protein complex subunit 2	protein-coding
peak_020654	chr6	126996215	126996923	+	0	NA	Intergenic	Intergenic	-18973	NM_010204	14177	Mm.3403	NM_010204	ENSMUSG00000000183	Fgf6	Fgf-6|HSTF-2	fibroblast growth factor 6	protein-coding
peak_018849	chr5	120510973	120512334	+	0	NA	intron (NM_133221, intron 1 of 15)	intron (NM_133221, intron 1 of 15)	461	NM_001177594	170756	Mm.291070	NM_133221	ENSMUSG00000032754	Slc8b1	AF261233|NCKX6|NCLX|Slc24a6	solute carrier family 8 (sodium/lithium/calcium exchanger), member B1	protein-coding
peak_018219	chr5	43762297	43762509	+	0	NA	intron (NM_178729, intron 6 of 8)	intron (NM_178729, intron 6 of 8)	19746	NM_001159963	242960	Mm.25794	NM_178729	ENSMUSG00000039753	Fbxl5	Fbl4|Fir4	F-box and leucine-rich repeat protein 5	protein-coding
peak_000226	chr1	52119038	52119544	+	0	NA	promoter-TSS (NM_001205314)	promoter-TSS (NM_001205314)	-147	NM_001357627	20846	Mm.277406	NM_009283	ENSMUSG00000026104	Stat1	2010005J02Rik|AA408197	signal transducer and activator of transcription 1	protein-coding
peak_025025	chr9	117016644	117017572	+	0	NA	intron (NM_001172123, intron 3 of 14)	intron (NM_001172123, intron 3 of 14)	235375	NM_001172123	207181	Mm.326411	NM_178660	ENSMUSG00000039607	Rbms3	6720477E09Rik|8430436O14Rik	RNA binding motif, single stranded interacting protein	protein-coding
peak_018014	chr5	25223086	25223873	+	0	NA	intron (NM_144908, intron 1 of 11)	intron (NM_144908, intron 1 of 11)	607	NM_144908	231050	Mm.246718	NM_144908	ENSMUSG00000038072	Galnt11	A430075I06Rik|AI648252|E430002F06Rik	polypeptide N-acetylgalactosaminyltransferase 11	protein-coding
peak_013962	chr2	91086384	91087118	+	0	NA	Intergenic	Intergenic	-9927	NM_011355	20375	Mm.1302	NM_011355	ENSMUSG00000002111	Spi1	Dis-1|Dis1|PU.1|Sfpi-1|Sfpi1|Spi-1|Tcfpu1|Tfpu.1	spleen focus forming virus (SFFV) proviral integration oncogene	protein-coding
peak_024695	chr9	83925933	83926800	+	0	NA	intron (NM_001305935, intron 1 of 10)	intron (NM_001305935, intron 1 of 10)	1229	NM_001305935	12040	Mm.12819	NM_199195	ENSMUSG00000032263	Bckdhb	BCKDE1B|BCKDH E1-beta	branched chain ketoacid dehydrogenase E1, beta polypeptide	protein-coding
peak_021620	chr7	63904576	63907045	+	0	NA	intron (NM_021366, intron 1 of 1)	L1MC3|LINE|L1	-11047	NM_001256311	381994	Mm.425466	NM_001256311	ENSMUSG00000095061	E030018B13Rik	Gm1697	RIKEN cDNA E030018B13 gene	protein-coding
peak_021277	chr7	28168690	28169279	+	0	NA	promoter-TSS (NM_007991)	promoter-TSS (NM_007991)	-764	NM_007991	14113	Mm.4595	NM_007991	ENSMUSG00000046865	Fbl	AL022665|FIB|FLRN|RNU3IP1	fibrillarin	protein-coding
peak_007363	chr14	48131319	48132376	+	0	NA	intron (NM_033602, intron 1 of 5)	intron (NM_033602, intron 1 of 5)	10978	NM_033602	93834	Mm.296457	NM_033602	ENSMUSG00000021846	Peli2	AW047589|BB129927	pellino 2	protein-coding
peak_022784	chr8	13757155	13757695	+	0	NA	promoter-TSS (NM_027276)	promoter-TSS (NM_027276)	-231	NM_027276	69957	Mm.182412	NM_027276	ENSMUSG00000038416	Cdc16	2700071J12Rik|2810431D22Rik|APC6	CDC16 cell division cycle 16	protein-coding
peak_008287	chr15	59646507	59655457	+	0	NA	intron (NM_144549, intron 1 of 2)	intron (NM_144549, intron 1 of 2)	2328	NM_144549	211770	Mm.40298	NM_144549	ENSMUSG00000032501	Trib1	A530090O15Rik|TRB-1|Trb1	tribbles pseudokinase 1	protein-coding
peak_018352	chr5	67821699	67822986	+	0	NA	intron (NM_001038999, intron 1 of 36)	intron (NM_001038999, intron 1 of 36)	25089	NM_009727	11980	Mm.153230	NM_009727	ENSMUSG00000037685	Atp8a1	AI481521|AI853962|APLT|AW743152|AW822227|Atp3a2|B230107D19Rik|ClassI	ATPase, aminophospholipid transporter (APLT), class I, type 8A, member 1	protein-coding
peak_022590	chr7	140997677	140998405	+	0	NA	Intergenic	Intergenic	12703	NM_025378	66141	Mm.141021	NM_025378	ENSMUSG00000025492	Ifitm3	1110004C05Rik|Cd225|Cdw217|DSPA2b|Fgls|IP15|mil-1	interferon induced transmembrane protein 3	protein-coding
peak_020164	chr6	97455773	97456820	+	0	NA	intron (NM_145148, intron 2 of 23)	PB1|SINE|Alu	2990	NM_001346639	232288	Mm.27789	NM_145148	ENSMUSG00000030064	Frmd4b	6030440G05Rik|C87375|GOBLIN|GRSP1|R74720	FERM domain containing 4B	protein-coding
peak_022258	chr7	112042727	112043146	+	0	NA	intron (NM_001357952, intron 1 of 28)	L1MDa|LINE|L1	19430	NM_177249	74996	Mm.16974	NM_133758	ENSMUSG00000059263	Usp47	4930502N04Rik|A630020C16Rik	ubiquitin specific peptidase 47	protein-coding
peak_002698	chr10	108163095	108163341	+	0	NA	intron (NM_027892, intron 1 of 25)	intron (NM_027892, intron 1 of 25)	1120	NM_027892	17931	Mm.422959	NM_027892	ENSMUSG00000019907	Ppp1r12a	1200015F06Rik|5730577I22Rik|AA792106|AV099298|D10Ertd625e|Mypt1	protein phosphatase 1, regulatory subunit 12A	protein-coding
peak_004216	chr11	97412912	97413238	+	0	NA	Intergenic	Intergenic	-37085	NM_021493	58996	Mm.394118	NM_021493	ENSMUSG00000049807	Arhgap23	A330041B18Rik	Rho GTPase activating protein 23	protein-coding
peak_000301	chr1	58711021	58711535	+	0	NA	promoter-TSS (NM_001293804)	promoter-TSS (NM_001293804)	-213	NR_149257	12633	Mm.336848	NM_009805	ENSMUSG00000026031	Cflar	2310024N18Rik|A430105C05Rik|CLARP|Cash|Casper|FLAME|FLAME-1|Flip|Gm9845|I-FLICE|MRIT|c-Flip	CASP8 and FADD-like apoptosis regulator	protein-coding
peak_005151	chr12	54984397	54984999	+	0	NA	intron (NM_013815, intron 2 of 26)	intron (NM_013815, intron 2 of 26)	1638	NM_013815	217578	Mm.479583	NM_013815	ENSMUSG00000035021	Baz1a	Acf1|B930060C03|BC065123|Gtl5|Wcrf180|cbp146	bromodomain adjacent to zinc finger domain 1A	protein-coding
peak_001816	chr10	30810848	30811595	+	0	NA	Intergenic	Intergenic	-7895	NM_001358842	211329	Mm.297903	NM_172495	ENSMUSG00000039697	Ncoa7	9030406N13Rik	nuclear receptor coactivator 7	protein-coding
peak_004787	chr11	120518186	120518587	+	0	NA	Intergenic	Intergenic	-12341	NM_008101	14527	Mm.22329	NM_008101	ENSMUSG00000025127	Gcgr	GR	glucagon receptor	protein-coding
peak_010040	chr17	7939529	7939978	+	0	NA	Intergenic	Intergenic	-5861	NM_025789	66832	Mm.29830	NM_025789	ENSMUSG00000073471	Rsph3a	1700012G05Rik|4930524H12Rik|R74860|Rshl2|Rshl2a	radial spoke 3A homolog (Chlamydomonas)	protein-coding
peak_022898	chr8	33616861	33617163	+	0	NA	intron (NM_017374, intron 5 of 6)	intron (NM_017374, intron 5 of 6)	17391	NM_017374	19053	Mm.29301	NM_017374	ENSMUSG00000009630	Ppp2cb	AI115466|D8Ertd766e|PP2Ac	protein phosphatase 2 (formerly 2A), catalytic subunit, beta isoform	protein-coding
peak_006202	chr13	40913246	40914711	+	0	NA	intron (NM_008105, intron 1 of 2)	intron (NM_008105, intron 1 of 2)	-3656	NM_133219	14538	Mm.314757	NM_008105	ENSMUSG00000021360	Gcnt2	5330430K10Rik|IGnT|IGnTA|IGnTB|IGnTC	glucosaminyl (N-acetyl) transferase 2, I-branching enzyme	protein-coding
peak_006708	chr13	85283875	85284336	+	0	NA	intron (NM_145452, intron 1 of 24)	intron (NM_145452, intron 1 of 24)	5381	NM_145452	218397	Mm.259653	NM_145452	ENSMUSG00000021549	Rasa1	Gap|RasGAP|Rasa	RAS p21 protein activator 1	protein-coding
peak_018758	chr5	112286787	112287347	+	0	NA	intron (NM_001326590, intron 1 of 5)	intron (NM_001326590, intron 1 of 5)	10322	NM_009419	22022	Mm.250631	NM_009419	ENSMUSG00000029344	Tpst2	AI448750|D5Ucla3|Tango13b|grm|grt	protein-tyrosine sulfotransferase 2	protein-coding
peak_017570	chr4	140995824	140996184	+	0	NA	intron (NM_029097, intron 8 of 28)	intron (NM_029097, intron 8 of 28)	9131	NM_001164366	74772	Mm.205625	NM_029097	ENSMUSG00000036622	Atp13a2	1110012E06Rik|AA589443	ATPase type 13A2	protein-coding
peak_006565	chr13	59875462	59875991	+	0	NA	Intergenic	Intergenic	-52579	NM_153538	214290	Mm.233082	NM_153538	ENSMUSG00000035248	Tut7	6030448M23Rik|AA420405|Tent3b|Zcchc6	terminal uridylyl transferase 7	protein-coding
peak_023271	chr8	78624176	78624463	+	0	NA	intron (NR_104094, intron 4 of 9)	intron (NR_104094, intron 4 of 9)	114991	NM_001282108	76775	Mm.334631	NM_029736	ENSMUSG00000031684	Slc10a7	2410193C02Rik|P7	solute carrier family 10 (sodium/bile acid cotransporter family), member 7	protein-coding
peak_013048	chr2	3512738	3513139	+	0	NA	promoter-TSS (NM_177647)	promoter-TSS (NM_177647)	-124	NR_149715	50497	Mm.89341	NM_015765	ENSMUSG00000051396	Hspa14	70kDa|HSP70L1|Hsp70-4|NST-1|hsr.1	heat shock protein 14	protein-coding
peak_018562	chr5	99333278	99341355	+	0	NA	intron (NR_030692, intron 3 of 3)	intron (NR_030692, intron 3 of 3)	-84389	NM_145839	320292	Mm.259074	NM_145839	ENSMUSG00000089809	Rasgef1b	4732452O09Rik|GPIgamma4|Gpig4	RasGEF domain family, member 1B	protein-coding
peak_018304	chr5	65099011	65099407	+	0	NA	Intergenic	Intergenic	-7600	NM_001370814	243025	Mm.297688	NM_001370814	ENSMUSG00000037913	Tmem156	Col28a1|Gm446	transmembrane protein 156	protein-coding
peak_024888	chr9	107636773	107637069	+	0	NA	Intergenic	Intergenic	-1578	NM_008138	14678	Mm.196464	NM_008138	ENSMUSG00000032562	Gnai2	C76432|Galphai2|Gia|Gnai-2	guanine nucleotide binding protein (G protein), alpha inhibiting 2	protein-coding
peak_022771	chr8	13160715	13161081	+	0	NA	intron (NM_010684, intron 1 of 8)	intron (NM_010684, intron 1 of 8)	1737	NM_010684	16783	Mm.16716	NM_010684	ENSMUSG00000031447	Lamp1	CD107a|LGP-120|LGP-A|Lamp-1|P2B|Perk	lysosomal-associated membrane protein 1	protein-coding
peak_001306	chr1	172125751	172125988	+	0	NA	promoter-TSS (NM_001356514)	promoter-TSS (NM_001356514)	-886	NM_001356513	19298	Mm.247764	NM_023041	ENSMUSG00000003464	Pex19	Pxf	peroxisomal biogenesis factor 19	protein-coding
peak_005539	chr12	86895498	86895866	+	0	NA	Intergenic	Intergenic	-10868	NM_145836	238330	Mm.248358	NM_145836	ENSMUSG00000034168	Irf2bpl	6430527G18Rik|Eap1	interferon regulatory factor 2 binding protein-like	protein-coding
peak_018292	chr5	64805766	64806753	+	0	NA	intron (NM_008453, intron 1 of 5)	intron (NM_008453, intron 1 of 5)	2736	NM_008453	16599	Mm.392759	NM_008453	ENSMUSG00000029178	Klf3	9930027G08Rik|AL024007|Bklf|Tef-2	Kruppel-like factor 3 (basic)	protein-coding
peak_015689	chr3	95042461	95043355	+	0	NA	promoter-TSS (NM_008951)	promoter-TSS (NM_008951)	-294	NM_008951	19185	Mm.2261	NM_008951	ENSMUSG00000005625	Psmd4	Af1|Mcb1|angiocidin	proteasome (prosome, macropain) 26S subunit, non-ATPase, 4	protein-coding
peak_024058	chr9	31247080	31248310	+	0	NA	Intergenic	Intergenic	-23706	NM_001101597	638580	Mm.373655	NM_001101597		Gm7244	EG638580	predicted gene 7244	protein-coding
peak_019472	chr6	16887430	16890463	+	0	NA	intron (NM_031198, intron 1 of 6)	intron (NM_031198, intron 1 of 6)	9495	NM_031198	21426	Mm.36217	NM_031198	ENSMUSG00000029553	Tfec	BB107417|Tcfec|bHLHe34	transcription factor EC	protein-coding
peak_009130	chr16	10926717	10927478	+	0	NA	Intergenic	PB1D10|SINE|Alu	-12300	NR_131135	545180	Mm.373756	NR_131135	ENSMUSG00000095369	Gm21859	-	predicted gene, 21859	ncRNA
peak_015952	chr3	107062012	107063432	+	0	NA	Intergenic	Intergenic	23218	NR_033498	229694	Mm.347584	NM_173787	ENSMUSG00000056145	AI504432	A230102G19	expressed sequence AI504432	ncRNA
peak_002801	chr10	120140713	120141162	+	0	NA	TTS (NM_001359184)	TTS (NM_001359184)	-27972	NM_080446	117599	Mm.214703	NM_080446	ENSMUSG00000020228	Helb	AI447783|D10Ertd664e	helicase (DNA) B	protein-coding
peak_015084	chr3	9765465	9765984	+	0	NA	intron (NM_053182, intron 1 of 7)	Lx6|LINE|L1	67955	NM_053182	94212	Mm.23897	NM_053182	ENSMUSG00000027508	Pag1	Cbp|F730007C19Rik|Pag	phosphoprotein associated with glycosphingolipid microdomains 1	protein-coding
peak_023585	chr8	110997777	110998540	+	0	NA	promoter-TSS (NM_007916)	promoter-TSS (NM_007916)	-335	NM_007916	13680	Mm.287901	NM_007916	ENSMUSG00000015023	Ddx19a	DBP5|Ddx19|Eif4a-rs1	DEAD (Asp-Glu-Ala-Asp) box polypeptide 19a	protein-coding
peak_023082	chr8	64946547	64947334	+	0	NA	promoter-TSS (NM_028427)	promoter-TSS (NM_028427)	-245	NM_001163747	73067	Mm.294445	NM_028427	ENSMUSG00000025521	Tmem192	3110005G23Rik	transmembrane protein 192	protein-coding
peak_006975	chr13	113035404	113035734	+	0	NA	promoter-TSS (NR_030452)	promoter-TSS (NR_030452)	190	NM_001281487	238896		NM_001281487	ENSMUSG00000078926	Cdc20b	EG238896|EG622422	cell division cycle 20B	protein-coding
peak_018962	chr5	124467777	124468880	+	0	NA	intron (NM_030259, intron 3 of 3)	intron (NM_030259, intron 3 of 3)	9907	NM_030259	80291	Mm.425280	NM_030259	ENSMUSG00000029401	Rilpl2	-	Rab interacting lysosomal protein-like 2	protein-coding
peak_001455	chr1	183344719	183345904	+	0	NA	intron (NM_177389, intron 6 of 26)	CpG	24254	NM_177389	338366	Mm.41152	NM_177389		Mia3	9130229H14Rik|A930039G15Rik|AU022327|B230399H06Rik|C80126|Gm1525|TANGO1|Tango	melanoma inhibitory activity 3	protein-coding
peak_017452	chr4	134930256	134931109	+	0	NA	promoter-TSS (NM_026780)	promoter-TSS (NM_026780)	-298	NM_026780	68592	Mm.29989	NM_026780	ENSMUSG00000028821	Syf2	1110018L13Rik|Cbpin|D4Bwg1551e|Gcipip|Ntc31|mp29|p29	SYF2 homolog, RNA splicing factor (S. cerevisiae)	protein-coding
peak_010834	chr17	53527791	53527982	+	0	NA	intron (NM_173449, intron 1 of 2)	RMER6-int|LTR|ERVK	11565	NM_173449	110332	Mm.444633	NM_173449	ENSMUSG00000044957	Pp2d1	4921523A10Rik	protein phosphatase 2C-like domain containing 1	protein-coding
peak_004256	chr11	98587899	98588562	+	0	NA	promoter-TSS (NM_025661)	promoter-TSS (NM_025661)	-985	NM_025661	66612	Mm.180546	NM_025661	ENSMUSG00000038150	Ormdl3	2810011N17Rik|AI315223	ORM1-like 3 (S. cerevisiae)	protein-coding
peak_009074	chr16	4969343	4969975	+	0	NA	intron (NM_001271586, intron 5 of 9)	intron (NM_001271586, intron 5 of 9)	5371	NM_001271586	74684	Mm.374835	NM_001271586	ENSMUSG00000022543	4930451G09Rik	-	RIKEN cDNA 4930451G09 gene	protein-coding
peak_014506	chr2	140793513	140795059	+	0	NA	intron (NM_001013802, intron 3 of 18)	RMER17C2|LTR|ERVK	-122810	NM_178382	71436	Mm.426781	NM_178382	ENSMUSG00000051379	Flrt3	5530600M07Rik|C430047I10Rik|mKIAA1469	fibronectin leucine rich transmembrane protein 3	protein-coding
peak_006743	chr13	93773887	93774328	+	0	NA	intron (NM_009712, intron 1 of 7)	intron (NM_009712, intron 1 of 7)	2428	NM_009712	11881	Mm.300178	NM_009712	ENSMUSG00000042082	Arsb	1110007C02Rik|AI480648|As-1|As-1r|As-1s|As-1t|As1|As1-r|As1-s|As1-t|Asr-1|Ast-1	arylsulfatase B	protein-coding
peak_016296	chr4	3684649	3685927	+	0	NA	intron (NM_001111096, intron 1 of 12)	ORR1F|LTR|ERVL-MaLR	7167	NM_010747	17096	Mm.317331	NM_010747	ENSMUSG00000042228	Lyn	AA407514|Hck-2|p53Lyn|p56Lyn	LYN proto-oncogene, Src family tyrosine kinase	protein-coding
peak_000916	chr1	138124007	138124628	+	0	NA	intron (NM_001111316, intron 2 of 31)	intron (NM_001111316, intron 2 of 31)	50809	NM_001111316	19264	Mm.391573	NM_011210	ENSMUSG00000026395	Ptprc	B220|CD45R|Cd45|L-CA|Ly-5|Lyt-4|T200|loc	protein tyrosine phosphatase, receptor type, C	protein-coding
peak_017948	chr5	21142046	21142421	+	0	NA	Intergenic	Intergenic	-34046	NR_153366	212167	Mm.121705	NM_175437	ENSMUSG00000039934	Gsap	A530088I07Rik|Pion	gamma-secretase activating protein	protein-coding
peak_010634	chr17	35979446	35979863	+	0	NA	promoter-TSS (NM_001165892)	promoter-TSS (NM_001165892)	171	NM_001282013	75210	Mm.40036	NM_145487	ENSMUSG00000038500	Prr3	4930540G07Rik|Cat56	proline-rich polypeptide 3	protein-coding
peak_017360	chr4	132946055	132946950	+	0	NA	Intergenic	Intergenic	-23951	NM_001163792	230789	Mm.11473	NM_145553	ENSMUSG00000028878	Fam76a	-	family with sequence similarity 76, member A	protein-coding
peak_007220	chr14	30950494	30951543	+	0	NA	promoter-TSS (NM_011849)	promoter-TSS (NM_011849)	-359	NM_001308328	23955	Mm.251494	NM_011849	ENSMUSG00000021918	Nek4	Stk2	NIMA (never in mitosis gene a)-related expressed kinase 4	protein-coding
peak_006457	chr13	52582066	52583365	+	0	NA	promoter-TSS (NM_001198977)	promoter-TSS (NM_001198977)	-722	NM_001198977	20963	Mm.375031	NM_011518	ENSMUSG00000021457	Syk	Sykb	spleen tyrosine kinase	protein-coding
peak_022587	chr7	140856168	140857517	+	0	NA	promoter-TSS (NM_053194)	promoter-TSS (NM_053194)	-459	NM_018742	54399	Mm.155696	NM_018742	ENSMUSG00000025484	Bet1l	2610021K23Rik|Gs15	Bet1 golgi vesicular membrane trafficking protein like	protein-coding
peak_006089	chr13	24791383	24792188	+	0	NA	Intergenic	Lx8b|LINE|L1	-9872	NM_024473	79555	Mm.266668	NM_024473	ENSMUSG00000019132	BC005537	8030460C05Rik|C78201	cDNA sequence BC005537	protein-coding
peak_012927	chr19	55804400	55804719	+	0	NA	intron (NM_001331150, intron 4 of 14)	MIR|SINE|MIR	62749	NM_001142923	21416	Mm.139815	NM_009333	ENSMUSG00000024985	Tcf7l2	TCF4B|TCF4E|Tcf-4|Tcf4	transcription factor 7 like 2, T cell specific, HMG box	protein-coding
peak_002046	chr10	60280283	60280601	+	0	NA	intron (NM_001146121, intron 1 of 13)	intron (NM_001146121, intron 1 of 13)	2814	NM_001146123	19156	Mm.29978	NM_011179	ENSMUSG00000004207	Psap	AI037048|SGP-1	prosaposin	protein-coding
peak_002522	chr10	94354972	94355877	+	0	NA	intron (NM_001359762, intron 1 of 4)	B3|SINE|B2	43475	NM_001359762	319880	Mm.23047	NM_172051	ENSMUSG00000020023	Tmcc3	A230066D03Rik|AW488095|C630016B22Rik|C88213|Gm1556|Tmcc1	transmembrane and coiled coil domains 3	protein-coding
peak_022128	chr7	100493037	100496650	+	0	NA	intron (NM_011671, intron 2 of 7)	RSINE1|SINE|B4	1485	NM_011671	22228	Mm.171378	NM_011671	ENSMUSG00000033685	Ucp2	Slc25a8|UCP 2|UCPH	uncoupling protein 2 (mitochondrial, proton carrier)	protein-coding
peak_023454	chr8	91081916	91082485	+	0	NA	intron (NM_001282000, intron 4 of 20)	intron (NM_001282000, intron 4 of 20)	12143	NM_001282000	19651	Mm.235580	NM_011250	ENSMUSG00000031666	Rbl2	PRB2|RBR-2|Rb2|p130	RB transcriptional corepressor like 2	protein-coding
peak_009048	chr16	3744826	3745373	+	0	NA	intron (NM_148924, intron 1 of 5)	intron (NM_148924, intron 1 of 5)	1000	NM_148924	74120	Mm.29081	NM_148924	ENSMUSG00000022529	Zfp263	1200014J04Rik|AI326880|AU020888|NT2|mFPM315	zinc finger protein 263	protein-coding
peak_024767	chr9	94274805	94275407	+	0	NA	Intergenic	Lx9|LINE|L1	262975	NM_001033145	68861	Mm.258746	NM_001033145	ENSMUSG00000045414	Dipk2a	1190002N15Rik|GoPro49|HASF	divergent protein kinase domain 2A	protein-coding
peak_015742	chr3	95986784	95987886	+	0	NA	TTS (NR_045872)	TTS (NR_045872)	1825	NR_045872	668224	Mm.357766	NR_045872		Gm9054	EG668224	predicted gene 9054	ncRNA
peak_003842	chr11	75678802	75679324	+	0	NA	promoter-TSS (NM_001277221)	promoter-TSS (NM_001277221)	-196	NM_001277219	12928	Mm.280125	NM_133656	ENSMUSG00000017776	Crk	Crk-I|Crk-II|Crk-III|Crk3|CrkIII|Crko|c-Crk|p38	v-crk avian sarcoma virus CT10 oncogene homolog	protein-coding
peak_021818	chr7	80200026	80200379	+	0	NA	intron (NM_013659, intron 2 of 14)	RSINE1|SINE|B4	1761	NM_001360135	20352	Mm.275909	NM_013659	ENSMUSG00000030539	Sema4b	SemC|Semac|mKIAA1745	sema domain, immunoglobulin domain (Ig), transmembrane domain (TM) and short cytoplasmic domain, (semaphorin) 4B	protein-coding
peak_009420	chr16	31274511	31274677	+	0	NA	intron (NM_025800, intron 1 of 5)	intron (NM_025800, intron 1 of 5)	683	NM_025800	66849	Mm.291593	NM_025800	ENSMUSG00000047714	Ppp1r2	0610025N14Rik|2310007G06Rik|4930440J04Rik|5430408E15Rik|D16Ertd248e|I-2|IPP-2	protein phosphatase 1, regulatory inhibitor subunit 2	protein-coding
peak_024120	chr9	40804312	40810274	+	0	NA	Intergenic	Intergenic	3710	NR_028276	108637		NR_028276	ENSMUSG00000096263	Snord14c	Gm23107|Rnu14|U14	small nucleolar RNA, C/D box 14C	snoRNA
peak_015404	chr3	60469332	60470485	+	0	NA	Intergenic	L1MB4|LINE|L1	-2922	NM_001253713	56758	Mm.255723	NM_020007	ENSMUSG00000027763	Mbnl1	Mbnl|mKIAA0428	muscleblind like splicing factor 1	protein-coding
peak_009320	chr16	23979737	23983529	+	0	NA	promoter-TSS (NM_001348026)	promoter-TSS (NM_001348026)	-350	NM_001348026	12053	Mm.347398	NM_009744	ENSMUSG00000022508	Bcl6	Bcl5	B cell leukemia/lymphoma 6	protein-coding
peak_002691	chr10	99580937	99581935	+	0	NA	Intergenic	Lx7|LINE|L1	-27735	NR_038019	100504202	Mm.403801	NR_038019	ENSMUSG00000111962	Gm20110	-	predicted gene, 20110	ncRNA
peak_011494	chr18	46473905	46474327	+	0	NA	Intergenic	MLT1L|LTR|ERVL-MaLR	-8300	NR_045438	72076	Mm.82766	NM_028086		Mospd4	2010013H21Rik	motile sperm domain containing 4	pseudo
peak_011132	chr17	87246853	87247715	+	0	NA	Intergenic	Intergenic	18663	NM_139295	193813	Mm.30251	NM_139295	ENSMUSG00000024150	Mcfd2	1810021C21Rik|F5f8d|Lman1ip|Sdnsf	multiple coagulation factor deficiency 2	protein-coding
peak_015372	chr3	57735814	57736203	+	0	NA	promoter-TSS (NM_001304456)	promoter-TSS (NM_001304456)	-49	NM_011883	24017	Mm.274360	NM_011883	ENSMUSG00000036503	Rnf13	2010001H16Rik|Rzf	ring finger protein 13	protein-coding
peak_017097	chr4	117210304	117211275	+	0	NA	Intergenic	Intergenic	-28165	NM_134471	73804	Mm.247651	NM_134471	ENSMUSG00000028678	Kif2c	4930402F02Rik|ESTM5|Knsl6|MCAK|X83316	kinesin family member 2C	protein-coding
peak_009102	chr16	8670855	8671504	+	0	NA	intron (NM_025821, intron 1 of 3)	ID_B1|SINE|B4	974	NM_025821	52502	Mm.142095	NM_025821	ENSMUSG00000008393	Carhsp1	1200011K09Rik|Crhsp-24|D16Ertd465e	calcium regulated heat stable protein 1	protein-coding
peak_016092	chr3	127652372	127652667	+	0	NA	Intergenic	Intergenic	19383	NM_009718	11924	Mm.42017	NM_009718	ENSMUSG00000027967	Neurog2	Atoh4|Math4A|bHLHa8|ngn-2|ngn2	neurogenin 2	protein-coding
peak_008623	chr15	80673271	80673470	+	0	NA	intron (NM_145986, intron 1 of 4)	RSINE1|SINE|B4	1523	NM_145986	213956	Mm.132439	NM_145986	ENSMUSG00000022408	Fam83f	AW544981	family with sequence similarity 83, member F	protein-coding
peak_001422	chr1	181256615	181258169	+	0	NA	Intergenic	Intergenic	-45414	NM_145514	226757	Mm.289082	NM_145514	ENSMUSG00000038733	Wdr26	1600024A01Rik|AA693241|AI447817|AU044014|C77982|Gid7	WD repeat domain 26	protein-coding
peak_013942	chr2	90542561	90543516	+	0	NA	intron (NM_008982, intron 1 of 23)	L2c|LINE|L2	37609	NM_008982	19271	Mm.330393	NM_008982	ENSMUSG00000025314	Ptprj	AI450271|BET|Byp|CD148|DEP-1|PTPbeta2|Ptpb2|RPTPJ|Scc-1|Scc1	protein tyrosine phosphatase, receptor type, J	protein-coding
peak_002892	chr10	127666732	127668825	+	0	NA	intron (NR_045171, intron 1 of 1)	intron (NR_045171, intron 1 of 1)	655	NR_045171	72243	Mm.482902	NR_045171	ENSMUSG00000040195	1700012D01Rik	-	RIKEN cDNA 1700012D01 gene	ncRNA
peak_020689	chr6	128842923	128843582	+	0	NA	Intergenic	CpG	-16937	NM_030599	80782	Mm.6180	NM_030599	ENSMUSG00000079298	Klrb1b	Klrb1d|Ly55b|Ly55d|NKR-P1B|NKR-P1D|Nkrp1-b|Nkrp1b|Nkrp1d|ly-55b|ly-55d	killer cell lectin-like receptor subfamily B member 1B	protein-coding
peak_016515	chr4	40156032	40156527	+	0	NA	intron (NM_007386, intron 1 of 20)	intron (NM_007386, intron 1 of 20)	13014	NM_007386	11428	Mm.331547	NM_007386	ENSMUSG00000028405	Aco1	Aco-1|Irebp|Irp1	aconitase 1	protein-coding
peak_023968	chr9	21131220	21131655	+	0	NA	promoter-TSS (NM_001205312)	promoter-TSS (NM_001205312)	-162	NM_001205312	54721	Mm.20249	NM_018793	ENSMUSG00000032175	Tyk2	JTK1	tyrosine kinase 2	protein-coding
peak_016948	chr4	99199812	99200547	+	0	NA	intron (NM_175029, intron 1 of 10)	intron (NM_175029, intron 1 of 10)	6032	NM_001145967	242557	Mm.241663	NM_175029	ENSMUSG00000028550	Atg4c	Apg4-C|Apg4c|Atg4cl|Autl1	autophagy related 4C, cysteine peptidase	protein-coding
peak_009917	chr16	92825274	92826616	+	0	NA	5' UTR (NM_001111022, exon 1 of 7)	5' UTR (NM_001111022, exon 1 of 7)	129	NM_001111021	12394	Mm.4081	NM_009821	ENSMUSG00000022952	Runx1	AML1|CBF-alpha-2|Cbfa2|Pebp2a2|Pebpa2b	runt related transcription factor 1	protein-coding
peak_014696	chr2	154657434	154658714	+	0	NA	intron (NM_029362, intron 1 of 4)	intron (NM_029362, intron 1 of 4)	1048	NM_029362	75608	Mm.262480	NM_029362	ENSMUSG00000038467	Chmp4b	2010012F05Rik|C76846|Snf7-2	charged multivesicular body protein 4B	protein-coding
peak_014069	chr2	102849887	102850214	+	0	NA	intron (NM_009851, intron 5 of 18)	intron (NM_009851, intron 5 of 18)	51615	NM_001177785	12505	Mm.423621	NM_009851	ENSMUSG00000005087	Cd44	AU023126|AW121933|AW146109|HERMES|Ly-24|Pgp-1	CD44 antigen	protein-coding
peak_002406	chr10	82860612	82861522	+	0	NA	intron (NM_001042513, intron 2 of 14)	intron (NM_001042513, intron 2 of 14)	726	NM_001042514	50493	Mm.210155	NM_015762	ENSMUSG00000020250	Txnrd1	TR|TR1|TrxR1	thioredoxin reductase 1	protein-coding
peak_001339	chr1	176813964	176820080	+	0	NA	intron (NR_151682, intron 1 of 16)	MLTR11B|LTR|ERVK	2362	NM_029756	76816	Mm.171399	NM_029756	ENSMUSG00000026504	Sdccag8	2700048G21Rik|5730470G24Rik|Cccap	serologically defined colon cancer antigen 8	protein-coding
peak_014439	chr2	132018311	132018578	+	0	NA	intron (NM_001362866, intron 1 of 10)	intron (NM_001362866, intron 1 of 10)	11544	NM_175445	215653	Mm.204737	NM_175445	ENSMUSG00000027339	Rassf2	3830431H01Rik|9030412M04Rik|AI852669|AW495050	Ras association (RalGDS/AF-6) domain family member 2	protein-coding
peak_012569	chr19	37206519	37206797	+	0	NA	promoter-TSS (NM_001164337)	promoter-TSS (NM_001164337)	813	NM_198300	208922	Mm.391176	NM_198300	ENSMUSG00000039652	Cpeb3	4831444O18Rik|CPE-BP3|mKIAA0940	cytoplasmic polyadenylation element binding protein 3	protein-coding
peak_011793	chr18	77859745	77860261	+	0	NA	intron (NM_013831, intron 5 of 14)	intron (NM_013831, intron 5 of 14)	-63613	NR_152167	619308	Mm.490456	NM_001033812		F830208F22Rik	-	RIKEN cDNA F830208F22 gene	ncRNA
peak_004325	chr11	100702500	100703102	+	0	NA	intron (NM_030150, intron 4 of 12)	intron (NM_030150, intron 4 of 12)	1470	NM_030150	80861	Mm.271830	NM_030150	ENSMUSG00000017830	Dhx58	B430001I08Rik|D11Lgp2e|LPG2|Lgp2|RLR-3	DEXH (Asp-Glu-X-His) box polypeptide 58	protein-coding
peak_013532	chr2	34826176	34826685	+	0	NA	promoter-TSS (NM_013890)	promoter-TSS (NM_013890)	-195	NM_001164772	30050	Mm.4465	NM_013890	ENSMUSG00000035949	Fbxw2	2700071L08Rik|FBW2|Fwd2|MD6	F-box and WD-40 domain protein 2	protein-coding
peak_011571	chr18	54892833	54893995	+	0	NA	intron (NM_001360787, intron 6 of 8)	intron (NM_001360787, intron 6 of 8)	96766	NM_175751	269023	Mm.192984	NM_175751	ENSMUSG00000052713	Zfp608	4932417D18Rik|D430007A19Rik|Znf608	zinc finger protein 608	protein-coding
peak_008775	chr15	91187087	91187355	+	0	NA	intron (NM_001358967, intron 2 of 9)	intron (NM_001358967, intron 2 of 9)	4786	NM_011994	26874	Mm.295456	NM_011994	ENSMUSG00000055782	Abcd2	ABC39|ALDL1|ALDR|ALDRP	ATP-binding cassette, sub-family D (ALD), member 2	protein-coding
peak_009490	chr16	35775324	35775618	+	0	NA	intron (NR_152314, intron 1 of 8)	L1MB7|LINE|L1	5085	NM_175111	66667	Mm.45272	NM_175111	ENSMUSG00000022849	Hspbap1	3830421G21Rik	Hspb associated protein 1	protein-coding
peak_004566	chr11	114675907	114676792	+	0	NA	intron (NM_053273, intron 1 of 13)	intron (NM_053273, intron 1 of 13)	881	NM_053273	117160	Mm.271934	NM_053273	ENSMUSG00000034714	Ttyh2	1110001A03Rik	tweety family member 2	protein-coding
peak_019207	chr5	140607232	140607446	+	0	NA	promoter-TSS (NM_008494)	promoter-TSS (NM_008494)	-2	NM_008494	16848	Mm.12834	NM_008494	ENSMUSG00000029570	Lfng	AW061165	LFNG O-fucosylpeptide 3-beta-N-acetylglucosaminyltransferase	protein-coding
peak_022159	chr7	101011888	101012363	+	0	NA	promoter-TSS (NM_001302347)	promoter-TSS (NM_001302347)	-72	NM_001302346	18442	Mm.3000	NM_008773	ENSMUSG00000032860	P2ry2	P2U1|P2Y2	purinergic receptor P2Y, G-protein coupled 2	protein-coding
peak_019730	chr6	43654765	43655218	+	0	NA	intron (NM_001311111, intron 2 of 7)	intron (NM_001311111, intron 2 of 7)	11287	NM_013861	29807	Mm.320979	NM_013861	ENSMUSG00000029735	Tpk1	-	thiamine pyrophosphokinase	protein-coding
peak_005366	chr12	80130733	80131360	+	0	NA	intron (NR_033514, intron 2 of 2)	intron (NR_033514, intron 2 of 2)	1798	NR_033514	69548	Mm.269712	NR_033514		2310015A10Rik	5330419I17Rik	RIKEN cDNA 2310015A10 gene	ncRNA
peak_002782	chr10	117830193	117831493	+	0	NA	intron (NM_024457, intron 1 of 7)	intron (NM_024457, intron 1 of 7)	15131	NM_024457	215449	Mm.233009	NM_024457	ENSMUSG00000052681	Rap1b	2810443E11Rik	RAS related protein 1b	protein-coding
peak_005749	chr12	110485612	110486866	+	0	NA	intron (NM_001364212, intron 1 of 10)	intron (NM_001364212, intron 1 of 10)	442	NM_012023	26931	Mm.240396	NM_012023	ENSMUSG00000017843	Ppp2r5c	2610043M05Rik|2700063L20Rik|AI060890|AW545884|C85228|D12Bwg0916e	protein phosphatase 2, regulatory subunit B', gamma	protein-coding
peak_011965	chr19	5460031	5461126	+	0	NA	promoter-TSS (NM_021438)	promoter-TSS (NM_021438)	-29	NM_001253832	58249	Mm.329656	NM_021438	ENSMUSG00000024911	Fibp	2010004G08Rik|2010005N21Rik|3010027N18Rik	fibroblast growth factor (acidic) intracellular binding protein	protein-coding
peak_001747	chr10	20990508	20991040	+	0	NA	intron (NM_001358561, intron 15 of 22)	intron (NM_001358561, intron 15 of 22)	38227	NM_001358561	52906	Mm.253280	NM_026203	ENSMUSG00000019986	Ahi1	1700015F03Rik|Ahi-1|D10Bwg0629e	Abelson helper integration site 1	protein-coding
peak_017903	chr5	17830930	17836571	+	0	NA	intron (NM_001159556, intron 1 of 14)	intron (NM_001159556, intron 1 of 14)	2146	NM_001159555	12491	Mm.18628	NM_007643	ENSMUSG00000002944	Cd36	FAT|GPIV|Scarb3	CD36 molecule	protein-coding
peak_021200	chr7	25267083	25268468	+	0	NA	promoter-TSS (NM_001302811)	promoter-TSS (NM_001302811)	76	NM_001302811	71722	Mm.28833	NM_027882	ENSMUSG00000005442	Cic	1200010B10Rik|mKIAA0306	capicua transcriptional repressor	protein-coding
peak_008006	chr15	27519719	27520261	+	0	NA	intron (NM_020332, intron 1 of 11)	intron (NM_020332, intron 1 of 11)	-51504	NR_106065	102466808		NR_106065	ENSMUSG00000098416	Mir7117	Gm27729|mmu-mir-7117	microRNA 7117	ncRNA
peak_024290	chr9	51004821	51007800	+	0	NA	intron (NM_178710, intron 1 of 15)	intron (NM_178710, intron 1 of 15)	2763	NM_178710	235344	Mm.104932	NM_178710	ENSMUSG00000037112	Sik2	G630080D20Rik|Snf1lk2	salt inducible kinase 2	protein-coding
peak_020865	chr6	143100013	143100375	+	0	NA	promoter-TSS (NM_029897)	promoter-TSS (NM_029897)	-42	NM_001109688	74741	Mm.130260	NM_029081	ENSMUSG00000030279	C2cd5	5730419I09Rik|C030008B15Rik|CDP138	C2 calcium-dependent domain containing 5	protein-coding
peak_006182	chr13	37666194	37666900	+	0	NA	Intergenic	Intergenic	-159491	NM_026830	68750	Mm.491109	NM_026830	ENSMUSG00000039087	Rreb1	1110037N09Rik|AA414966|B930013M22Rik	ras responsive element binding protein 1	protein-coding
peak_010808	chr17	50190883	50191303	+	0	NA	promoter-TSS (NM_181397)	promoter-TSS (NM_181397)	-596	NM_181397	76438	Mm.41854	NM_181397	ENSMUSG00000039316	Rftn1	2310015N21Rik|AI853526	raftlin lipid raft linker 1	protein-coding
peak_005915	chr13	9431164	9431523	+	0	NA	intron (NM_001081426, intron 1 of 36)	MTE2a|LTR|ERVL-MaLR	154818	NM_001081426	208440	Mm.217326	NM_172459	ENSMUSG00000048264	Dip2c	2900024P20Rik|9630044M06|mKIAA0934	disco interacting protein 2 homolog C	protein-coding
peak_023988	chr9	21725224	21725518	+	0	NA	intron (NM_001252659, intron 1 of 17)	intron (NM_001252659, intron 1 of 17)	1795	NM_010700	16835	Mm.3213	NM_010700	ENSMUSG00000032193	Ldlr	Hlb301	low density lipoprotein receptor	protein-coding
peak_008301	chr15	59763824	59764101	+	0	NA	Intergenic	ORR1D1|LTR|ERVL-MaLR	30997	NR_045076	100503021	Mm.402924	NR_045076	ENSMUSG00000115426	Gm19510	-	predicted gene, 19510	ncRNA
peak_002964	chr11	4189112	4189255	+	0	NA	intron (NM_134023, intron 1 of 8)	intron (NM_134023, intron 1 of 8)	2350	NM_134023	103724	Mm.28140	NM_134023	ENSMUSG00000034412	Tbc1d10a	AI447804|EPI64|Tbc1d10|mFLJ00288	TBC1 domain family, member 10a	protein-coding
peak_002578	chr10	95360829	95361749	+	0	NA	intron (NR_045337, intron 2 of 2)	intron (NR_045337, intron 2 of 2)	25013	NR_045337	69629	Mm.250542	NR_045337	ENSMUSG00000100550	2310039L15Rik	A53T-syn|G2-3|PrPsynA53T|Tg(Prnp-SNCA*A53T)23Mkle	RIKEN cDNA 2310039L15 gene	ncRNA
peak_011382	chr18	35937887	35938130	+	0	NA	Intergenic	Intergenic	-26822	NM_001289602	74002	Mm.196944	NM_028707	ENSMUSG00000024347	Psd2	6330404E20Rik|AW125584|EFA6C	pleckstrin and Sec7 domain containing 2	protein-coding
peak_007745	chr14	75189344	75190168	+	0	NA	intron (NM_008879, intron 2 of 16)	PB1D10|SINE|Alu	-52531	NM_019775	56373	Mm.24242	NM_019775	ENSMUSG00000021999	Cpb2	1110032P04Rik|4930405E17Rik|AI255929|CPR|Cpu|TAFI	carboxypeptidase B2 (plasma)	protein-coding
peak_003304	chr11	48833481	48834626	+	0	NA	intron (NM_053166, intron 1 of 6)	intron (NM_053166, intron 1 of 6)	-3418	NM_001347446	94089	Mm.390335	NM_053166	ENSMUSG00000040350	Trim7	AI790312	tripartite motif-containing 7	protein-coding
peak_002277	chr10	79984310	79986374	+	0	NA	intron (NR_038088, intron 1 of 4)	intron (NR_038088, intron 1 of 4)	-1082	NM_001359632	216157	Mm.29442	NM_001003949	ENSMUSG00000013858	Tmem259	AC087114.7gm2|ORF61|R32184_3|mFLJ00277	transmembrane protein 259	protein-coding
peak_022208	chr7	105810945	105811613	+	0	NA	promoter-TSS (NM_025301)	promoter-TSS (NM_025301)	-192	NM_025301	27397	Mm.44225	NM_025301	ENSMUSG00000030879	Mrpl17	MRP-L26|Rpml26	mitochondrial ribosomal protein L17	protein-coding
peak_007292	chr14	40965390	40965872	+	0	NA	intron (NM_145928, intron 1 of 8)	intron (NM_145928, intron 1 of 8)	1265	NM_145928	52588	Mm.28876	NM_145928	ENSMUSG00000037824	Tspan14	AA958793|D14Ertd226e|Tm4sf14|tspan-14	tetraspanin 14	protein-coding
peak_024465	chr9	64808829	64809015	+	0	NA	Intergenic	Intergenic	-2089	NM_001162917	102442	Mm.222473	NM_176935	ENSMUSG00000053641	Dennd4a	AI115600|AI851943|F730015K02Rik	DENN/MADD domain containing 4A	protein-coding
peak_020036	chr6	86848901	86849435	+	0	NA	promoter-TSS (NM_001040106)	promoter-TSS (NM_001040106)	272	NR_028298	67170	Mm.119489	NR_028298	ENSMUSG00000100164	2610306M01Rik	-	RIKEN cDNA 2610306M01 gene	ncRNA
peak_022646	chr7	142444114	142444539	+	0	NA	TTS (NM_009405)	TTS (NM_009405)	2510	NM_009405	21953	Mm.39469	NM_009405	ENSMUSG00000031097	Tnni2	-	troponin I, skeletal, fast 2	protein-coding
peak_014501	chr2	140066049	140066456	+	0	NA	intron (NR_110351, intron 1 of 13)	intron (NR_110351, intron 1 of 13)	553	NM_001159640	75812	Mm.293449	NM_175225	ENSMUSG00000039033	Tasp1	4930485D02Rik|AW986064	taspase, threonine aspartase 1	protein-coding
peak_007551	chr14	62231049	62231346	+	0	NA	Intergenic	Intergenic	61782	NM_173419	239133	Mm.127330	NM_173419	ENSMUSG00000048281	Dleu7	BC038059	deleted in lymphocytic leukemia, 7	protein-coding
peak_022573	chr7	138918886	138920265	+	0	NA	Intergenic	Intergenic	-10069	NM_009760	12176	Mm.378890	NM_009760	ENSMUSG00000078566	Bnip3	Nip3	BCL2/adenovirus E1B interacting protein 3	protein-coding
peak_013872	chr2	75801615	75802293	+	0	NA	Intergenic	Intergenic	-30223	NM_172666	228061	Mm.31227	NM_172666	ENSMUSG00000042410	Agps	5832437L22|9930035G10Rik|AW123847|Adaps|Adas|Adhaps|Adps|Aldhpsy|bs2	alkylglycerone phosphate synthase	protein-coding
peak_009091	chr16	5471073	5471726	+	0	NA	Intergenic	Intergenic	-215443	NM_027446	70511	Mm.45780	NM_027446	ENSMUSG00000022544	Eef2kmt	5730409G15Rik|Fam86|Fam86a|eEF2-KMT	eukaryotic elongation factor 2 lysine methyltransferase	protein-coding
peak_004999	chr12	29290953	29291348	+	0	NA	Intergenic	Intergenic	149221	NR_154987	102633526	Mm.134217	NR_154987		Gm31333	-	predicted gene, 31333	ncRNA
peak_004896	chr12	11265764	11266346	+	0	NA	promoter-TSS (NM_177331)	promoter-TSS (NM_177331)	169	NM_025695	67241	Mm.173953	NM_025695	ENSMUSG00000020608	Smc6	2810489L22Rik|3830418C19Rik|AA990493|AU018782|AW742439|SMC-6|Smc6l1|mKIAA4103	structural maintenance of chromosomes 6	protein-coding
peak_023750	chr8	122547179	122547542	+	0	NA	intron (NM_001037298, intron 1 of 50)	MIR3|SINE|MIR	3969	NM_001037298	234839	Mm.37324	NM_001037298	ENSMUSG00000014444	Piezo1	9630020g22|Fam38a|mKIAA0233	piezo-type mechanosensitive ion channel component 1	protein-coding
peak_025384	chrX	159145121	159145504	+	0	NA	Intergenic	LTR50|LTR|ERVL	-110470	NM_148945	110651	Mm.328476	NM_148945	ENSMUSG00000031309	Rps6ka3	MAPKAPK-1b|MPK-9|Rsk2|S6K-alpha3|p90RSK3|pp90RSK2	ribosomal protein S6 kinase polypeptide 3	protein-coding
peak_024144	chr9	41159941	41163051	+	0	NA	Intergenic	Intergenic	-3434	NM_176860	72828	Mm.133615	NM_176860	ENSMUSG00000032020	Ubash3b	2810457I06Rik|BB125008|STS-1|TULA-2|p70	ubiquitin associated and SH3 domain containing, B	protein-coding
peak_014849	chr2	165453167	165453814	+	0	NA	intron (NM_054055, intron 1 of 12)	intron (NM_054055, intron 1 of 12)	19707	NM_054055	114644	Mm.250738	NM_054055	ENSMUSG00000018459	Slc13a3	NaDC-3|NaDC3|SDCT2	solute carrier family 13 (sodium-dependent dicarboxylate transporter), member 3	protein-coding
peak_007331	chr14	45739433	45740252	+	0	NA	Intergenic	Intergenic	-81699	NM_001042719	114874	Mm.121918	NM_176845	ENSMUSG00000037697	Ddhd1	Mir5131|PA-PLA1	DDHD domain containing 1	protein-coding
peak_010098	chr17	15497840	15500038	+	0	NA	promoter-TSS (NM_011185)	promoter-TSS (NM_011185)	-663	NM_011185	19170	Mm.32912	NM_011185	ENSMUSG00000014769	Psmb1	AA409053|C81484|Lmpc5	proteasome (prosome, macropain) subunit, beta type 1	protein-coding
peak_021923	chr7	83826612	83828668	+	0	NA	Intergenic	Intergenic	-32801	NM_029335	75556	Mm.17649	NM_029335	ENSMUSG00000011154	Cfap161	1700026D08Rik|AW047638|AW551802	cilia and flagella associated protein 161	protein-coding
peak_013838	chr2	73463974	73464541	+	0	NA	intron (NM_153138, intron 1 of 7)	B1_Mm|SINE|Alu	-10368	NM_001289722	215280	Mm.223504	NM_153138	ENSMUSG00000075284	Wipf1	AI115543|D2Ertd120e|WIP|Waspip	WAS/WASL interacting protein family, member 1	protein-coding
peak_021850	chr7	80651633	80651875	+	0	NA	intron (NM_173863, intron 2 of 14)	intron (NM_173863, intron 2 of 14)	15737	NR_040343	100504375	Mm.322881	NR_040343	ENSMUSG00000084821	Gm15880	-	predicted gene 15880	ncRNA
peak_013761	chr2	68824921	68825767	+	0	NA	Intergenic	Intergenic	-36097	NM_172856	241447	Mm.222222	NM_172856	ENSMUSG00000027035	Cers6	4732462C07Rik|AW544719|Lass6|T1L	ceramide synthase 6	protein-coding
peak_012434	chr19	28960374	28960983	+	0	NA	intron (NM_198651, intron 2 of 12)	intron (NM_198651, intron 2 of 12)	-3242	NM_028922	74411	Mm.441887	NM_028922	ENSMUSG00000040105	Plpp6	4932443D16Rik|Ppapdc2	phospholipid phosphatase 6	protein-coding
peak_022966	chr8	40304516	40304745	+	0	NA	Intergenic	Intergenic	3299	NR_106126	102466237		NR_106126	ENSMUSG00000098431	Mir7666	Gm27915|mmu-mir-7666	microRNA 7666	ncRNA
peak_020353	chr6	116073011	116073525	+	0	NA	intron (NM_177412, intron 3 of 5)	intron (NM_177412, intron 3 of 5)	-16257	NM_001364577	330401	Mm.425352	NM_177412	ENSMUSG00000030126	Tmcc1	3632431M01Rik|mKIAA0779	transmembrane and coiled coil domains 1	protein-coding
peak_018805	chr5	115155767	115157569	+	0	NA	intron (NM_175403, intron 1 of 4)	B3|SINE|B2	1508	NM_175403	109154	Mm.153963	NM_175403	ENSMUSG00000048578	Mlec	2410014A08Rik|AI850530|ESTM19|X83352|mKIAA0152	malectin	protein-coding
peak_008715	chr15	85332192	85334425	+	0	NA	Intergenic	Intergenic	-2947	NM_016843	54138	Mm.248906	NM_016843	ENSMUSG00000016541	Atxn10	AI325283|C77170|E46|Sca10|TEG-169|Tex169	ataxin 10	protein-coding
peak_008193	chr15	55112996	55114158	+	0	NA	promoter-TSS (NR_045093)	promoter-TSS (NR_045093)	5	NR_045093	100503794	Mm.360519	NR_045093	ENSMUSG00000053749	Gm9920	-	predicted gene 9920	ncRNA
peak_006450	chr13	52188569	52189197	+	0	NA	Intergenic	Intergenic	92142	NR_045061	74050	Mm.84860	NR_045061	ENSMUSG00000113211	4921525O09Rik	-	RIKEN cDNA 4921525O09 gene	ncRNA
peak_007204	chr14	29978628	29979096	+	0	NA	intron (NM_027493, intron 1 of 12)	intron (NM_027493, intron 1 of 12)	525	NM_027493	56249	Mm.215110	NM_027493	ENSMUSG00000015971	Actr8	5730542K05Rik|ARP8	ARP8 actin-related protein 8	protein-coding
peak_001634	chr10	12922326	12922796	+	0	NA	intron (NR_038027, intron 1 of 3)	intron (NR_038027, intron 1 of 3)	566	NR_038027	320273	Mm.417706	NR_038027	ENSMUSG00000097378	B230208H11Rik	-	RIKEN cDNA B230208H11 gene	ncRNA
peak_012073	chr19	7307084	7307705	+	0	NA	intron (NM_001080388, intron 1 of 16)	intron (NM_001080388, intron 1 of 16)	-11947	NM_001080390	13728	Mm.258986	NM_007928	ENSMUSG00000024969	Mark2	EMK-1|Emk|Par-1|Par-1b	MAP/microtubule affinity regulating kinase 2	protein-coding
peak_014616	chr2	150887423	150888285	+	0	NA	intron (NM_024465, intron 1 of 12)	L1MEc|LINE|L1	16877	NM_024465	76192	Mm.112632	NM_024465	ENSMUSG00000032046	Abhd12	1500011G07Rik|6330583M11Rik|AI431047|AW547313	abhydrolase domain containing 12	protein-coding
peak_011744	chr18	68194857	68195315	+	0	NA	intron (NM_172631, intron 3 of 5)	intron (NM_172631, intron 3 of 5)	-32860	NM_001357444	52662	Mm.440183	NM_172631	ENSMUSG00000024544	Ldlrad4	8230401C20Rik|A430083H02|A430108L08Rik|C18orf1|D18Ertd653e|D330030L18Rik	low density lipoprotein receptor class A domain containing 4	protein-coding
peak_002328	chr10	80680047	80680637	+	0	NA	Intergenic	Intergenic	-4049	NM_021462	17347	Mm.42126	NM_021462	ENSMUSG00000020190	Mknk2	2010016G11Rik|Gprk7|Mnk2	MAP kinase-interacting serine/threonine kinase 2	protein-coding
peak_012241	chr19	11965050	11965851	+	0	NA	promoter-TSS (NM_001033174)	promoter-TSS (NM_001033174)	-394	NM_001033174	76303	Mm.291279	NM_001033174	ENSMUSG00000024687	Osbp	1110018F06Rik|AW559088|mKIAA4220	oxysterol binding protein	protein-coding
peak_007840	chr14	103346669	103347115	+	0	NA	promoter-TSS (NM_207215)	promoter-TSS (NM_207215)	-92	NM_207215	105689	Mm.6478	NM_207215	ENSMUSG00000033004	Mycbp2	AU023734|AW107953|AW546647|C130061D10Rik|Pam|Phr1|R75243	MYC binding protein 2, E3 ubiquitin protein ligase	protein-coding
peak_013879	chr2	75981710	75982127	+	0	NA	promoter-TSS (NM_030188)	promoter-TSS (NM_030188)	49	NM_030188	78802	Mm.282339	NM_030188	ENSMUSG00000075271	Ttc30a1	4930506L13Rik	tetratricopeptide repeat domain 30A1	protein-coding
peak_006125	chr13	32833922	32834897	+	0	NA	Intergenic	PB1D10|SINE|Alu	16776	NM_025429	66222	Mm.20144	NM_025429	ENSMUSG00000044734	Serpinb1a	1190005M04Rik|AI325983|EI|EIA|ELANH2|LEI|M/NEI|MNEI|PI2	serine (or cysteine) peptidase inhibitor, clade B, member 1a	protein-coding
peak_011557	chr18	53263885	53268688	+	0	NA	intron (NM_029394, intron 1 of 6)	MTD|LTR|ERVL-MaLR	20661	NM_029394	69226	Mm.32414	NM_029394	ENSMUSG00000024535	Snx24	2810011K15Rik|5730433I16Rik|AI451341	sorting nexing 24	protein-coding
peak_021666	chr7	66233134	66234041	+	0	NA	Intergenic	Intergenic	124095	NM_001081163	269941	Mm.333916	NM_001081163	ENSMUSG00000032640	Chsy1	-	chondroitin sulfate synthase 1	protein-coding
peak_007012	chr13	119462230	119463002	+	0	NA	promoter-TSS (NM_001360805)	promoter-TSS (NM_001360805)	-143	NR_153825	67392	Mm.390641	NM_026127	ENSMUSG00000062822	4833420G17Rik	2210017J06Rik|5730533D17Rik|AW107518|C85193	RIKEN cDNA 4833420G17 gene	protein-coding
peak_020906	chr6	146454563	146454917	+	0	NA	intron (NM_019923, intron 2 of 56)	URR1A|DNA|hAT-Charlie	47483	NM_010586	16439	Mm.7800	NM_010586	ENSMUSG00000030287	Itpr2	AI649341|InsP3R-2|InsP3R-5|Ip3r2|Itpr5|insP3R2	inositol 1,4,5-triphosphate receptor 2	protein-coding
peak_001182	chr1	167012127	167012770	+	0	NA	intron (NM_001160261, intron 1 of 2)	intron (NM_001160261, intron 1 of 2)	11031	NM_001160261	226610	Mm.389217	NM_175461	ENSMUSG00000060568	Fam78b	C030014K22Rik|C030020L09Rik	family with sequence similarity 78, member B	protein-coding
peak_007283	chr14	40936185	40936835	+	0	NA	intron (NM_145928, intron 1 of 8)	intron (NM_145928, intron 1 of 8)	11699	NM_001316748	52588	Mm.28876	NM_145928	ENSMUSG00000037824	Tspan14	AA958793|D14Ertd226e|Tm4sf14|tspan-14	tetraspanin 14	protein-coding
peak_004918	chr12	16874705	16874984	+	0	NA	Intergenic	Intergenic	-20134	NM_009072	19878	Mm.276024	NM_009072	ENSMUSG00000020580	Rock2	B230113H15Rik|ROKalpha|Rho-kinase|Rock-II|Rock2m|mKIAA0619	Rho-associated coiled-coil containing protein kinase 2	protein-coding
peak_006350	chr13	45623703	45624485	+	0	NA	intron (NM_001199304, intron 5 of 6)	(ATG)n|Simple_repeat|Simple_repeat	116650	NM_025508	66355	Mm.290802	NM_025508	ENSMUSG00000000253	Gmpr	2310004P21Rik|AV028449|GMPR 1	guanosine monophosphate reductase	protein-coding
peak_001217	chr1	170896487	170896684	+	0	NA	Intergenic	Intergenic	-11045	NM_023173	80915	Mm.34365	NM_023173	ENSMUSG00000026659	Dusp12	1190004O14Rik|AA027408|AW049275|ESTM36|LMW-DSP4|T-DSP4|VH1|mVH1	dual specificity phosphatase 12	protein-coding
peak_000684	chr1	92933589	92934792	+	0	NA	promoter-TSS (NM_011796)	promoter-TSS (NM_011796)	-218	NM_011796	23830	Mm.294315	NM_011796	ENSMUSG00000026270	Capn10	AW049679|Capn8|mKIAA1845	calpain 10	protein-coding
peak_017962	chr5	21331667	21332716	+	0	NA	intron (NM_029195, intron 3 of 18)	intron (NM_029195, intron 3 of 18)	-40482	NM_008013	14190	Mm.292100	NM_008013	ENSMUSG00000039899	Fgl2	AI385601|musfiblp	fibrinogen-like protein 2	protein-coding
peak_012681	chr19	41459342	41459502	+	0	NA	Intergenic	Intergenic	-23260	NM_001370767	212391	Mm.422910	NM_172154	ENSMUSG00000025019	Lcor	3110023F06Rik|A630025C20Rik|Mlr2|mKIAA1795	ligand dependent nuclear receptor corepressor	protein-coding
peak_019638	chr6	38432853	38433482	+	0	NA	promoter-TSS (NM_177185)	promoter-TSS (NM_177185)	-758	NM_177185	320538	Mm.302831	NM_177185	ENSMUSG00000038538	Ubn2	2900060J04Rik|6030408G03Rik|BC060116|D130059P03Rik|mKIAA2030	ubinuclein 2	protein-coding
peak_017107	chr4	118409252	118409549	+	0	NA	promoter-TSS (NM_020000)	promoter-TSS (NM_020000)	63	NM_020000	80509	Mm.259567	NM_020000	ENSMUSG00000006392	Med8	2210021A15Rik|AB041805|ARC32	mediator complex subunit 8	protein-coding
peak_011254	chr18	10029050	10029582	+	0	NA	intron (NM_001038589, intron 1 of 14)	intron (NM_001038589, intron 1 of 14)	497	NM_001360884	59025	Mm.329277	NM_021522	ENSMUSG00000047879	Usp14	2610005K12Rik|2610037B11Rik|AW107924|C78769|ax|nmf375	ubiquitin specific peptidase 14	protein-coding
peak_022096	chr7	99535957	99537075	+	0	NA	intron (NM_178220, intron 1 of 14)	intron (NM_178220, intron 1 of 14)	1030	NM_177231	109689	Mm.260193	NM_177231	ENSMUSG00000018909	Arrb1	1200006I17Rik|AW208571|G430100A01Rik	arrestin, beta 1	protein-coding
peak_010837	chr17	53689213	53690362	+	0	NA	promoter-TSS (NM_028232)	promoter-TSS (NM_028232)	-472	NM_028232	72415	Mm.153202	NM_028232	ENSMUSG00000023940	Sgo1	3300001M08Rik|C81037|Sgol1	shugoshin 1	protein-coding
peak_002631	chr10	96632537	96633819	+	0	NA	Intergenic	Intergenic	16177	NM_007569	12226	Mm.23811	NM_007569	ENSMUSG00000036478	Btg1	AI426953|AW546738	B cell translocation gene 1, anti-proliferative	protein-coding
peak_000991	chr1	151594854	151595632	+	0	NA	intron (NM_022018, intron 1 of 13)	intron (NM_022018, intron 1 of 13)	23870	NM_022018	63913	Mm.157700	NM_022018	ENSMUSG00000026483	Fam129a	AI256368|AU019833|Niban	family with sequence similarity 129, member A	protein-coding
peak_001333	chr1	173766880	173767443	+	0	NA	promoter-TSS (NM_008329)	promoter-TSS (NM_008329)	-242	NM_008329	15951	Mm.261270	NM_008329	ENSMUSG00000073489	Ifi204	Ifi16|p204	interferon activated gene 204	protein-coding
peak_018674	chr5	105495120	105495369	+	0	NA	Intergenic	Intergenic	-24227	NM_133897	100604	Mm.319847	NM_133897	ENSMUSG00000054720	Lrrc8c	AD158|AI326115|E430036I04Rik|fad158	leucine rich repeat containing 8 family, member C	protein-coding
peak_022369	chr7	121073874	121075311	+	0	NA	promoter-TSS (NM_030691)	promoter-TSS (NM_030691)	-62	NM_030691	80719	Mm.160384	NM_030691	ENSMUSG00000035004	Igsf6	-	immunoglobulin superfamily, member 6	protein-coding
peak_012492	chr19	32194088	32194258	+	0	NA	intron (NM_001362423, intron 5 of 9)	intron (NM_001362423, intron 5 of 9)	16840	NM_001168526	208449	Mm.329810	NM_144792	ENSMUSG00000040451	Sgms1	9530058O11Rik|AI841905|C80702|Mob|Sms1|Sor1|Tmem23	sphingomyelin synthase 1	protein-coding
peak_003406	chr11	52069729	52069992	+	0	NA	intron (NM_001166654, intron 13 of 13)	B3|SINE|B2	-28964	NM_019411	19052	Mm.260288	NM_019411	ENSMUSG00000020349	Ppp2ca	PP2A|R75353	protein phosphatase 2 (formerly 2A), catalytic subunit, alpha isoform	protein-coding
peak_020269	chr6	113430949	113431488	+	0	NA	intron (NM_178373, intron 3 of 5)	intron (NM_178373, intron 3 of 5)	4542	NM_001301295	14311	Mm.10026	NM_178373	ENSMUSG00000030278	Cidec	CIDE-3|Fsp27	cell death-inducing DFFA-like effector c	protein-coding
peak_021499	chr7	44895431	44896184	+	0	NA	promoter-TSS (NM_027376)	promoter-TSS (NM_027376)	-272	NM_027376	70300	Mm.276298	NM_027376	ENSMUSG00000011658	Fuz	2600013E07Rik|b2b1273Clo	fuzzy planar cell polarity protein	protein-coding
peak_007693	chr14	73120703	73121236	+	0	NA	Intergenic	Lx9|LINE|L1	-21541	NM_001170694	105670	Mm.280068	NM_134083	ENSMUSG00000022106	Rcbtb2	2610028E02Rik|2810420M18Rik|AI448345|AW240694|Chc1l|RC/BTB2	regulator of chromosome condensation (RCC1) and BTB (POZ) domain containing protein 2	protein-coding
peak_003363	chr11	50380545	50380980	+	0	NA	intron (NM_001362534, intron 4 of 12)	intron (NM_001362534, intron 4 of 12)	2471	NM_001362530	59013	Mm.21740	NM_021510	ENSMUSG00000007850	Hnrnph1	AI642080|E430005G16Rik|Hnrnph|Hnrph1	heterogeneous nuclear ribonucleoprotein H1	protein-coding
peak_003052	chr11	11785414	11785815	+	0	NA	Intergenic	Intergenic	23348	NM_021891	60530	Mm.236114	NM_021891	ENSMUSG00000035455	Fignl1	-	fidgetin-like 1	protein-coding
peak_023847	chr8	126707504	126707814	+	0	NA	Intergenic	Intergenic	-113673	NM_001164598	270110	Mm.334918	NM_001164598	ENSMUSG00000051495	Irf2bp2	E130305N23Rik|IRF-2BP2	interferon regulatory factor 2 binding protein 2	protein-coding
peak_021919	chr7	83647509	83648044	+	0	NA	intron (NM_001360088, intron 16 of 18)	intron (NM_001360088, intron 16 of 18)	7719	NM_001360089	16170	Mm.10137	NM_010551	ENSMUSG00000001741	Il16	mKIAA4048	interleukin 16	protein-coding
peak_016147	chr3	135423477	135424312	+	0	NA	promoter-TSS (NM_025902)	promoter-TSS (NM_025902)	-461	NM_025902	67006	Mm.269993	NM_025902	ENSMUSG00000028165	Cisd2	1500009M05Rik|1500026J14Rik|1500031D15Rik|AI848398|B630006A20Rik|Miner1|Naf-1|Noxp70|Zcd2	CDGSH iron sulfur domain 2	protein-coding
peak_000567	chr1	86305628	86305838	+	0	NA	exon (NM_145222, exon 2 of 2)	exon (NM_145222, exon 2 of 2)	-1673	NR_151592	102635143		NR_151592		Gm28626	-	predicted gene 28626	ncRNA
peak_019254	chr5	142902877	142903071	+	0	NA	TTS (NM_007393)	TTS (NM_007393)	3780	NM_007393	11461	Mm.328431	NM_007393	ENSMUSG00000029580	Actb	Actx|E430023M04Rik|beta-actin	actin, beta	protein-coding
peak_016679	chr4	53159565	53159731	+	0	NA	intron (NM_013454, intron 1 of 49)	intron (NM_013454, intron 1 of 49)	247	NM_013454	11303	Mm.277376	NM_013454	ENSMUSG00000015243	Abca1	ABC-1|Abc1	ATP-binding cassette, sub-family A (ABC1), member 1	protein-coding
peak_009327	chr16	24120881	24121230	+	0	NA	Intergenic	Charlie1b|DNA|hAT-Charlie	-38365	NR_155457	108168278	Mm.417246	NR_155457		Gm46545	-	predicted gene, 46545	ncRNA
peak_005053	chr12	33046203	33046644	+	0	NA	intron (NM_001024478, intron 13 of 19)	intron (NM_001024478, intron 13 of 19)	46452	NM_001024478	68764	Mm.60083	NM_001024478	ENSMUSG00000035860	Cdhr3	1110049B09Rik|BB172694|Cdh28	cadherin-related family member 3	protein-coding
peak_004913	chr12	16619291	16621269	+	0	NA	Intergenic	Intergenic	-9314	NM_001355598	14245	Mm.153625	NM_015763	ENSMUSG00000020593	Lpin1	Lipin1|fld	lipin 1	protein-coding
peak_017462	chr4	135283171	135283617	+	0	NA	Intergenic	L2a|LINE|L2	-10634	NM_013885	29876	Mm.257765	NM_013885	ENSMUSG00000037242	Clic4	D0Jmb3|TU-74|mc3s5|mtCLIC	chloride intracellular channel 4 (mitochondrial)	protein-coding
peak_022110	chr7	99974204	99975476	+	0	NA	intron (NM_175388, intron 1 of 5)	intron (NM_175388, intron 1 of 5)	5618	NM_175388	108937	Mm.323087	NM_175388	ENSMUSG00000058761	Rnf169	2900057K09Rik	ring finger protein 169	protein-coding
peak_020260	chr6	113341317	113342275	+	0	NA	intron (NM_133926, intron 2 of 11)	intron (NM_133926, intron 2 of 11)	2126	NM_133926	52163	Mm.277373	NM_133926	ENSMUSG00000030272	Camk1	AI505105|CaMKIalpha|D6Ertd263e	calcium/calmodulin-dependent protein kinase I	protein-coding
peak_013713	chr2	60122663	60124845	+	0	NA	intron (NM_001001182, intron 1 of 35)	intron (NM_001001182, intron 1 of 35)	1986	NM_001001182	407823	Mm.228071	NM_001001182	ENSMUSG00000026987	Baz2b	5830435C13Rik|BC053917|D2Ertd794e	bromodomain adjacent to zinc finger domain, 2B	protein-coding
peak_016054	chr3	122344590	122345188	+	0	NA	Intergenic	(TG)n|Simple_repeat|Simple_repeat	-51186	NR_030439	791077		NR_030439	ENSMUSG00000076456	Mir760	Mirn760|mir-760|mmu-mir-760	microRNA 760	ncRNA
peak_016620	chr4	46553812	46554533	+	0	NA	intron (NM_178893, intron 3 of 12)	intron (NM_178893, intron 3 of 12)	12268	NM_178893	107684	Mm.416311	NM_178893	ENSMUSG00000028337	Coro2a	9030208C03Rik|AI563590|IR10	coronin, actin binding protein 2A	protein-coding
peak_007851	chr14	104867588	104868474	+	0	NA	intron (NR_015593, intron 2 of 5)	intron (NR_015593, intron 2 of 5)	228887	NR_015593	320249	Mm.320725	NR_015593	ENSMUSG00000115432	D130009I18Rik	-	RIKEN cDNA D130009I18 gene	ncRNA
peak_014652	chr2	152880901	152881362	+	0	NA	exon (NM_001141977, exon 9 of 18)	exon (NM_001141977, exon 9 of 18)	16064	NR_049195	100885834		NR_049195	ENSMUSG00000093746	Mir5622	Gm24421|mmu-mir-5622	microRNA 5622	ncRNA
peak_004512	chr11	106759923	106760120	+	0	NA	intron (NR_073165, intron 4 of 9)	MT2B2|LTR|ERVL	8795	NM_001033435	380732	Mm.343952	NM_001033435	ENSMUSG00000040528	Milr1	Allergin-1|Gm885|Mca32	mast cell immunoglobulin like receptor 1	protein-coding
peak_020546	chr6	124918429	124919196	+	0	NA	promoter-TSS (NM_026988)	promoter-TSS (NM_026988)	-866	NM_026988	69202	Mm.142187	NM_026988	ENSMUSG00000030122	Ptms	2610009E16Rik	parathymosin	protein-coding
peak_008128	chr15	39965000	39965826	+	0	NA	intron (NR_045719, intron 2 of 2)	intron (NR_045719, intron 2 of 2)	2764	NR_045719	105976	Mm.394885	NR_045719		AU022793	-	expressed sequence AU022793	ncRNA
peak_018289	chr5	64780899	64781147	+	0	NA	Intergenic	Intergenic	-22500	NM_008453	16599	Mm.392759	NM_008453	ENSMUSG00000029178	Klf3	9930027G08Rik|AL024007|Bklf|Tef-2	Kruppel-like factor 3 (basic)	protein-coding
peak_009693	chr16	56028268	56029221	+	0	NA	intron (NM_001356448, intron 1 of 5)	intron (NM_001356448, intron 1 of 5)	973	NM_001356449	76302	Mm.310642	NM_001024622	ENSMUSG00000071533	Pcnp	1110018D06Rik|AI647035	PEST proteolytic signal containing nuclear protein	protein-coding
peak_004008	chr11	83579323	83580556	+	0	NA	Intergenic	L1_Rod|LINE|L1	-1303	NM_011338	20308	Mm.416125	NM_011338	ENSMUSG00000019122	Ccl9	CCF18|MRP-2|Scya10|Scya9	chemokine (C-C motif) ligand 9	protein-coding
peak_013730	chr2	60377236	60377843	+	0	NA	intron (NM_013825, intron 1 of 34)	intron (NM_013825, intron 1 of 34)	5734	NM_013825	17076	Mm.2074	NM_013825	ENSMUSG00000026980	Ly75	CD205|DEC-205|DEC205	lymphocyte antigen 75	protein-coding
peak_017166	chr4	122923737	122924137	+	0	NA	Intergenic	Intergenic	37251	NM_029662	76574	Mm.331842	NM_029662	ENSMUSG00000028655	Mfsd2a	1700018O18Rik|Mfsd2|NLS1	major facilitator superfamily domain containing 2A	protein-coding
peak_014864	chr2	166070558	166070755	+	0	NA	3' UTR (NM_008679, exon 23 of 23)	3' UTR (NM_008679, exon 23 of 23)	78019	NM_008679	17979	Mm.469663	NM_008679	ENSMUSG00000027678	Ncoa3	2010305B15Rik|AW321064|Actr|Aib1|KAT13B|Rac3|Src3|Tram-1|Tram1|bHLHe42|p/Cip|pCip	nuclear receptor coactivator 3	protein-coding
peak_023265	chr8	76897761	76898563	+	0	NA	intron (NR_028579, intron 1 of 1)	intron (NR_028579, intron 1 of 1)	2459	NR_028579	102640923	Mm.367571	NR_028579	ENSMUSG00000074235	Gm10649	-	predicted gene 10649	ncRNA
peak_010081	chr17	12990657	12992038	+	0	NA	intron (NM_175394, intron 1 of 5)	intron (NM_175394, intron 1 of 5)	912	NM_001113533	60532	Mm.275521	NM_175394	ENSMUSG00000060475	Wtap	2810408K05Rik|9430038B09Rik	Wilms tumour 1-associating protein	protein-coding
peak_007316	chr14	45328901	45329345	+	0	NA	promoter-TSS (NM_025959)	promoter-TSS (NM_025959)	-701	NM_025959	67089	Mm.18472	NM_025959	ENSMUSG00000021832	Psmc6	2300001E01Rik|AI451058	proteasome (prosome, macropain) 26S subunit, ATPase, 6	protein-coding
peak_003346	chr11	50237372	50239768	+	0	NA	promoter-TSS (NR_132732)	promoter-TSS (NR_132732)	-38	NR_132733	17001	Mm.245151	NM_008521	ENSMUSG00000020377	Ltc4s	-	leukotriene C4 synthase	protein-coding
peak_008921	chr15	99833539	99833831	+	0	NA	intron (NM_001113545, intron 2 of 10)	RLTR17B_Mm|LTR|ERVK	-13536	NM_023063	65970	Mm.33207	NM_023063	ENSMUSG00000023022	Lima1	Eplin	LIM domain and actin binding 1	protein-coding
peak_003560	chr11	62005703	62006030	+	0	NA	intron (NM_001310526, intron 1 of 7)	intron (NM_001310526, intron 1 of 7)	49103	NM_001310526	432572	Mm.438022	NM_001029936	ENSMUSG00000042331	Specc1	2810012G08Rik|B230396K10Rik|Cytsb	sperm antigen with calponin homology and coiled-coil domains 1	protein-coding
peak_024165	chr9	44205980	44206318	+	0	NA	intron (NM_007619, intron 1 of 15)	L1MEg|LINE|L1	27897	NM_007619	12402	Mm.266871	NM_007619	ENSMUSG00000034342	Cbl	4732447J05Rik|Cbl-2|c-Cbl|cbl	Casitas B-lineage lymphoma	protein-coding
peak_008058	chr15	35376623	35376880	+	0	NA	intron (NM_177151, intron 2 of 61)	RMER15|LTR|ERVL	5633	NM_177151	666173	Mm.309250	NM_177151	ENSMUSG00000037646	Vps13b	1810042B05Rik|2310042E16Rik|4732488H20|C330002D13Rik|C87206|Coh1|D230005K13	vacuolar protein sorting 13B	protein-coding
peak_004015	chr11	83628850	83629605	+	0	NA	Intergenic	PB1D10|SINE|Alu	20151	NM_011337	20302	Mm.1282	NM_011337	ENSMUSG00000000982	Ccl3	AI323804|G0S19-1|LD78alpha|MIP-1alpha|MIP1-(a)|MIP1-alpha|Mip1a|Scya3	chemokine (C-C motif) ligand 3	protein-coding
peak_007181	chr14	26642692	26643890	+	0	NA	intron (NM_007479, intron 1 of 5)	RSINE1|SINE|B4	5157	NM_007479	11843	Mm.297768	NM_007479	ENSMUSG00000021877	Arf4	AA407803	ADP-ribosylation factor 4	protein-coding
peak_011784	chr18	77747050	77747372	+	0	NA	Intergenic	MuRRS4-int|LTR|ERV1	-13741	NR_155289	105246501	Mm.403904	NR_155289	ENSMUSG00000097666	A330094K24Rik	-	RIKEN cDNA A330094K24 gene	ncRNA
peak_000998	chr1	151622467	151623057	+	0	NA	intron (NM_022018, intron 1 of 13)	intron (NM_022018, intron 1 of 13)	51389	NM_022018	63913	Mm.157700	NM_022018	ENSMUSG00000026483	Fam129a	AI256368|AU019833|Niban	family with sequence similarity 129, member A	protein-coding
peak_022211	chr7	106257582	106257776	+	0	NA	Intergenic	RMER5|LTR|ERV1	-42339	NM_029000	74558	Mm.458429	NM_029000	ENSMUSG00000045868	Gvin1	9130002C22Rik|9830104F22Rik|Iigs1|VLIG|VLIG-1	GTPase, very large interferon inducible 1	protein-coding
peak_011427	chr18	38297138	38297606	+	0	NA	intron (NM_001164621, intron 1 of 9)	MIR|SINE|MIR	567	NM_001164621	56736	Mm.228903	NM_020012	ENSMUSG00000060450	Rnf14	2310075C09Rik|2610005D23Rik|AA986456|AU041447|D18Ertd188e|D7Bwg0165e|Triad2	ring finger protein 14	protein-coding
peak_017445	chr4	134921078	134921431	+	0	NA	Intergenic	Intergenic	-2371	NM_023665	27981	Mm.331964	NM_023665	ENSMUSG00000037266	Rsrp1	2700043I21Rik|D4Ucla2|D4Wsu53e	arginine/serine rich protein 1	protein-coding
peak_003384	chr11	51856178	51856562	+	0	NA	intron (NM_001357588, intron 1 of 12)	CpG	1298	NM_199299	76901	Mm.259996	NM_199299	ENSMUSG00000020387	Jade2	1200017K05Rik|AI480685|Phf15|mKIAA0239	jade family PHD finger 2	protein-coding
peak_016716	chr4	56914573	56915454	+	0	NA	intron (NR_161228, intron 7 of 15)	L2|LINE|L2	-19715	NR_029789	723837		NR_029789	ENSMUSG00000065544	Mir32	Mirn32|mir-32|mmu-mir-32	microRNA 32	ncRNA
peak_006606	chr13	64040052	64040372	+	0	NA	Intergenic	Intergenic	48989	NM_008291	15487	Mm.5109	NM_008291	ENSMUSG00000033122	Hsd17b3	-	hydroxysteroid (17-beta) dehydrogenase 3	protein-coding
peak_006633	chr13	67108561	67108913	+	0	NA	intron (NM_001256052, intron 2 of 6)	intron (NM_001256052, intron 2 of 6)	5291	NM_001256052	432770	Mm.124021	NM_001256052	ENSMUSG00000074824	Rslcan18	mszf51	regulator of sex-limitation candidate 18	protein-coding
peak_004083	chr11	86809333	86809980	+	0	NA	Intergenic	Intergenic	-1996	NM_026191	67487	Mm.260627	NM_026191	ENSMUSG00000018425	Dhx40	2410016C14Rik|ARG147|DDX40|PAD	DEAH (Asp-Glu-Ala-His) box polypeptide 40	protein-coding
peak_020721	chr6	129425509	129428726	+	0	NA	3' UTR (NM_175526, exon 6 of 6)	3' UTR (NM_175526, exon 6 of 6)	18255	NM_001205364	232414	Mm.391518	NM_172732	ENSMUSG00000046080	Clec9a	9830005G06Rik|DNGR-1	C-type lectin domain family 9, member a	protein-coding
peak_024791	chr9	97108465	97108707	+	0	NA	intron (NM_138756, intron 1 of 6)	intron (NM_138756, intron 1 of 6)	2455	NM_138756	192287	Mm.228067	NM_138756	ENSMUSG00000032449	Slc25a36	C330005L02Rik	solute carrier family 25, member 36	protein-coding
peak_003705	chr11	69919118	69920265	+	0	NA	intron (NM_001166593, intron 1 of 6)	intron (NM_001166593, intron 1 of 6)	939	NM_001166590	276770	Mm.18026	NM_181582	ENSMUSG00000078812	Eif5a	AA410058|D19Wsu54e|Eif4d|Eif5a1|eIF-4D|eIF-5A|eIF-5A-1|eIF-5A1	eukaryotic translation initiation factor 5A	protein-coding
peak_011849	chr18	84684639	84685029	+	0	NA	intron (NM_023149, intron 1 of 11)	intron (NM_023149, intron 1 of 11)	868	NM_023149	66054	Mm.29646	NM_023149	ENSMUSG00000024644	Cndp2	0610010E05Rik|C76600|Cn2|Dip-2|Pep-1|Pep1	CNDP dipeptidase 2 (metallopeptidase M20 family)	protein-coding
peak_010422	chr17	31114725	31116789	+	0	NA	3' UTR (NM_009593, exon 15 of 15)	3' UTR (NM_009593, exon 15 of 15)	13854	NM_011575	21786	Mm.4641	NM_011575	ENSMUSG00000024029	Tff3	ITF|mITF	trefoil factor 3, intestinal	protein-coding
peak_013804	chr2	71597713	71599655	+	0	NA	intron (NR_039557, intron 2 of 3)	intron (NR_039557, intron 2 of 3)	-51930	NM_010054	13392	Mm.3896	NM_010054	ENSMUSG00000023391	Dlx2	AW121999|Dlx-2|Tes-1	distal-less homeobox 2	protein-coding
peak_003585	chr11	64655059	64655988	+	0	NA	Intergenic	Intergenic	-218849	NR_028445	654805	Mm.436132	NR_028445		F930015N05Rik	-	RIKEN cDNA F930015N05 gene	ncRNA
peak_010636	chr17	35998921	35999585	+	0	NA	intron (NR_015618, intron 1 of 1)	intron (NR_015618, intron 1 of 1)	4749	NR_015618	77810	Mm.483143	NR_015618		A930015D03Rik	-	RIKEN cDNA A930015D03 gene	ncRNA
peak_010777	chr17	48184951	48186087	+	0	NA	Intergenic	RMER4B|LTR|ERVK	-18262	NM_001113556	328830	Mm.470939	NM_178796	ENSMUSG00000043939	A530064D06Rik	Trem4|pdctrem	RIKEN cDNA A530064D06 gene	protein-coding
peak_003380	chr11	51689676	51690154	+	0	NA	Intergenic	Intergenic	-1281	NM_025319	66050	Mm.35693	NM_025319	ENSMUSG00000007777	0610009B22Rik	-	RIKEN cDNA 0610009B22 gene	protein-coding
peak_006505	chr13	55429161	55429759	+	0	NA	Intergenic	Intergenic	-2656	NM_021489	58992	Mm.42224	NM_021489	ENSMUSG00000021492	F12	FXII|HAF	coagulation factor XII (Hageman factor)	protein-coding
peak_001630	chr10	12051733	12052224	+	0	NA	Intergenic	(TG)n|Simple_repeat|Simple_repeat	442754	NM_013898	30058	Mm.214504	NM_013898	ENSMUSG00000048007	Timm8a1	DXHXS1274E|Ddp1|Fci-12|Tim8a|Timm8a	translocase of inner mitochondrial membrane 8A1	protein-coding
peak_010065	chr17	12030876	12031128	+	0	NA	intron (NM_016694, intron 10 of 11)	intron (NM_016694, intron 10 of 11)	-88282	NM_026644	68262	Mm.258300	NM_026644	ENSMUSG00000023827	Agpat4	1500003P24Rik	1-acylglycerol-3-phosphate O-acyltransferase 4 (lysophosphatidic acid acyltransferase, delta)	protein-coding
peak_016256	chr3	149464357	149465058	+	0	NA	Intergenic	ORR1D2|LTR|ERVL-MaLR	189970	NR_040591	381482	Mm.393866	NR_040591		Gm1653	-	predicted gene 1653	ncRNA
peak_024676	chr9	78531891	78533943	+	0	NA	Intergenic	Intergenic	-51193	NM_010106	13627	Mm.138471	NM_010106	ENSMUSG00000037742	Eef1a1	-	eukaryotic translation elongation factor 1 alpha 1	protein-coding
peak_025288	chrX	74248339	74248837	+	0	NA	Intergenic	Intergenic	-2054	NM_001290421	192176	Mm.295533	NM_010227	ENSMUSG00000031328	Flna	ABP-280|Dilp2|F730004A14Rik|Fln1|GENA 379|filamin-1	filamin, alpha	protein-coding
peak_008536	chr15	77888051	77888752	+	0	NA	Intergenic	Intergenic	40593	NM_019913	56551	Mm.291917	NM_019913	ENSMUSG00000005354	Txn2	2510006J11Rik|AI788873|Trx2	thioredoxin 2	protein-coding
peak_016822	chr4	70536257	70536777	+	0	NA	Intergenic	Intergenic	-1589	NM_172694	230316	Mm.251188	NM_172694	ENSMUSG00000039270	Megf9	4933405H16Rik|9630025C07|Egfl5|mKIAA0818	multiple EGF-like-domains 9	protein-coding
peak_000402	chr1	72103204	72104911	+	0	NA	Intergenic	Intergenic	-98862	NR_040454	71134	Mm.370574	NR_040454	ENSMUSG00000101848	4933417E11Rik	-	RIKEN cDNA 4933417E11 gene	ncRNA
peak_018204	chr5	38493652	38493845	+	0	NA	intron (NM_145559, intron 1 of 10)	intron (NM_145559, intron 1 of 10)	8404	NM_145559	117591	Mm.260137	NM_145559	ENSMUSG00000005107	Slc2a9	Glut9|SLC2A9B|SLC2a9A	solute carrier family 2 (facilitated glucose transporter), member 9	protein-coding
peak_013467	chr2	32150538	32150948	+	0	NA	promoter-TSS (NM_172661)	promoter-TSS (NM_172661)	-405	NM_172661	227723	Mm.25504	NM_172661	ENSMUSG00000039262	Prrc2b	5830434P21Rik|AI173903|Bat2l|Bat2l1|D430039P21|mKIAA0515	proline-rich coiled-coil 2B	protein-coding
peak_019587	chr6	31209040	31210060	+	0	NA	intron (NR_110469, intron 1 of 3)	intron (NR_110469, intron 1 of 3)	8924	NR_110471	232685	Mm.443019	NM_144555	ENSMUSG00000044471	Lncpint	Lincpint|MNCb-1768|Pint|linc-Pint	long non-protein coding RNA, Trp53 induced transcript	ncRNA
peak_011920	chr19	4201490	4201882	+	0	NA	promoter-TSS (NM_011237)	promoter-TSS (NM_011237)	-83	NM_011237	19367	Mm.277629	NM_011237	ENSMUSG00000024824	Rad9a	Rad9	RAD9 checkpoint clamp component A	protein-coding
peak_003154	chr11	22665908	22666448	+	0	NA	Intergenic	Intergenic	153895	NM_153596	103765	Mm.221274	NM_153596	ENSMUSG00000049904	Tmem17	AI503894|AW049890	transmembrane protein 17	protein-coding
peak_000872	chr1	134414514	134415590	+	0	NA	promoter-TSS (NM_028320)	promoter-TSS (NM_028320)	-326	NM_028320	72674	Mm.259976	NM_028320	ENSMUSG00000026457	Adipor1	2810031L11Rik|ACDCR1|CGI-45|Paqr1	adiponectin receptor 1	protein-coding
peak_013441	chr2	30930341	30930667	+	0	NA	Intergenic	(TCCA)n|Simple_repeat|Simple_repeat	-22497	NM_133673	30934	Mm.249164	NM_133673	ENSMUSG00000026848	Tor1b	2610016F05Rik|DQ1|torsinB	torsin family 1, member B	protein-coding
peak_020895	chr6	146124343	146125559	+	0	NA	intron (NM_019923, intron 55 of 56)	intron (NM_019923, intron 55 of 56)	190829	NM_010656	16651	Mm.49689	NM_010656	ENSMUSG00000030255	Sspn	Krag	sarcospan	protein-coding
peak_017719	chr4	149835885	149836411	+	0	NA	Intergenic	L1MB7|LINE|L1	-61881	NM_027460	70556	Mm.41877	NM_027460	ENSMUSG00000028982	Slc25a33	5730438N18Rik|Pnc1	solute carrier family 25, member 33	protein-coding
peak_002771	chr10	117717426	117718293	+	0	NA	Intergenic	Intergenic	-7101	NM_001288586	17246	Mm.22670	NM_010786	ENSMUSG00000020184	Mdm2	1700007J15Rik|AA415488|Mdm-2	transformed mouse 3T3 cell double minute 2	protein-coding
peak_003944	chr11	80067280	80067873	+	0	NA	intron (NM_001277106, intron 1 of 6)	intron (NM_001277106, intron 1 of 6)	13415	NM_001277106	54394	Mm.272093	NM_018776	ENSMUSG00000017561	Crlf3	BB164954|Creme9|Cytor4	cytokine receptor-like factor 3	protein-coding
peak_013069	chr2	3760060	3760646	+	0	NA	intron (NM_025626, intron 1 of 3)	intron (NM_025626, intron 1 of 3)	46895	NM_025626	66540	Mm.277864	NM_025626	ENSMUSG00000026655	Fam107b	3110001A13Rik|AA589595|AA959793|AI132312	family with sequence similarity 107, member B	protein-coding
peak_019742	chr6	47748412	47748593	+	0	NA	Intergenic	4.5SRNA|scRNA|scRNA	-4271	NR_002841	19799		NR_002841		Rn4.5s	-	4.5S RNA	rRNA
peak_000476	chr1	75435809	75436026	+	0	NA	promoter-TSS (NM_001357170)	promoter-TSS (NM_001357170)	-19	NM_133708	69080	Mm.23951	NM_133708	ENSMUSG00000033021	Gmppa	1810012N01Rik	GDP-mannose pyrophosphorylase A	protein-coding
peak_005017	chr12	32051463	32051951	+	0	NA	intron (NM_011158, intron 1 of 10)	intron (NM_011158, intron 1 of 10)	8882	NM_001364408	19088	Mm.25594	NM_011158	ENSMUSG00000002997	Prkar2b	AI451071|AW061005|PKARIIbeta|Pkarb2|RII(beta)	protein kinase, cAMP dependent regulatory, type II beta	protein-coding
peak_017138	chr4	120951662	120952650	+	0	NA	promoter-TSS (NM_001005788)	promoter-TSS (NM_001005788)	-455	NM_001005788	381549	Mm.331840	NM_001005788	ENSMUSG00000064141	Zfp69	Gm1029|Krab2|Zfp63	zinc finger protein 69	protein-coding
peak_012154	chr19	10513011	10513629	+	0	NA	intron (NM_025333, intron 3 of 3)	intron (NM_025333, intron 3 of 3)	11889	NM_025333	66072	Mm.180063	NM_025333	ENSMUSG00000024668	Sdhaf2	0610038F07Rik|AA407634|AW049997	succinate dehydrogenase complex assembly factor 2	protein-coding
peak_015150	chr3	19429139	19431198	+	0	NA	Intergenic	Intergenic	-78427	NM_001163536	66326	Mm.45615	NM_025489	ENSMUSG00000027606	Dnajc5b	1700008A05Rik	DnaJ heat shock protein family (Hsp40) member C5 beta	protein-coding
peak_010879	chr17	57031481	57032344	+	0	NA	promoter-TSS (NM_010613)	promoter-TSS (NM_010613)	-405	NM_010613	16549	Mm.34296	NM_010613	ENSMUSG00000007670	Khsrp	6330409F21Rik|Fbp2|Fubp2|Ksrp	KH-type splicing regulatory protein	protein-coding
peak_011014	chr17	79052840	79053232	+	0	NA	intron (NM_001316729, intron 1 of 5)	intron (NM_001316729, intron 1 of 5)	1130	NM_001316729	70536	Mm.293870	NM_027455	ENSMUSG00000024084	Qpct	5730422A13Rik	glutaminyl-peptide cyclotransferase (glutaminyl cyclase)	protein-coding
peak_009393	chr16	30445400	30446084	+	0	NA	Intergenic	RLTR24|LTR|ERV1	-57212	NM_001128096	224088	Mm.8924	NM_001128094	ENSMUSG00000022533	Atp13a3	AU022875|Gm1745|Gm541|Gm542	ATPase type 13A3	protein-coding
peak_020474	chr6	122575730	122576247	+	0	NA	Intergenic	RLTR23|LTR|ERV1	22179	NM_009645	11628	Mm.391503	NM_009645	ENSMUSG00000040627	Aicda	Aid|Arp2	activation-induced cytidine deaminase	protein-coding
peak_022824	chr8	24715708	24715899	+	0	NA	intron (NM_001324489, intron 4 of 21)	intron (NM_001324489, intron 4 of 21)	10049	NM_009619	11497	Mm.5168	NM_009619	ENSMUSG00000031553	Adam3	Cyrn1|Taz83|tMDC	a disintegrin and metallopeptidase domain 3 (cyritestin)	protein-coding
peak_019584	chr6	31206548	31207206	+	0	NA	intron (NR_110469, intron 1 of 3)	intron (NR_110469, intron 1 of 3)	11597	NR_110471	232685	Mm.443019	NM_144555	ENSMUSG00000044471	Lncpint	Lincpint|MNCb-1768|Pint|linc-Pint	long non-protein coding RNA, Trp53 induced transcript	ncRNA
peak_021640	chr7	64048047	64048779	+	0	NA	Intergenic	Intergenic	-105422	NM_001039104	17364	Mm.38875	NM_018752	ENSMUSG00000030523	Trpm1	4732499L03Rik|AI606771|Ltrpc1|Mlsn1	transient receptor potential cation channel, subfamily M, member 1	protein-coding
peak_021197	chr7	25219308	25221463	+	0	NA	promoter-TSS (NM_207677)	promoter-TSS (NM_207677)	-526	NM_207677	67379	Mm.280594	NM_026117	ENSMUSG00000054499	Dedd2	2410050E11Rik|FLAME-3	death effector domain-containing DNA binding protein 2	protein-coding
peak_009355	chr16	24656864	24657150	+	0	NA	intron (NM_178665, intron 5 of 12)	L2a|LINE|L2	-64848	NM_001145954	210126	Mm.209385	NM_178665	ENSMUSG00000033306	Lpp	9430020K16Rik|AA959454|AU024130|B130055L10Rik|C79715|D630048H16	LIM domain containing preferred translocation partner in lipoma	protein-coding
peak_007341	chr14	47189228	47189605	+	0	NA	promoter-TSS (NM_008102)	promoter-TSS (NM_008102)	-3	NM_008102	14528	Mm.10651	NM_008102	ENSMUSG00000037580	Gch1	GTP-CH|GTP-CH-I|GTPCH|Gch	GTP cyclohydrolase 1	protein-coding
peak_024086	chr9	35282247	35282774	+	0	NA	intron (NR_040715, intron 1 of 4)	intron (NR_040715, intron 1 of 4)	1405	NR_040715	71133	Mm.158577	NR_040715	ENSMUSG00000111746	4933422A05Rik	-	RIKEN cDNA 4933422A05 gene	ncRNA
peak_022026	chr7	97074933	97075640	+	0	NA	Intergenic	Intergenic	-6465	NM_001162477	14389	Mm.42033	NM_010248	ENSMUSG00000004508	Gab2	AI463667|D130058I17Rik|p97	growth factor receptor bound protein 2-associated protein 2	protein-coding
peak_016048	chr3	122290450	122292332	+	0	NA	Intergenic	Intergenic	2312	NR_030439	791077		NR_030439	ENSMUSG00000076456	Mir760	Mirn760|mir-760|mmu-mir-760	microRNA 760	ncRNA
peak_023158	chr8	70611563	70612326	+	0	NA	Intergenic	Intergenic	-3630	NM_133772	76900	Mm.6667	NM_133772	ENSMUSG00000070003	Ssbp4	1210002E11Rik|AW743380|Sspb4	single stranded DNA binding protein 4	protein-coding
peak_017770	chr4	152224252	152224468	+	0	NA	intron (NM_001369275, intron 4 of 8)	intron (NM_001369275, intron 4 of 8)	24516	NM_001146058	70025	Mm.296191	NM_133348	ENSMUSG00000028937	Acot7	2410041A17Rik|Ach1|Act|Bach|CTE-IIa|Cte-II|Lach1	acyl-CoA thioesterase 7	protein-coding
peak_017710	chr4	149664983	149665711	+	0	NA	intron (NM_001029837, intron 2 of 23)	intron (NM_001029837, intron 2 of 23)	-2031	NM_001164052	18707	Mm.229108	NM_008840	ENSMUSG00000039936	Pik3cd	2410099E07Rik|2610208K16Rik|AW545373|p110delta	phosphatidylinositol-4,5-bisphosphate 3-kinase catalytic subunit delta	protein-coding
peak_021187	chr7	24972411	24973188	+	0	NA	promoter-TSS (NM_010261)	promoter-TSS (NM_010261)	-71	NM_010261	14470	Mm.22473	NM_010261	ENSMUSG00000003380	Rabac1	2310040I06Rik|Gbpap1|PRA1|prenylin	Rab acceptor 1 (prenylated)	protein-coding
peak_018489	chr5	92332470	92332848	+	0	NA	intron (NM_001310664, intron 1 of 10)	intron (NM_001310664, intron 1 of 10)	832	NM_001310664	109979	Mm.263514	NM_181728	ENSMUSG00000034842	Art3	4930569O04Rik|ARTC3	ADP-ribosyltransferase 3	protein-coding
peak_019938	chr6	72548803	72549508	+	0	NA	promoter-TSS (NM_001271395)	promoter-TSS (NM_001271395)	-118	NM_001042534	12332	Mm.18626	NM_007599	ENSMUSG00000056737	Capg	gCap39|mbh1	capping protein (actin filament), gelsolin-like	protein-coding
peak_011448	chr18	39025733	39027151	+	0	NA	intron (NM_175164, intron 1 of 22)	intron (NM_175164, intron 1 of 22)	33297	NM_175164	71302	Mm.329396	NM_175164	ENSMUSG00000036452	Arhgap26	1810044B20Rik|2610010G17Rik|4933432P15Rik|AI853435|mKIAA0621	Rho GTPase activating protein 26	protein-coding
peak_003192	chr11	29247301	29247521	+	0	NA	promoter-TSS (NM_025740)	promoter-TSS (NM_025740)	-139	NM_025740	216618	Mm.128663	NM_025740	ENSMUSG00000020462	Cfap36	2300003H10|4931428D14Rik|Ccdc104	cilia and flagella associated protein 36	protein-coding
peak_012394	chr19	24018905	24019369	+	0	NA	intron (NM_001114174, intron 2 of 10)	intron (NM_001114174, intron 2 of 10)	11882	NM_001114174	381217	Mm.426078	NM_001114174	ENSMUSG00000071604	Fam189a2	AI414343|AI666772|Gm967	family with sequence similarity 189, member A2	protein-coding
peak_001140	chr1	161969059	161969276	+	0	NA	promoter-TSS (NM_001039045)	promoter-TSS (NM_001039045)	-19	NM_001204905	75368	Mm.108728	NM_001204904	ENSMUSG00000086277	4930558K02Rik	-	RIKEN cDNA 4930558K02 gene	protein-coding
peak_001955	chr10	44600435	44600799	+	0	NA	Intergenic	Intergenic	-141869	NM_007548	12142	Mm.4800	NM_007548	ENSMUSG00000038151	Prdm1	Blimp-1|Blimp1|PRDI-BF1|ZNFPR1A1|b2b1765Clo	PR domain containing 1, with ZNF domain	protein-coding
peak_009252	chr16	20335392	20335686	+	0	NA	intron (NM_013790, intron 27 of 29)	intron (NM_013790, intron 27 of 29)	-10135	NM_183158	224044	Mm.276400	NM_183158	ENSMUSG00000022818	Cyp2ab1	EG224044|F730023N20	cytochrome P450, family 2, subfamily ab, polypeptide 1	protein-coding
peak_001584	chr10	7048513	7048827	+	0	NA	Intergenic	Intergenic	-25485	NM_001033391	320495	Mm.331674	NM_001033391	ENSMUSG00000064065	Ipcef1	A130090K04Rik	interaction protein for cytohesin exchange factors 1	protein-coding
peak_000896	chr1	135670511	135670701	+	0	NA	Intergenic	Intergenic	-49457	NM_001360782	13007	Mm.196484	NM_007791	ENSMUSG00000026421	Csrp1	AA408841|AA959891|AW545626|CRP1|Csrp	cysteine and glycine-rich protein 1	protein-coding
peak_019506	chr6	17778674	17779323	+	0	NA	intron (NM_001083315, intron 1 of 14)	B3A|SINE|B2	29828	NM_001083315	64213	Mm.12051	NM_022332	ENSMUSG00000029534	St7	9430001H04Rik|Fam4a2|HELG|RAY1|SEN4|TSG7	suppression of tumorigenicity 7	protein-coding
peak_017610	chr4	141870046	141870416	+	0	NA	intron (NM_025994, intron 1 of 3)	intron (NM_025994, intron 1 of 3)	4689	NM_025994	27984	Mm.395598	NM_025994	ENSMUSG00000040659	Efhd2	2600015J22Rik|AA408606|D4Wsu27e	EF hand domain containing 2	protein-coding
peak_023096	chr8	66494404	66495401	+	0	NA	Intergenic	Intergenic	-8372	NM_001357208	66282	Mm.294985	NM_025465	ENSMUSG00000025591	Tma16	1810029B16Rik	translation machinery associated 16	protein-coding
peak_013186	chr2	13580850	13587921	+	0	NA	Intergenic	L1_Mus3|LINE|L1	10074	NM_011701	22352	Mm.268000	NM_011701	ENSMUSG00000026728	Vim	-	vimentin	protein-coding
peak_007976	chr15	11994945	11995317	+	0	NA	intron (NM_011294, intron 1 of 4)	intron (NM_011294, intron 1 of 4)	876	NM_011294	20024	Mm.41746	NM_011294	ENSMUSG00000022205	Sub1	AI842364|P15|P9|Pc4|Rpo2tc1	SUB1 homolog, transcriptional regulator	protein-coding
peak_013849	chr2	75607247	75607956	+	0	NA	Intergenic	Intergenic	-51658	NM_146130	229279	Mm.316306	NM_053263	ENSMUSG00000059005	Hnrnpa3	2410013L13Rik|2610209F03Rik|2610510D13Rik|Hnrpa3	heterogeneous nuclear ribonucleoprotein A3	protein-coding
peak_002921	chr10	128411452	128411856	+	0	NA	promoter-TSS (NM_026259)	promoter-TSS (NM_026259)	38	NM_026259	67588	Mm.294120	NM_026259	ENSMUSG00000025373	Rnf41	2210404G21Rik|4930511A05Rik|4933415P08Rik|D10Ertd722e|FLRF|Nrdp1	ring finger protein 41	protein-coding
peak_019135	chr5	137871625	137871812	+	0	NA	promoter-TSS (NM_001024932)	promoter-TSS (NM_001024932)	40	NM_001024932	545812	Mm.332769	NM_001024932	ENSMUSG00000066682	Pilrb2	EG545812	paired immunoglobin-like type 2 receptor beta 2	protein-coding
peak_015511	chr3	84388426	84389093	+	0	NA	Intergenic	L1ME3|LINE|L1	-8838	NR_040752	75309	Mm.159497	NR_040752	ENSMUSG00000104004	4930565D16Rik	-	RIKEN cDNA 4930565D16 gene	ncRNA
peak_009718	chr16	57549161	57551219	+	0	NA	intron (NM_001177871, intron 1 of 1)	intron (NM_001177871, intron 1 of 1)	948	NM_001177871	78749	Mm.328360	NM_001040397	ENSMUSG00000043336	Filip1l	4631422O05Rik|Doc1	filamin A interacting protein 1-like	protein-coding
peak_019267	chr5	143112896	143113385	+	0	NA	promoter-TSS (NM_080561)	promoter-TSS (NM_080561)	-120	NM_001359851	108086	Mm.381440	NM_080561	ENSMUSG00000045078	Rnf216	2810055G22Rik|AI647468|AU019462|C86502|F830018F18Rik|TRIAD3|UIP83|Ubce7ip1	ring finger protein 216	protein-coding
peak_001112	chr1	159185254	159185935	+	0	NA	Intergenic	(TAGA)n|Simple_repeat|Simple_repeat	-46606	NM_001360878	26374	Mm.328135	NM_011931	ENSMUSG00000040782	Cop1	AI316802|C80879|Rfwd2	COP1, E3 ubiquitin ligase	protein-coding
peak_016604	chr4	45408758	45409838	+	0	NA	promoter-TSS (NM_001009949)	promoter-TSS (NM_001009949)	-532	NM_001009949	230125	Mm.260210	NM_001009949	ENSMUSG00000045973	Slc25a51	9130208E07Rik|D130005A03Rik|Gm138|Mcart1	solute carrier family 25, member 51	protein-coding
[truncated: 23,760 more rows]
