# Supplementary material for: A signal-responsive cooperative transcription factor network determines alveolar macrophage identity
Source: J Exp Med. 2026 Jun 2;223(7):e20242085. doi: 10.1084/jem.20242085 (PMC13228567; doi:10.1084/jem.20242085)
Supplement: Table S8 — indicates the primers used for mouse genotyping, qPCR experiments, and indexed library preparation for ATAC-seq and HT-ChIPmentation. [file jem_20242085_tables8.xlsx]

## Sheet: Sheet1
		Primer name	Sequence (5'-3')
For mouse genotyping		Cre1	AGGTGTAGAGAAGGCACTTAGC
		Cre2	CTAATCGCCATCTTCCAGCAGG
		iCre1	AGATGCCAGGACATCAGGAACCTG
		iCre2	ATCAGCCACACCAGACACAGAGATC
		CreM-F	GGAGGCTGGAAAGTAGAGCA
		CreM-R	TCCCTGAACATGTCCATCAG
		DLL4fl-F	GTGCTGGGACTGTAGCCACT
		DLL4fl-R	TGTTAGGGATGTCGCTCTCC
		GFP-F	ATCATGGCCGACAAGCAGAAGAAC
		GFP-R	GTACAGCTCGTCCATGCCGACAGT
		IMR883	AAAGTCGCTCTGAGTTGTTAT
		IMR316	GGAGCGGGAGAAATGGATATG
		IMR315	GCGAAGAGTTTGTCCTCAACC
		P1	ACCAAGCACATCTGTGCTATCT
		P2	CAACTGTATACCCCATAGTGTT
		WS55	CCGGGAGGGCTGACTTTCATC
		XO141	TCCTCCACTGCACACAGCCC
For measuring mRNA levels by qPCR		Abca1-F	AGAGCAAAAAGCGACTCCAC
		Abca1-R	GGTTTTTGTGCAGTGACAGG
		Ccr2-F	ACACCCTGTTTCGCTGTAGG
		Ccr2-R	CCTGGAAGGTGGTCAAGAAG
		Cd11a-F	CCAGACTTTTGCTACTGGGAC
		Cd11a-R	GCTTGTTCGGCAGTGATAGAG
		Cd11b-F	TGCCATAATGCAAGTTGCTG
		Cd11b-R	ATCACCAGCAAAGTGGAAGC
		Cd11c-F	CAACCCATGCTGCTGGCTGTAGA
		Cd11c-R	TAAGGTCATCCTGGCAGATGTG
		Cdh1-F	GGCTTCAGTTCCGAGGTCTA
		Cdh1-R	CGAAAAGAAGGCTGTCCTTG
		Csf1r-F	AACACTGGGACCTACCGTTG
		Csf1r-R	GCCATGGCGAGAAGAAGTAG
		Csf2rb-F	GTGGAGCGAAGAGTACACTTG
		Csf2rb-R	CCAAAGCGAAGGATCAGGAG
		Csf3r-F	GAAGACAGCGTCCAACTCCT
		Csf3r-R	GTGCATGAGGCAGGATAGGT
		Ctsk-F	CAGTCCACAAGATTCTGGGG
		Ctsk-R	GGTTCCTGTTGGGCTTTCAG
		Irf7-F	CCAGTTGATCCGCATAAGGT
		Irf7-R	GAGCATTGCTGAGGCTCACT
		Lxra-F	AATGCCAGGAGTGTCGACTT
		Lxra-R	CTTGCCGCTTCAGTTTCTTC
		Mmp8-F	TTTGATGGACCCAATGGAAT
		Mmp8-R	GAGCAGCCACGAGAAATAGG
		Notch1-F	TCAGGGTGTCTTCCAGATCC
		Notch1-R	CAGCATCCACATTGTTCACC
		Notch2-F	ATGTGGACGAGTGTCTGTTGC
		Notch2-R	GGAAGCATAGGCACAGTCATC
		Pparg-F	AAGAGCTGACCCAATGGTTG
		Pparg-R	GCATCCTTCACAAGCATGAA
		Rxra-F	TACAGTTGTGAGGGCTGCAA
		Rxra-R	TTCCGCTGTCTCTTGTCGAT
		Rxrb-F	ATGTGAAGCCACCGGTCTTA
		Rxrb-R	GCTTGAAGAAACCCTTGCAG
		Siglecf-F	TCCCTCTCTGTGGTCAGTCA
		Siglecf-R	CGAATAACCGTCCGTAGCCA
		Spi1-F	CCCACACCGGCCTCAGT
		Spi1-R	GACAAGGTTTGATAAGGGAAGCA
		Tgfb-F	TGACGTCACTGGAGTTGTACGG
		Tgfb-R	GGTTCATGTCATGGATGGTGC
		Tgfbr1-F	CATTCACCACCGTGTGCCAAATGA
		Tgfbr1-R	ACCTGATCCAGACCCTGATGTTGT
		Ucp3-F	TGGCCTCTACGACTCTGTCA
		Ucp3-R	GCTTGAAATCGGACCTTCAC
For indexed library preparation for ATAC-seq and HT-ChIPmentation		Ad_noMx	AATGATACGGCGACCACCGAGATCTACACTCGTCGGCAGCGTCAGATGTG
		Ad2.1_TAAGGCGA	CAAGCAGAAGACGGCATACGAGATTCGCCTTAGTCTCGTGGGCTCGGAGATGT
		Ad2.2_CGTACTAG	CAAGCAGAAGACGGCATACGAGATCTAGTACGGTCTCGTGGGCTCGGAGATGT
		Ad2.3_AGGCAGAA	CAAGCAGAAGACGGCATACGAGATTTCTGCCTGTCTCGTGGGCTCGGAGATGT
		Ad2.4_TCCTGAGC	CAAGCAGAAGACGGCATACGAGATGCTCAGGAGTCTCGTGGGCTCGGAGATGT
		Ad_2.5 GGACTCCT	CAAGCAGAAGACGGCATACGAGATAGGAGTCCGTCTCGTGGGCTCGGAGATGT
		Ad_2.6 TAGGCATG	CAAGCAGAAGACGGCATACGAGATCATGCCTAGTCTCGTGGGCTCGGAGATGT
		Ad_2.7 CTCTCTAC	CAAGCAGAAGACGGCATACGAGATGTAGAGAGGTCTCGTGGGCTCGGAGATGT
		Ad_2.8 CAGAGAGG	CAAGCAGAAGACGGCATACGAGATCCTCTCTGGTCTCGTGGGCTCGGAGATGT
