# Supplementary material for: A signal-responsive cooperative transcription factor network determines alveolar macrophage identity
Source: J Exp Med. 2026 Jun 2;223(7):e20242085. doi: 10.1084/jem.20242085 (PMC13228567; doi:10.1084/jem.20242085)
Supplement: Table S9 — indicates all the antibodies used in this study. [file jem_20242085_tables9.xlsx]

## Sheet: Sheet1
Antibody	Company	Catalogue number	Application
Annexin V FITC	BD Biosciences	51-65874X	Flow Cytometry
BrdU FITC	ThermoFisher	11-5071-42	Flow Cytometry
CD11b Alexa Fluor 647	BD Biosciences	557686	Flow Cytometry
CD11b Biotin	BD Biosciences	51-017125	Flow Cytometry
CD11c FITC	ebioscience	11-0114	Flow Cytometry
CD11c FITC	ebioscience	11-0114	Flow Cytometry
CD11b PE-Cy7	BD Biosciences	552850	Flow Cytometry
CD3e Alexa Fluor 488	ebioscience	53-0031	Flow Cytometry
CD45 APC-Cy7	BioLegend	103116	Flow Cytometry
CD45 eFluor 450	ebioscience	48-0451	Flow Cytometry
CD45 PerCP-Cy5.5	BD Biosciences	550994	Flow Cytometry
CD45.1 V450	BD Biosciences	560520	Flow Cytometry
CD45.2 Biotin	BD Biosciences	553771	Flow Cytometry
CD45.2 PerCP-Cy5.5	invitrogen	45-0454-82	Flow Cytometry
CD45R/B220 AF647	BioLegend	103229	Flow Cytometry
CD45R/B220 PerCP-Cy5.5	BD Biosciences	561101	Flow Cytometry
F4/80 PE	BioLegend	123110	Flow Cytometry
F4/80 PE-Cy7	BioLegend	123114	Flow Cytometry
Flt3 APC	BioLegend	135309	Flow Cytometry
Goat anti rabbit FITC	ThermoFisher	F-2765	Flow Cytometry
H3K27ac	ActiveMotif	39135	ChIPmentation
H3K27ac	Cell Signaling	8173	ChIPmentation
ki-67 APC	Biolegend	652405	Flow Cytometry
Ly-6C APC	BD Biosciences	560595	Flow Cytometry
Ly-6C APC-Cy7	BD Biosciences	560596	Flow Cytometry
Ly-6C FITC	BD Biosciences	553104	Flow Cytometry
Ly-6G PerCP-Cy5.5	BioLegend	127615	Flow Cytometry
PPARG	Diagenode	C15410367	ChIPmentation
RBPJ	Abcam	25949	ChIPmentation
RXRα	Proteintech	21218-1-AP	ChIPmentation
Siglec-F PE	BD Biosciences	552126	Flow Cytometry
SMAD4	Cell Signaling	46535	ChIPmentation
SMAD4	Cell Signaling	38454	ChIPmentation
STAT5	Cell Signaling	94205	ChIPmentation
Streptavidin Pacific Blue	life technologies	S11222	Flow Cytometry
Streptavidin Alexa Fluor 488	life technologies	S11223	Flow Cytometry
