# Supplementary material for: A signal-responsive cooperative transcription factor network determines alveolar macrophage identity
Source: J Exp Med. 2026 Jun 2;223(7):e20242085. doi: 10.1084/jem.20242085 (PMC13228567; doi:10.1084/jem.20242085)
Supplement: Table S10 — provides detailed sequencing quality metrics. [file jem_20242085_tables10.xls]

## Sheet: RNA-Seq, RXR, KO-WT
Sample	Reads	After pre-processing	Percentage	Aligned reads	Percentage	Platform	Strategy	GEO
Imm_KO2	22013394	20705839	94.06	16705406	80.68	NextSeq 2000	1x61	GSM7780058
Imm_KO3	25953183	25435464	98.01	21393203	84.11	NextSeq 2000	1x61	GSM7780059
Imm_KO4	24213971	23307218	96.26	19141935	82.13	NextSeq 2000	1x61	GSM7780060
mAM_KO1	27472970	26566024	96.7	21666964	81.56	NextSeq 2000	1x61	GSM7780061
mAM_KO2	30615747	29361408	95.9	23597229	80.37	NextSeq 2000	1x61	GSM7780062
mAM_KO3	22524097	21682734	96.26	18001264	83.02	NextSeq 2000	1x61	GSM7780063
mAM_KO4	26318197	25849951	98.22	22128380	85.6	NextSeq 2000	1x61	GSM7780064
mAM_WT1	46946737	45507710	96.93	37947269	83.39	NextSeq 2000	1x61	GSM7780065
mAM_WT2	29530618	28803588	97.54	25255317	87.68	NextSeq 2000	1x61	GSM7780066
mAM_WT3	32351246	31679348	97.92	27129687	85.64	NextSeq 2000	1x61	GSM7780067
mAM_WT4	23894166	23561262	98.61	19971866	84.77	NextSeq 2000	1x61	GSM7780068

## Sheet: ATAC-Seq, RXR, KO-WT
Sample	Read pairs	After pre-processing	Percentage	Aligned read pairs	Percentage	TSS enrichment	Number of peaks	Platform	Strategy	GEO
KO1_2	44932344	44457161	98.94	17392794	39.12	25.43	60363	HiSeq2500	2x50	GSM7780087
KO1_3	36675598	36281427	98.93	15417093	42.49	27.5502	65009	HiSeq2500	2x50	GSM7780088
KO2	37831706	37479721	99.07	12896946	34.41	29.2143	61078	HiSeq2500	2x50	GSM7780089
KO3	35306703	34890268	98.82	10514901	30.14	32.4523	63600	HiSeq2500	2x50	GSM7780090
WT1_2	38623860	38215797	98.94	13465492	35.24	28.8991	65028	HiSeq2500	2x50	GSM7780091
WT1_3	41719123	41176716	98.7	21094373	51.23	24.8118	72484	HiSeq2500	2x50	GSM7780092
WT3	37610224	37228309	98.98	14945599	40.15	27.6258	66174	HiSeq2500	2x50	GSM7780093
WT4	35741378	35369566	98.96	13268846	37.51	28.0381	61240	HiSeq2500	2x50	GSM7780094

## Sheet: ChIPment, RXR, KO-WT
Sample	Read pairs	After pre-processing	Percentage	Aligned read pairs	Percentage	Number of peaks	Platform	Strategy	GEO
KOA	31924100	31787350	99.5716	14662344	46.13	83	NextSeq 2000	2x50	GSM7780099
KOG	40841590	40664582	99.5666	19665545	48.36	208	NextSeq 2000	2x50	GSM7780100
WTA	43582278	43427047	99.6438	26384681	60.76	4751	NextSeq 2000	2x50	GSM7780097
WTG	7589592	7566792	99.6996	5075039	67.07	9766	NextSeq 2000	2x50	GSM7780098
IP	27354668	27278439	99.7213	22083799	80.96	NA	NextSeq 2000	2x50	GSM7780101

## Sheet: ChIPMent, H3K27Ac, WT
Sample	Read pairs	After pre-processing	Percentage	Aligned read pairs	Percentage	Number of peaks	Platform	Strategy	GEO
H3	37885001	37766880	99.6882	30047429	79.56	36364	NextSeq 2000	2x50	GSM7780095
H3K27Ac_k1	70827146	70142629	99.0335	56315393	80.287	56175	NovaSeq X Plus	2x150	GSM9393899
H3K27Ac_k2_AMS2	118311026	117293008	99.1395	105306686	89.7809	49139	NovaSeq X Plus	2x150	GSM9393901
IP	35873234	35759722	99.6836	27434783	76.72	NA	NextSeq 2000	2x50	GSM7780096
Input_k1	95499786	94815352	99.2833	74439057	78.5095	NA	NovaSeq X Plus	2x150	GSM9393900
Input_k2_AMS2	38459277	38185019	99.2869	30935112	81.0137	NA	NovaSeq X Plus	2x150	GSM9393902

## Sheet: ChIPment, SMAD4, WT
Sample	Read pairs	After pre-processing	Percentage	Aligned read pairs	Percentage	Number of peaks	Platform	Strategy	GEO
s7_ChIPmentation	43012644	42917136	99.778	33623041	78.34	16369	NextSeq 2000	2x51	GSM8070570
s9_ChIPmentation	74214285	74047489	99.7753	20093709	27.14	19015	NextSeq 2000	2x51	GSM8070572
s6_Input	6246182	6228726	99.7205	5206246	83.58	NA	NextSeq 2000	2x51	GSM8070569
s8_Input	45138046	45017761	99.7335	36840066	81.83	NA	NextSeq 2000	2x51	GSM8070571

## Sheet: ChIPment, RBPJ, WT
Sample	Read pairs	After pre-processing	Percentage	Aligned read pairs	Percentage	Number of peaks	Platform	Strategy	GEO
RBPJ_k1	85335395	84481280	98.9991	67728212	80.1695	106228	NovaSeq X Plus	2x150	GSM9393774
RBPJ_k2_AMS1	71016088	70013719	98.5885	54400423	77.6997	47224	NovaSeq X Plus	2x150	GSM9393776
Input_k1	95499786	94815352	99.2833	74439057	78.5095	NA	NovaSeq X Plus	2x150	GSM9393775
Input_k2_AMS1	65640039	65144503	99.2451	52397660	80.433	NA	NovaSeq X Plus	2x150	GSM9393777

## Sheet: ChIPment, PPARG, WT
Sample	Read pairs	After pre-processing	Percentage	Aligned read pairs	Percentage	Number of peaks	Platform	Strategy	GEO
PPARG_k1	85967636	85090106	98.9792	66941405	78.6712	83787	NovaSeq X Plus	2x150	GSM9393778
PPARG_k2_AMS2	55817647	54766891	98.1175	44143521	80.6026	28535	NovaSeq X Plus	2x150	GSM9393780
Input_k1	95499786	94815352	99.2833	74439057	78.5095	NA	NovaSeq X Plus	2x150	GSM9393779
Input_k2_AMS2	38459277	38185019	99.2869	30935112	81.0137	NA	NovaSeq X Plus	2x150	GSM9393781
